# Supplementary material for: InSeq analysis of defined Legionella pneumophila libraries identifies a transporter-encoding gene cluster important for intracellular replication in mammalian hosts
Source: mBio. 2024 Oct 4;15(11):e01955-24. doi: 10.1128/mbio.01955-24 (PMC11559062; doi:10.1128/mbio.01955-24)
Supplement: Data Set S1 — InSeq data from BMDM screen. [file mbio.01955-24-s0001.xlsx]

## Sheet: Sublibrary A
Supplemental data 1: analysis of InSeq data from individual transposon sublibraries. Cpm = counts per million (normalized sequencing reads).
Sublibrary A
Gene ID	Gene Name	Annotation	Input average cpm	Output 1	Output 2	Output 3	Output 4	Output 5	Output 6	Output 7	Output 8	Output 9	Output 10	Output 11	Output 12	Output 13	Output 14	Output 15	Output 16	InputAvg+1	OutputAvg+1	Log10 fold change	q-value			Entries with Input read count <5	Gene ID	Gene Name	Annotation	Log10 fold change	q-value	Mean Log10 fold change	Stdev of Log10 fold change	Z score
lpg0001_ig	ig	-	67.0514	113.765	60.8976	68.1729	81.2656	22.0449	61.5131	78.9331	72.6963	18.2276	60.9588	21.5599	266.541	51.6455	42.7056	48.8008	59.0094	68.0514	71.5461	0.0217491	0.308022			were excluded before Z calcs	lpg0001_ig	ig	-	0.0217491	0.308022	0.0786514	0.440948	-0.129045
lpg0010	-	GTP binding protein HflX	0.569916	0	0	0	0	0	0	0	0	7.59482	0	0	0	1.34144	0	0	2.28424	1.56992	1.70128	0.0348996	0.322887				lpg0012	-	hypothetical protein	0.337167	0.0410081			0.586272
lpg0012	-	hypothetical protein	418.159	195.134	744.642	479.235	471.672	660.01	1427.39	514.251	672.907	373.665	576.403	1029.84	1681.53	469.169	1317.77	3649.95	297.331	419.159	911.057	0.337167	0.0410081				lpg0013	-	pirin-like protein	0.296592	0.038135			0.494254
lpg0013	-	pirin-like protein	96.5723	91.5398	107.586	321.965	118.416	257.19	431.671	145.671	144.461	31.2907	279.545	228.535	134.165	200.881	334.782	150.934	95.9379	97.5723	193.16	0.296592	0.038135				lpg0013_ig	ig	-	0.0883173	0.360754			0.0219208
lpg0013_ig	ig	-	167.273	638.518	1095.48	118.459	140.639	74.1509	87.4134	122.973	260.029	96.3023	130.574	30.9025	254.913	39.9079	67.8714	68.6697	56.7252	168.273	206.221	0.0883173	0.360754				lpg0014_ig	ig	-	0.418505	0.0327978			0.770734
lpg0014_ig	ig	-	33.9233	26.7462	121.118	101.247	117.752	221.785	128.062	268.644	69.9003	19.4427	44.7272	24.4346	101.071	66.066	17.5398	117.47	2.66494	34.9233	91.542	0.418505	0.0327978				lpg0016	-	hypothetical protein	0.317208	0.0537736			0.54101
lpg0016	-	hypothetical protein	47.0918	212.839	47.7031	57.7107	16.2531	206.42	34.8934	164.303	136.073	70.7837	119.393	92.3482	131.482	6.37184	134.98	39.3892	110.405	48.0918	99.8342	0.317208	0.0537736				lpg0020	-	integral membrane protein	0.0745115	0.29049			-0.00938864
lpg0018	-	outer membrane efflux protein	0.379944	0	0	2.02494	1.99018	1.33605	1.4389	2.71015	0	1.82276	0	1.43733	0	1.34144	0	3.48577	0	1.37994	2.09922	0.182196	0.0920566				lpg0025	-	Rcp	0.325744	0.0179431			0.560367
lpg0020	-	integral membrane protein	227.424	57.2594	195.887	523.109	211.954	11.6905	398.936	243.236	307.561	258.224	768.297	399.218	183.359	256.551	228.017	180.563	98.9836	228.424	271.178	0.0745115	0.29049				lpg0026	-	amino acid permease	0.114625	0.140156			0.0815817
lpg0025	-	Rcp	400.675	1078.51	508.495	797.15	568.528	990.015	914.063	572.519	1130.52	637.661	747.737	717.585	694.974	823.98	789.291	1854.78	764.458	401.675	850.392	0.325744	0.0179431				lpg0027	pit	low affinity inorganic phosphate transporter	0.545682	0.348091			1.05915
lpg0026	-	amino acid permease	124.552	162.361	74.7687	556.858	372.163	480.311	232.023	367.903	188.265	59.8472	6.49265	6.8273	4.47216	6.37184	22.878	43.5721	14.4668	125.552	163.474	0.114625	0.140156				lpg0029	rre41	sensory box (GGDEF/EAL domain) regulatory protein	0.308899	0.0246372			0.522165
lpg0027	pit	low affinity inorganic phosphate transporter	74.1506	44.0747	548.078	137.696	151.917	31.7313	20.5044	499.345	85.7443	0	3.60703	4.31198	50.9827	35.5482	1516.05	20.9146	1057.6	75.1506	264.007	0.545682	0.348091				lpg0033	-	hypothetical protein	0.0063773	0.00318779			-0.163906
lpg0029	rre41	sensory box (GGDEF/EAL domain) regulatory protein	194.017	669.408	557.551	516.359	460.395	624.605	418.001	99.9368	445.498	277.059	445.107	300.401	393.55	207.253	398.077	329.754	195.683	195.017	397.165	0.308899	0.0246372				lpg0034	-	hypothetical protein	0.293944	0.0257391			0.488251
lpg0032	-	leucine aminopeptidase	2.74816	0	0	0	12.6045	0	0	0	0	2.43034	0	0	0	0	0	61.3496	0	3.74816	5.77402	0.187661	0.0965558				lpg0035	-	hypothetical protein	0.391721	0.206467			0.709993
lpg0033	-	hypothetical protein	9.44839	0	1.35328	42.5237	0	0	0	0	0	4.55689	0	0	0	91.8887	0	0	13.3247	10.4484	10.603	0.0063773	0.00318779				lpg0037_ig	ig	-	0.197765	0.110079			0.270131
lpg0034	-	hypothetical protein	228.768	323.214	494.285	308.128	557.25	342.363	835.643	366.548	656.131	311.995	575.682	561.276	219.136	282.709	724.47	324.874	333.879	229.768	452.099	0.293944	0.0257391				lpg0038	legA10	ankyrin repeat-containing protein	0.0147421	0.373067			-0.144936
lpg0035	-	hypothetical protein	72.2919	701.051	247.988	58.3857	56.3884	167.007	3.95698	26.7627	96.9284	1.82276	15.5102	20.4819	10.7332	12.4083	7.626	21.9604	1424.98	73.2919	180.625	0.391721	0.206467				lpg0039	-	hypothetical protein	0.228526	0.0587798			0.339891
lpg0037_ig	ig	-	87.2971	242.599	44.3199	44.5486	89.558	80.4972	257.923	358.417	165.897	61.9737	130.574	106.722	187.831	23.1399	112.102	233.895	71.5727	88.2971	139.223	0.197765	0.110079				lpg0041	-	hypothetical protein	0.131279	0.116839			0.119351
lpg0038	legA10	ankyrin repeat-containing protein	82.7769	129.587	12.1795	79.31	213.944	36.7414	14.0293	213.424	33.5521	69.2647	15.1495	129.359	84.9711	55.3344	136.505	86.4471	60.913	83.7769	86.6695	0.0147421	0.373067				lpg0042	-	hypothetical protein	0.247695	0.0622014			0.383365
lpg0039	-	hypothetical protein	214.896	169.141	376.212	650.342	828.578	337.353	444.981	515.606	471.594	301.362	109.293	359.332	233.447	365.878	231.068	190.672	245.555	215.896	365.401	0.228526	0.0587798				lpg0044	-	hypothetical protein	0.415064	0.0245226			0.762932
lpg0041	-	hypothetical protein	3406.93	5030.92	2129.72	2429.59	1790.5	2988.08	5223.58	4555.08	3242.44	3456.25	6644.15	4086.68	6064.25	4184.29	10110.6	4475.73	7343.82	3407.93	4610.73	0.131279	0.116839				lpg0052_ig	ig	-	0.13542	0.356588			0.128742
lpg0042	-	hypothetical protein	99.8836	74.9647	233.441	446.836	64.3491	367.08	100.004	132.12	233.001	113.922	154.02	99.5349	262.069	178.076	67.1088	69.0183	243.652	100.884	178.45	0.247695	0.0622014				lpg0053	-	transferase enzyme	0.569177	0.000825904			1.11243
lpg0044	-	hypothetical protein	145.418	212.463	295.353	67.4979	157.556	153.98	211.879	466.484	406.354	178.326	172.777	325.195	286.218	291.093	221.917	2102.27	526.897	146.418	380.766	0.415064	0.0245226				lpg0055	-	transcriptional regulator, LysR family	-0.350613	0.0665688			-0.973504
lpg0052_ig	ig	-	55.3628	93.4233	141.756	34.0864	63.354	80.4972	11.5112	136.185	60.5802	211.136	51.2198	1.43733	11.6276	3.01824	155.57	135.248	25.1266	56.3628	76.9861	0.13542	0.356588				lpg0056	-	hypothetical protein	0.368803	0.131577			0.658019
lpg0053	-	transferase enzyme	285.161	1097.35	646.868	1061.4	643.491	694.079	393.18	2299.9	1022.41	324.754	381.263	509.892	279.063	1862.26	1178.98	2748.88	1819.01	286.161	1061.17	0.569177	0.000825904				lpg0059_ig	ig	-	0.223422	0.0860113			0.328318
lpg0055	-	transcriptional regulator, LysR family	769.706	308.9	313.961	139.046	365.198	315.976	800.39	659.921	349.501	83.8468	371.885	366.518	175.309	290.757	208.952	269.799	464.461	770.706	343.776	-0.350613	0.0665688				lpg0062	-	hypothetical protein	0.538125	0.204958			1.04201
lpg0056	-	hypothetical protein	77.9096	74.2113	170.852	901.772	75.2951	395.472	53.5991	48.4439	465.07	42.8348	17.6744	16.1699	140.426	128.108	24.4032	31.3719	349.869	78.9096	184.473	0.368803	0.131577				lpg0068	-	transmembrane protein	0.656591	0.337786			1.31068
lpg0059_ig	ig	-	58.6316	84.0056	57.5144	25.6492	134.005	205.084	41.0087	95.194	70.8323	70.7837	243.835	49.2284	86.76	58.688	97.6128	238.427	21.3195	59.6316	99.7468	0.223422	0.0860113				lpg0073	-	diguanylate cyclase/phosphodiesterase domain 2	0.421244	0.00515328			0.776946
lpg0062	-	hypothetical protein	10.3214	37.6707	238.177	0	29.8527	1.67007	0	121.957	134.209	0	0	0	0	13.079	0	32.7662	0	11.3214	39.0863	0.538125	0.204958				lpg0076	-	hypothetical protein	-0.0445573	0.0104819			-0.279418
lpg0068	-	transmembrane protein	61.5204	308.9	1088.04	945.983	118.084	179.031	1464.8	198.18	42.8722	7.59482	0	0	71.5546	30.1824	0	42.1778	23.2231	62.5204	283.539	0.656591	0.337786				lpg0077	pepP	Xaa-Pro aminopeptidase	-0.0601951	0.219745			-0.314882
lpg0073	-	diguanylate cyclase/phosphodiesterase domain 2	412.185	740.229	1265.65	622.668	1479.7	728.817	2340.74	954.311	1149.16	838.468	564.5	1111.77	918.582	818.614	648.973	948.827	2291.47	413.185	1089.9	0.421244	0.00515328				lpg0086	-	hypothetical protein	-0.208953	0.2488			-0.652242
lpg0076	-	hypothetical protein	34.2684	57.6361	0	48.936	123.723	94.5257	0	43.3624	4.66002	2.43034	7.93547	5.74931	0	98.5959	3.813	0	1.90353	35.2684	31.8294	-0.0445573	0.0104819				lpg0088_ig	ig	-	0.240195	0.357216			0.366355
lpg0077	pepP	Xaa-Pro aminopeptidase	43.0507	67.4305	10.1496	1.68745	11.6094	71.8128	18.7057	70.8026	137.005	62.5813	6.49265	26.2312	9.83876	26.4935	26.691	31.0234	19.0353	44.0507	38.3494	-0.0601951	0.219745				lpg0090	-	hypothetical protein	0.594838	3.51219e-05			1.17063
lpg0086	-	hypothetical protein	951.216	404.583	351.514	744.839	481.955	766.894	693.551	521.026	639.355	606.066	523.019	844.789	406.967	848.126	517.043	513.105	537.938	952.216	588.548	-0.208953	0.2488				lpg0090_ig	ig	-	0.543741	0.000163838			1.05475
lpg0088_ig	ig	-	51.0769	24.1092	159.01	71.8852	416.942	155.316	133.818	197.502	19.5721	89.0113	9.01757	8.26463	16.0998	83.1693	0	2.09146	46.8268	52.0769	90.5398	0.240195	0.357216				lpg0095	-	cytosolic IMP-GMP specific 5'-nucleotidase	0.0695335	0.303347			-0.0206779
lpg0089	-	hypothetical protein	1.26722	0	0	0	0	0	0	0	0	1.51896	2.16422	0	0	2.01216	0	1.74289	1.52282	2.26722	1.56007	-0.16235	0.255384				lpg0096	-	hypothetical protein	0.00641903	0.274393			-0.163812
lpg0090	-	hypothetical protein	53171.3	225719	169690	227272	217558	201880	209722	179698	234234	227209	211771	285063	222472	182028	202887	154440	195250	53172.3	209182	0.594838	3.51219e-05				lpg0099	polI	DNA polymerase I	-0.817144	4.68516e-08			-2.03152
lpg0090_ig	ig	-	2509.74	11286.1	9711.81	8761.22	10949	9786.59	11189.3	9083.07	9679.79	7503.68	8141.07	6909.95	8714.46	7169.33	8252.86	7773.97	5567.82	2510.74	8781	0.543741	0.000163838				lpg0101	-	hypothetical protein	0.251535	0.0961523			0.392073
lpg0091_ig	ig	-	0.409518	0	0	0	49.0911	0	0	0	0	0	0	0	0	0	0	0	0	1.40952	4.06819	0.460331	0.274892				lpg0103	vipF	N-terminal acetyltransferase, GNAT family	0.36002	0.016001			0.638101
lpg0095	-	cytosolic IMP-GMP specific 5'-nucleotidase	49.0924	44.8281	237.501	218.018	9.6192	53.7761	21.9433	137.201	27.0281	19.7465	33.9061	12.5766	37.5662	32.8653	14.4894	20.9146	2.66494	50.0924	58.7903	0.0695335	0.303347				lpg0103_ig	ig	-	0.260874	0.0791035			0.413253
lpg0096	-	hypothetical protein	690.668	842.693	347.454	467.085	1162.6	998.031	683.119	1496.68	704.595	442.93	284.955	729.803	642.203	1063.76	558.986	265.964	524.613	691.668	701.967	0.00641903	0.274393				lpg0106	-	xanthine/uracil permease	0.211407	0.0807794			0.301069
lpg0099	polI	DNA polymerase I	30.0764	3.39036	0	0	18.2433	4.67618	1.4389	10.8406	0	0	0	7.18663	0	1.6768	0	6.97154	5.32988	31.0764	4.73464	-0.817144	4.68516e-08				lpg0110	-	hypothetical protein	-0.281164	0.000326604			-0.816005
lpg0101	-	hypothetical protein	74.9582	271.982	307.871	72.8977	29.1893	34.0693	146.049	167.352	159.373	264.3	178.548	90.5516	72.4491	252.862	35.8422	51.2408	18.2739	75.9582	135.553	0.251535	0.0961523				lpg0110_ig	ig	-	0.109052	0.13008			0.0689433
lpg0103	vipF	N-terminal acetyltransferase, GNAT family	545.43	1470.66	1437.18	1626.36	1516.18	1356.43	485.63	1174.51	1527.55	1393.5	784.89	1004.69	1095.68	3066.2	822.846	825.779	425.629	546.43	1251.86	0.36002	0.016001				lpg0111	fdfT	squalene and phytoene synthases	0.0482308	0.284498			-0.068989
lpg0103_ig	ig	-	21.6158	0	87.2865	221.056	87.8995	0	41.0087	1.35507	67.1043	0	33.1847	0	0	0	12.9642	6.27439	85.6588	22.6158	41.237	0.260874	0.0791035				lpg0113	yuxH	hypothetical protein	0.212816	0.0482169			0.304264
lpg0106	-	xanthine/uracil permease	310.639	423.419	459.777	427.937	485.935	226.795	248.571	609.784	753.991	469.36	365.392	527.14	342.568	1704.3	652.023	96.9044	303.042	311.639	507.059	0.211407	0.0807794				lpg0114_ig	ig	-	0.385599	0.0146886			0.69611
lpg0110	-	hypothetical protein	75.1186	41.8145	0	14.1746	0	43.0877	180.582	12.1957	31.6881	6.68344	23.085	19.4039	20.572	0	0	196.946	31.2179	76.1186	39.8407	-0.281164	0.000326604				lpg0117	gcvH	glycine cleavage system H protein	0.184362	0.0723886			0.239735
lpg0110_ig	ig	-	681.666	1128.61	1217.61	969.27	780.15	1767.26	808.664	1170.45	1022.41	1199.68	493.802	524.984	593.903	815.261	664.225	415.852	452.279	682.666	877.526	0.109052	0.13008				lpg0118	gcvT1	glycine cleavage system T protein	0.592187	0.0173608			1.16462
lpg0111	fdfT	squalene and phytoene synthases	49.7208	19.212	211.112	5.73732	155.566	15.3646	55.3978	46.7501	90.4044	16.4048	2.88562	125.766	16.9942	33.8714	58.7202	6.97154	29.6951	50.7208	56.6783	0.0482308	0.284498				lpg0127	acsB	acetyl-coenzyme A synthetase	0.251602	0.0992721			0.392224
lpg0113	yuxH	hypothetical protein	11.4623	19.5888	0	0	169.829	10.6884	16.1877	0	0	7.59482	0	0	28.6218	0	0	1.39431	55.5831	12.4623	20.343	0.212816	0.0482169				lpg0127_ig	ig	-	0.232104	0.210763			0.348007
lpg0114	-	glycine cleavage system protein P	3.39571	0	0	68.5103	0	0	6.11534	53.1867	0	14.5821	0	233.566	0	2.01216	0	0	4.94918	4.39571	24.9326	0.753738	0.305795				lpg0129	mmsA	methylmalonate-semialdehyde dehydrogenase	0.175806	0.152048			0.220332
lpg0114_ig	ig	-	60.9913	188.353	156.304	224.093	209.964	76.489	86.6939	137.201	117.432	132.757	34.2668	79.4123	162.787	129.114	341.645	51.938	265.733	61.9913	150.636	0.385599	0.0146886				lpg0133	proQm	activator of ProP osmoprotectant transporter	-0.298183	0.0272834			-0.854601
lpg0117	gcvH	glycine cleavage system H protein	536.3	560.917	1027.14	592.631	690.592	833.363	380.23	730.046	1051.3	1370.71	966.684	1156.69	1298.72	943.033	709.981	334.634	480.451	537.3	821.445	0.184362	0.0723886				lpg0135	sdhB	SdhB	0.620429	0.292379			1.22867
lpg0118	gcvT1	glycine cleavage system T protein	458.336	148.799	296.706	301.041	251.426	306.624	211.519	950.924	982.332	1248.89	3783.41	1872.12	4316.53	8160.66	3460.68	1352.83	1076.26	459.336	1796.05	0.592187	0.0173608				lpg0140	-	hypothetical protein	0.234697	0.132197			0.353888
lpg0127	acsB	acetyl-coenzyme A synthetase	140.302	147.669	379.933	816.724	443.146	59.1203	346.776	520.349	257.233	164.656	34.9882	175.354	234.341	50.304	183.024	78.0813	127.537	141.302	252.202	0.251602	0.0992721				lpg0150	-	putative phage protein	0.381247	0.0245782			0.686239
lpg0127_ig	ig	-	73.2435	9.79438	182.354	8.09975	67.0027	93.8577	194.612	141.267	260.029	79.8975	148.61	134.749	32.1996	553.68	48.8064	34.8577	21.3195	74.2435	126.696	0.232104	0.210763				lpg0151	-	hypothetical protein	0.299414	0.0245226			0.500656
lpg0129	mmsA	methylmalonate-semialdehyde dehydrogenase	123.197	330.372	264.566	248.392	96.8554	265.206	129.142	210.037	166.829	82.3278	218.586	128.641	465.105	7.37793	229.543	50.8923	68.9078	124.197	186.174	0.175806	0.152048				lpg0152_ig	ig	-	-0.175174	0.275349			-0.575635
lpg0133	proQm	activator of ProP osmoprotectant transporter	91.5075	17.7052	11.1646	113.059	91.2165	13.0265	45.3255	54.5418	120.228	37.9741	56.9911	5.38998	3.57773	115.029	18.3024	13.5945	11.8019	92.5075	46.558	-0.298183	0.0272834				lpg0166_ig	ig	-	-0.419609	0.054417			-1.12998
lpg0135	sdhB	SdhB	140.821	170.648	1.6916	292.941	96.5237	280.571	191.734	134.83	216.225	136.403	19.1173	145.17	19.6775	2280.11	5388.53	36.6006	41.8777	141.821	591.791	0.620429	0.292379				lpg0167_ig	ig	-	0.219869	0.140156			0.32026
lpg0140	-	hypothetical protein	88.0832	47.0884	50.748	90.7846	137.322	412.172	11.5112	174.805	34.4841	136.707	251.049	366.518	86.76	116.705	362.998	114.682	36.5478	89.0832	152.93	0.234697	0.132197				lpg0169	-	probable transmembrane protein	0.228181	0.0933358			0.33911
lpg0150	-	putative phage protein	76.2271	25.9928	63.9424	481.935	89.2263	190.388	330.228	154.479	323.405	42.531	139.592	145.889	247.758	111.675	174.635	80.8699	354.057	77.2271	185.788	0.381247	0.0245782				lpg0170	-	probable ABC transport system permease protein	0.198261	0.209935			0.271255
lpg0151	-	hypothetical protein	543.604	1181.35	1493.68	717.165	834.216	1130.97	897.516	1775.83	1044.78	810.519	678.843	2320.2	593.903	1188.18	913.595	663.342	1102.52	544.604	1085.16	0.299414	0.0245226				lpg0173	oxyR	transcriptional regulator, LysR	0.223413	0.0528285			0.328298
lpg0152_ig	ig	-	2238.79	814.064	880.308	1053.98	1497.28	1229.5	1769.85	1288.68	1812.75	990.972	1377.52	1673.41	1077.79	1241.17	1917.94	2520.91	2779.53	2239.79	1496.35	-0.175174	0.275349				lpg0181	-	hypothetical protein	0.27881	0.0543217			0.453929
lpg0166_ig	ig	-	1514.41	603.484	719.268	288.216	619.941	438.893	488.508	499.345	387.714	656.192	620.77	620.207	680.663	651.27	655.074	561.906	719.154	1515.41	576.663	-0.419609	0.054417				lpg0183	-	amine oxidase, flavin containing	0.292679	0.0537736			0.48538
lpg0167_ig	ig	-	51.7177	146.916	5.0748	120.821	170.824	148.636	21.5835	110.439	157.509	137.922	25.2492	29.8245	123.432	31.5239	25.1658	105.27	23.2231	52.7177	87.4633	0.219869	0.140156				lpg0184_ig	ig	-	0.0872894	0.308022			0.0195898
lpg0169	-	probable transmembrane protein	109.466	166.504	106.571	254.13	161.536	535.423	54.3186	295.745	250.709	223.591	128.05	328.789	102.86	23.1399	195.988	100.739	44.9233	110.466	186.814	0.228181	0.0933358				lpg0187	-	zinc metalloprotein	-0.023354	0.2254			-0.231332
lpg0170	-	probable ABC transport system permease protein	7.51006	0	0	0	0	43.0877	0	5.08153	64.3083	4.2531	2.52492	2.51532	19.6775	41.5847	10.6764	5.22866	0	8.51006	13.4336	0.198261	0.209935				lpg0192	-	heat shock hsp20	0.173626	0.206123			0.215386
lpg0173	oxyR	transcriptional regulator, LysR	141.272	334.892	195.549	246.367	261.708	462.942	132.019	153.801	290.785	315.337	108.932	303.635	163.681	115.364	211.24	226.575	268.778	142.272	237.976	0.223413	0.0528285				lpg0194	-	catalase/(hydro)peroxidase KatG	0.0816953	0.303054			0.00690327
lpg0181	-	hypothetical protein	215.656	661.121	140.741	142.421	174.141	403.822	820.535	276.096	487.438	131.238	221.472	523.906	562.598	317.922	316.479	1187.6	203.678	216.656	411.701	0.27881	0.0543217				lpg0196	-	hypothetical protein	0.332223	0.235029			0.575061
lpg0183	-	amine oxidase, flavin containing	182.874	658.86	291.632	488.347	193.047	246.502	166.553	384.841	246.049	88.0999	746.655	330.226	139.532	129.449	581.864	105.619	958.618	183.874	360.743	0.292679	0.0537736				lpg0198	-	hypothetical protein	-0.282371	0.141302			-0.818742
lpg0184_ig	ig	-	126.802	84.0056	8.11968	276.066	112.445	211.764	265.837	306.586	45.6682	39.1893	108.932	410.716	262.069	98.9313	37.3674	81.567	134.77	127.802	156.252	0.0872894	0.308022				lpg0199	cydA	cytochrome D ubiquinol oxidase subunit I	0.153073	0.156832			0.168777
lpg0187	-	zinc metalloprotein	41.7713	64.4169	99.466	29.6991	2.65357	13.6945	38.1309	59.2845	89.4724	8.5062	10.8211	16.8886	48.2994	26.4935	31.2666	93.4187	0	42.7713	40.532	-0.023354	0.2254				lpg0204_ig	ig	-	0.0552517	0.196806			-0.0530668
lpg0192	-	heat shock hsp20	14.5302	0	23.6824	100.572	20.5652	56.1142	28.4183	7.45291	0	0	2.88562	51.7438	0	0	40.4178	13.2459	9.51765	15.5302	23.1635	0.173626	0.206123				lpg0207	-	hypothetical protein	0.0765151	0.316354			-0.00484478
lpg0194	-	catalase/(hydro)peroxidase KatG	195.832	129.21	1117.13	95.5095	76.6219	1.33605	56.1172	286.598	141.665	167.694	68.8943	528.936	277.274	451.06	44.2308	163.134	179.693	196.832	237.569	0.0816953	0.303054				lpg0207_ig	ig	-	0.0765151	0.316354			-0.00484478
lpg0196	-	hypothetical protein	43.2443	37.294	155.965	8.43724	189.399	50.436	0	199.196	54.0562	58.0244	72.862	0	381.028	58.688	35.8422	169.757	34.2635	44.2443	95.0781	0.332223	0.235029				lpg0208	pkn5	serine/threonine-protein kinase	0.173248	0.138017			0.214531
lpg0198	-	hypothetical protein	9.29052	2.63695	3.3832	5.06234	1.99018	3.00612	2.15835	2.71015	3.72802	3.94931	5.77125	5.03064	4.47216	7.37793	7.626	4.18292	6.85271	10.2905	5.37114	-0.282371	0.141302				lpg0210	-	hypothetical protein	0.284646	0.0802402			0.467164
lpg0199	cydA	cytochrome D ubiquinol oxidase subunit I	820.628	699.545	516.614	4227.39	1385.83	811.986	942.122	809.657	1378.43	788.342	1482.13	339.568	353.301	692.184	2767.48	486.265	1004.3	821.628	1168.82	0.153073	0.156832				lpg0213_ig	ig	-	0.29201	0.0745109			0.483863
lpg0204_ig	ig	-	633.732	2010.11	140.741	1159.61	2958.73	1149.67	386.346	451.579	516.33	243.034	64.5658	1805.64	46.5105	76.4621	147.944	242.61	117.638	634.732	720.846	0.0552517	0.196806				lpg0216_ig	ig	-	0.368172	0.0559385			0.656586
lpg0207	-	hypothetical protein	18.4121	7.15743	21.6525	39.1488	45.1107	4.67618	6.83479	21.6812	33.5521	19.7465	6.13195	24.4346	36.6717	8.04865	0	41.1321	38.4513	19.4121	23.1519	0.0765151	0.316354				lpg0222	-	NADH dehydrogenase subunit 5	0.349693	0.221754			0.614681
lpg0207_ig	ig	-	18.4121	7.15743	21.6525	39.1488	45.1107	4.67618	6.83479	21.6812	33.5521	19.7465	6.13195	24.4346	36.6717	8.04865	0	41.1321	38.4513	19.4121	23.1519	0.0765151	0.316354				lpg0224	-	toxin secretion ABC transporter HlyB/MsbA family ATP-binding protein	0.181283	0.108979			0.232753
lpg0208	pkn5	serine/threonine-protein kinase	82.9784	89.2795	54.1312	312.178	190.394	224.123	72.6646	133.814	170.557	46.4803	53.384	64.3204	9.83876	180.759	83.1234	200.78	100.506	83.9784	125.146	0.173248	0.138017				lpg0224_ig	ig	-	-0.00851068	0.175325			-0.19767
lpg0210	-	hypothetical protein	90.0551	361.639	250.695	50.2859	12.2728	90.1836	92.4495	243.236	452.954	232.098	77.1904	291.059	60.8214	170.363	28.9788	244.701	130.963	91.0551	175.368	0.284646	0.0802402				lpg0226	-	multidrug efflux protein, outer membrane component	0.301163	0.0852962			0.50462
lpg0213_ig	ig	-	42.5557	56.8827	42.29	32.7365	86.2411	74.8189	286.342	22.6975	190.129	15.4934	93.4221	140.858	35.7773	129.784	97.6128	17.7774	26.2687	43.5557	85.3207	0.29201	0.0745109				lpg0229	-	heme oxygenase	0.187791	0.07736			0.247511
lpg0216_ig	ig	-	421.005	104.348	648.897	324.327	2211.09	386.787	905.79	659.583	2330.94	166.478	1187.43	2898.37	832.717	1174.77	395.027	99.3445	1420.03	422.005	985.121	0.368172	0.0559385				lpg0230	pleD	sensor histidine kinase	-0.0861937	0.360754			-0.373843
lpg0222	-	NADH dehydrogenase subunit 5	20.7419	6.40402	167.13	0	244.129	125.923	0	71.1414	0	0	8.29617	49.9471	47.4049	3.01824	8.3886	4.18292	26.2687	21.7419	48.6396	0.349693	0.221754				lpg0236	-	hypothetical protein	0.106303	0.309718			0.0627085
lpg0224	-	toxin secretion ABC transporter HlyB/MsbA family ATP-binding protein	137.141	99.8273	136.343	361.451	310.468	602.56	193.173	232.734	368.142	65.3154	142.478	143.373	110.91	46.6151	187.6	179.517	158.754	138.141	209.704	0.181283	0.108979				lpg0237	mhpC	lipolytic enzyme	0.337686	0.0330878			0.587449
lpg0224_ig	ig	-	92.3566	166.128	162.055	156.258	306.487	123.585	27.6989	147.364	131.413	17.0124	93.7828	0	20.572	17.1034	24.4032	24.4004	30.4565	93.3566	91.545	-0.00851068	0.175325				lpg0238	gbsA	glycine betaine aldehyde dehydrogenase	0.409913	0.0860113			0.751249
lpg0226	-	multidrug efflux protein, outer membrane component	72.9348	100.204	7.10472	324.327	305.824	82.8353	166.193	289.308	192.925	64.4041	67.8122	19.4039	25.0441	189.814	279.112	54.7266	181.597	73.9348	147.915	0.301163	0.0852962				lpg0244	-	pyridine nucleotide-disulfide oxidoreductase	0.198564	0.173392			0.271943
lpg0229	-	heme oxygenase	163.451	162.737	249.342	613.218	278.293	267.879	237.779	347.915	168.693	282.527	413.726	199.429	156.526	80.1511	232.593	175.334	172.46	164.451	253.413	0.187791	0.07736				lpg0245	-	NAD-glutamate dehydrogenase	0.256891	0.0280848			0.404219
lpg0230	pleD	sensor histidine kinase	2002.85	1690.28	2522.17	2401.91	2058.18	1213.8	2102.96	2373.07	2240.54	910.163	1046.4	1216.34	1557.21	1274.37	870.127	1174.01	1622.57	2003.85	1643.13	-0.0861937	0.360754				lpg0250	-	ATP-dependent RNA helicase, DEAD box family	0.164608	0.0686971			0.194937
lpg0233	mdlC	benzoylformate decarboxylase	3.09383	0	0	0	0	0	0	2.37138	0	0	0	0	0	0	0	0	4.18777	4.09383	1.40995	-0.462928	0.0205133				lpg0251	-	RNA binding protein, cold-inducible rrm	0.0260896	0.255384			-0.119202
lpg0236	-	hypothetical protein	112.138	110.375	20.6375	75.2601	131.02	321.989	154.682	250.689	97.8604	0	64.2051	120.017	179.781	206.247	133.455	262.13	167.891	113.138	144.515	0.106303	0.309718				lpg0252	-	membrane protein	0.269626	0.120605			0.4331
lpg0237	mhpC	lipolytic enzyme	156.624	543.588	134.313	140.733	139.312	1443.6	264.039	219.861	409.15	464.803	383.788	157.387	220.03	253.532	196.751	352.063	149.237	157.624	343.012	0.337686	0.0330878				lpg0256	-	conserved domain protein	0.0874231	0.0222261			0.0198929
lpg0238	gbsA	glycine betaine aldehyde dehydrogenase	108.721	233.558	173.22	215.318	97.187	355.056	81.6578	107.39	13.0481	655.889	648.544	347.833	49.1938	61.7063	1091.28	5.22866	359.386	109.721	281.969	0.409913	0.0860113				lpg0258	-	hypothetical protein	0.440325	0.032236			0.820218
lpg0244	-	pyridine nucleotide-disulfide oxidoreductase	174.73	175.545	124.163	109.347	69.6562	405.492	420.519	279.484	54.0562	174.985	132.378	155.231	88.5488	232.74	231.83	1547.68	223.855	175.73	277.595	0.198564	0.173392				lpg0263	-	MFS transporter family protein	0.144178	0.365897			0.148605
lpg0245	-	NAD-glutamate dehydrogenase	47680.4	84889	89670	79128.1	84075.4	92199	92893.8	94631.3	83452.6	79732.5	92004.5	67688.4	73211.1	79671.2	71252.8	131129	82706.5	47681.4	86146.9	0.256891	0.0280848				lpg0265	-	multicopper oxidase	0.276011	0.0575616			0.447581
lpg0246_ig	ig	-	0.358205	0	3.04488	0	1.99018	0	1.79863	1.35507	0	1.21517	1.44281	0	0	0	0	2.78862	3.42635	1.3582	2.06636	0.18224	0.0993107				lpg0269	-	hypothetical protein	1.20648	0.0463525			2.55774
lpg0250	-	ATP-dependent RNA helicase, DEAD box family	6893.77	8485.7	9807.55	10313	7036.61	10155.7	6765.36	9476.38	11823.4	9462.84	11527.7	10656.7	10524.8	12161.2	10792.3	11245.4	10906.1	6894.77	10072.3	0.164608	0.0686971				lpg0270_ig	ig	-	-0.0154865	0.319305			-0.21349
lpg0251	-	RNA binding protein, cold-inducible rrm	404.65	459.582	573.79	301.041	299.19	281.239	354.69	1088.12	930.14	296.502	368.278	547.981	249.547	267.282	250.895	429.796	178.17	405.65	430.765	0.0260896	0.255384				lpg0273	-	major facilitator superfamily transporter	0.226446	0.0489045			0.335175
lpg0252	-	membrane protein	57.4138	136.368	21.9908	303.74	47.1009	9.35237	438.146	91.4675	148.189	89.0113	54.8269	101.332	123.432	63.3831	25.9284	36.6006	31.9793	58.4138	108.678	0.269626	0.120605				lpg0275	-	SdbA	0.349803	0.0222261			0.61493
lpg0256	-	conserved domain protein	8.58477	0	0	0	0	0	4.31671	4.40399	6.52403	27.6451	0	0	28.6218	0	0	100.042	0	9.58477	11.7221	0.0874231	0.0222261				lpg0275_ig	ig	-	0.158368	0.362276			0.180785
lpg0258	-	hypothetical protein	123.224	23.3558	401.247	160.982	587.103	375.765	100.004	40.3135	292.649	225.414	1038.46	220.989	1015.18	156.949	627.62	71.8069	124.491	124.224	342.396	0.440325	0.032236				lpg0276	legG2	Ras GEF	0.211959	0.0953944			0.302322
lpg0263	-	MFS transporter family protein	40.4814	9.41767	88.6398	29.6991	0	5.67822	221.591	18.2935	37.2802	59.5434	35.7096	57.4931	35.7773	169.022	95.325	5.57723	39.9741	41.4814	57.8138	0.144178	0.365897				lpg0280_ig	ig	-	-0.374404	0.0643106			-1.02746
lpg0264	-	hypothetical protein	0.379944	0	0	0	0	0	0	0	0	0	0	0	0	0	0	0	0	1.37994	1	-0.139861	0.352855				lpg0284	-	hypothetical protein	0.275182	0.114339			0.445701
lpg0265	-	multicopper oxidase	113.507	119.793	383.993	520.071	172.814	405.826	125.904	196.147	470.662	73.214	306.958	132.593	135.954	77.8036	173.11	89.2357	59.0094	114.507	216.193	0.276011	0.0575616				lpg0291	-	chromate transport protein	0.156859	0.287419			0.177363
lpg0269	-	hypothetical protein	14.4295	35.0337	32.4787	13.4996	0	0	151.804	52.8479	11.184	3216.56	19.478	117.142	153.842	2.34752	19.8276	0	129.44	15.4295	248.218	1.20648	0.0463525				lpg0293_ig	ig	-	0.113177	0.278926			0.0782996
lpg0270_ig	ig	-	416.999	175.922	469.926	520.071	574.498	474.299	433.47	1023.42	331.793	181.364	183.959	188.649	206.614	267.617	252.421	700.64	453.04	417.999	403.356	-0.0154865	0.319305				lpg0295	-	mannose-1-phosphate guanyltransferase	-1.00484	1.16101e-11			-2.45718
lpg0273	-	major facilitator superfamily transporter	186.147	342.427	294.338	175.157	337.335	398.812	266.197	204.616	577.842	259.439	267.281	490.128	347.934	243.136	424.006	255.507	143.526	187.147	315.23	0.226446	0.0489045				lpg0366_ig	ig	-	0.145162	0.0847429			0.150837
lpg0275	-	SdbA	172.231	373.316	348.469	211.606	663.393	336.017	288.86	405.167	829.483	334.476	186.123	352.145	390.867	231.399	191.413	946.038	97.4607	173.231	387.64	0.349803	0.0222261				lpg0371	-	hypothetical protein	0.282078	0.0559385			0.46134
lpg0275_ig	ig	-	61.6036	181.949	70.3705	139.721	202.667	100.538	31.6559	68.0925	115.568	69.8723	68.1729	58.2117	0	251.185	0	26.1433	42.2584	62.6036	90.1503	0.158368	0.362276				lpg0373_ig	ig	-	-0.624867	2.71256e-06			-1.59547
lpg0276	legG2	Ras GEF	167.956	307.393	150.552	328.04	425.566	171.683	70.866	270.676	453.886	157.972	159.431	78.6936	457.95	112.346	687.865	86.0985	469.03	168.956	275.253	0.211959	0.0953944				lpg0379	-	ribosomal protein S6 modification protein	0.354295	0.0226059			0.625116
lpg0280_ig	ig	-	199.271	41.4378	59.8826	49.6109	122.728	155.65	38.4907	119.924	130.481	97.2137	48.6949	68.9917	91.2321	107.651	77.0226	59.9553	68.1464	200.271	84.5695	-0.374404	0.0643106				lpg0402	legA9	putative ankyrin-repeat containing protein	0.154768	0.283699			0.172621
lpg0284	-	hypothetical protein	240.715	290.441	1202.39	540.996	150.59	696.751	143.531	251.028	949.712	294.071	134.182	455.273	76.9212	91.218	771.751	1178.19	44.9233	241.715	455.498	0.275182	0.114339				lpg0408	-	inner (transmembrane) protein	0.150278	0.0960773			0.162439
lpg0291	-	chromate transport protein	35.5758	59.143	0	63.448	79.9388	10.6884	103.961	93.5001	55.9202	3.34172	51.9412	18.3259	26.833	58.0173	137.268	14.6402	46.8268	36.5758	52.4871	0.156859	0.287419				lpg0409_ig	ig	-	0.114952	0.0722801			0.0823232
lpg0293_ig	ig	-	112.584	284.414	209.42	167.395	61.6955	442.567	241.376	199.535	197.585	124.251	122.639	120.376	11.6276	43.2615	41.1804	19.8689	55.2024	113.584	147.4	0.113177	0.278926				lpg0412	-	protoheme IX farnesyltransferase	-0.167027	0.0791035			-0.55716
lpg0295	-	mannose-1-phosphate guanyltransferase	22.1751	0	0	0	0	0	0	0	0	16.101	0	0	0	0	0	0	4.56847	23.1751	2.29184	-1.00484	1.16101e-11				lpg0414	-	glutathione synthase, ribosomal protein S6 modification protein	-0.055587	0.0791035			-0.304432
lpg0353	rpsD	30S ribosomal protein S4	2.85963	8.66426	2.36824	4.72485	7.29732	2.33809	4.67644	6.4366	3.72802	2.43034	2.88562	1.79666	5.3666	2.68288	6.8634	6.97154	4.18777	3.85963	5.58866	0.160763	0.083283				lpg0416_ig	ig	-	-0.0508361	0.0257847			-0.293657
lpg0366_ig	ig	-	342.432	625.333	251.033	440.086	555.591	515.382	641.751	483.423	581.57	390.374	469.275	501.627	496.41	327.647	601.692	552.843	225.759	343.432	479.737	0.145162	0.0847429				lpg0437_ig	ig	-	0.189966	0.319305			0.252445
lpg0371	-	hypothetical protein	231.077	377.084	767.648	932.146	472.999	126.925	332.387	743.258	387.714	683.23	501.377	199.788	354.195	797.822	166.247	189.626	60.913	232.077	444.335	0.282078	0.0559385				lpg0449	icmL	IcmL (DotI)	-1.61777	1.46137e-49			-3.84722
lpg0373_ig	ig	-	122.474	85.1358	23.6824	14.1746	82.2607	19.3728	48.563	39.6359	67.1043	4.86068	0	4.31198	0	5.0304	41.943	6.27439	10.2791	123.474	29.2893	-0.624867	2.71256e-06				lpg0450	icmK	IcmK (DotH)	-2.2471	1.73096e-40			-5.27444
lpg0379	-	ribosomal protein S6 modification protein	238.89	490.096	689.157	828.874	516.783	844.051	670.169	1561.72	671.043	388.551	261.87	201.226	505.355	196.186	268.435	340.211	228.424	239.89	542.385	0.354295	0.0226059				lpg0451	icmE	IcmE (DotG)	-3.57574	1.0451e-120			-8.28757
lpg0388	-	ABC transporter, ATP binding component	2.75635	3.76707	0	0	0	0	1.4389	0	0	0	0	0	0	0	0	0	0	3.75635	1.32537	-0.452428	0.0257391				lpg0452	icmG	IcmG (DotF)	-0.333468	3.49318e-05			-0.934621
lpg0402	legA9	putative ankyrin-repeat containing protein	49.9116	224.517	155.289	40.4987	210.627	147.968	117.271	50.1378	46.6002	0	57.3518	2.15599	14.3109	55.6698	6.1008	6.27439	12.5633	50.9116	72.7085	0.154768	0.283699				lpg0455	icmJ	IcmJ (DotN)	-2.4819	6.15499e-57			-5.80693
lpg0404	-	amino acid antiporter	1.28209	5.6506	3.72152	13.1621	6.30223	3.00612	3.23753	5.75907	5.59202	7.59482	5.41054	8.26463	12.5221	9.39009	0	8.36585	4.56847	2.28209	7.40923	0.511441	0.00116814				lpg0458	icmF	IcmF	-0.91956	1.89409e-16			-2.26379
lpg0408	-	inner (transmembrane) protein	286.853	443.384	286.557	719.865	250.762	356.726	404.692	706.671	501.418	498.828	251.41	720.46	273.696	228.38	375.199	211.935	263.829	287.853	406.863	0.150278	0.0960773				lpg0460_ig	ig	-	-0.631783	5.54771e-06			-1.61115
lpg0409_ig	ig	-	20.1955	0	30.7871	138.371	0	17.7027	19.4252	80.6269	61.5123	12.4555	50.4984	1.43733	0	4.35968	0	8.71443	0	21.1955	27.6181	0.114952	0.0722801				lpg0466	-	oxaloacetate decarboxylase alpha subunit	0.156128	0.108075			0.175705
lpg0412	-	protoheme IX farnesyltransferase	25.9642	45.5815	17.5926	31.049	50.0862	11.0224	13.3099	34.5544	29.8241	2.43034	2.52492	2.15599	0	6.03648	3.813	21.6118	6.0913	26.9642	18.3552	-0.167027	0.0791035				lpg0467	-	zinc metalloprotease	0.243814	0.099744			0.374563
lpg0414	-	glutathione synthase, ribosomal protein S6 modification protein	88.9129	7.15743	2.02992	92.8096	4.64375	17.3687	11.1515	61.9947	85.7443	16.101	45.4486	62.883	58.1381	24.1459	330.206	105.967	323.981	89.9129	79.1107	-0.055587	0.0791035				lpg0483	legA12	ankyrin repeat-containing protein	0.216242	0.0880216			0.312033
lpg0416_ig	ig	-	30.5882	81.7454	6.08976	119.471	27.8625	19.0388	34.8934	34.8932	63.3763	4.86068	0	0	0	29.8471	0	11.503	0	31.5882	28.0988	-0.0508361	0.0257847				lpg0492	yqiY	amino acid (glutamine) ABC transporter, permease	-0.0320022	0.298415			-0.250945
lpg0437_ig	ig	-	83.6988	93.8	205.36	125.884	208.969	3.00612	0	56.2356	280.533	170.124	154.381	40.9638	102.86	159.296	71.6844	387.966	21.7002	84.6988	131.173	0.189966	0.319305				lpg0494	argG	argininosuccinate synthase	0.21225	0.0791035			0.302982
lpg0449	icmL	IcmL (DotI)	406.645	0	0	0	0	0	0	0	0	141.264	0	0	0	0	0	0	0	407.645	9.82898	-1.61777	1.46137e-49				lpg0500	-	peptidase, M23/M37 family	-0.237216	0.131926			-0.716338
lpg0450	icmK	IcmK (DotH)	175.645	0	0	0	0	0	0	0	0	0	0	0	0	0	0	0	0	176.645	1	-2.2471	1.73096e-40				lpg0515	legD2	phytanoyl-CoA dioxygenase	0.197279	0.220332			0.269029
lpg0451	icmE	IcmE (DotG)	93374.6	12.0546	6.7664	5.39983	11.2777	6.34625	9.35287	45.7338	0	59.8472	40.3987	42.0418	48.2994	50.6394	28.9788	0	13.7054	93375.6	24.8026	-3.57574	1.0451e-120				lpg0519	-	hypothetical protein	0.325333	0.0161352			0.559435
lpg0452	icmG	IcmG (DotF)	8.98291	0	0	0	0	0	0	0	0	54.6827	0	0	0	1.34144	0	2.09146	0	9.98291	4.63222	-0.333468	3.49318e-05				lpg0519_ig	ig	-	0.428909	0.0169953			0.79433
lpg0455	icmJ	IcmJ (DotN)	521.168	0	0	0	0	0	0	0	0	11.5441	0	0	0	0	0	0	0	522.168	1.72151	-2.4819	6.15499e-57				lpg0520	-	methyltransferase, ubiE/COQ5 family	0.224402	0.103861			0.33054
lpg0458	icmF	IcmF	173.037	10.1711	7.78136	7.08728	9.6192	0	13.3099	10.5018	5.59202	230.275	0	0	4.47216	9.72545	0	9.063	1.52282	174.037	20.9451	-0.91956	1.89409e-16				lpg0525	-	hypothetical virulence protein	-1.0717	2.41691e-13			-2.60881
lpg0460_ig	ig	-	76.3868	13.1847	41.6133	6.4123	9.6192	13.0265	42.8074	41.3298	12.116	6.68344	0	1.43733	0	26.8288	0	39.7378	18.2739	77.3868	18.0669	-0.631783	5.54771e-06				lpg0543_ig	ig	-	0.554554	0.00103735			1.07927
lpg0466	-	oxaloacetate decarboxylase alpha subunit	110.354	250.133	85.9332	89.7722	137.322	418.518	74.4632	297.778	132.345	145.517	112.179	85.1616	84.9711	105.638	241.744	118.865	156.089	111.354	159.527	0.156128	0.108075				lpg0550	-	hypothetical protein	0.358908	0.0248838			0.635579
lpg0467	-	zinc metalloprotease	58.0707	226.024	205.022	183.594	14.9263	103.544	15.4682	17.9547	111.84	43.4424	113.621	27.3092	69.7658	72.1025	131.167	175.334	129.821	59.0707	103.559	0.243814	0.099744				lpg0560	phaB	acetyoacetyl CoA reductase	0.320641	0.0196251			0.548795
lpg0477	-	RNA polymerase signma-54 factor RpoN	0.358205	0	0	0	0	0	0	0	0	0	0	0	0	1.34144	0	0	0	1.3582	1.08384	-0.0980001	0.359862				lpg0561_ig	ig	-	0.146472	0.119282			0.153807
lpg0483	legA12	ankyrin repeat-containing protein	244.011	327.735	318.359	369.213	97.8504	702.096	129.501	446.497	457.614	391.285	246.36	155.95	456.161	331.001	294.364	1498.53	211.292	245.011	403.113	0.216242	0.0880216				lpg0562	-	hypothetical protein	0.231206	0.320733			0.345971
lpg0492	yqiY	amino acid (glutamine) ABC transporter, permease	781.239	979.438	551.8	740.452	553.27	762.218	588.871	1285.63	1308.53	822.671	432.844	680.574	782.629	558.039	338.595	747.001	478.167	782.239	726.67	-0.0320022	0.298415				lpg0564	-	hypothetical protein	-0.0408425	0.305796			-0.270993
lpg0494	argG	argininosuccinate synthase	208.176	959.472	369.784	181.907	328.711	675.375	247.491	293.374	438.974	119.391	235.9	98.0976	267.435	556.698	276.824	193.46	197.206	209.176	341.006	0.21225	0.0791035				lpg0585_ig	ig	-	0.330094	0.0182708			0.570231
lpg0500	-	peptidase, M23/M37 family	70.3003	80.6153	18.9459	9.4497	18.9067	48.7659	70.1465	32.8606	64.3083	25.5186	75.3869	55.6964	22.3608	37.5603	44.9934	8.71443	30.4565	71.3003	41.2929	-0.237216	0.131926				lpg0592	glnK	nitrogen regulatory P-II transcription regulator	-0.449289	0.00441583			-1.19728
lpg0515	legD2	phytanoyl-CoA dioxygenase	45.2621	110.375	40.9367	182.582	24.8772	14.0286	114.753	173.788	92.2684	13.6707	127.689	5.03064	13.4165	52.3162	47.2812	11.1545	125.633	46.2621	72.8625	0.197279	0.220332				lpg0597	aas	2-acylglycerophosphoethanolamine acyltransferase	0.118245	0.120049			0.0897912
lpg0519	-	hypothetical protein	2187.97	3859.36	4080.14	4595.59	5074.29	3590.31	3458.4	4661.8	7959.31	6344.71	5316.76	4500.27	4249.45	4756.41	3729.12	4926.79	2959.99	2188.97	4629.92	0.325333	0.0161352				lpg0608	-	hypothetical SAM-dependent methyltransferase	0.266741	0.343965			0.426558
lpg0519_ig	ig	-	226.729	250.133	1829.63	251.43	130.688	570.494	254.326	787.976	788.475	346.628	209.208	332.022	693.185	609.014	523.144	331.845	1858.23	227.729	611.402	0.428909	0.0169953				lpg0609	alaS	alanyl tRNA synthetase	-0.0384151	0.250579			-0.265488
lpg0520	-	methyltransferase, ubiE/COQ5 family	120.644	56.1293	220.246	42.1862	299.522	281.239	92.0898	417.702	190.129	86.2771	273.413	106.722	353.301	51.6455	105.239	99.693	571.44	121.644	203.936	0.224402	0.103861				lpg0612	-	alcohol dehydrogenase (NADP-dependent, zinc-type)	-0.345584	0.016706			-0.962098
lpg0525	-	hypothetical virulence protein	156.04	2.26024	19.9609	37.1238	17.9116	26.7211	0	13.5507	22.3681	6.07585	21.2815	0	8.94433	9.39009	11.439	0	0	157.04	13.3142	-1.0717	2.41691e-13				lpg0613_ig	ig	-	-0.0747264	0.31503			-0.347837
lpg0533	sucB	dihydrolipoamide succinyltransferase	2.63956	0	1.35328	0	0	1.33605	0	0	0	1.51896	2.88562	0	0	1.34144	0	0	1.90353	3.63956	1.64618	-0.344571	0.0700291				lpg0614_ig	ig	-	0.317213	0.0176534			0.541021
lpg0537	-	transmission trait enhancer LetE	1.02311	0	0	0	0	0	0	0	0	19.4427	10.4604	11.8579	31.3051	0	0	0	0	2.02311	5.56664	0.439574	0.210074				lpg0617_ig	ig	-	0.439076	0.00453803			0.817386
lpg0540	-	major facilitator family transporter	0.327614	0	0	0	0	0	0	0	0	3.03793	2.16422	3.95265	0	2.34752	0	2.09146	2.28424	1.32761	1.99238	0.176299	0.119282				lpg0626	-	DNA uptake/competence protein ComA	0.213248	0.04873			0.305245
lpg0543_ig	ig	-	212.027	1584.05	423.915	864.985	683.626	639.969	220.872	932.969	1479.09	408.601	358.899	579.602	1102.84	87.1937	431.632	1511.78	895.04	213.027	763.816	0.554554	0.00103735				lpg0628	-	type IV fimbrial biogenesis PilY1-related protein	0.254186	0.0319662			0.398085
lpg0549	-	gamma-glutamyltranspeptidase	1.36399	8.66426	0	10.4622	0	0	0	0	0	0	7.93547	15.0919	0	0	0	0	0	2.36399	3.63461	0.186813	0.360754				lpg0635	-	melitin resistance protein	0.269321	0.0701285			0.432409
lpg0550	-	hypothetical protein	154.81	169.895	637.056	302.053	312.458	72.4809	330.948	319.12	351.365	296.198	372.967	322.321	313.051	1343.12	109.814	223.786	204.058	155.81	356.043	0.358908	0.0248838				lpg0643	-	ribonuclease BN	-0.0346051	0.0559385			-0.256848
lpg0560	phaB	acetyoacetyl CoA reductase	236.883	776.393	166.453	467.423	398.036	357.728	601.102	612.155	641.219	321.413	532.758	786.218	620.736	389.353	540.684	360.08	376.138	237.883	497.743	0.320641	0.0196251				lpg0643_ig	ig	-	0.295245	0.0791035			0.491201
lpg0561_ig	ig	-	90.2473	196.264	184.046	137.696	102.826	62.7945	200.367	180.564	251.641	80.8089	85.1259	67.195	118.96	34.2067	179.974	43.9207	103.171	91.2473	127.848	0.146472	0.119282				lpg0645	-	hypothetical protein	0.241686	0.320733			0.369737
lpg0562	-	hypothetical protein	25.5319	36.9173	42.6283	87.0723	133.674	5.34421	11.871	37.6033	210.633	6.98723	51.2198	16.1699	5.3666	0	38.13	7.32012	15.9897	26.5319	45.1829	0.231206	0.320733				lpg0655	-	tryptophan/tyrosine permease	-0.364177	0.0186496			-1.00426
lpg0564	-	hypothetical protein	970.01	670.162	1255.17	909.871	1154.3	739.839	1273.07	928.565	893.792	516.144	842.963	531.811	499.988	764.286	857.925	1663.06	624.739	971.01	883.855	-0.0408425	0.305796				lpg0660	-	ABC transporter permease protein	0.213964	0.0700801			0.306868
lpg0568_ig	ig	-	0.569916	0	0	0	1.32679	2.00408	2.51808	1.35507	0	0	0	0	0	0	0	0	0	1.56992	1.45025	-0.0344332	0.328083				lpg0663_ig	ig	-	-0.0404204	0.00878266			-0.270036
lpg0585_ig	ig	-	645.675	1724.94	2115.18	792.763	1262.44	1186.41	1932.45	1649.13	1315.06	1195.12	468.553	880.722	1373.85	927.942	2102.49	1378.62	1804.17	646.675	1382.86	0.330094	0.0182708				lpg0666	-	hypothetical protein	0.145748	0.0791035			0.152164
lpg0592	glnK	nitrogen regulatory P-II transcription regulator	6.18032	0	0	0	8.9558	0	0	0	0	2.12655	0	2.15599	0	0	9.1512	2.44004	0	7.18032	2.55185	-0.449289	0.00441583				lpg0671	ndh	NADH dehydrogenase transmembrane protein	0.207087	0.185073			0.291271
lpg0597	aas	2-acylglycerophosphoethanolamine acyltransferase	339.934	313.043	576.159	93.4846	349.608	408.832	520.164	588.102	674.771	526.473	420.58	624.159	387.289	266.947	421.718	519.728	454.944	340.934	447.625	0.118245	0.120049				lpg0674	-	adenylate cyclase	0.0961797	0.367902			0.0397516
lpg0608	-	hypothetical SAM-dependent methyltransferase	73.0289	296.468	268.964	265.942	383.441	5.34421	2.51808	310.651	217.157	45.8727	36.0703	28.7465	47.4049	76.7975	180.736	6.97154	0	74.0289	136.818	0.266741	0.343965				lpg0679	-	adenylyl transferase	0.0203872	0.117036			-0.132134
lpg0609	alaS	alanyl tRNA synthetase	163.998	125.82	5.75144	358.751	167.838	574.837	82.7369	161.931	104.384	134.884	27.7741	261.234	27.7274	64.0538	107.527	83.3099	111.928	164.998	151.031	-0.0384151	0.250579				lpg0680	-	dipeptidyl aminopeptidase/acylaminoacyl peptidase	0.288397	0.136015			0.47567
lpg0612	-	alcohol dehydrogenase (NADP-dependent, zinc-type)	19.874	6.40402	5.0748	18.5619	5.63884	31.0632	5.39589	28.1178	11.184	2.43034	6.85336	5.03064	0	0	6.8634	2.09146	0	20.874	9.41936	-0.345584	0.016706				lpg0683	-	transmembrane protein, ABC-type multidrug transport system	-0.0458563	0.339319			-0.282364
lpg0613_ig	ig	-	205.878	21.4723	78.8285	227.805	155.897	112.896	569.446	213.763	176.149	106.327	123	324.477	74.2379	98.2606	212.003	117.122	159.135	206.878	174.176	-0.0747264	0.31503				lpg0693	-	LigA, interaptin	0.269853	0.0280848			0.433614
lpg0614_ig	ig	-	2028.17	3296.56	3070.25	4099.82	4415.87	3723.58	3349.41	5103.55	4206.13	3138.79	5092.04	4845.95	5519.54	6656.23	4537.47	3504.59	2822.93	2029.17	4212.42	0.317213	0.0176534				lpg0698	-	hypothetical protein	0.29954	0.0263498			0.50094
lpg0617_ig	ig	-	675.631	871.7	802.495	919.321	1564.61	1408.2	1078.1	1864.92	1585.34	1501.34	2726.55	1911.29	3226.22	4304.01	3125.9	1593	1255.19	676.631	1859.64	0.439076	0.00453803				lpg0699	-	outer membrane protein TolC	-0.523286	0.00019066			-1.3651
lpg0619_ig	ig	-	1.19254	0	0	0	0	0	0	0	47.5322	1.51896	0	0	0	0	0	0	0	2.19254	4.0657	0.268188	0.263774				lpg0701	kbl	2-amino-3-ketobutyrate coenzyme A ligase	0.13301	0.257537			0.123277
lpg0626	-	DNA uptake/competence protein ComA	558.157	762.455	665.813	943.283	1019.63	967.302	684.918	1638.29	1072.74	712.394	948.288	959.056	1022.34	903.461	573.475	972.181	756.843	559.157	913.654	0.213248	0.04873				lpg0702	tdh	threonine(-3-)dehydrogenase	-0.653147	5.36995e-06			-1.6596
lpg0628	-	type IV fimbrial biogenesis PilY1-related protein	618.386	1288.71	981.804	1342.53	1499.27	991.351	1052.2	1300.53	1136.11	794.418	1044.24	1816.06	1000.87	1254.25	814.457	811.836	649.104	619.386	1112.11	0.254186	0.0319662				lpg0706	-	predicted transporter component	0.168589	0.365257			0.203965
lpg0631	-	type IV fimbrial biogenesis protein PilV	3.64302	0	0	0	0	0	0	0	8.38803	0	0	0	0	0	0	0	23.6038	4.64302	2.99949	-0.189753	0.0240156				lpg0707	-	(outer) membrane protein	0.0809071	0.359862			0.00511563
lpg0635	-	melitin resistance protein	171.16	373.693	620.14	894.684	332.36	356.726	534.193	299.81	356.025	110.277	327.518	159.543	270.119	182.101	23.6406	126.185	138.196	172.16	320.076	0.269321	0.0701285				lpg0708	-	IcmL-like	0.331975	0.250679			0.574499
lpg0639	deoB	phosphopentomutase	0.537307	0	0	1.34996	0	0	0	0	0	0	0	0	0	0	0	0	0	1.53731	1.08437	-0.151582	0.322174				lpg0710	yueD	sepiapterin reductase	-0.334033	1.57771e-05			-0.935902
lpg0643	-	ribonuclease BN	45.6424	5.2739	80.8584	89.7722	1.65848	86.5094	0	171.078	0	30.6831	2.52492	18.6852	3.57773	32.8653	38.8926	37.6463	73.0955	46.6424	43.0701	-0.0346051	0.0559385				lpg0713	-	oligopeptide transporter	0.130889	0.224119			0.118467
lpg0643_ig	ig	-	53.5081	66.6771	84.9183	24.9742	326.721	48.0979	38.4907	189.71	209.701	11.2403	171.334	101.691	223.608	93.2301	46.5186	31.7205	36.5478	54.5081	107.574	0.295245	0.0791035				lpg0714	-	sensor histidine kinase	0.145479	0.210074			0.151555
lpg0645	-	hypothetical protein	172.477	103.594	39.2451	70.1978	225.885	1930.26	505.415	340.801	713.915	254.882	106.047	69.351	64.3992	43.9322	28.9788	284.439	44.9233	173.477	302.642	0.241686	0.320733				lpg0722	-	hypothetical protein	-0.387652	6.95172e-07			-1.0575
lpg0652	-	major facilitator family transporter	1.64179	0	0	0	0	0	0	1.35507	0	1.21517	0	0	0	0	0	0	1.90353	2.64179	1.27961	-0.314821	0.103861				lpg0733	-	hypothetical protein	-0.017835	0.100274			-0.218816
lpg0655	-	tryptophan/tyrosine permease	43.7475	7.91084	9.47296	68.5103	2.65357	0	12.5904	13.8895	5.59202	36.4551	14.0674	24.4346	18.7831	21.1277	37.3674	2.78862	17.8932	44.7475	19.346	-0.364177	0.0186496				lpg0735	-	DNA helicase, SNF2/RAD54 family domain protein	0.39862	0.00962141			0.725639
lpg0660	-	ABC transporter permease protein	201.19	246.743	778.812	621.993	201.008	239.153	192.813	403.812	454.818	85.9733	333.65	443.056	140.426	318.592	314.191	288.97	214.718	202.19	330.921	0.213964	0.0700801				lpg0744	-	GGDEF domain protein	0.163844	0.0851639			0.193203
lpg0663_ig	ig	-	9.44486	14.6916	0	3.37489	0	0	0	60.9784	43.8042	1.21517	0	0	0	0	12.2016	0	0	10.4449	9.51661	-0.0404204	0.00878266				lpg0759	pgi	glucose-6-phosphate isomerase	0.340418	0.0257847			0.593645
lpg0665	-	putative transmembrane protein	0.655229	0	1.6916	1.34996	0	2.67211	1.79863	1.69384	0	1.21517	0	0	0	0	0	0	0	1.65523	1.65133	-0.00102368	0.295339				lpg0765	-	tetratricopeptide repeat domain 8	-0.401386	0.0633405			-1.08865
lpg0666	-	hypothetical protein	1216.95	1452.2	1791.4	2005.36	1611.71	1765.26	1156.88	1783.62	2705.61	1952.78	1439.57	1717.61	1660.96	1336.41	1718.14	1693.39	1451.25	1217.95	1703.63	0.145748	0.0791035				lpg0788	-	hypothetical protein	0.267739	0.0585163			0.428821
lpg0671	ndh	NADH dehydrogenase transmembrane protein	64.8444	205.305	58.5293	289.228	117.752	180.367	171.589	118.23	72.6963	86.5809	15.8709	121.813	16.0998	37.8957	83.1234	1.39431	104.694	65.8444	106.073	0.207087	0.185073				lpg0791	mip	macrophage infectivity potentiator (Mip)	-0.329521	0.0988487			-0.92567
lpg0674	-	adenylate cyclase	40.5909	181.196	41.9517	40.1612	38.1451	17.7027	43.5268	27.1015	67.1043	39.1893	16.2316	8.26463	42.0383	16.4327	62.5332	0	172.841	41.5909	51.9012	0.0961797	0.367902				lpg0792	ampG	beta lactamase induction signal transducer AmpG	0.27206	0.0451067			0.43862
lpg0679	-	adenylyl transferase	75.6112	41.061	119.427	0	43.1205	0	32.735	346.222	130.481	78.0747	139.953	104.925	118.065	16.768	77.7852	5.22866	14.8475	76.6112	80.2933	0.0203872	0.117036				lpg0798_ig	ig	-	-0.516856	0.000200874			-1.35052
lpg0680	-	dipeptidyl aminopeptidase/acylaminoacyl peptidase	66.9144	19.212	201.639	15.187	62.0272	180.701	69.4271	210.714	67.1043	79.8975	36.431	268.421	537.554	205.911	83.1234	6.97154	50.6339	67.9144	131.935	0.288397	0.136015				lpg0805	-	phosphoenolpyruvate synthase	-1.34391	1.66099e-23			-3.22616
lpg0683	-	transmembrane protein, ABC-type multidrug transport system	582.157	663.757	268.626	48.5985	1072.71	440.229	765.497	759.519	810.843	120.302	502.099	867.067	155.631	425.237	350.034	765.824	363.574	583.157	524.722	-0.0458563	0.339319				lpg0827	tolC	agglutination protein	0.266577	0.0825334			0.426186
lpg0693	-	LigA, interaptin	1083.17	2254.59	2487.33	1426.91	1711.89	2137.68	1804.74	2885.97	2154.79	1517.14	1423.33	3976.36	1436.46	1995.73	1802.02	1474.13	1785.13	1084.17	2018.14	0.269853	0.0280848				lpg0829	-	two component histidine kinase, GGDEF domain protein/EAL domain protein	0.156773	0.146024			0.177167
lpg0697	sul1	sulfate transporter	1.63264	0	0	0	0	0	0	0	0	2.73413	1.80351	0	0	0	0	0	0	2.63264	1.2836	-0.311961	0.0968479				lpg0842	-	toluene tolerance protein Ttg2B	0.253071	0.056741			0.395555
lpg0698	-	hypothetical protein	192.464	554.512	317.344	161.32	243.133	418.184	484.191	508.153	583.434	186.225	298.301	856.287	262.963	327.982	400.365	322.434	228.804	193.464	385.602	0.29954	0.0263498				lpg0849_ig	ig	-	0.243365	0.0462852			0.373545
lpg0699	-	outer membrane protein TolC	7.59271	0	0	18.2244	2.32187	0	0	0	4.66002	0	0	0	0	0	0	0	0	8.59271	2.5754	-0.523286	0.00019066				lpg0852	-	hypothetical protein	0.149218	0.336562			0.160035
lpg0701	kbl	2-amino-3-ketobutyrate coenzyme A ligase	36.6227	38.8008	26.0506	3.0374	24.8772	39.4136	25.5405	143.977	78.2883	42.2272	27.0527	99.1755	78.7101	124.419	31.2666	6.27439	12.5633	37.6227	51.1046	0.13301	0.257537				lpg0867	recQ	ATP-dependent DNA helicase RecQ	0.2219	0.070348			0.324866
lpg0702	tdh	threonine(-3-)dehydrogenase	81.0861	19.212	3.04488	0	2.32187	37.7435	26.6197	38.9584	57.7842	4.86068	18.7566	5.38998	21.4664	18.7802	18.3024	0	2.66494	82.0861	18.2441	-0.653147	5.36995e-06				lpg0876	pntAa	alanine dehydrogenase and pyridine nucleotide transhydrogenase	-0.129681	0.322887			-0.472465
lpg0706	-	predicted transporter component	53.735	17.7052	61.5742	79.31	134.669	0	0	125.683	129.549	103.897	48.3342	124.329	141.32	183.777	40.4178	3.48577	81.0904	54.735	80.6964	0.168589	0.365257				lpg0885	-	glycosyl hydrolase	0.303683	0.0212813			0.510335
lpg0707	-	(outer) membrane protein	83.1926	94.9301	230.057	105.972	3.31696	21.7109	182.381	238.154	102.52	75.3406	36.431	223.504	97.4932	22.4691	127.354	4.18292	41.1162	84.1926	101.433	0.0809071	0.359862				lpg0886_ig	ig	-	0.0329881	0.261832			-0.103557
lpg0708	-	IcmL-like	14.2403	7.15743	0	20.2494	193.047	0	118.71	37.9421	0	14.5821	0	38.8078	3.57773	10.7315	55.6698	0	7.23341	15.2403	32.7318	0.331975	0.250679				lpg0891	-	sensory box protein/GGDEF/EAL domains	0.236608	0.321304			0.358221
lpg0710	yueD	sepiapterin reductase	58.889	24.1092	0	0	0	36.4074	162.956	10.5018	27.0281	3.34172	7.21406	6.10864	11.6276	0	0	117.819	20.9388	59.889	27.7533	-0.334033	1.57771e-05				lpg0892	-	kynurenine 3-monooxygenase	0.182007	0.126551			0.234393
lpg0713	-	oligopeptide transporter	168.345	168.011	823.809	146.808	207.31	365.41	270.154	99.9368	284.261	68.0496	149.692	182.9	29.5163	155.943	144.894	44.2693	505.578	169.345	228.909	0.130889	0.224119				lpg0894	-	cytokinin oxidase	0.470785	0.250579			0.889297
lpg0714	-	sensor histidine kinase	90.9639	66.3004	85.9332	58.3857	109.128	240.155	396.058	13.5507	240.457	128.808	178.548	99.1755	18.7831	133.809	80.073	162.437	29.3144	91.9639	128.557	0.145479	0.210074				lpg0896	-	hypothetical protein	0.138955	0.10209			0.136759
lpg0720	-	multidrug resistance protein	2.93099	0	0	1.68745	0	1.33605	0	1.35507	0	1.21517	1.80351	0	0	3.3536	4.5756	0	1.90353	3.93099	2.07687	-0.277092	0.0969889				lpg0899	-	A/G specific adenine glycosylase	0.166152	0.162983			0.198437
lpg0722	-	hypothetical protein	17.651	0	0	9.4497	0	0	0	2.03261	0	0	0	0	48.2994	0	0	0	46.4461	18.651	7.63924	-0.387652	6.95172e-07				lpg0900	-	hypothetical protein	0.234792	0.120049			0.354102
lpg0733	-	hypothetical protein	30.6345	19.5888	150.552	4.04987	0	21.0428	64.0312	32.5218	29.8241	59.8472	5.04984	28.0279	29.5163	0	4.5756	1.74289	19.416	31.6345	30.3617	-0.017835	0.100274				lpg0903_ig	ig	-	0.375984	0.0286833			0.674305
lpg0735	-	DNA helicase, SNF2/RAD54 family domain protein	107.288	433.966	164.085	134.996	338.994	350.714	182.381	340.462	211.565	169.213	135.985	251.173	436.483	188.472	407.229	501.602	74.9991	108.288	271.145	0.39862	0.00962141				lpg0906_ig	ig	-	-0.190786	0.142203			-0.611041
lpg0741	-	hypothetical protein	4.80748	1.88353	7.10472	69.8603	0	6.34625	42.8074	0	0	14.2783	2.52492	60.3677	0	0	0	0	189.211	5.80748	25.649	0.645083	0.275391				lpg0907	-	negative regulator of flagellin synthesis	-0.929161	1.80112e-08			-2.28556
lpg0744	-	GGDEF domain protein	424.702	736.839	366.739	553.145	910.175	888.475	823.412	1256.49	674.771	417.715	295.055	704.29	528.61	684.135	370.624	354.503	351.772	425.702	620.797	0.163844	0.0851639				lpg0916	pbpB	penicillin binding protein 3	-0.469809	0.017638			-1.24382
lpg0759	pgi	glucose-6-phosphate isomerase	80.5426	297.975	149.537	88.0847	132.347	339.023	61.8728	273.386	269.349	273.11	183.237	146.248	329.151	93.5655	60.2454	49.1494	94.7958	81.5426	178.567	0.340418	0.0257847				lpg0934	-	DamX-related protein	0.215825	0.137389			0.311088
lpg0765	-	tetratricopeptide repeat domain 8	33404.8	9909.65	15249.1	10693	14565.1	11523.1	17531.6	8837.8	8475.64	15307.2	15721.6	13745.9	11766.3	17590.3	14220.2	10516.2	16438.5	33405.8	13256.7	-0.401386	0.0633405				lpg0936_ig	ig	-	0.0868811	0.0492914			0.0186639
lpg0767	-	hypothetical protein	4.56616	0	0	0	0	0	7.91397	0	19.5721	0	0	0	79.6045	0	0	0	7.61412	5.56616	8.16904	0.166615	0.0562726				lpg0937	ileS	isoleucyl tRNA synthetase	-0.212369	0.231253			-0.659988
lpg0769	-	hypothetical protein	2.52535	0	0	0	0	0	0	0	0	0	0	0	0	0	0	0	0	3.52535	1	-0.547203	0.018052				lpg0940	-	LidA	0.0441227	0.342169			-0.0783055
lpg0788	-	hypothetical protein	128.854	350.714	87.2865	354.026	112.445	91.1856	492.465	317.087	340.181	162.529	278.823	137.265	211.086	44.9383	80.8356	465.35	306.468	129.854	240.543	0.267739	0.0585163				lpg0941	-	hypothetical protein	0.13831	0.138017			0.135296
lpg0790	sda-2	L-serine dehydratase (iron, sulfur-dependent)	2.97452	1.50683	0	4.72485	1.99018	1.67007	0	1.69384	0	11.5441	6.85336	3.59332	7.15546	8.71937	6.1008	5.92581	8.75624	3.97452	5.38964	0.132275	0.207037				lpg0945	legL1	Gala protein type 1, 3 or 4	0.253936	0.0828972			0.397517
lpg0791	mip	macrophage infectivity potentiator (Mip)	230182	58295	88294.7	81593.8	62658.8	73830.6	74377.6	86190.9	77501.7	142029	153934	112153	152211	157528	146374	110762	146787	230183	107784	-0.329521	0.0988487				lpg0946_ig	ig	-	0.180826	0.308129			0.231717
lpg0792	ampG	beta lactamase induction signal transducer AmpG	800.411	1006.56	628.598	887.597	1451.17	652.328	1684.6	1501.08	1552.72	975.478	2236.72	1763.96	1090.31	665.355	1297.18	1696.52	4884.08	801.411	1499.39	0.27206	0.0451067				lpg0949	-	carrier/transport protein	-0.737664	5.44525e-08			-1.85127
lpg0798_ig	ig	-	13974.9	4955.2	9608.96	5009.02	8279.47	6053.32	9332.73	9446.9	8444.89	922.011	754.591	868.505	1011.6	1283.09	1114.92	159.3	760.651	13975.9	4251.32	-0.516856	0.000200874				lpg0950	-	nitrilase	0.147243	0.319305			0.155555
lpg0805	-	phosphoenolpyruvate synthase	173.177	16.1984	2.36824	3.37489	2.98527	25.051	3.23753	47.7664	6.52403	2.73413	0	0	0	0	0	0	0	174.177	7.88999	-1.34391	1.66099e-23				lpg0950_ig	ig	-	0.285967	0.0537736			0.47016
lpg0809	dapE	succinyl-diaminopimelate desuccinylase	1.90895	0	0	0	0	1.33605	0	13.212	0	0	0	0	0	4.02432	0	0	51.3953	2.90895	5.37298	0.26648	0.255384				lpg0953	-	AMP-binding protein	0.279796	0.0366333			0.456164
lpg0827	tolC	agglutination protein	164.388	477.664	354.559	719.19	120.406	795.285	207.202	331.993	638.423	165.567	245.278	323.039	109.121	71.7671	68.634	191.369	53.2988	165.388	305.55	0.266577	0.0825334				lpg0956	-	hypothetical protein	0.0614251	0.175237			-0.0390663
lpg0829	-	two component histidine kinase, GGDEF domain protein/EAL domain protein	78.3208	84.3823	146.492	174.482	78.612	5.34421	139.933	82.3208	162.169	125.77	74.6655	31.2619	114.487	223.35	45.756	121.305	194.541	79.3208	113.805	0.156773	0.146024				lpg0959	hbpA	bacterial extracellular solute-binding protein	0.32446	0.0248838			0.557454
lpg0842	-	toluene tolerance protein Ttg2B	377.39	177.806	1600.59	332.427	291.893	249.842	466.205	527.802	493.962	652.547	913.661	1068.65	677.086	889.711	1227.79	377.509	879.05	378.39	677.658	0.253071	0.056741				lpg0974	-	hypothetical protein	0.12619	0.23187			0.107811
lpg0849_ig	ig	-	239.799	501.774	343.733	259.192	119.411	223.121	332.746	612.155	730.691	500.043	444.747	400.296	688.713	323.958	340.882	577.244	332.737	240.799	421.715	0.243365	0.0462852				lpg0977	-	single strand DNA binding protein	0.159146	0.268133			0.18255
lpg0852	-	hypothetical protein	190.894	123.56	698.292	613.556	254.079	316.978	351.092	682.958	731.623	42.531	54.1054	77.2563	81.3934	16.0973	85.4112	136.991	47.2075	191.894	270.571	0.149218	0.336562				lpg0981	-	hypothetical protein	0.234515	0.131249			0.353474
lpg0857	ccmB	heme exporter protein CcmB	1.7888	0	0	0	0	0	0	0	0	0	0	0	0	0	0	0	0	2.7888	1	-0.445418	0.04873				lpg0989	-	Type IV secretory protein VirB4 components	-0.182584	0.223027			-0.59244
lpg0867	recQ	ATP-dependent DNA helicase RecQ	235.012	616.292	823.47	137.696	491.574	452.254	138.854	475.292	468.798	258.528	452.322	249.376	350.618	84.8461	446.884	605.827	225.759	236.012	393.399	0.2219	0.070348				lpg1008	-	cobalt/zinc/cadmium efflux RND transporter, permease protein HelA	0.0922956	0.0507724			0.030943
lpg0876	pntAa	alanine dehydrogenase and pyridine nucleotide transhydrogenase	1008.71	835.159	469.588	482.272	1039.87	507.032	794.634	918.402	723.235	689.002	524.462	361.488	559.915	598.283	1606.04	617.33	1242.24	1009.71	749.059	-0.129681	0.322887				lpg1042	-	hypothetical protein	0.313814	0.0505201			0.533311
lpg0883_ig	ig	-	2.22891	56.1293	0	0	0	49.4339	8.27369	0	0	0	0	0	0	0	0	0	0	3.22891	8.11481	0.400222	0.235013				lpg1047	atpG	ATP synthase gamma subunit C-terminus	0.115722	0.109388			0.0840711
lpg0885	-	glycosyl hydrolase	3490.45	10714.7	7798.61	5883.45	9624.17	8368.03	8617.59	6551.45	8921.14	5520.22	3463.83	4311.26	6012.38	6605.93	5864.4	6954.81	7182.78	3491.45	7025.67	0.303683	0.0212813				lpg1056	-	guanylate cyclase	0.211537	0.0525024			0.301363
lpg0886_ig	ig	-	66.2951	6.78072	156.642	45.2236	6.30223	216.775	11.871	15.2446	92.2684	68.6572	51.2198	66.8357	17.8887	50.304	6.1008	230.409	103.171	67.2951	72.6059	0.0329881	0.261832				lpg1058	phbC	polyhydroxyalkanoic synthase	0.307341	0.051056			0.518633
lpg0891	-	sensory box protein/GGDEF/EAL domains	5.20966	0	0	0	0	0	5.75561	22.02	43.8042	9.41757	1.44281	2.15599	14.3109	15.0912	6.1008	26.8404	8.37553	6.20966	10.7072	0.236608	0.321304				lpg1060	-	cold shock domain family protein	0.317137	0.0243763			0.540847
lpg0892	-	kynurenine 3-monooxygenase	177.295	282.153	531.839	1066.47	852.46	94.1917	582.756	257.464	456.682	9.11378	23.8064	63.6017	9.83876	5.0304	65.5836	5.92581	14.8475	178.295	271.11	0.182007	0.126551				lpg1069	-	AbiD phage protein-like	-0.400059	0.0642762			-1.08564
lpg0894	-	cytokinin oxidase	89.4701	184.586	24.6973	10.4622	170.16	3.00612	210.08	242.558	250.709	0	32.824	743.817	160.998	168.015	683.29	1351.43	27.0301	90.4701	267.479	0.470785	0.250579				lpg1074	-	hypothetical protein	0.0702814	0.373067			-0.0189818
lpg0896	-	hypothetical protein	322.813	546.602	492.932	210.593	272.986	571.163	410.807	687.7	508.874	465.107	278.823	698.181	460.633	550.326	339.357	138.734	485.781	323.813	445.912	0.138955	0.10209				lpg1083	-	hypothetical protein	0.136232	0.323575			0.130584
lpg0899	-	A/G specific adenine glycosylase	69.4329	89.2795	2.70656	123.521	136.327	86.8434	176.266	84.3534	144.461	174.985	49.777	53.5404	21.4664	105.303	124.304	215.421	47.5882	70.4329	103.259	0.166152	0.162983				lpg1093	pacL	cation efflux transporter	0.18816	0.0727457			0.248348
lpg0900	-	hypothetical protein	144.382	163.491	428.651	320.952	296.537	703.766	205.403	598.943	256.301	123.947	10.4604	67.5544	329.151	75.7914	150.995	125.139	121.064	145.382	249.634	0.234792	0.120049				lpg1101	-	hypothetical protein	0.261007	0.296237			0.413553
lpg0903_ig	ig	-	86.525	119.416	160.025	133.646	94.2018	14.3626	443.902	257.125	226.477	331.134	272.691	199.429	221.819	152.589	237.169	17.0803	431.34	87.525	208.025	0.375984	0.0286833				lpg1109	-	hypothetical protein	-0.333356	0.0633405			-0.934368
lpg0906_ig	ig	-	121.899	26.7462	23.6824	57.3732	58.7103	26.053	50.7213	28.1178	85.7443	53.4675	80.4368	200.507	39.355	76.4621	185.312	221.695	36.9285	122.899	79.207	-0.190786	0.142203				lpg1118	-	serine-type D-Ala-D-Ala carboxypeptidase	0.15256	0.3337			0.167613
lpg0907	-	negative regulator of flagellin synthesis	16.2735	3.01365	1.6916	0	7.29732	0	0	0	0	0	0	0	0	0	0	4.5315	0	17.2735	2.03338	-0.929161	1.80112e-08				lpg1120	-	hypothetical protein	0.329506	0.0455812			0.568899
lpg0912_ig	ig	-	2.2989	0	0	0	0	0	0	0	0	0	0	0	0	0	0	0	0	3.2989	1	-0.518369	0.0241352				lpg1126	-	calcium-transporting ATPase	0.132999	0.032118			0.123253
lpg0916	pbpB	penicillin binding protein 3	13.0793	0	3.04488	4.38736	4.97545	4.00816	2.51808	6.4366	0	3.03793	3.60703	3.95265	0	4.02432	7.626	6.27439	6.472	14.0793	4.7728	-0.469809	0.017638				lpg1139	potC	spermidine/putrescine ABC transporter permease protein PotC	0.0591357	0.0418614			-0.0442584
lpg0934	-	DamX-related protein	68.1445	242.599	182.354	52.6483	4.31205	599.22	271.593	185.306	91.3364	12.1517	0	70.429	8.0499	19.1155	55.6698	7.6687	0	69.1445	113.653	0.215825	0.137389				lpg1145	-	hypothetical protein	0.337628	0.260542			0.587318
lpg0936_ig	ig	-	26.5	3.76707	29.7721	0	1.99018	7.01428	1.4389	74.1903	32.6201	7.89861	0	0	18.7831	2.68288	48.0438	242.61	50.6339	27.5	33.5903	0.0868811	0.0492914				lpg1147	-	hypothetical protein	0.243023	0.236053			0.372768
lpg0937	ileS	isoleucyl tRNA synthetase	16.6832	14.6916	8.79632	11.8121	13.2679	9.01836	8.99315	11.1794	4.66002	13.9745	11.9032	11.4986	4.47216	9.72545	6.1008	5.22866	12.1826	17.6832	10.844	-0.212369	0.231253				lpg1169	-	hypothetical protein	0.649908	0.0104819			1.29552
lpg0937_ig	ig	-	0.50733	0	0	0	0	0	0	0	0	0	0	0	0	0	0	0	0	1.50733	1	-0.178208	0.3062				lpg1172	-	TPR repeat protein	0.224192	0.146665			0.330063
lpg0940	-	LidA	135.32	29.3831	353.206	179.882	50.0862	48.4319	474.119	118.908	224.613	140.96	47.2521	198.71	118.96	53.993	27.4536	119.213	213.195	136.32	150.898	0.0441227	0.342169				lpg1183_ig	ig	-	0.381736	0.0272834			0.687349
lpg0941	-	hypothetical protein	99.0231	258.044	370.122	52.9858	72.6415	109.222	132.019	164.303	213.429	55.2903	86.208	177.51	88.5488	175.058	99.138	43.2236	86.801	100.023	137.534	0.13831	0.138017				lpg1189	-	hypothetical protein	-0.249642	0.0012164			-0.744517
lpg0945	legL1	Gala protein type 1, 3 or 4	63.7138	247.496	110.631	373.263	127.371	83.1693	119.069	134.491	158.441	55.2903	79.3547	32.3399	22.3608	105.638	132.692	42.5264	17.8932	64.7138	116.127	0.253936	0.0828972				lpg1191	-	glycosyl hydrolase family 3	0.321018	0.0213331			0.549648
lpg0946_ig	ig	-	60.5123	39.1775	14.5478	61.7606	0	25.051	121.587	122.295	151.917	94.7833	449.797	143.014	49.1938	81.1572	19.8276	62.3953	39.9741	61.5123	93.2799	0.180826	0.308129				lpg1219	flgE	flagellar hook protein FlgE	0.184103	0.140156			0.239148
lpg0949	-	carrier/transport protein	28.6705	0	8.458	1.34996	0	9.68638	1.79863	19.3098	21.4361	4.86068	0	3.95265	0	0	0	0	0	29.6705	5.42826	-0.737664	5.44525e-08				lpg1225	flgK	flagellar hook associated protein 1 FlgK	0.298149	0.0829143			0.497785
lpg0950	-	nitrilase	38.9215	103.594	120.78	57.0357	89.558	20.3748	12.5904	75.5454	150.985	14.2783	1.44281	3.59332	15.2054	118.382	21.3528	28.2347	47.5882	39.9215	56.0338	0.147243	0.319305				lpg1273	-	hypothetical protein	0.267109	0.320733			0.427392
lpg0950_ig	ig	-	88.3517	18.4586	291.293	217.006	121.733	434.551	171.949	270.676	182.673	109.365	141.756	118.579	172.626	121.065	22.1154	184.049	167.891	89.3517	172.612	0.285967	0.0537736				lpg1294	-	membrane bound lytic murein transglycosylase D	-0.0320239	0.026283			-0.250994
lpg0953	-	AMP-binding protein	285.534	686.36	398.202	994.919	606.341	402.486	1447.18	702.267	672.907	484.246	410.48	349.63	407.861	306.855	269.198	327.662	248.982	286.534	545.723	0.279796	0.0366333				lpg1296	-	protein involved in catabolism of external DNA	0.345632	0.320733			0.605471
lpg0956	-	hypothetical protein	26.3078	59.5197	33.832	40.1612	74.6317	0	31.6559	5.4203	48.4642	0	13.346	49.2284	43.8272	0	24.4032	0	62.8165	27.3078	31.4566	0.0614251	0.175237				lpg1299_ig	ig	-	0.213082	0.136015			0.304867
lpg0959	hbpA	bacterial extracellular solute-binding protein	83.1011	198.901	286.557	233.543	86.2411	210.094	69.4271	279.484	258.165	138.226	287.12	287.825	106.438	78.8097	90.7494	65.8811	146.953	84.1011	177.526	0.32446	0.0248838				lpg1312	legC1	coiled-coil-containing protein	0.231534	0.129074			0.346715
lpg0963	-	hypothetical protein	1.02108	0	0	0	0	0	0	0	0	2.43034	0	0	0	0	0	0	0	2.02108	1.1519	-0.24417	0.18109				lpg1318	-	hypothetical protein	0.338866	0.0768893			0.590125
lpg0974	-	hypothetical protein	112.29	287.427	30.7871	21.2618	207.974	248.84	35.6129	155.834	276.805	138.833	77.9118	38.8078	285.324	40.5786	108.289	201.129	252.408	113.29	151.489	0.12619	0.23187				lpg1318_ig	ig	-	0.057712	0.142994			-0.0474871
lpg0977	-	single strand DNA binding protein	74.8274	20.3422	134.313	79.6475	86.2411	137.279	196.41	382.809	133.277	49.822	39.6773	0	67.9769	191.155	72.447	61.3496	81.4711	75.8274	109.389	0.159146	0.268133				lpg1321	-	oxidoreductase	0.247385	0.132197			0.382662
lpg0981	-	hypothetical protein	409.127	420.405	175.588	407.012	269.006	529.077	212.958	463.774	657.063	787.431	155.102	433.713	1116.25	1948.44	3058.03	323.48	287.052	410.127	703.774	0.234515	0.131249				lpg1332	-	hypothetical protein	0.026757	0.267703			-0.117688
lpg0987	-	membrane protein, Tfp pilus assembly, pilus retraction ATPase PilT	4.73955	0	0	0	0	0	0	5.75907	27.9601	5.77206	0	3.23399	3.57773	43.9322	0	0	0	5.73955	6.6397	0.0632702	0.0802402				lpg1333	rluD	ribosomal large subunit pseudouridine synthase D, RluD	0.30382	0.338912			0.510648
lpg0989	-	Type IV secretory protein VirB4 components	1185.69	254.654	493.947	1025.63	791.096	1431.91	1648.98	874.023	1113.74	440.499	403.987	559.12	779.945	281.367	628.383	577.592	1149.35	1186.69	779.39	-0.182584	0.223027				lpg1334	-	tRNA thiotransferase	0.291317	0.0233623			0.482291
lpg1008	-	cobalt/zinc/cadmium efflux RND transporter, permease protein HelA	36.8417	5.2739	51.0863	0	3.64866	15.6986	3.23753	99.598	58.7162	12.4555	0	0	23.2553	4.02432	58.7202	317.554	79.5675	37.8417	46.8022	0.0922956	0.0507724				lpg1335	-	major facilitator family transporter (permease)	0.0320051	0.141532			-0.105786
lpg1039	-	hypothetical protein	2.03451	0	0	0	27.1991	0	0	0	0	0	0	0	0	0	0	0	2.28424	3.03451	2.84271	-0.0283568	0.0953944				lpg1338	fliD	flagellar hook associated protein 2 FliD	-0.032764	0.160284			-0.252672
lpg1042	-	hypothetical protein	84.877	73.4578	81.8734	37.1238	320.419	428.539	55.7575	113.149	298.241	66.2268	226.882	65.039	258.491	129.784	99.9006	123.745	435.528	85.877	176.885	0.313814	0.0505201				lpg1339	-	hypothetical protein	-0.00884211	0.0143918			-0.198421
lpg1047	atpG	ATP synthase gamma subunit C-terminus	5069.9	7326.19	4607.58	4894.61	3538.87	5036.25	6399.88	6700.84	5989.99	6123.85	7360.87	6364.84	7593.73	5434.85	13205.2	5965.55	9348.62	5070.9	6619.23	0.115722	0.109388				lpg1340	fliC	flagellin	0.386015	0.079641			0.697051
lpg1056	-	guanylate cyclase	237.494	407.974	480.414	345.589	172.814	540.099	423.397	443.787	255.369	386.728	493.802	287.465	231.658	300.147	532.295	384.829	508.242	238.494	388.163	0.211537	0.0525024				lpg1341_ig	ig	-	-0.287066	0.107707			-0.829388
lpg1058	phbC	polyhydroxyalkanoic synthase	102.211	15.445	223.968	201.481	85.9094	189.385	497.501	431.591	253.505	373.665	100.275	89.1143	146.687	89.8765	272.248	89.5843	274.87	103.211	209.444	0.307341	0.051056				lpg1349	cutE	apolipoprotein N-acyltransferase	-0.281417	0.035322			-0.816577
lpg1060	-	cold shock domain family protein	88.5451	451.295	282.835	151.195	216.598	218.111	232.743	261.529	123.025	80.5051	208.486	121.454	91.2321	114.358	163.196	109.802	131.344	89.5451	185.857	0.317137	0.0243763				lpg1350	-	L-lysine dehydrogenase	-0.0543289	0.018628			-0.301578
lpg1069	-	AbiD phage protein-like	35402.7	10701.1	17865.3	10912.7	15686.3	10634	18250.3	9305.3	9875.51	15873.2	17497	14232.8	13245.7	18574.6	14939.3	11854.1	16017.8	35403.7	14092.6	-0.400059	0.0642762				lpg1363	gspF	type II protein secretion LspF	-0.58174	9.0228e-07			-1.49766
lpg1074	-	hypothetical protein	102.39	103.594	4.05984	354.026	98.8455	23.0469	314.4	228.33	150.985	65.923	127.328	153.435	100.176	90.2119	61.008	10.8059	42.6391	103.39	121.551	0.0702814	0.373067				lpg1363_ig	ig	-	0.0227462	0.189733			-0.126784
lpg1083	-	hypothetical protein	32.4999	32.3968	40.2601	106.984	45.1107	0	19.4252	34.8932	25.1641	9.41757	125.164	16.8886	29.5163	183.107	0	7.6687	41.497	33.4999	45.8433	0.136232	0.323575				lpg1378	-	proton/peptide symporter, POT family protein	-0.639235	8.40798e-07			-1.62805
lpg1093	pacL	cation efflux transporter	213.501	299.482	405.645	403.637	329.375	547.448	221.951	401.441	407.286	147.947	388.477	367.956	271.013	542.613	232.593	215.421	94.7958	214.501	330.817	0.18816	0.0727457				lpg1379_ig	ig	-	0.0126807	0.252431			-0.149611
lpg1101	-	hypothetical protein	27.7246	40.6843	0	142.421	29.8527	61.4584	219.433	10.5018	29.8241	44.0499	6.13195	1.79666	0	128.108	84.6486	23.3547	0	28.7246	52.3915	0.261007	0.296237				lpg1380	-	histidine ammonia lyase	0.273124	0.0587798			0.441033
lpg1109	-	hypothetical protein	10.7747	3.01365	0	2.02494	2.65357	2.67211	3.59726	4.06522	0	9.11378	9.01757	7.9053	3.57773	7.04257	6.8634	4.18292	5.71059	11.7747	5.46504	-0.333356	0.0633405				lpg1381	-	aldehyde dehydrogenase, NAD dependent	0.196317	0.0791035			0.266846
lpg1118	-	serine-type D-Ala-D-Ala carboxypeptidase	32.8658	6.40402	98.1128	138.033	22.2237	0	19.0655	21.0037	112.772	15.4934	10.8211	0	59.0326	31.5239	24.4032	131.065	63.9586	33.8658	48.1196	0.15256	0.3337				lpg1386_ig	ig	-	0.239498	0.110079			0.364774
lpg1120	-	hypothetical protein	44.6477	126.197	77.4752	47.2485	70.3196	197.402	15.1085	100.953	27.9601	154.934	6.85336	214.88	59.927	99.2666	75.4974	142.917	126.775	45.6477	97.4821	0.329506	0.0455812				lpg1402	-	deoxyribonuclease TatD	-0.0495832	0.135702			-0.290816
lpg1124	-	hypothetical protein	4.13847	0	0	0	0	0	0	15.5834	0	0	0	0	0	0	0	0	0	5.13847	1.97396	-0.415496	0.00441583				lpg1403	-	hypothetical protein	0.25562	0.0280848			0.401337
lpg1126	-	calcium-transporting ATPase	14.4216	0	33.4937	0	0	0	156.481	2.03261	17.7081	7.59482	27.0527	0	59.927	0	12.9642	0	1.90353	15.4216	20.9473	0.132999	0.032118				lpg1414	-	glycerol kinase	0.583363	0.00733769			1.14461
lpg1139	potC	spermidine/putrescine ABC transporter permease protein PotC	25.5926	103.594	12.8562	36.7863	0	133.271	3.95698	74.8679	55.9202	4.86068	0	17.6073	0	0	22.1154	0	5.71059	26.5926	30.4717	0.0591357	0.0418614				lpg1423	-	TPR domain protein (heat shock protein) N-acetylglucosaminyl transferase	-0.115476	0.0723886			-0.44025
lpg1145	-	hypothetical protein	56.9354	493.486	43.9816	247.042	108.133	147.634	501.098	109.761	46.6002	20.6579	75.7476	0	13.4165	21.1277	140.318	12.8974	19.0353	57.9354	126.059	0.337628	0.260542				lpg1425	pyrF	orotidine 5'-phosphate decarboxylase PyrF	0.162412	0.20243			0.189957
lpg1147	-	hypothetical protein	33.4113	151.813	58.5293	165.37	106.475	7.6823	83.0967	2.37138	259.097	41.3158	28.1348	0	5.3666	4.02432	28.9788	5.22866	0	34.4113	60.2177	0.243023	0.236053				lpg1433	deoC	2-deoxyribose-5-phosphate aldolase	0.15492	0.14302			0.172966
lpg1148	-	hypothetical protein	0.327614	0	0	0	0	0	0	0	0	0	0	0	0	3.3536	0	0	0	1.32761	1.2096	-0.0404301	0.323945				lpg1436	-	hypothetical protein	0.212255	0.0746457			0.302991
lpg1169	-	hypothetical protein	9.62409	0	0	75.5976	0	0	0	2.37138	12.116	0	4.32844	0	0	0	0	0	648.723	10.6241	47.446	0.649908	0.0104819				lpg1438	cpxR	transcriptional regulatory protein CpxR	-0.0347779	0.267703			-0.25724
lpg1172	-	TPR repeat protein	75.841	31.2667	403.616	159.632	41.4621	125.923	82.7369	27.1015	171.489	62.2775	123	212.006	170.837	183.107	195.226	3.48577	51.0146	76.841	128.761	0.224192	0.146665				lpg1445	-	hypothetical protein	0.319909	0.0587798			0.547135
lpg1183_ig	ig	-	91.3078	166.881	44.9965	325.002	165.848	163.332	124.825	214.102	164.033	62.8851	167.005	67.5544	419.489	146.552	132.692	1000.76	175.125	92.3078	222.318	0.381736	0.0272834				lpg1447	-	pseudouridine synthase	0.267493	0.0777723			0.428263
lpg1189	-	hypothetical protein	60.6625	89.6562	30.1105	0	7.29732	9.01836	148.926	11.8569	0	25.2148	2.16422	2.15599	14.3109	2.34752	20.5902	15.3374	160.277	61.6625	34.704	-0.249642	0.0012164				lpg1449	-	hypothetical protein	0.162959	0.0779012			0.191196
lpg1191	-	glycosyl hydrolase family 3	106.64	367.666	239.869	155.92	194.042	125.589	148.926	249.334	291.717	270.072	284.234	252.61	149.37	248.502	163.959	379.6	69.2885	107.64	225.419	0.321018	0.0213331				lpg1452	-	lipase A	0.585904	0.0551518			1.15037
lpg1219	flgE	flagellar hook protein FlgE	129.765	177.052	89.6548	684.429	521.095	501.688	277.349	532.544	208.769	65.3154	4.68914	5.74931	9.83876	0	28.9788	51.938	21.7002	130.765	199.799	0.184103	0.140156				lpg1453	-	hypothetical protein	0.376857	0.0236312			0.676284
lpg1225	flgK	flagellar hook associated protein 1 FlgK	379.042	299.105	901.961	2420.14	439.829	4403.96	1187.45	818.804	1217.2	81.4165	38.5952	5.74931	134.165	82.1633	28.2162	3.13719	3.04565	380.042	755.059	0.298149	0.0829143				lpg1454_ig	ig	-	0.292386	0.214377			0.484717
lpg1263	-	hypothetical protein	1.99471	0	0	1.34996	0	0	0	1.35507	0	0	0	2.15599	0	1.6768	0	1.39431	3.80706	2.99471	1.7337	-0.23738	0.140758				lpg1455	-	phospholipase C	0.33826	0.0227444			0.588752
lpg1273	-	hypothetical protein	52.3588	85.5125	0	0	1.32679	183.707	71.9452	144.654	179.877	20.0503	29.5776	80.4903	19.6775	87.1937	26.691	539.597	92.8923	53.3588	98.6995	0.267109	0.320733				lpg1456	-	23S rRNA (uracil-5-)methyltransferase RumA	0.197887	0.240962			0.270407
lpg1290	-	hypothetical protein	0.379944	0	0	0	0	0	0	0	0	1.21517	0	1.79666	0	0	0	1.74289	2.28424	1.37994	1.43993	0.0184812	0.258242				lpg1456_ig	ig	-	0.191925	0.129119			0.256886
lpg1294	-	membrane bound lytic murein transglycosylase D	6.44925	8.28755	0	0	4.64375	0	0	0	0	0	12.2639	0	47.4049	0	22.1154	0	0	7.44925	6.91972	-0.0320239	0.026283				lpg1464_ig	ig	-	0.00117329	0.292012			-0.175708
lpg1296	-	protein involved in catabolism of external DNA	39.9222	80.2386	87.9632	804.237	5.97054	50.102	60.7937	56.9131	134.209	12.1517	12.6246	30.1839	59.927	12.4083	15.252	8.36585	3.80706	40.9222	90.6967	0.345632	0.320733				lpg1465	-	hypothetical protein	0.51708	0.000518915			0.994288
lpg1299_ig	ig	-	13.0424	0	16.916	1.68745	128.035	19.0388	0	15.2446	0	1.51896	4.32844	0	13.4165	18.7802	0	104.225	27.7915	14.0424	22.9364	0.213082	0.136015				lpg1471	bioA	adenosylmethionine-8-amino-7-oxononanoate aminotransferase	0.18067	0.0863838			0.231361
lpg1312	legC1	coiled-coil-containing protein	79.9294	166.128	41.6133	125.209	13.9312	227.463	146.768	281.178	287.989	33.1134	233.014	111.752	73.3435	327.647	51.8568	40.0864	29.6951	80.9294	137.924	0.231534	0.129074				lpg1472	-	biotin synthase BioB	0.215611	0.165796			0.310604
lpg1318	-	hypothetical protein	51.5865	289.688	111.646	189.332	35.4915	40.7496	292.457	185.984	287.057	6.37965	32.1026	32.6992	68.8713	115.029	35.8422	71.1097	25.5073	52.5865	114.747	0.338866	0.0768893				lpg1475	bioD	dethiobiotin synthetase	0.295847	0.0813838			0.492566
lpg1318_ig	ig	-	20.3562	6.40402	1.6916	0	26.204	5.67822	39.9296	52.1704	86.6764	34.0248	4.32844	0	5.3666	54.6637	11.439	0	45.6847	21.3562	24.3913	0.057712	0.142994				lpg1479	-	potassium efflux system KefA	-0.00652344	0.265807			-0.193163
lpg1321	-	oxidoreductase	70.6223	143.902	276.746	120.146	220.91	37.7435	5.03616	212.747	318.745	26.1262	125.525	201.944	66.188	22.1338	48.8064	51.938	130.963	71.6223	126.6	0.247385	0.132197				lpg1488	legC5	coiled-coil-containing protein	0.288024	0.0392825			0.474823
lpg1322	cyaA	adenylate cyclase 1 protein	3.98593	0	0	0	0	0	0	6.4366	0	0	0	25.8719	0	0	0	0	23.6038	4.98593	4.49452	-0.0450632	0.0391077				lpg1497	pepN	aminopeptidase N	0.307904	0.024175			0.519908
lpg1332	-	hypothetical protein	640.542	179.689	262.875	544.37	803.037	470.959	227.347	682.958	828.551	981.858	678.843	1417.56	829.139	804.865	453.747	1306.12	429.056	641.542	682.311	0.026757	0.267703				lpg1499_ig	ig	-	0.281265	0.107707			0.459496
lpg1333	rluD	ribosomal large subunit pseudouridine synthase D, RluD	327.872	823.481	292.647	0	331.696	641.639	202.526	606.735	1184.58	3745.46	333.65	226.02	175.309	203.228	1564.09	1.39431	243.271	328.872	661.983	0.30382	0.338912				lpg1502_ig	ig	-	-0.569452	0.00441583			-1.4698
lpg1334	-	tRNA thiotransferase	14387.9	33339.7	27928.3	22068.8	20045.4	25281.1	19111.9	23896.7	18975.6	34639.1	32218.4	42249.1	34729	36263.2	35868.9	21264.6	22364.6	14388.9	28141.3	0.291317	0.0233623				lpg1509	-	D-alanyl-D-alanine carboxypeptidase	-0.22286	0.0587798			-0.68378
lpg1335	-	major facilitator family transporter (permease)	50.1625	77.6016	54.8078	84.0349	42.4571	96.5298	9.7126	103.663	68.9683	9.72137	0	0	11.6276	3.01824	64.821	207.403	30.8372	51.1625	55.0753	0.0320051	0.141532				lpg1513	-	type I secretion system LssZ	-0.414231	0.0230871			-1.11778
lpg1338	fliD	flagellar hook associated protein 2 FliD	1557.48	2618.11	1340.08	2502.48	3622.79	2590.61	1217.31	3470.35	2672.05	276.148	951.535	297.886	908.744	166.003	117.44	76.687	279.438	1558.48	1445.23	-0.032764	0.160284				lpg1524	pilD	type 4 (IV) prepilin-like protein leader peptide processing enzyme PilD	-0.80395	9.05208e-06			-2.0016
lpg1339	-	hypothetical protein	31.2512	76.8482	23.3441	4.72485	28.5259	1.67007	136.336	132.459	54.9882	0	12.6246	9.34262	0	0	0	0	8.75624	32.2512	31.6012	-0.00884211	0.0143918				lpg1534_ig	ig	-	0.112046	0.275391			0.0757331
lpg1340	fliC	flagellin	31.105	0	116.382	305.428	172.482	80.8312	3.95698	27.4403	306.629	6.68344	0	0	204.825	0	4.5756	4.18292	0	32.105	78.0886	0.386015	0.079641				lpg1547	-	radical SAM enzyme, Cfr family	0.0452972	0.184371			-0.075642
lpg1341_ig	ig	-	134.817	42.9446	46.0115	78.2975	63.354	75.821	50.0019	39.6359	178.013	89.9226	57.7125	79.4123	67.0825	125.425	21.3528	24.0518	67.0043	135.817	70.1277	-0.287066	0.107707				lpg1554	fadD-1	long chain fatty acid-CoA ligase	-0.16884	0.00676755			-0.561272
lpg1349	cutE	apolipoprotein N-acyltransferase	14.5195	4.89719	4.73648	23.6243	3.31696	20.0408	4.31671	21.0037	10.252	2.73413	5.04984	7.18663	0	0	5.3382	1.39431	0	15.5195	8.1182	-0.281417	0.035322				lpg1565	thi3	thiamine biosynthesis protein NMT-1	0.233654	0.0924189			0.351523
lpg1350	-	L-lysine dehydrogenase	14.9035	37.6707	0	32.399	0	0	0	7.79168	18.6401	0	61.6802	0	23.2553	0	0	24.0518	3.04565	15.9035	14.0334	-0.0543289	0.018628				lpg1565_ig	ig	-	0.33028	0.101448			0.570654
lpg1351	-	piperidine-6-carboxylate dehydrogenase	1.06576	0	0	0	2.65357	0	0	0	0	0	0	0	0	0	0	0	0	2.06576	1.16585	-0.248439	0.171375				lpg1568	thiDE	phosphomethylpyrimidine kinase ThiD/thiamin-phosphate pyrophosphorylase fused protein ThiE	0.332718	0.0633405			0.576184
lpg1363	gspF	type II protein secretion LspF	13.1609	0	0	1.68745	20.2335	0	0	0	21.4361	0	0	0	0	0	0	0	0	14.1609	3.70981	-0.58174	9.0228e-07				lpg1580	-	cytochrome b-561 transmembrane protein	0.265784	0.257537			0.424386
lpg1363_ig	ig	-	49.2863	148.046	6.08976	3.71238	65.0125	4.34217	0	106.712	82.9483	2.12655	62.7623	46.3538	77.8157	25.152	59.4828	69.7154	71.5727	50.2863	52.9903	0.0227462	0.189733				lpg1586	-	hypothetical protein	0.0665916	0.31503			-0.0273497
lpg1368	-	hypothetical protein	2.78329	0	0	0	0	19.3728	0	0	0	0	0	66.8357	9.83876	58.688	67.8714	0	6.85271	3.78329	15.3412	0.60799	0.264788				lpg1588	legC6	coiled-coil-containing protein	0.129547	0.373067			0.115423
lpg1378	-	proton/peptide symporter, POT family protein	63.5111	1.50683	0	28.6866	2.98527	22.0449	14.7488	29.8116	34.4841	28.8603	11.9032	5.03064	0	2.68288	38.13	0	0	64.5111	14.8047	-0.639235	8.40798e-07				lpg1597	-	thiolase	-0.0510549	0.360754			-0.294153
lpg1379_ig	ig	-	139.444	116.779	69.0172	131.283	259.718	217.777	195.691	241.203	154.713	76.8596	65.2872	185.056	136.848	112.681	149.47	92.0243	93.273	140.444	144.605	0.0126807	0.252431				lpg1603	-	hypothetical protein	0.245218	0.0537736			0.377747
lpg1380	-	histidine ammonia lyase	354.818	271.229	1105.29	428.949	492.901	1456.3	1970.58	1036.97	527.514	504.904	521.577	348.552	264.752	828.004	468.999	158.254	276.773	355.818	667.347	0.273124	0.0587798				lpg1611	-	transcriptional regulator, MerR family, mercury resistance	0.192171	0.119282			0.257445
lpg1381	-	aldehyde dehydrogenase, NAD dependent	250.997	372.186	438.462	534.921	348.613	821.338	615.491	717.173	505.146	370.323	216.061	124.688	204.825	216.978	329.443	134.551	370.046	251.997	396.015	0.196317	0.0791035				lpg1615	abcT3	multidrug resistance ABC transporter ATP binding protein	0.0663211	0.178391			-0.0279631
lpg1386_ig	ig	-	95.889	74.9647	307.533	94.8345	99.5089	566.486	25.9003	229.008	128.617	195.946	236.26	233.925	156.526	69.0842	149.47	96.9044	9.89836	96.889	168.179	0.239498	0.110079				lpg1622	-	hypothetical protein	0.341591	0.0286833			0.596306
lpg1402	-	deoxyribonuclease TatD	16.9279	11.3012	11.8412	16.1995	12.9362	46.4278	3.23753	40.6522	16.7761	8.5062	1.80351	0	0	11.7376	0	47.0579	11.4212	17.9279	15.9936	-0.0495832	0.135702				lpg1638	-	drug:proton antiporter	0.240347	0.22101			0.366701
lpg1403	-	hypothetical protein	40089.5	69693	75452.4	66236.7	65376	75659.3	80350.5	86640.8	71527.6	64978.8	73124.2	64257.5	61105.9	64693	67082.9	98307.1	71027.9	40090.5	72220.6	0.25562	0.0280848				lpg1639	-	hypothetical protein	0.420549	0.032236			0.77537
lpg1414	-	glycerol kinase	320.666	867.556	2750.54	5743.73	2101.96	500.686	1585.31	887.235	1159.41	168.605	226.882	903.001	1640.39	361.518	392.739	209.495	204.058	321.666	1232.45	0.583363	0.00733769				lpg1642	sidB	SidB	0.207525	0.0791035			0.292266
lpg1423	-	TPR domain protein (heat shock protein) N-acetylglucosaminyl transferase	17.2143	9.04096	10.8262	15.5245	7.62902	46.4278	5.75561	39.6359	16.7761	9.72137	0	0	0	8.04865	0	33.812	4.18777	18.2143	13.9616	-0.115476	0.0723886				lpg1643_ig	ig	-	0.233906	0.0410081			0.352093
lpg1425	pyrF	orotidine 5'-phosphate decarboxylase PyrF	108.777	165.751	82.55	379.338	149.263	36.7414	210.44	253.399	123.025	33.721	41.4808	19.7632	59.927	82.834	176.923	280.953	440.858	109.777	159.56	0.162412	0.20243				lpg1647	-	hypothetical protein	0.182285	0.126852			0.235024
lpg1433	deoC	2-deoxyribose-5-phosphate aldolase	990.814	880.741	619.464	5184.85	1706.58	890.479	1140.69	938.05	1528.49	990.364	1703.96	434.791	474.049	929.283	3084.72	737.589	1410.9	991.814	1416.94	0.15492	0.14302				lpg1650	iolD	myo-inositol catabolism protein IolD	0.603147	0.0252354			1.18947
lpg1436	-	hypothetical protein	114.485	391.398	115.029	218.693	274.313	226.795	124.105	413.298	233.933	184.402	217.504	103.128	63.5047	87.1937	96.0876	174.986	71.9534	115.485	188.27	0.212255	0.0746457				lpg1659_ig	ig	-	-0.207602	0.236553			-0.649176
lpg1437	cpxA	sensor histidine kinase CpxA	0.707558	0	1.6916	1.68745	0	0	0	0	0	0	3.24633	0	0	3.68896	0	2.09146	0	1.70756	1.77536	0.0169115	0.3062				lpg1665	-	hypothetical protein	0.289152	0.223027			0.477382
lpg1438	cpxR	transcriptional regulatory protein CpxR	122035	135894	130734	119265	138688	113299	116889	109562	103850	106120	98212.2	95957.4	110222	106235	105773	102584	109017	122036	112645	-0.0347779	0.267703				lpg1667	-	hypothetical protein	0.153947	0.0924189			0.170759
lpg1445	-	hypothetical protein	35.1189	172.908	165.777	148.495	10.2826	63.1285	12.5904	11.5181	54.9882	31.8982	99.554	21.2006	56.3493	39.9079	100.663	114.333	87.5624	36.1189	75.4473	0.319909	0.0587798				lpg1669	-	alpha-amylase, putative	0.293939	0.0515161			0.488238
lpg1447	-	pseudouridine synthase	113.52	10.5478	505.788	231.18	239.817	318.649	230.584	51.1541	246.049	199.592	85.1259	383.407	323.785	256.551	94.5624	111.196	88.3238	114.52	212.019	0.267493	0.0777723				lpg1669_ig	ig	-	0.226602	0.070348			0.33553
lpg1449	-	hypothetical protein	557.517	1005.43	591.721	602.756	1175.86	1217.48	717.653	1092.19	1047.57	639.484	589.749	1074.4	787.101	815.261	391.977	671.359	569.155	558.517	812.822	0.162959	0.0779012				lpg1672	-	phosphoribosylglycinamide formyltransferase	-0.0771504	0.0652051			-0.353334
lpg1452	-	lipase A	40.5343	20.7189	675.625	157.27	1000.73	43.7557	30.217	61.3171	118.364	92.0492	40.3987	3.59332	95.7043	14.0851	134.98	25.0975	31.2179	41.5343	160.07	0.585904	0.0551518				lpg1674	purF	amidophosphoribosyltransferase	0.191041	0.129074			0.254882
lpg1453	-	hypothetical protein	284.169	490.849	403.277	512.984	1040.53	1147.34	1102.56	472.582	654.267	398.272	231.571	780.828	202.142	1608.39	232.593	147.1	1424.98	285.169	679.141	0.376857	0.0236312				lpg1675	-	phosphoribosylimidazole-succinocarboxamide synthase	-0.0146219	0.177236			-0.211529
lpg1454_ig	ig	-	41.8181	146.162	141.079	266.617	38.8085	41.4176	69.4271	5.75907	135.141	19.4427	0	47.4318	281.746	46.2797	40.4178	9.76016	37.6899	42.8181	83.9487	0.292386	0.214377				lpg1677	purM	phosphoribosylformylglycinamidine cyclo ligase	0.0852274	0.173786			0.0149134
lpg1455	-	phospholipase C	133.554	183.08	237.501	269.317	431.205	496.678	348.215	320.814	479.982	164.048	443.665	323.399	262.069	48.9626	134.98	370.537	160.658	134.554	293.194	0.33826	0.0227444				lpg1678	purL2	phosphoribosylformylglycinamidine synthase II	-0.0162973	0.29014			-0.215329
lpg1456	-	23S rRNA (uracil-5-)methyltransferase RumA	90.1543	59.5197	360.987	180.557	337.999	20.7088	444.261	246.962	85.7443	59.5434	22.7243	94.1449	168.153	25.152	41.1804	12.5488	124.11	91.1543	143.769	0.197887	0.240962				lpg1683	-	hypothetical protein	-0.30417	0.00183491			-0.868179
lpg1456_ig	ig	-	166.989	58.0129	245.959	262.904	188.072	419.521	269.794	612.494	295.445	473.005	211.011	47.7911	294.268	542.278	67.8714	74.5955	102.41	167.989	261.339	0.191925	0.129119				lpg1688	-	possible flagellar hook-length control protein	-0.0359703	0.0182708			-0.259944
lpg1464_ig	ig	-	721.62	223.01	323.434	628.068	887.288	590.535	291.378	861.15	826.687	945.403	662.251	1673.05	774.579	730.415	474.337	1277.88	407.736	722.62	724.575	0.00117329	0.292012				lpg1691_ig	ig	-	0.0552795	0.292518			-0.0530036
lpg1465	-	hypothetical protein	1438.09	8468.37	7992.81	5737.99	4921.71	5886.31	5805.26	5225.85	5742.08	3131.8	4588.86	3139.48	2896.17	3390.83	2829.25	2651.28	3309.48	1439.09	4733.34	0.51708	0.000518915				lpg1701	legC3	kinectin 1 (kinesin receptor)	0.311458	0.0340331			0.527968
lpg1465_ig	ig	-	0.77537	3.39036	2.36824	0	1.65848	2.00408	0	1.69384	0	1.21517	3.24633	2.15599	0	0	0	1.74289	2.28424	1.77537	2.35998	0.123619	0.142333				lpg1705	-	carboxypeptidase G2	-0.412355	0.000385709			-1.11353
lpg1471	bioA	adenosylmethionine-8-amino-7-oxononanoate aminotransferase	188.347	113.012	132.96	259.529	226.88	366.412	514.768	464.113	329.929	241.819	279.545	316.212	530.399	355.147	237.169	128.276	80.329	189.347	287.031	0.18067	0.0863838				lpg1706	-	arginine/ornithine succinyltransferase	0.0554295	0.302597			-0.0526635
lpg1472	-	biotin synthase BioB	93.5616	701.428	62.9275	39.1488	58.0469	247.17	189.216	122.973	30.7561	11.5441	147.888	190.086	74.2379	126.095	73.2096	130.368	264.591	94.5616	155.355	0.215611	0.165796				lpg1707	aruD	succinylglutamic-5-semialdehyde dehydrogenase	0.0798107	0.0686971			0.00262916
lpg1475	bioD	dethiobiotin synthetase	102.353	196.641	22.3291	13.8371	341.647	579.179	248.571	414.314	253.505	199.288	131.657	268.061	72.4491	157.955	37.3674	86.4471	228.804	103.353	204.253	0.295847	0.0813838				lpg1709	-	hypothetical protein	0.213396	0.0595927			0.305579
lpg1479	-	potassium efflux system KefA	30.3066	93.4233	14.5478	14.512	54.0665	14.3626	42.8074	73.174	56.8522	9.11378	15.8709	28.0279	22.3608	29.1763	3.813	0	5.32988	31.3066	30.8399	-0.00652344	0.265807				lpg1728	-	hypothetical protein	-1.77738	3.89646e-28			-4.20918
lpg1488	legC5	coiled-coil-containing protein	127.198	310.783	218.893	440.761	362.212	43.0877	87.0536	384.841	235.797	176.504	387.034	191.164	181.57	244.813	83.886	361.823	255.073	128.198	248.831	0.288024	0.0392825				lpg1732_ig	ig	-	0.0192097	0.0953944			-0.134804
lpg1497	pepN	aminopeptidase N	612.202	792.215	1240.96	946.32	1645.21	1357.43	1037.81	1822.24	1232.11	1045.05	912.218	1166.39	742.379	597.947	2777.39	737.241	1866.6	613.202	1245.97	0.307904	0.024175				lpg1734	-	anthranilate synthase (glutamine amidotransferase) component I	-0.395837	0.0588329			-1.07606
lpg1499_ig	ig	-	95.215	105.855	478.384	163.682	650.125	239.153	165.114	313.361	55.9202	15.7972	13.7067	111.393	122.537	173.046	70.9218	179.517	67.385	96.215	183.869	0.281265	0.107707				lpg1749	sppA	signal peptide peptidase	0.321678	0.018628			0.551146
lpg1502_ig	ig	-	135.937	53.8691	50.4097	22.2743	33.833	36.4074	83.4564	29.1341	24.2321	19.4427	66.3694	19.0446	9.83876	26.4935	50.3316	39.0406	10.2791	136.937	36.9035	-0.569452	0.00441583				lpg1752	-	hypothetical protein	-0.0788656	0.0233495			-0.357224
lpg1509	-	D-alanyl-D-alanine carboxypeptidase	23.9995	10.1711	12.8562	15.5245	17.5799	2.67211	10.0723	13.212	58.7162	3.34172	12.9853	3.23399	6.26103	2.34752	0	8.01727	46.4461	24.9995	14.9648	-0.22286	0.0587798				lpg1762	fleR	sigma 54-dependent response regulator	0.00514298	0.0791035			-0.166705
lpg1512	-	DedA/PAP2 domain protein	0.857274	0	0	0	0	6.34625	0	0	0	0	0	0	0	0	0	0	0	1.85727	1.39664	-0.123791	0.257537				lpg1768	aat	leucyl/phenylalanyl-tRNA protein transferase	0.246736	0.132197			0.38119
lpg1513	-	type I secretion system LssZ	1302.96	441.5	369.107	323.315	751.956	204.75	960.468	505.104	360.685	579.333	247.442	187.93	330.94	1276.05	1189.66	232.152	61.6744	1303.96	502.379	-0.414231	0.0230871				lpg1771	pmbA	peptide maturation protein PmbA	0.058806	0.0828972			-0.0450063
lpg1518	-	sensory box protein/GGDEF domain/EAL domain	1.17724	0	1.6916	0	3.98036	0	0	0	0	0	0	0	0	0	0	0	0	2.17724	1.3545	-0.206128	0.186675				lpg1788	fliQ	flagellar biosynthetic protein FliQ	0.116694	0.0672542			0.0862739
lpg1524	pilD	type 4 (IV) prepilin-like protein leader peptide processing enzyme PilD	7.59257	0	0	0	0	0	0	0	5.59202	0	0	0	0	0	0	0	0	8.59257	1.3495	-0.80395	9.05208e-06				lpg1797	-	hypothetical protein	0.315141	0.0443947			0.536322
lpg1526	-	hypothetical protein	2.07247	0	0	0	0	0	0	0	0	32.5058	0	0	0	0	0	0	0	3.07247	3.03161	-0.0058132	0.0746457				lpg1809_ig	ig	-	-1.8182	4.58047e-26			-4.30176
lpg1534_ig	ig	-	27.4872	0	52.4396	162.332	13.9312	40.4156	107.198	14.5671	36.3481	24.6072	0	5.74931	48.2994	15.0912	37.3674	4.18292	11.4212	28.4872	36.8719	0.112046	0.275391				lpg1811_ig	ig	-	0.0516952	0.225061			-0.0611323
lpg1547	-	radical SAM enzyme, Cfr family	5073.51	7499.86	6267.37	5261.46	8292.74	7671.61	6936.23	5528.03	4824.05	4959.42	3017.28	4159.62	4949.79	3506.86	3272.32	8283.24	5672.14	5074.51	5632.38	0.0452972	0.184371				lpg1814	-	hypothetical protein	0.233916	0.0791035			0.352116
lpg1554	fadD-1	long chain fatty acid-CoA ligase	45.8798	48.2185	0	0	3.31696	0	82.7369	87.4023	64.3083	27.9489	84.0438	42.0418	29.5163	5.0304	0	16.3831	1.52282	46.8798	31.7794	-0.16884	0.00676755				lpg1814_ig	ig	-	0.551194	0.312011			1.07165
lpg1565	thi3	thiamine biosynthesis protein NMT-1	121.511	392.529	161.04	223.418	98.1821	495.008	202.526	160.238	527.514	106.327	379.82	152.716	93.021	23.1399	154.045	97.6016	73.857	122.511	209.811	0.233654	0.0924189				lpg1816	-	major facilitator family transporter	0.300726	0.0245226			0.50363
lpg1565_ig	ig	-	101.154	107.361	47.0265	342.214	738.356	386.453	600.023	167.013	243.253	15.4934	35.3489	173.917	11.6276	130.12	86.9364	136.642	258.88	102.154	218.542	0.33028	0.101448				lpg1817	-	hypothetical protein	-0.393519	0.0373533			-1.07081
lpg1568	thiDE	phosphomethylpyrimidine kinase ThiD/thiamin-phosphate pyrophosphorylase fused protein ThiE	40.7408	23.3558	122.133	8.09975	164.19	105.548	72.6646	7.11414	130.481	70.1761	151.856	134.749	28.6218	10.3962	146.419	146.402	98.6028	41.7408	89.8006	0.332718	0.0633405				lpg1831	-	acetoacetyl CoA synthetase	0.101024	0.134364			0.0507373
lpg1580	-	cytochrome b-561 transmembrane protein	39.8248	129.21	112.661	48.5985	5.97054	130.599	3.23753	163.286	12.116	115.745	22.7243	308.666	4.47216	10.0608	50.3316	24.0518	46.8268	40.8248	75.2849	0.265784	0.257537				lpg1850	-	rhodanese domain protein	0.185337	0.136705			0.241946
lpg1583	-	succinate semialdehyde dehyrogenase (NADP+)	1.02311	0	0	0	0	0	0	0	0	0	0	0	0	2.34752	0	0	0	2.02311	1.14672	-0.246561	0.179915				lpg1859	lon	ATP-dependent protease La	-1.13951	7.98816e-32			-2.76259
lpg1586	-	hypothetical protein	15.3077	6.02731	17.5926	39.8237	26.5357	4.34217	8.27369	26.7627	20.5041	20.6579	5.04984	26.2312	27.7274	4.02432	0	18.8232	35.7864	16.3077	19.0101	0.0665916	0.31503				lpg1867_ig	ig	-	0.4194	0.0187703			0.772764
lpg1588	legC6	coiled-coil-containing protein	70.3243	265.578	239.869	86.0598	59.3737	8.35033	140.293	29.8116	142.597	67.7458	39.3166	70.429	158.315	0	63.2958	8.01727	142.765	71.3243	96.1135	0.129547	0.373067				lpg1868	-	ABC transporter, ATP-binding component	0.223848	0.352855			0.329283
lpg1597	-	thiolase	220.211	79.1084	126.87	223.08	133.342	176.359	299.292	193.776	572.25	89.6189	257.903	226.02	177.098	38.2311	312.666	150.585	74.6184	221.211	196.676	-0.0510549	0.360754				lpg1877_ig	ig	-	-0.286303	0.050506			-0.827659
lpg1603	-	hypothetical protein	222.403	627.97	296.706	1006.06	302.839	150.306	89.5717	488.166	318.745	395.234	374.049	269.499	258.491	413.835	330.969	553.54	394.792	223.403	392.923	0.245218	0.0537736				lpg1889_ig	ig	-	0.663758	0.0179431			1.32693
lpg1611	-	transcriptional regulator, MerR family, mercury resistance	87.5398	46.7117	98.7894	252.78	176.462	434.885	135.976	161.254	248.845	30.3793	82.2403	98.4569	75.1324	24.8167	122.779	97.9502	101.648	88.5398	137.819	0.192171	0.119282				lpg1890	legLC8	leucine-rich repeat- and coiled coil-containing protein	0.169805	0.112342			0.206722
lpg1615	abcT3	multidrug resistance ABC transporter ATP binding protein	791.953	409.48	906.359	910.546	918.467	594.543	1038.53	1314.08	932.004	1693.34	912.218	456.351	587.642	1664.06	460.611	1108.13	858.111	792.953	923.779	0.0663211	0.178391				lpg1900	-	transglutaminase domain protein	0.21202	0.0774621			0.302459
lpg1622	-	hypothetical protein	112.631	191.367	114.014	236.243	417.937	296.27	30.9364	366.209	460.41	85.3658	307.68	183.618	277.274	86.8583	377.487	106.665	437.812	113.631	249.509	0.341591	0.0286833				lpg1902_ig	ig	-	0.0724345	0.210763			-0.0140988
lpg1628_ig	ig	-	2.52228	0	0	9.78719	0	0	0	0	0	0	20.9208	0	0	0	0	0	0	3.52228	2.91925	-0.0815531	0.0705418				lpg1904	-	integral membrane protein	0.262851	0.0314244			0.417735
lpg1638	-	drug:proton antiporter	58.7587	44.0747	126.193	136.346	57.7152	118.575	352.531	229.685	126.753	34.9362	251.41	76.1783	11.6276	44.9383	22.878	2.78862	10.2791	59.7587	103.932	0.240347	0.22101				lpg1912	-	sensory box histidine kinase/response regulator	-0.348725	0.0012164			-0.969222
lpg1639	-	hypothetical protein	69.5317	549.992	163.07	227.468	3.31696	126.591	143.171	37.6033	93.2004	335.691	450.879	111.752	107.332	32.5299	132.692	236.684	204.058	70.5317	185.752	0.420549	0.032236				lpg1926	-	hypothetical protein	0.386323	0.00747197			0.69775
lpg1642	sidB	SidB	157.435	167.258	225.659	460.336	87.2362	352.384	114.393	168.707	589.958	297.413	213.175	103.488	310.368	178.412	95.325	235.29	472.456	158.435	255.491	0.207525	0.0791035				lpg1934_ig	ig	-	0.360249	0.0452257			0.638619
lpg1643_ig	ig	-	692.757	1428.85	1608.03	843.386	1112.51	1851.1	1190.33	1052.22	1527.55	1178.11	1032.33	1222.09	564.387	1286.11	770.226	1261.5	1076.26	693.757	1188.81	0.233906	0.0410081				lpg1937	-	pyoverdine biosynthesis regulatory gene SyrP-like	0.577999	0.00958347			1.13244
lpg1647	-	hypothetical protein	130.621	219.62	238.515	432.661	251.094	481.981	180.582	345.544	125.821	121.517	85.4866	157.387	75.1324	254.874	142.606	48.8008	26.6494	131.621	200.267	0.182285	0.126852				lpg1938_ig	ig	-	0.343051	0.173392			0.599617
lpg1650	iolD	myo-inositol catabolism protein IolD	287.014	51.6088	334.937	1171.76	603.356	637.965	550.74	315.055	6893.1	3866.98	1455.44	345.318	426.644	148.9	93.0372	1307.86	260.403	288.014	1154.94	0.603147	0.0252354				lpg1941	-	acyl CoA dehydrogenase	0.0249612	0.230417			-0.121761
lpg1654	-	hypothetical protein	1.02873	7.91084	0	8.77472	0	0	0	0	0	0	6.13195	9.34262	7.15546	26.4935	0	0	0	2.02873	5.11307	0.401457	0.127016				lpg1944	-	hypothetical protein	0.171262	0.0986081			0.210027
lpg1659_ig	ig	-	1787.07	565.814	741.935	807.612	1169.23	1052.81	1429.55	1078.3	1288.96	716.039	1048.56	1162.44	822.878	790.109	1420.72	1681.54	1945.41	1788.07	1108.62	-0.207602	0.236553				lpg1945	-	3',5'-cyclic nucleotide phosphodiesterase	0.368299	0.0116204			0.656875
lpg1665	-	hypothetical protein	98.0836	19.212	828.545	122.171	0	118.241	192.094	102.986	54.0562	46.1765	54.1054	1223.52	5.3666	21.7984	238.694	29.9776	12.1826	99.0836	192.821	0.289152	0.223027				lpg1958_ig	ig	-	0.423465	0.084074			0.781984
lpg1667	-	hypothetical protein	509.047	949.301	1145.89	914.934	412.962	969.64	246.412	669.407	571.318	851.227	406.512	425.449	1067.95	637.52	586.44	1130.44	631.211	510.047	727.038	0.153947	0.0924189				lpg1961	-	hypothetical protein	0.338871	0.0262276			0.590136
lpg1669	-	alpha-amylase, putative	97.5389	177.806	166.792	191.019	520.763	58.1183	43.8865	220.538	107.18	129.416	198.026	250.814	63.5047	361.854	93.7998	81.2185	421.442	98.5389	193.886	0.293939	0.0515161				lpg1963	-	hypothetical protein	0.27621	0.0319662			0.448032
lpg1669_ig	ig	-	67.18	292.325	165.438	175.832	51.0812	115.235	155.761	42.0073	121.16	73.214	39.6773	176.432	48.2994	60.0295	141.844	102.133	61.6744	68.18	114.884	0.226602	0.070348				lpg1964	-	hypothetical protein	-0.142209	0.308129			-0.500877
lpg1672	-	phosphoribosylglycinamide formyltransferase	29.9586	14.6916	0	0	18.575	7.01428	29.1378	109.422	12.116	51.0372	9.73898	14.3733	49.1938	67.4074	12.2016	0	3.80706	30.9586	25.9198	-0.0771504	0.0652051				lpg1966	-	hypothetical protein	0.554321	0.000247971			1.07874
lpg1674	purF	amidophosphoribosyltransferase	240.311	477.288	224.983	158.958	1037.21	279.569	208.281	225.281	462.274	99.0364	295.055	356.457	958.832	291.763	529.245	34.8577	339.209	241.311	374.644	0.191041	0.129074				lpg1967_ig	ig	-	0.206615	0.208945			0.290202
lpg1675	-	phosphoribosylimidazole-succinocarboxamide synthase	66.1036	294.961	231.411	127.908	14.9263	20.3748	78.0605	30.4892	27.0281	34.3286	18.7566	35.5738	29.5163	16.768	7.626	50.1951	4.18777	67.1036	64.882	-0.0146219	0.177236				lpg1968	-	hypothetical protein	0.175672	0.204958			0.220027
lpg1677	purM	phosphoribosylformylglycinamidine cyclo ligase	217.526	340.92	422.223	402.625	170.16	247.504	274.111	197.163	356.025	249.718	212.815	118.22	135.954	172.04	183.787	653.233	102.029	218.526	265.908	0.0852274	0.173786				lpg1972	-	hypothetical protein	0.365833	0.0505201			0.651282
lpg1678	purL2	phosphoribosylformylglycinamidine synthase II	185.61	505.164	253.402	230.168	465.038	195.732	57.9159	221.216	324.337	48.9106	267.642	44.1978	33.094	36.2189	61.008	45.315	70.4306	186.61	179.737	-0.0162973	0.29014				lpg1975_ig	ig	-	-0.369442	9.90012e-06			-1.01621
lpg1683	-	hypothetical protein	6.51509	0	0	0	28.5259	0	0	0	12.116	0	0	0	0	0	0	0	3.04565	7.51509	3.73047	-0.30417	0.00183491				lpg1976	legG1	UVB-resistance protein UVR8	0.236584	0.0559385			0.358166
lpg1685	-	hypothetical protein	0.491421	0	0	0	0	0	0	0	0	0	0	0	0	0	0	0	0	1.49142	1	-0.1736	0.310711				lpg1977_ig	ig	-	0.133393	0.184445			0.124145
lpg1688	-	possible flagellar hook-length control protein	48.6029	64.0402	64.2808	28.6866	186.745	117.907	73.3841	15.2446	122.092	0	0	22.6379	0	2.01216	12.2016	0	5.32988	49.6029	45.6601	-0.0359703	0.0182708				lpg1983	-	hypothetical; 3-hydroxy-3-methylglutaryl coenzyme A reductase-like	0.376434	0.0323691			0.675325
lpg1691_ig	ig	-	159.255	61.4032	350.838	113.396	298.195	154.314	50.7213	614.865	132.345	36.4551	170.252	158.106	125.221	124.419	73.9722	294.199	137.435	160.255	182.008	0.0552795	0.292518				lpg1985	gad	guanine aminohydrolase	0.115086	0.280984			0.0826271
lpg1701	legC3	kinectin 1 (kinesin receptor)	152.39	329.995	321.742	260.542	64.3491	465.614	226.268	345.544	440.838	709.052	110.014	280.279	177.992	403.438	517.806	288.622	69.6692	153.39	314.235	0.311458	0.0340331				lpg1987	-	phosphohistidine phosphatase SixA	-0.274454	3.41287e-05			-0.800787
lpg1705	-	carboxypeptidase G2	27.4925	33.9036	20.2992	0	0	0	9.35287	3.72646	19.5721	9.11378	32.824	3.23399	0	0	0	18.4746	9.89836	28.4925	11.0249	-0.412355	0.000385709				lpg1993_ig	ig	-	0.0824675	0.150645			0.00865449
lpg1706	-	arginine/ornithine succinyltransferase	177.826	71.5743	179.648	317.915	81.2656	370.087	160.078	63.6885	403.558	181.06	291.809	136.546	579.592	59.0234	116.678	34.5091	187.688	178.826	203.17	0.0554295	0.302597				lpg2013	pilT	twitching motility protein PilT	0.257984	0.0775834			0.406698
lpg1707	aruD	succinylglutamic-5-semialdehyde dehydrogenase	40.3771	3.01365	21.3141	56.0232	263.699	22.7129	15.8279	73.8516	85.7443	37.3665	112.9	0	0	62.0416	0	25.0975	0	41.3771	49.7245	0.0798107	0.0686971				lpg2016_ig	ig	-	0.312308	0.0802402			0.529896
lpg1709	-	hypothetical protein	114.9	151.059	379.933	176.507	83.9192	331.007	84.5356	187.339	191.993	145.213	112.9	120.735	309.474	224.021	205.902	141.522	169.033	115.9	189.443	0.213396	0.0595927				lpg2018	-	hypothetical protein	0.628413	0.000102358			1.24677
lpg1715	-	16 kD immunogenic protein	2.07275	0	0	0	0	0	0	49.1215	0	0	0	0	10.7332	0	0	0	0	3.07275	4.74092	0.188335	0.133367				lpg2019	-	serine metalloprotease	0.227974	0.103861			0.33864
lpg1726	yafH	oxidoreductase, acyl CoA dehydrogenase family	2.42331	0	30.1105	1.34996	8.9558	6.68026	0	4.06522	0	0	25.2492	0	0	12.7437	0	0	0	3.42331	6.57216	0.283262	0.342893				lpg2032	-	transporter, permease	0.0936247	0.220332			0.0339572
lpg1728	-	hypothetical protein	102.772	0	0	3.0374	0	0	0	0	4.66002	0	0	0	0	4.02432	0	0	0	103.772	1.73261	-1.77738	3.89646e-28				lpg2044	-	conserved domain protein	0.158785	0.257537			0.181732
lpg1732	qor	quinone oxidoreductase	0.871366	0	0	0	0	0	0	0	0	0	0	0	0	0	0	0	0	1.87137	1	-0.272159	0.18109				lpg2045	-	ABC transport system periplasmic substrate binding protein	-0.164126	0.202076			-0.550582
lpg1732_ig	ig	-	10.4778	1.88353	1.35328	0	18.2433	2.00408	16.9071	30.8279	53.1242	16.7086	1.44281	0	0	14.4205	0	0	19.0353	11.4778	11.9969	0.0192097	0.0953944				lpg2049	-	hypothetical protein	0.125543	0.107886			0.106343
lpg1734	-	anthranilate synthase (glutamine amidotransferase) component I	13173.4	3112.35	5017.28	2232.49	4723.36	3912.63	3903.38	5352.21	3589.15	5497.43	5885.23	5895.2	5440.83	8882.02	6440.16	7316.28	7509.43	13174.4	5295.34	-0.395837	0.0588329				lpg2050	-	hypothetical protein	0.0531403	0.108075			-0.057855
lpg1746	iscS	cysteine desulfurase NifS	3.48952	0	0	1.34996	0	0	0	0	0	3.03793	4.32844	0	0	4.02432	0	3.13719	1.52282	4.48952	2.08754	-0.332565	0.0514516				lpg2060_ig	ig	-	0.0436539	0.165894			-0.0793688
lpg1749	sppA	signal peptide peptidase	444.392	580.505	748.025	1050.94	1263.76	830.691	1019.82	1136.23	799.659	809.911	838.634	1634.96	924.843	526.516	999.006	1324.24	442.761	445.392	934.157	0.321678	0.018628				lpg2061	-	major facilitator family transporter	0.0662375	0.296978			-0.0281526
lpg1750	clpB	ClpB protein	3.80038	0	0	6.4123	0	12.3585	62.5923	0	0	0	0	0	0	0	0	5.57723	5.71059	4.80038	6.79068	0.150638	0.109388				lpg2069	-	transposase Tn5	-2.51438	4.04338e-51			-5.88058
lpg1752	-	hypothetical protein	21.428	1.88353	0	9.78719	11.9411	58.1183	0	65.0436	55.9202	7.89861	50.8591	0	0	12.073	0	5.92581	3.80706	22.428	18.7036	-0.0788656	0.0233495				lpg2069_ig	ig	-	0.286663	0.0537736			0.471738
lpg1758	fliH	flagellar assembly protein FliH	1.49058	2.63695	2.36824	3.37489	1.99018	1.33605	1.79863	3.04892	0	4.55689	5.77125	7.54597	0	5.0304	3.0504	1.39431	1.90353	2.49058	3.86291	0.190615	0.0852962				lpg2070	-	reverse transcriptase	0.356087	0.024175			0.629181
lpg1762	fleR	sigma 54-dependent response regulator	463.258	156.71	3040.48	520.746	414.289	976.32	982.411	379.76	327.133	181.668	35.7096	144.811	33.094	169.357	92.2746	14.6402	31.2179	464.258	469.789	0.00514298	0.0791035				lpg2073	-	hypothetical protein	0.257225	0.247379			0.404978
lpg1768	aat	leucyl/phenylalanyl-tRNA protein transferase	56.6751	33.5269	178.295	64.4605	6.63393	355.724	54.6783	21.6812	233.933	121.213	38.5952	119.657	141.32	127.102	39.6552	27.8862	48.3497	57.6751	101.794	0.246736	0.132197				lpg2076	-	hypothetical protein	0.0835314	0.186961			0.0110673
lpg1771	pmbA	peptide maturation protein PmbA	14.0791	35.4104	0	0	0	44.4238	0	4.74276	81.0843	7.29103	2.16422	4.31198	13.4165	47.6212	15.252	4.5315	0	15.0791	17.2656	0.058806	0.0828972				lpg2080	traH	TraH	0.0809851	0.34978			0.00529264
lpg1785	flhA	flagellar biosynthetic protein FlhA	4.91967	0	0	0	21.5603	0	0	0	8.38803	4.55689	0	0	0	0	0	0	3.42635	5.91967	3.37072	-0.244575	0.0189856				lpg2097	-	hypothetical protein	0.324834	0.0245782			0.558304
lpg1788	fliQ	flagellar biosynthetic protein FliQ	183.125	262.941	488.872	869.71	736.034	109.556	532.754	320.475	372.802	9.11378	22.3636	39.1672	10.7332	5.0304	45.756	1.39431	11.4212	184.125	240.883	0.116694	0.0672542				lpg2098	-	MsrA3 - peptide methionine sulfoxide reductase	0.107685	0.131823			0.065844
lpg1797	-	hypothetical protein	105.121	236.572	68.3406	55.0108	212.286	281.573	20.8641	370.613	123.957	336.602	313.09	88.7549	417.7	228.38	128.879	253.067	356.341	106.121	219.252	0.315141	0.0443947				lpg2100	-	predicted phosphatidoglycerophosphate synthase	0.366877	0.0173672			0.653649
lpg1809_ig	ig	-	64.7961	0	0	0	0	0	0	0	0	0	0	0	0	0	0	0	0	65.7961	1	-1.8182	4.58047e-26				lpg2101	merA1	mercuric reductase	0.0760355	0.182976			-0.00593242
lpg1811_ig	ig	-	169.699	218.867	126.532	200.806	121.733	405.492	138.494	347.577	380.258	104.201	223.636	95.5822	140.426	84.1754	73.9722	160.345	238.322	170.699	192.276	0.0516952	0.225061				lpg2102	-	sterol desaturase	0.270515	0.131728			0.435118
lpg1814	-	hypothetical protein	91.2678	145.409	302.12	225.443	128.035	127.927	180.223	201.567	130.481	105.112	7.93547	217.755	127.009	131.797	118.203	325.571	39.2127	92.2678	158.112	0.233916	0.0791035				lpg2111	-	peptide methionine sulfoxide reductase	0.12459	0.106048			0.104183
lpg1814_ig	ig	-	38.9573	32.7735	107.924	17.8869	4.31205	3.00612	1586.39	24.0526	29.8241	2.73413	72.5013	42.4011	164.576	71.4317	58.7202	35.9034	4.18777	39.9573	142.164	0.551194	0.312011				lpg2111_ig	ig	-	-0.276823	0.0222261			-0.806159
lpg1816	-	major facilitator family transporter	489.959	1046.87	571.761	621.655	716.133	1297.98	777.367	624.689	1152.89	670.471	998.787	802.747	920.371	1090.26	931.898	2511.5	948.339	490.959	981.231	0.300726	0.0245226				lpg2112_ig	ig	-	0.34126	0.0272834			0.595556
lpg1817	-	hypothetical protein	415.387	182.703	133.636	89.0972	153.575	300.946	51.0811	123.651	126.753	154.63	85.4866	203.022	189.62	465.145	259.284	34.1606	123.349	416.387	168.259	-0.393519	0.0373533				lpg2115	-	hypothetical phage AbiD protein	0.155301	0.125753			0.173829
lpg1821	pyrD	dihydroorotate oxidase	1.11342	0	0	1.34996	0	0	0	0	0	1.51896	0	0	0	1.34144	0	1.39431	1.90353	2.11342	1.46926	-0.157887	0.275391				lpg2119	-	transposase (ISmav2)	0.347346	0.0598009			0.609357
lpg1831	-	acetoacetyl CoA synthetase	241.604	379.721	150.891	540.321	221.573	202.078	648.945	223.926	256.301	226.022	234.457	249.376	248.652	344.75	262.334	251.673	441.238	242.604	306.141	0.101024	0.134364				lpg2120	-	transposase, IS4 family, Tn5	-1.48266	5.5109e-17			-3.54082
lpg1850	-	rhodanese domain protein	190.228	539.444	268.626	298.678	140.971	785.599	307.925	339.446	672.907	127.593	465.307	204.46	108.226	42.5908	166.247	101.785	102.41	191.228	293.013	0.185337	0.136705				lpg2122_ig	ig	-	0.235155	0.117969			0.354927
lpg1854	fabI	enoyl reductase	0.664902	0	0	0	0	0	0	0	0	0	0	0	0	0	0	0	0	1.6649	1	-0.221389	0.250679				lpg2124	-	hypothetical protein	0.134744	0.195709			0.127208
lpg1859	lon	ATP-dependent protease La	274.631	0	0	5.73732	0	261.532	8.99315	0	5.59202	0	18.7566	3.23399	0	0	0	0	0	275.631	19.9903	-1.13951	7.98816e-32				lpg2126	kup2	Kup system potassium uptake protein	0.371475	0.0418614			0.664078
lpg1867_ig	ig	-	79.4574	431.706	214.833	738.764	121.069	149.638	194.252	140.25	429.654	67.7458	242.032	167.449	136.848	107.315	41.1804	138.037	44.5426	80.4574	211.332	0.4194	0.0187703				lpg2140_ig	ig	-	0.303843	0.0272834			0.510698
lpg1868	-	ABC transporter, ATP-binding component	40.7406	109.245	103.188	21.9368	33.833	0	0	137.201	210.633	24.911	3.60703	66.8357	8.94433	61.3709	32.0292	244.701	43.7812	41.7406	69.8886	0.223848	0.352855				lpg2143	-	hypothetical protein	0.225487	0.127492			0.333
lpg1877_ig	ig	-	274.969	23.7325	486.166	226.793	289.571	93.1897	143.171	200.551	95.0644	60.151	47.9735	140.139	87.6544	33.8714	189.125	12.5488	138.196	275.969	142.744	-0.286303	0.050506				lpg2146	-	response regulator TutC	0.379579	0.0537736			0.682456
lpg1884	legC2	microtubule binding protein, putative	0.327614	0	0	0	0	0	0	0	0	0	21.6422	0	0	0	0	0	0	1.32761	2.35264	0.248483	0.268685				lpg2152	abcT3	multidrug resistance ABC transporter ATP-binding protein	0.301957	0.0587798			0.506423
lpg1889_ig	ig	-	119.225	3261.53	1036.27	605.456	1339.72	1165.71	67.2687	217.151	142.597	87.4923	297.58	85.5209	128.798	39.2371	160.909	66.5782	151.14	120.225	554.31	0.663758	0.0179431				lpg2153	-	Sid related protein-like	0.166863	0.099744			0.200049
lpg1890	legLC8	leucine-rich repeat- and coiled coil-containing protein	116.91	327.735	479.061	78.9725	85.5777	116.905	161.157	228.33	278.669	59.8472	97.7505	186.852	125.221	261.581	112.865	72.1555	100.506	117.91	174.324	0.169805	0.112342				lpg2153_ig	ig	-	0.147493	0.305796			0.156122
lpg1900	-	transglutaminase domain protein	138.185	314.55	123.487	376.976	127.04	118.241	513.329	332.671	240.457	128.808	235.9	116.423	184.253	70.0903	91.512	405.047	233.753	139.185	226.784	0.21202	0.0774621				lpg2155	-	hypothetical protein	0.0188066	0.270603			-0.135718
lpg1902_ig	ig	-	390.039	708.209	672.242	255.142	320.75	298.942	542.826	640.273	748.399	497.612	346.636	337.053	254.019	264.599	473.575	63.7896	952.146	391.039	462.013	0.0724345	0.210763				lpg2156	-	Sid related protein-like	0.150872	0.254314			0.163786
lpg1904	-	integral membrane protein	303.19	643.039	532.177	669.916	455.087	750.194	830.607	745.969	429.654	355.437	561.975	484.738	513.404	338.043	253.946	599.553	735.143	304.19	557.18	0.262851	0.0314244				lpg2157	-	Sid related protein-like	0.269416	0.109715			0.432624
lpg1912	-	sensory box histidine kinase/response regulator	313.239	242.976	151.229	18.2244	281.61	230.135	370.518	170.739	302.901	188.048	10.4604	1.43733	29.5163	0	96.8502	59.9553	81.8518	314.239	140.778	-0.348725	0.0012164				lpg2158_ig	ig	-	0.385613	0.0686971			0.696141
lpg1926	-	hypothetical protein	130.709	401.57	627.922	319.94	188.072	230.469	430.952	460.725	278.669	138.529	278.823	309.744	278.169	290.757	314.191	299.428	265.352	131.709	320.582	0.386323	0.00747197				lpg2179	-	peptide synthetase, non-ribosomal	0.062073	0.0791035			-0.037597
lpg1934_ig	ig	-	55.2767	189.484	211.112	94.8345	32.8379	319.985	351.452	235.783	61.5123	31.8982	44.3665	139.421	23.2553	49.6333	134.98	100.739	26.6494	56.2767	128.996	0.360249	0.0452257				lpg2180	-	sensory box histidine kinase/response regulator	0.257629	0.0652051			0.405893
lpg1937	-	pyoverdine biosynthesis regulatory gene SyrP-like	240.516	96.8137	252.387	227.468	334.018	378.771	316.199	358.417	325.269	2963.19	1493.31	1185.08	2512.46	203.228	536.871	3039.59	384.894	241.516	913.998	0.577999	0.00958347				lpg2204	-	alginate O-acetylation protein	0.184066	0.301332			0.239064
lpg1938_ig	ig	-	28.0445	29.3831	102.173	7.76226	142.298	31.0632	0	127.038	39.1442	36.4551	48.6949	0	244.18	38.9018	22.1154	110.848	27.7915	29.0445	63.9905	0.343051	0.173392				lpg2213	-	hemin binding protein Hbp	0.283739	0.0257847			0.465106
lpg1941	-	acyl CoA dehydrogenase	622.817	305.886	710.133	739.777	634.867	458.6	791.037	1073.9	677.567	1152.89	558.729	335.975	389.078	1091.26	365.286	700.64	569.917	623.817	660.721	0.0249612	0.230417				lpg2221	-	hypothetical protein	0.299809	0.337786			0.50155
lpg1944	-	hypothetical protein	165.287	427.939	258.476	240.292	276.303	399.48	161.157	357.062	161.237	161.922	181.794	315.134	228.08	34.8775	431.632	186.489	108.882	166.287	246.672	0.171262	0.0986081				lpg2225	-	expressed protein (GH3 homolog)	0.196963	0.110144			0.268313
lpg1945	-	3',5'-cyclic nucleotide phosphodiesterase	203.618	404.206	601.533	463.373	507.496	818.332	809.023	528.818	676.635	620.041	337.979	278.841	500.882	237.77	374.437	248.187	221.19	204.618	477.796	0.368299	0.0116204				lpg2237	abcT3	multidrug resistance ABC transporter ATP-binding protein (fused permease/ATPase domains)	0.177053	0.131728			0.22316
lpg1948	legLC4	leucine-rich repeat- and coiled coil-containing protein	0.447756	0	0	0	0	0	0	0	0	0	0	0	0	0	0	0	0	1.44776	1	-0.160695	0.325487				lpg2239	-	hypothetical protein	0.252908	0.0852579			0.395188
lpg1949_ig	ig	-	2.37242	3.39036	2.70656	2.02494	2.65357	2.33809	0	3.38769	0	3.64551	3.96773	3.59332	0	4.35968	3.813	3.48577	0	3.37242	3.46039	0.0111839	0.29705				lpg2241	-	GTP cyclohydrolase II; riboflavin biosynthesis	-0.265527	0.00660666			-0.780542
lpg1958_ig	ig	-	46.0844	187.223	29.4338	175.157	212.949	200.742	71.2257	127.716	281.465	76.252	0	347.114	16.9942	200.881	24.4032	19.1717	10.6598	47.0844	124.837	0.423465	0.084074				lpg2244	-	hypothetical protein	0.167968	0.0700291			0.202557
lpg1961	-	hypothetical protein	302.907	1099.23	932.071	1829.87	162.2	656.67	367.64	538.303	784.747	994.921	261.51	441.619	221.819	770.993	449.934	374.372	708.494	303.907	663.149	0.338871	0.0262276				lpg2246	-	hypothetical protein	0.202874	0.155109			0.281718
lpg1963	-	hypothetical protein	398.252	599.341	738.552	848.786	770.199	234.811	863.342	1044.42	890.996	595.13	1121.43	706.446	1364.9	395.054	495.69	953.358	427.914	399.252	754.148	0.27621	0.0319662				lpg2254	-	hypothetical protein	0.156598	0.307682			0.17677
lpg1964	-	hypothetical protein	767.274	592.56	362.341	379.001	765.224	428.539	649.305	640.612	559.202	448.094	338.339	253.688	408.756	423.895	1151.53	471.973	970.8	768.274	553.741	-0.142209	0.308129				lpg2258_ig	ig	-	0.300669	0.132197			0.5035
lpg1966	-	hypothetical protein	9.03036	28.6297	20.6375	21.5993	25.8723	16.3666	35.6129	15.9221	48.4642	32.5058	39.3166	51.0251	50.0882	24.8167	67.1088	28.2347	52.9181	10.0304	35.9449	0.554321	0.000247971				lpg2261	-	phosphate acetyl/butyryltransferase family protein) includes: (de)hydratase mit MaoC domain)	0.258215	0.0559385			0.407222
lpg1967_ig	ig	-	50.3205	88.9028	46.3498	125.884	252.421	6.68026	54.3186	123.989	68.0363	85.6696	154.02	0	67.0825	38.9018	20.5902	77.7327	94.7958	51.3205	82.5859	0.206615	0.208945				lpg2267	-	prolidase	0.171343	0.208442			0.21021
lpg1968	-	hypothetical protein	187.323	148.046	362.679	638.53	149.595	391.797	289.22	324.202	246.049	146.124	213.175	74.741	112.699	8.38401	78.5478	893.403	422.203	188.323	282.212	0.175672	0.204958				lpg2278	hpd	4-hydroxyphenylpyruvate dioxygenase	0.174503	0.113139			0.217377
lpg1972	-	hypothetical protein	57.1596	192.497	240.884	97.8719	30.1844	317.313	365.481	245.946	63.3763	35.24	40.7594	155.95	15.2054	46.9504	157.858	114.333	24.7459	58.1596	135.037	0.365833	0.0505201				lpg2283	-	hypothetical protein	0.275387	0.032236			0.446166
lpg1975_ig	ig	-	51.2771	13.1847	0	0	0	39.4136	115.832	8.46922	24.2321	2.12655	5.04984	4.31198	8.0499	0	0	104.225	16.3704	52.2771	22.329	-0.369442	9.90012e-06				lpg2300	legA3	ankyrin repeat domain protein	-0.261508	0.018628			-0.771428
lpg1976	legG1	UVB-resistance protein UVR8	385.476	605.368	1059.96	222.743	466.033	705.77	482.392	898.414	536.834	458.423	457.011	525.343	1870.26	762.274	657.361	274.33	663.19	386.476	666.356	0.236584	0.0559385				lpg2302_ig	ig	-	0.242842	0.308129			0.372359
lpg1977_ig	ig	-	104.936	20.3422	321.066	135.333	40.7987	72.4809	359.366	160.576	240.457	127.593	41.8415	208.412	129.693	58.3527	84.6486	115.728	171.698	105.936	144.024	0.133393	0.184445				lpg2316_ig	ig	-	0.366596	0.0230871			0.653014
lpg1983	-	hypothetical; 3-hydroxy-3-methylglutaryl coenzyme A reductase-like	207.185	203.422	328.509	249.067	714.142	1109.59	913.344	372.307	542.426	288.299	222.193	583.555	148.476	1112.73	64.821	77.0355	979.176	208.185	495.318	0.376434	0.0323691				lpg2322	legA5	cardiac ankyrin repeat protein	0.0782895	0.337694			-0.000820539
lpg1985	gad	guanine aminohydrolase	134.72	196.641	269.641	257.504	24.5455	64.1305	161.517	526.108	77.3563	48.6068	77.1904	652.906	118.065	79.8157	90.7494	59.6067	110.024	135.72	176.9	0.115086	0.280984				lpg2323	uptC	type II secretion system protein (twitching motility protein)	0.159984	0.125753			0.18445
lpg1987	-	phosphohistidine phosphatase SixA	21.7288	15.8217	0	0	10.2826	47.4299	0	0	64.3083	9.72137	0	0	0	0	29.7414	0	0	22.7288	12.0816	-0.274454	3.41287e-05				lpg2328_ig	ig	-	0.245682	0.189161			0.378799
lpg1993	-	polysaccharide deacetylase	0.358205	0	0	0	0	0	0	0	0	0	0	0	0	1.34144	0	0	0	1.3582	1.08384	-0.0980001	0.359862				lpg2334	-	hypothetical protein	0.347929	0.329775			0.610679
lpg1993_ig	ig	-	381.242	351.091	1091.76	345.252	311.795	563.48	506.134	493.586	680.363	295.59	286.398	366.518	304.107	593.588	435.445	426.658	327.026	382.242	462.174	0.0824675	0.150645				lpg2344_ig	ig	-	0.256198	0.274393			0.402647
lpg2001	secD	protein export protein SecD	1.23722	4.52048	3.72152	2.69992	1.65848	3.34013	3.59726	9.82429	0	3.03793	2.16422	5.74931	3.57773	1.34144	3.813	3.83435	6.0913	2.23722	4.68571	0.321067	0.0245226				lpg2354	-	(oxygen-independent) coproporphyrinogen III oxidase	-0.178667	0.184675			-0.583558
lpg2004	queA	S-adenosylmethionine:tRNA ribosyltransferase-isomerase	2.75737	0	2.36824	0	0	0	0	0	0	0	0	0	0	0	0	0	0	3.75737	1.14801	-0.514936	0.0186496				lpg2366	-	inner membrane protein	0.146229	0.0836409			0.153256
lpg2013	pilT	twitching motility protein PilT	91.6761	42.1912	116.382	81.3349	141.634	175.023	243.894	295.067	388.646	42.2272	354.571	170.683	130.587	270.971	142.606	40.0864	33.8828	92.6761	167.862	0.257984	0.0775834				lpg2371_ig	ig	-	0.376361	0.0374484			0.675159
lpg2016_ig	ig	-	87.5916	212.086	219.908	69.5228	17.2482	41.0836	139.933	104.002	88.5404	169.516	225.079	83.0056	113.593	113.687	829.709	427.007	39.5934	88.5916	181.845	0.312308	0.0802402				lpg2373	-	hypothetical protein	-0.035676	0.108979			-0.259276
lpg2018	-	hypothetical protein	1661.93	2679.52	4275.35	1463.69	8385.62	2662.08	4430.74	7091.11	6902.42	5470.4	9518.23	6542.71	6380.88	6934.24	7845.63	18870.6	13616.3	1662.93	7067.85	0.628413	0.000102358				lpg2375_ig	ig	-	0.0480029	0.219618			-0.069506
lpg2019	-	serine metalloprotease	44.3966	163.491	161.717	133.983	11.9411	85.5074	19.0655	12.5344	85.7443	31.8982	84.7652	21.9192	42.0383	52.6516	101.426	126.185	76.9026	45.3966	76.7356	0.227974	0.103861				lpg2376	-	transcriptional regulator, LysR family	0.103286	0.239083			0.0558678
lpg2027	dhs1	2-keto-3-deoxy-D-arabino-heptulosonate 7-phosphate synthase	1.36399	6.40402	0	18.5619	0	0	0	0	0	0	8.29617	16.1699	0	0	0	0	0	2.36399	4.0895	0.238025	0.349356				lpg2377	-	hypothetical protein	0.152372	0.329119			0.167188
lpg2028_ig	ig	-	1.36399	6.40402	0	18.5619	0	0	0	0	0	0	8.29617	16.1699	0	0	0	0	0	2.36399	4.0895	0.238025	0.349356				lpg2381	mgt	magnesium-transporting ATPase, P-type	0.246075	0.0562726			0.37969
lpg2032	-	transporter, permease	154.136	251.64	7.44304	7.76226	213.612	94.8597	2.15835	403.473	73.6283	702.369	104.243	71.507	110.91	705.933	64.0584	86.7957	162.942	155.136	192.459	0.0936247	0.220332				lpg2382	-	hypothetical protein	-0.166425	0.00069446			-0.555795
lpg2034	-	cation efflux family protein	0.664902	0	0	0	0	0	0	0	0	0	0	0	0	0	0	2.09146	0	1.6649	1.13072	-0.168035	0.29168				lpg2384	kup	Kup system potassium uptake protein	0.23082	0.0974826			0.345095
lpg2044	-	conserved domain protein	155.083	28.253	10.4879	119.809	363.539	277.899	49.2824	116.198	94.1324	74.1254	204.519	273.811	175.309	630.813	602.454	409.229	153.805	156.083	224.979	0.158785	0.257537				lpg2385	-	hypothetical protein	-0.0149152	0.0785648			-0.212194
lpg2045	-	ABC transport system periplasmic substrate binding protein	581.051	107.738	250.357	253.792	567.864	211.764	271.953	306.924	285.193	620.952	1224.59	466.772	643.992	483.925	442.308	117.819	110.024	582.051	398.873	-0.164126	0.202076				lpg2387	pla	plasminogen activator	0.238771	0.0619449			0.363125
lpg2049	-	hypothetical protein	619.103	771.119	928.688	865.323	961.588	1562.51	1058.67	1075.93	734.419	386.424	621.491	611.223	877.439	353.47	749.636	1022.73	650.627	620.103	827.955	0.125543	0.107886				lpg2389	-	catalase-peroxidase KatB	0.287491	0.362276			0.473616
lpg2050	-	hypothetical protein	27.8258	3.01365	15.5627	50.2859	5.97054	9.35237	0	157.866	77.3563	7.29103	47.9735	22.9972	64.3992	10.0608	0	33.1148	0	28.8258	32.5778	0.0531403	0.108075				lpg2390_ig	ig	-	-0.0729969	0.0717964			-0.343914
lpg2060_ig	ig	-	1327.51	1659.77	1266.67	1582.83	1667.44	1429.91	1877.05	1729.75	1201.35	1626.2	1132.61	1600.1	1399.79	1229.43	1405.47	1254.18	1425.36	1328.51	1468.99	0.0436539	0.165894				lpg2394	-	hypothetical protein	0.26908	0.0116204			0.431862
lpg2061	-	major facilitator family transporter	188.893	169.141	352.868	416.462	560.235	236.147	28.4183	145.671	253.505	125.163	176.744	50.6658	116.276	268.288	138.793	38.6921	445.807	189.893	221.18	0.0662375	0.296978				lpg2396_ig	ig	-	0.417702	0.0123584			0.768913
lpg2069	-	transposase Tn5	325.87	0	0	0	0	0	0	0	0	0	0	0	0	0	0	0	0	326.87	1	-2.51438	4.04338e-51				lpg2401	-	putative secreted esterase	0.0856936	0.255384			0.0159706
lpg2069_ig	ig	-	133.12	204.929	297.045	329.39	42.4571	326.999	464.046	121.618	307.561	115.441	178.909	293.574	189.62	49.9687	261.572	774.887	178.17	134.12	259.512	0.286663	0.0537736				lpg2410	-	hypothetical, patatin-like phospholipase	0.191836	0.136566			0.256685
lpg2070	-	reverse transcriptase	161.251	806.153	797.082	346.264	464.707	447.912	125.544	364.515	546.154	228.148	55.909	187.212	359.562	303.166	224.204	463.259	157.993	162.251	368.361	0.356087	0.024175				lpg2412	ampC	AMPC cephalosporinase	0.0494387	0.220389			-0.0662497
lpg2073	-	hypothetical protein	29.5451	54.9992	123.148	11.4746	79.6071	89.8495	84.8953	35.2319	201.313	15.4934	53.0233	42.0418	0	33.536	19.8276	0	23.2231	30.5451	55.229	0.257225	0.247379				lpg2418	-	penicillin-binding protein AmpH, putative	0.109879	0.352145			0.0708184
lpg2076	-	hypothetical protein	172.898	246.366	195.211	435.699	223.232	290.591	220.152	377.727	130.481	102.682	185.041	100.972	162.787	88.1997	138.793	64.4868	394.031	173.898	210.778	0.0835314	0.186961				lpg2420_ig	ig	-	0.083038	0.162254			0.00994829
lpg2078	-	TraD	0.50733	0	0	0	0	0	0	0	0	0	0	0	0	0	0	0	0	1.50733	1	-0.178208	0.3062				lpg2422	-	hypothetical protein	0.106941	0.254314			0.0641569
lpg2080	traH	TraH	25.9396	35.7872	29.7721	65.8104	2.32187	8.35033	66.5493	21.0037	6.52403	20.9617	76.1083	57.8524	32.1996	24.1459	27.4536	0	28.5529	26.9396	32.4621	0.0809851	0.34978				lpg2424	-	hypothetical protein	0.263961	0.0761217			0.420254
lpg2097	-	hypothetical protein	88.2101	261.811	189.459	291.928	219.583	119.243	98.2051	154.479	131.413	159.491	53.0233	83.365	207.508	244.142	395.027	87.8414	303.042	89.2101	188.473	0.324834	0.0245782				lpg2437	-	hypothetical protein	0.380055	0.0587093			0.683535
lpg2098	-	MsrA3 - peptide methionine sulfoxide reductase	272.392	359.378	202.992	656.079	196.033	441.899	175.546	264.24	548.95	207.187	223.997	270.936	402.495	465.145	465.186	468.139	240.987	273.392	350.324	0.107685	0.131823				lpg2438	-	florfenicol efflux pump	0.227978	0.328271			0.338649
lpg2100	-	predicted phosphatidoglycerophosphate synthase	124.396	415.508	314.637	420.174	340.984	166.339	154.322	223.249	223.681	257.009	75.7476	126.844	287.113	387.006	599.404	136.991	524.613	125.396	291.851	0.366877	0.0173672				lpg2450	-	integral membrane protein	0.27057	0.345316			0.435241
lpg2101	merA1	mercuric reductase	40.7176	137.875	173.896	0	37.15	74.8189	23.3822	59.2845	0	90.834	54.4662	3.59332	10.7332	76.4621	11.439	19.1717	6.0913	41.7176	49.6999	0.0760355	0.182976				lpg2454_ig	ig	-	0.210586	0.163519			0.299206
lpg2102	-	sterol desaturase	120.048	88.9028	158.334	540.996	319.755	612.58	113.673	568.454	167.761	136.403	19.478	49.2284	375.662	10.7315	179.211	144.659	108.882	121.048	225.669	0.270515	0.131728				lpg2458	-	sensory box histidine kinase	0.224936	0.0598009			0.33175
lpg2111	-	peptide methionine sulfoxide reductase	512.931	406.467	599.164	955.432	402.679	1167.71	926.654	824.224	813.639	436.246	547.908	667.638	534.871	609.685	1028.75	495.677	522.329	513.931	684.692	0.12459	0.106048				lpg2463	-	peptide aspartate b-dioxygenase	0.0120775	0.0791035			-0.150979
lpg2111_ig	ig	-	48.5609	11.6779	8.11968	72.5602	49.4228	11.3564	27.3392	31.8443	64.3083	19.7465	32.1026	2.15599	0	59.0234	8.3886	1.74289	3.42635	49.5609	26.2009	-0.276823	0.0222261				lpg2464	-	hypothetical protein	0.141515	0.084074			0.142565
lpg2112_ig	ig	-	100.957	20.7189	206.037	291.591	142.961	52.4401	228.786	139.911	235.797	318.982	322.108	136.546	493.727	299.141	172.348	329.754	172.46	101.957	223.707	0.34126	0.0272834				lpg2471	hypE	hydrogenase expression/formation protein HypE	-0.264682	0.113139			-0.778627
lpg2115	-	hypothetical phage AbiD protein	145.21	475.404	367.754	91.4596	276.967	262.868	76.9813	388.906	45.6682	239.085	166.645	99.5349	132.376	163.991	150.232	142.917	248.22	146.21	209.063	0.155301	0.125753				lpg2482_ig	ig	-	0.296175	0.0777723			0.493309
lpg2119	-	transposase (ISmav2)	85.0042	3.01365	176.265	172.12	428.883	59.1203	365.841	201.906	112.772	130.631	226.521	286.747	288.902	22.8045	107.527	385.526	77.2833	86.0042	191.366	0.347346	0.0598009				lpg2490	lepB	LepB	0.154433	0.140156			0.171861
lpg2120	-	transposase, IS4 family, Tn5	29.3854	0	0	0	0	0	0	0	0	0	0	0	0	0	0	0	0	30.3854	1	-1.48266	5.5109e-17				lpg2492	-	alcohol dehydrogenase	0.000228462	0.304014			-0.177851
lpg2122_ig	ig	-	106.245	14.3149	120.78	258.179	97.5187	494.005	233.102	299.133	166.829	193.212	53.7447	121.454	148.476	195.18	89.9868	429.796	17.1318	107.245	184.303	0.235155	0.117969				lpg2496	-	RNA methyltransferase TrmH family, group 2	0.163091	0.220332			0.191496
lpg2124	-	hypothetical protein	139.318	459.582	30.7871	247.042	88.5629	348.376	253.247	271.015	94.1324	283.742	100.997	347.114	210.192	82.834	34.317	69.3668	124.491	140.318	191.362	0.134744	0.195709				lpg2501	-	multidrug resistance protein D	0.467822	0.00441583			0.882578
lpg2126	kup2	Kup system potassium uptake protein	240.825	257.667	202.654	573.394	489.584	136.611	148.207	277.113	505.146	791.38	230.489	121.454	192.303	727.061	2097.91	1238.49	1095.67	241.825	568.821	0.371475	0.0418614				lpg2504	-	hypothetical protein	0.288079	0.0245226			0.474948
lpg2140_ig	ig	-	421.974	1100.74	596.796	1439.05	1123.79	534.087	2097.92	1023.42	1036.39	826.316	646.38	540.794	652.041	583.527	308.853	675.194	421.822	422.974	851.445	0.303843	0.0272834				lpg2506	-	sensor histidine kinase/response regulator LuxN	0.327247	0.0961523			0.563777
lpg2143	-	hypothetical protein	40.6131	7.53414	58.8677	205.869	1.32679	13.0265	232.383	165.997	137.005	50.1258	0	0	25.0441	140.181	0	64.1382	1.52282	41.6131	69.9387	0.225487	0.127492				lpg2506_ig	ig	-	0.0853045	0.35087			0.0150882
lpg2146	-	response regulator TutC	60.7919	47.0884	206.375	188.994	184.755	353.052	205.403	457.338	126.753	36.4551	53.0233	35.5738	165.47	85.1815	38.8926	165.574	3.42635	61.7919	148.085	0.379579	0.0537736				lpg2508	-	hypothetical protein	0.136965	0.110144			0.132247
lpg2152	abcT3	multidrug resistance ABC transporter ATP-binding protein	57.7781	18.8353	20.2992	184.944	38.1451	144.962	74.1035	181.58	49.3962	124.859	72.5013	98.8162	193.197	66.4013	147.944	393.544	59.3901	58.7781	117.807	0.301957	0.0587798				lpg2511	sidC	SidC, interaptin	0.152683	0.083283			0.167891
lpg2153	-	Sid related protein-like	95.696	177.052	133.975	89.0972	191.389	50.77	223.39	250.35	86.6764	237.566	144.281	67.9137	120.748	68.4135	50.3316	107.362	256.596	96.696	141.994	0.166863	0.099744				lpg2512	-	RND multidrug efflux transporter MexF	0.294169	0.0252354			0.48876
lpg2153_ig	ig	-	29.8064	0	0	29.0241	64.3491	8.68434	30.9364	70.8026	176.149	23.392	42.563	40.6045	16.0998	85.8522	0	59.6067	28.1722	30.8064	43.2647	0.147493	0.305796				lpg2514	-	outer membrane efflux protein (RND multidrug efflux)	0.272531	0.0286897			0.439689
lpg2155	-	hypothetical protein	91.3271	59.5197	57.8527	43.8736	52.7397	58.4523	153.603	73.8516	84.8123	196.858	115.064	96.6602	84.0767	27.8349	204.377	82.2642	134.77	92.3271	96.4131	0.0188066	0.270603				lpg2516	-	major facilitator family transporter	0.237669	0.0567576			0.360628
lpg2156	-	Sid related protein-like	172.271	76.4715	102.849	295.303	444.473	469.288	545.344	430.236	191.993	56.5054	35.7096	199.429	31.3051	579.838	91.512	47.7551	309.895	173.271	245.244	0.150872	0.254314				lpg2522_ig	ig	-	0.14268	0.3062			0.145206
lpg2157	-	Sid related protein-like	66.0543	108.115	229.381	183.932	169.165	60.1224	129.142	132.12	88.5404	54.3789	56.6304	284.95	25.0441	103.291	142.606	0	211.673	67.0543	124.693	0.269416	0.109715				lpg2523	-	hypothetical protein	0.118896	0.127016			0.0912681
lpg2158_ig	ig	-	32.7991	5.2739	55.8228	93.4846	41.4621	30.3952	7.19452	70.4639	27.9601	253.059	152.217	210.928	58.1381	36.8896	40.4178	7.32012	207.104	33.7991	82.1332	0.385613	0.0686971				lpg2524	-	transcriptional regulator, LuxR family	0.274066	0.0443947			0.443169
lpg2166	-	hypothetical protein	1.41632	1.88353	0	0	0	2.00408	2.51808	3.04892	7.45603	3.94931	6.49265	6.10864	5.3666	6.37184	3.0504	6.62296	7.99483	2.41632	4.92924	0.309626	0.0428204				lpg2525	-	hypothetical protein	-0.610226	5.95648e-06			-1.56226
lpg2179	-	peptide synthetase, non-ribosomal	5.94373	1.88353	0	0	0	0	0	0	28.8921	4.2531	27.7741	0	18.7831	28.841	0	1.74289	0	6.94373	8.01061	0.062073	0.0791035				lpg2525_ig	ig	-	0.334895	0.0724551			0.58112
lpg2180	-	sensory box histidine kinase/response regulator	49.5121	42.9446	189.459	285.179	83.5875	36.0734	113.314	48.4439	72.6963	67.1382	88.0115	38.4485	155.631	60.7002	99.9006	24.4004	40.7355	50.5121	91.4165	0.257629	0.0652051				lpg2529	-	hypothetical protein	0.269569	0.070348			0.432972
lpg2186	pksJ	polyketide synthase, type I	1.11063	22.9791	0	0	0	0	0	0	0	1.21517	0	0	0	1.6768	0	0	0	2.11063	2.61694	0.0933817	0.292379				lpg2542	-	hypothetical protein	0.469574	0.00753572			0.886551
lpg2204	-	alginate O-acetylation protein	43.8741	4.89719	230.734	33.4115	78.9437	33.0673	22.6627	206.31	80.1523	86.8847	55.1876	61.8051	36.6717	4.02432	120.491	2.09146	23.6038	44.8741	68.5587	0.184066	0.301332				lpg2544	mltA	membrane-bound lytic murein transglycosylase A	0.299158	0.0462812			0.500075
lpg2206	-	hypothetical protein	0.733478	0	0	0	0	0	0	50.4765	7.45603	2.73413	1.44281	0	0	0	0	0	0	1.73348	4.88184	0.449666	0.236553				lpg2548	-	transmembrane protein	0.302088	0.0272834			0.506719
lpg2213	-	hemin binding protein Hbp	309.694	420.405	952.37	1016.18	550.616	653.998	555.057	630.11	539.63	431.082	383.788	419.34	458.844	502.705	435.445	1013.31	575.247	310.694	597.133	0.283739	0.0257847				lpg2550_ig	ig	-	0.255121	0.0791035			0.400204
lpg2221	-	hypothetical protein	21.7365	66.3004	0	25.3117	0	46.7618	60.7937	283.549	6.52403	47.6955	3.96773	25.5126	78.7101	0	25.1658	36.9492	2.28424	22.7365	45.3454	0.299809	0.337786				lpg2551	-	hypothetical protein	0.284479	0.0289624			0.466785
lpg2225	-	expressed protein (GH3 homolog)	358.399	925.945	882.676	473.835	154.571	746.853	802.908	294.729	1113.74	426.829	182.516	512.766	152.054	807.212	210.478	1179.24	167.891	359.399	565.64	0.196963	0.110144				lpg2553	uhpC	hexosephosphate transport	0.135629	0.129021			0.129215
lpg2237	abcT3	multidrug resistance ABC transporter ATP-binding protein (fused permease/ATPase domains)	106.905	160.477	15.5627	91.7971	169.165	87.8455	557.215	238.832	224.613	89.9226	118.311	76.897	89.4433	171.369	144.131	258.993	84.8974	107.905	162.217	0.177053	0.131728				lpg2554_ig	ig	-	0.148779	0.162254			0.159039
lpg2239	-	hypothetical protein	73.2897	62.91	59.206	130.271	182.765	212.432	533.833	82.9983	103.452	100.859	9.73898	55.3371	123.432	196.521	93.0372	79.4756	85.6588	74.2897	132.995	0.252908	0.0852579				lpg2555_ig	ig	-	0.322163	0.0357069			0.552247
lpg2241	-	GTP cyclohydrolase II; riboflavin biosynthesis	6.00238	0	0	2.02494	0	0	19.4252	0	0	20.6579	0	0	0	2.68288	0	0	0	7.00238	3.79943	-0.265527	0.00660666				lpg2568	-	hypothetical protein	0.352786	0.0286262			0.621694
lpg2244	-	hypothetical protein	6.59379	6.40402	6.08976	0	0	16.7007	2.15835	114.843	0	0	0	11.8579	0	0	0	1.39431	3.42635	7.59379	11.1796	0.167968	0.0700291				lpg2574_ig	ig	-	0.157561	0.165933			0.178954
lpg2246	-	hypothetical protein	133.648	97.9438	455.717	125.546	129.693	722.47	24.8211	301.165	152.849	236.351	282.791	303.635	202.142	83.1693	183.787	104.573	14.4668	134.648	214.82	0.202874	0.155109				lpg2581	-	2-oxoisovalerate dehydrogenase, E1 component, alpha and beta fusion	0.208713	0.0920566			0.294959
lpg2254	-	hypothetical protein	41.006	3.76707	219.908	14.512	37.8134	108.22	1.79863	146.009	47.5322	16.4048	47.9735	14.0139	0	63.7184	165.484	14.2917	46.4461	42.006	60.2433	0.156598	0.307682				lpg2584	sidF	SidF, inhibitor of growth family, member 3	0.235242	0.0443947			0.355122
lpg2258_ig	ig	-	78.2843	404.206	159.687	236.243	38.1451	70.1428	393.54	291.002	476.254	4.86068	34.9882	45.2758	69.7658	109.327	46.5186	102.482	36.5478	79.2843	158.437	0.300669	0.132197				lpg2586_ig	ig	-	0.164327	0.254314			0.1943
lpg2261	-	phosphate acetyl/butyryltransferase family protein) includes: (de)hydratase mit MaoC domain)	610.938	531.157	845.461	566.645	646.145	1170.72	1603.3	744.952	831.347	450.221	745.934	1078.35	1756.67	770.322	1416.15	3974.82	595.424	611.938	1108.98	0.258215	0.0559385				lpg2587	-	probable thermolabile hemolysin	-0.0369307	0.3337			-0.262122
lpg2267	-	prolidase	44.3808	204.929	12.1795	99.5594	74.3	104.88	40.2893	80.9657	32.6201	82.9354	106.047	79.4123	28.6218	21.7984	3.0504	9.76016	79.9483	45.3808	67.331	0.171343	0.208442				lpg2596	-	signal peptide protein, LysM domain protein	0.256869	0.0966976			0.404169
lpg2272	-	transmembrane protein	2.29168	3.39036	1.35328	2.02494	2.98527	1.33605	0	3.72646	0	5.16448	2.52492	2.51532	0	1.6768	0	4.88008	4.94918	3.29168	3.28295	-0.00115387	0.321304				lpg2600	-	acyltransferase	0.395885	0.0392582			0.719436
lpg2278	hpd	4-hydroxyphenylpyruvate dioxygenase	99.9546	322.084	97.0978	118.459	150.922	75.821	208.281	17.9547	160.305	135.188	204.519	116.783	195.881	351.793	83.886	62.3953	96.6993	100.955	150.879	0.174503	0.113139				lpg2604_ig	ig	-	0.198163	0.300216			0.271034
lpg2283	-	hypothetical protein	154.168	296.845	219.57	300.366	129.693	251.178	319.796	517.638	433.382	285.565	345.553	76.897	280.852	229.051	322.58	213.329	442.38	155.168	292.542	0.275387	0.032236				lpg2606	-	glutamine amidotransferase	0.0474015	0.219745			-0.0708698
lpg2295	rluC	ribosomal large subunit (23S rRNA) pseudouridine synthase C	2.3963	0	0	0	0	0	0	0	0	0	0	0	0	0	0	0	0	3.3963	1	-0.531007	0.0213331				lpg2620	-	chromosome segregation SMC protein	0.297143	0.0257391			0.495504
lpg2300	legA3	ankyrin repeat domain protein	65.2076	2.26024	7.10472	10.7997	19.2384	0	50.3616	106.712	50.3282	84.7582	85.8473	5.03064	67.0825	3.01824	17.5398	16.7317	37.3092	66.2076	36.2577	-0.261508	0.018628				lpg2625	carB	carbamoyl phosphate synthase, large subunit	-0.112702	0.0924189			-0.43396
lpg2302_ig	ig	-	12.884	0	32.817	87.7472	38.8085	62.7945	25.9003	8.46922	4.66002	0	5.04984	40.9638	0	10.0608	33.5544	11.8516	9.89836	13.884	24.286	0.242842	0.308129				lpg2628	-	membrane protein	0.188235	0.0700291			0.248519
lpg2316_ig	ig	-	75.0795	102.464	325.464	607.481	152.58	60.4564	206.123	104.68	122.092	112.1	179.991	70.0697	276.38	208.594	131.167	83.3099	72.3341	76.0795	176.955	0.366596	0.0230871				lpg2636_ig	ig	-	0.381067	0.0319662			0.685832
lpg2320	-	hypothetical protein	1.94496	37.294	0	0	0	51.438	0	0	5.59202	0	0	0	0	0	0	0	0	2.94496	6.89525	0.36947	0.262275				lpg2637	-	hypothetical protein	0.279796	0.0687527			0.456164
lpg2322	legA5	cardiac ankyrin repeat protein	61.3045	51.9855	199.947	155.245	38.8085	70.4768	30.217	242.558	129.549	40.1006	20.1994	13.2953	12.5221	26.4935	87.699	24.0518	34.6442	62.3045	74.612	0.0782895	0.337694				lpg2638	-	hypothetical protein	0.201932	0.115076			0.279581
lpg2323	uptC	type II secretion system protein (twitching motility protein)	164.32	134.861	277.761	130.271	499.535	349.044	248.93	253.738	283.329	66.5306	238.785	407.123	482.099	101.279	163.196	109.453	61.2937	165.32	238.952	0.159984	0.125753				lpg2639	enhC	enhanced entry protein EnhC	-0.485702	0.000601771			-1.27986
lpg2328_ig	ig	-	39.7427	4.14378	9.81128	134.658	41.1304	400.148	166.913	121.957	115.568	33.1134	21.2815	25.1532	9.83876	0	48.0438	0	0	40.7427	71.735	0.245682	0.189161				lpg2640	enhB	enhanced entry protein EnhB	0.236747	0.226164			0.358535
lpg2334	-	hypothetical protein	34.4036	0	0	25.3117	78.2804	36.0734	107.198	129.748	97.8604	0	44.0058	493.003	35.7773	60.7002	29.7414	108.407	0	35.4036	78.8817	0.347929	0.329775				lpg2642	-	sensory box/GGDEF family protein	-0.0172589	0.267703			-0.217509
lpg2338_ig	ig	-	1.74215	0	0	0	0	0	0	0	0	0	0	0	0	0	0	0	0	2.74215	1	-0.438091	0.0514516				lpg2669	ftsE	cell division ATP transporter FtsE	-0.336851	0.083283			-0.942294
lpg2344_ig	ig	-	56.5422	145.032	15.5627	96.8595	158.219	0	284.903	227.314	57.7842	40.4044	62.7623	103.488	121.643	5.36576	16.7772	17.7774	290.859	57.5422	103.797	0.256198	0.274393				lpg2672	-	zinc protease (peptidase, M16 family)	-0.226404	0.140758			-0.691817
lpg2352	mdh	malate dehydrogenase	4.05078	1.50683	5.41312	0	2.32187	0	0	0	0	0	0	0	0	0	0	0	0	5.05078	1.57761	-0.505358	0.00901583				lpg2674	dotD	DotD	-1.79828	1.68999e-25			-4.25659
lpg2354	-	(oxygen-independent) coproporphyrinogen III oxidase	521.212	85.1358	240.884	247.042	450.112	175.691	261.161	372.307	214.361	529.207	946.845	402.092	610.898	397.402	401.89	81.2185	105.075	522.212	346.083	-0.178667	0.184675				lpg2676	dotB	DotB	-2.64573	2.91278e-70			-6.17848
lpg2366	-	inner membrane protein	749.818	1061.18	745.319	1016.18	937.374	1440.26	703.983	1804.96	1467.91	881.91	1159.66	1032	1059.01	1000.71	583.389	1089.3	823.086	750.818	1051.39	0.146229	0.0836409				lpg2686	dotA	DotA	-2.47149	5.27747e-79			-5.78332
lpg2371_ig	ig	-	89.9208	337.906	310.578	243.667	24.2138	469.288	260.082	179.886	151.917	567.789	93.4221	64.6797	68.8713	113.016	369.861	167.666	21.7002	90.9208	216.284	0.376361	0.0374484				lpg2690	lphB	LphB	0.268407	0.0700291			0.430337
lpg2373	-	hypothetical protein	72.373	99.0739	49.3947	142.083	105.479	10.6884	26.26	0	63.3763	123.947	23.8064	27.3092	28.6218	3.3536	3.813	112.242	245.936	73.373	67.5866	-0.035676	0.108979				lpg2692	-	hypothetical protein	-0.0846344	0.0149867			-0.370307
lpg2375_ig	ig	-	437.3	541.328	640.101	325.34	343.969	319.985	391.022	1095.92	1058.76	330.83	415.169	629.908	304.107	304.842	263.86	611.404	239.845	438.3	489.524	0.0480029	0.219618				lpg2697	mutL	DNA mismatch repair protein MutL	-0.893416	3.41577e-07			-2.2045
lpg2376	-	transcriptional regulator, LysR family	174.745	197.394	26.7273	114.746	228.871	128.595	786.361	371.629	296.377	100.252	172.416	90.5516	69.7658	269.294	203.614	378.555	115.735	175.745	222.93	0.103286	0.239083				lpg2703_ig	ig	-	0.34413	0.0695403			0.602064
lpg2377	-	hypothetical protein	221.224	132.601	867.452	751.926	293.883	407.83	419.44	787.298	739.079	44.0499	58.0732	86.9583	84.9711	22.1338	106.001	165.574	66.6235	222.224	315.618	0.152372	0.329119				lpg2718	-	hypothetical protein	0.13103	0.238672			0.118787
lpg2381	mgt	magnesium-transporting ATPase, P-type	129.37	351.844	430.343	241.642	150.258	128.595	158.999	332.671	254.437	215.085	191.173	387.36	279.063	124.754	300.464	51.2408	62.0551	130.37	229.749	0.246075	0.0562726				lpg2719	-	hypothetical protein	0.45855	0.0105838			0.861551
lpg2382	-	hypothetical protein	33.9568	51.9855	0	51.2984	0	51.104	0	0	40.0762	0	0	21.2006	45.6161	0	32.7918	0	71.192	34.9568	23.829	-0.166425	0.00069446				lpg2720	legN	cNMP binding domain-containing protein	0.179505	0.170486			0.228721
lpg2384	kup	Kup system potassium uptake protein	191.397	689.75	506.803	293.278	299.854	62.4605	285.982	505.443	348.569	48.6068	82.9617	192.242	493.727	192.497	196.751	865.517	157.232	192.397	327.355	0.23082	0.0974826				lpg2722	-	NADH-dependent flavin oxidoreductase, Oye family	0.20201	0.118086			0.279758
lpg2385	-	hypothetical protein	27.571	0	19.9609	1.34996	1.32679	124.587	25.9003	24.0526	5.59202	24.3034	39.3166	18.3259	42.9328	60.3648	0	0	37.6899	28.571	27.6064	-0.0149152	0.0785648				lpg2727_ig	ig	-	0.193078	0.136705			0.259502
lpg2387	pla	plasminogen activator	134.676	69.6908	118.412	457.298	117.752	377.101	503.256	179.886	294.513	291.337	114.704	312.978	195.881	114.693	197.513	298.731	102.029	135.676	235.111	0.238771	0.0619449				lpg2734	-	sensor protein LuxN	0.250803	0.184752			0.390412
lpg2389	-	catalase-peroxidase KatB	45.9323	306.639	114.014	27.6741	133.342	164.334	50.0019	90.1125	283.329	150.985	63.4837	1.43733	0	0	14.4894	13.2459	26.6494	46.9323	90.9836	0.287491	0.362276				lpg2734_ig	ig	-	0.247169	0.126471			0.382172
lpg2390_ig	ig	-	62.4519	77.9783	0	15.862	11.6094	0	116.911	200.89	63.3763	6.37965	27.0527	98.4569	22.3608	86.5229	74.7348	11.8516	28.1722	63.4519	53.6349	-0.0729969	0.0717964				lpg2735_ig	ig	-	-0.062636	0.322174			-0.320418
lpg2394	-	hypothetical protein	7.68122	14.3149	211.45	0	0	2.33809	0	0	0	10.0252	3.96773	0	0	0	0	0	0	8.68122	16.131	0.26908	0.0116204				lpg2737	-	uroporphyrinogen III methylase	-0.0803767	0.214168			-0.360651
lpg2396_ig	ig	-	58.3408	398.179	177.28	72.5602	189.73	325.663	170.87	205.971	127.685	119.391	34.6275	197.273	104.649	84.8461	27.4536	97.9502	134.009	59.3408	155.258	0.417702	0.0123584				lpg2738	hemY	protoheme IX synthesis HemY	-0.016216	0.252431			-0.215144
lpg2401	-	putative secreted esterase	187.759	67.0538	109.277	530.196	209.964	60.1224	316.199	323.863	362.549	44.9613	222.193	96.3009	161.892	168.686	274.536	101.436	613.698	188.759	229.933	0.0856936	0.255384				lpg2740	-	hypothetical protein	-0.0768148	0.321304			-0.352573
lpg2404	-	hypothetical protein	0.327614	0	0	0	0	0	0	0	0	1.82276	0	0	0	0	0	0	15.9897	1.32761	2.11328	0.201884	0.242401				lpg2759	-	hypothetical protein	0.251786	0.0433725			0.392643
lpg2410	-	hypothetical, patatin-like phospholipase	67.8692	96.437	101.834	192.706	72.3098	7.01428	26.26	121.618	193.857	36.4551	22.0029	54.9778	145.793	163.32	148.707	110.15	204.439	68.8692	107.118	0.191836	0.136566				lpg2793	lepA	interaptin	-0.964172	1.46164e-10			-2.36496
lpg2412	ampC	AMPC cephalosporinase	343.736	587.663	343.056	471.473	116.425	742.511	668.73	356.723	493.03	239.085	138.51	258.719	460.633	341.732	208.952	461.167	276.393	344.736	386.3	0.0494387	0.220389				lpg2800_ig	ig	-	-0.0763154	0.0319662			-0.35144
lpg2418	-	penicillin-binding protein AmpH, putative	280.404	1137.28	2060.37	221.393	246.782	121.247	135.617	192.759	423.13	164.048	218.586	44.1978	452.583	57.3466	100.663	99.693	106.978	281.404	362.417	0.109879	0.352145				lpg2801_ig	ig	-	-0.110015	0.0489045			-0.427864
lpg2419	-	hypothetical protein	2.62799	6.40402	3.72152	4.72485	3.64866	5.34421	7.19452	8.13045	0	4.55689	3.24633	2.87465	7.15546	4.69504	7.626	7.32012	4.56847	3.62799	6.0757	0.223931	0.0559385				lpg2805	yhiP	peptide transport protein, POT family	0.285414	0.0903428			0.468904
lpg2420_ig	ig	-	189.704	299.105	106.232	417.812	177.458	151.642	473.759	182.935	177.081	181.972	140.313	188.649	201.247	283.044	200.564	116.425	379.945	190.704	230.886	0.083038	0.162254				lpg2808	aroE	shikimate-5-dehydrogenase	-0.0418234	0.00226232			-0.273218
lpg2422	-	hypothetical protein	71.3327	74.2113	66.649	111.372	99.1772	335.349	133.818	53.1867	156.577	10.329	45.0879	17.6073	95.7043	124.754	49.569	69.3668	21.7002	72.3327	92.5286	0.106941	0.254314				lpg2810	prkA	serine protein kinase	0.22507	0.146627			0.332054
lpg2424	-	hypothetical protein	76.2983	32.7735	381.625	301.716	103.821	358.73	113.314	82.6596	165.897	42.2272	67.0908	35.9332	127.009	60.7002	186.837	120.608	74.2377	77.2983	141.949	0.263961	0.0761217				lpg2813_ig	ig	-	0.433027	0.197155			0.803669
lpg2437	-	hypothetical protein	46.828	15.8217	55.4845	56.3607	186.082	178.363	151.085	123.651	70.8323	89.3151	62.7623	149.841	0	128.778	38.8926	402.258	110.405	47.828	114.746	0.380055	0.0587093				lpg2815	-	hypothetical protein	-1.88623	3.89646e-28			-4.45604
lpg2438	-	florfenicol efflux pump	50.3282	200.031	264.228	3.37489	178.121	9.01836	64.3909	82.6596	232.069	72.9103	27.4134	86.9583	28.6218	0	35.8422	10.8059	75.7605	51.3282	86.7628	0.227978	0.328271				lpg2816	rep	ATP-dependent DNA helicase Rep	0.0447052	0.370587			-0.0769845
lpg2444	-	hypothetical protein	0.491421	5.2739	2.70656	3.0374	3.64866	4.00816	3.23753	3.38769	5.59202	6.37965	5.77125	6.8273	4.47216	5.36576	0	4.18292	8.37553	1.49142	5.51666	0.568076	0.00019066				lpg2820	-	aldo/keto reductase	0.147671	0.372569			0.156526
lpg2450	-	integral membrane protein	51.1948	179.689	0	92.1346	35.1598	20.0408	72.3049	12.1957	260.029	23.0882	274.495	45.2758	8.0499	377.616	6.1008	31.3719	103.552	52.1948	97.319	0.27057	0.345316				lpg2822	bipA	virulence regulator BipA	-0.159083	0.0262276			-0.539144
lpg2454_ig	ig	-	64.3092	248.25	35.1853	122.171	39.8036	395.472	61.8728	244.252	106.248	73.5178	34.2668	83.365	23.2553	26.8288	21.3528	37.9949	127.156	65.3092	106.062	0.210586	0.163519				lpg2825	-	cold shock protein CspE	0.0351365	0.352145			-0.0986849
lpg2458	-	sensory box histidine kinase	220.456	273.112	174.573	202.494	618.282	452.922	271.593	427.865	786.611	306.527	338.7	232.847	389.973	524.168	519.331	322.782	89.8466	221.456	371.727	0.224936	0.0598009				lpg2829	sidH	SidH	0.298662	0.0293224			0.49895
lpg2463	-	peptide aspartate b-dioxygenase	226.743	109.245	331.215	0	96.5237	1.33605	94.6079	1123.36	363.481	214.174	460.978	229.972	328.257	83.5047	231.83	15.3374	46.8268	227.743	234.165	0.0120775	0.0791035				lpg2831	vipD	VipD	0.082855	0.300216			0.00953331
lpg2464	-	hypothetical protein	559.646	849.851	489.887	848.448	535.026	749.526	746.791	1139.62	726.963	846.063	711.667	658.655	755.796	1004.74	1069.17	467.442	810.142	560.646	776.611	0.141515	0.084074				lpg2832	-	hypothetical protein	0.313019	0.056602			0.531509
lpg2471	hypE	hydrogenase expression/formation protein HypE	9.02047	1.50683	2.70656	1.68745	0	1.67007	2.51808	3.04892	3.72802	7.59482	9.73898	4.67131	7.15546	10.7315	3.813	4.88008	5.71059	10.0205	5.44761	-0.264682	0.113139				lpg2837	-	phospholipase/lecithinase/hemolysin, lysophospholipase A, glycerophospholipid-cholesterol acyltransferase	0.423451	0.0090268			0.781952
lpg2482_ig	ig	-	35.2936	21.4723	70.7088	244.68	30.5161	47.7639	93.8884	196.147	86.6764	16.101	52.6626	53.1811	9.83876	68.7489	66.3462	9.41158	64.3393	36.2936	71.7801	0.296175	0.0777723				lpg2842	-	PhoH protein (phosphate starvation inducible protein)	-0.884767	5.06485e-07			-2.18488
lpg2490	lepB	LepB	180.98	293.831	388.729	414.774	264.362	636.963	312.961	381.115	356.025	258.831	192.976	58.2117	171.731	153.26	108.289	102.83	44.1619	181.98	259.691	0.154433	0.140156				lpg2845_ig	ig	-	0.365746	0.0275323			0.651086
lpg2492	-	alcohol dehydrogenase	139.858	114.142	4.05984	322.302	229.202	503.692	79.4994	167.69	101.588	105.72	34.2668	218.833	24.1497	71.4317	70.9218	100.042	91.3694	140.858	140.932	0.000228462	0.304014				lpg2850_ig	ig	-	0.176946	0.105247			0.222916
lpg2496	-	RNA methyltransferase TrmH family, group 2	80.1675	311.537	60.8976	24.2992	5.63884	136.611	153.963	136.863	60.5802	145.517	97.3898	124.329	119.854	60.7002	135.743	9.41158	291.24	81.1675	118.161	0.163091	0.220332				lpg2851	hemG	protoporphyrinogen oxidase	-0.43004	0.0451067			-1.15363
lpg2496_ig	ig	-	4.72487	7.15743	5.41312	4.04987	3.98036	5.0102	3.95698	4.74276	4.66002	6.68344	9.01757	3.95265	8.94433	5.0304	6.1008	5.57723	6.0913	5.72487	6.64803	0.0649277	0.147883				lpg2853	-	hypothetical protein, KQDN repeats	0.10773	0.371158			0.0659461
lpg2499	-	lysine decarboxylase	0.379944	0	0	0	0	0	0	0	0	0	0	0	8.94433	21.7984	0	0	0	1.37994	2.92142	0.325733	0.208442				lpg2856	-	hypothetical protein	0.380424	0.0775834			0.684374
lpg2501	-	multidrug resistance protein D	199.207	776.77	500.375	367.526	1386.82	974.65	868.378	739.871	795.931	389.462	689.664	618.41	317.524	100.273	345.458	318.251	201.013	200.207	587.899	0.467822	0.00441583				lpg2862	legC8	coiled-coil containing protein	0.252968	0.0537736			0.395323
lpg2504	-	hypothetical protein	239.404	534.547	412.412	517.034	353.92	523.399	603.26	550.499	353.229	354.83	450.157	429.761	431.117	344.415	208.19	661.948	722.199	240.404	466.682	0.288079	0.0245226				lpg2871	ptsP	phosphoenolpyruvate protein phosphotransferase PtsP	-1.50497	3.00192e-31			-3.5914
lpg2506	-	sensor histidine kinase/response regulator LuxN	168.564	886.015	431.019	161.32	313.121	390.461	271.953	286.26	410.082	139.137	81.5189	269.858	29.5163	143.199	91.512	52.6351	1790.08	169.564	360.23	0.327247	0.0961523				lpg2876	-	arsenite efflux protein ArsB	0.237607	0.0598009			0.360487
lpg2506_ig	ig	-	176.976	144.279	128.9	84.3724	47.4326	475.969	347.135	202.584	46.6002	122.125	105.686	33.7772	59.927	169.692	212.003	1103.94	165.226	177.976	216.603	0.0853045	0.35087				lpg2877	-	hypothetical protein	0.288906	0.136705			0.476824
lpg2508	-	hypothetical protein	422.647	761.325	413.765	597.694	173.477	856.076	742.474	405.845	772.631	444.145	243.835	454.195	946.31	666.361	325.63	896.192	575.627	423.647	580.724	0.136965	0.110144				lpg2878	corA	cobalt/magnesium uptake transporter	0.473389	0.0236312			0.895203
lpg2511	sidC	SidC, interaptin	716.609	1056.29	1220.32	984.119	907.853	1077.53	1402.57	1511.59	1238.63	932.036	444.386	868.505	1331.81	522.827	1272.02	908.043	624.358	717.609	1019.93	0.152683	0.083283				lpg2878_ig	ig	-	0.316887	0.0360044			0.540281
lpg2512	-	RND multidrug efflux transporter MexF	219.384	164.998	563.979	298.341	353.257	458.266	401.094	782.894	540.562	257.312	735.113	481.864	340.779	402.768	346.221	334.983	463.319	220.384	433.859	0.294169	0.0252354				lpg2881	-	iron-sulfur cluster binding protein	0.377663	0.00910388			0.678112
lpg2514	-	outer membrane efflux protein (RND multidrug efflux)	212.189	231.675	254.078	268.304	819.622	480.311	470.881	482.407	449.226	433.512	346.636	445.571	389.973	275.331	468.237	272.587	284.387	213.189	399.296	0.272531	0.0286897				lpg2884	-	hypothetical protein	-0.601785	2.71207e-06			-1.54312
lpg2516	-	major facilitator family transporter	155.538	184.963	264.904	342.552	402.348	599.888	90.2912	284.566	232.069	152.2	134.542	396.343	172.626	122.071	144.131	345.44	444.284	156.538	270.576	0.237669	0.0567576				lpg2900	capM2	CapM protein, capsular polysaccharide biosynthesis	-0.00354741	0.0686971			-0.186414
lpg2522_ig	ig	-	52.5586	49.3486	145.478	52.6483	71.6464	21.7109	190.295	286.26	52.1922	57.7206	52.3019	67.5544	25.9386	0	42.7056	39.3892	19.0353	53.5586	74.389	0.14268	0.3062				lpg2912	-	hypothetical protein	0.213955	0.0986081			0.306847
lpg2523	-	hypothetical protein	194.751	297.598	71.0472	495.772	299.854	279.903	136.336	187.678	423.13	183.187	329.683	306.151	265.647	226.033	246.32	227.969	126.014	195.751	257.395	0.118896	0.127016				lpg2913	-	hypothetical protein	0.515091	0.0067058			0.989776
lpg2524	-	transcriptional regulator, LuxR family	314.894	444.137	569.054	546.395	426.562	140.62	700.386	536.948	589.958	1349.45	739.441	1192.62	854.183	211.277	441.546	476.156	265.352	315.894	593.755	0.274066	0.0443947				lpg2916_ig	ig	-	0.190171	0.363291			0.252909
lpg2525	-	hypothetical protein	9.96615	0	0	23.2868	2.32187	0	1.4389	0	0	0	0	0	0	0	0	0	0	10.9661	2.69047	-0.610226	5.95648e-06				lpg2922	-	ABC transporter, permease	-0.555575	0.0010931			-1.43832
lpg2525_ig	ig	-	26.2393	2.26024	16.916	120.484	175.136	37.0755	69.7868	75.5454	128.617	13.9745	14.4281	45.9945	76.0268	37.225	6.8634	64.1382	41.8777	27.2393	58.8967	0.334895	0.0724551				lpg2936	-	hypothetical protein	-0.00246249	0.255384			-0.183953
lpg2529	-	hypothetical protein	81.499	104.725	273.701	177.182	322.077	136.611	194.612	144.993	354.161	138.529	135.624	140.139	128.798	21.1277	60.2454	95.1615	11.8019	82.499	153.468	0.269569	0.070348				lpg2939	-	hypothetical BNR/Asp box repeat protein	0.021212	0.0462812			-0.130263
lpg2542	-	hypothetical protein	82.4062	85.1358	57.5144	275.054	231.524	312.636	34.8934	157.866	200.381	215.389	111.097	507.736	224.503	389.018	123.541	283.742	708.494	83.4062	245.908	0.469574	0.00753572				lpg2941	waaM	WaaM	0.391019	0.079641			0.7084
lpg2544	mltA	membrane-bound lytic murein transglycosylase A	151.2	392.905	316.667	492.397	230.197	729.151	641.751	299.471	219.953	394.627	64.9265	309.385	202.142	69.0842	117.44	247.141	106.217	152.2	303.091	0.299158	0.0462812				lpg2942	-	hypothetical protein	0.220062	0.0798475			0.320697
lpg2544_ig	ig	-	2.01557	0	0	0	0	6.68026	0	0	0	0	0	0	0	0	0	0	0	3.01557	1.41752	-0.327841	0.0572565				lpg2946	-	hypothetical protein	0.222771	0.06712			0.32684
lpg2548	-	transmembrane protein	195.638	336.776	295.692	510.284	355.579	653.33	194.252	547.111	346.705	679.281	262.592	343.88	310.368	678.434	131.167	488.705	157.612	196.638	394.235	0.302088	0.0272834				lpg2947	-	ABC transporter, ATP binding protein	0.274805	0.0462852			0.444845
lpg2550_ig	ig	-	112.829	142.772	134.651	14.1746	181.106	81.1652	203.245	348.932	111.84	220.25	696.517	127.203	114.487	258.898	94.5624	360.777	170.556	113.829	204.821	0.255121	0.0791035				lpg2949_ig	ig	-	0.318069	0.0505201			0.542962
lpg2551	-	hypothetical protein	204.647	636.635	473.309	446.836	425.898	552.792	464.766	105.357	520.99	267.945	458.454	323.758	457.95	203.228	462.136	309.188	209.388	205.647	395.914	0.284479	0.0289624				lpg2951_ig	ig	-	-0.0603603	0.360754			-0.315257
lpg2553	uhpC	hexosephosphate transport	643.917	1002.42	465.19	905.822	251.094	2219.85	1252.21	1337.12	959.032	565.662	456.65	1233.59	821.089	412.158	461.373	820.899	920.928	644.917	881.317	0.135629	0.129021				lpg2953_ig	ig	-	0.236064	0.0791035			0.356988
lpg2554_ig	ig	-	87.7555	165.374	120.78	117.784	94.8652	33.4013	92.8093	308.618	217.157	18.5314	57.7125	295.011	134.165	140.181	86.1738	36.252	65.4814	88.7555	125.019	0.148779	0.162254				lpg2958	-	transmembrane protein	0.180107	0.138118			0.230086
lpg2555_ig	ig	-	139.022	615.539	657.017	283.829	366.525	388.457	108.277	339.785	395.17	158.884	34.2668	129.719	261.174	271.642	176.923	385.178	115.735	140.022	294.007	0.322163	0.0357069				lpg2959	-	hypothetical protein	-0.0574187	0.319305			-0.308586
lpg2568	-	hypothetical protein	628.313	987.349	2211.94	2416.42	995.421	675.375	794.634	1030.53	4851.08	1339.73	908.25	1182.92	512.51	456.425	2457.86	1510.73	339.59	629.313	1417.92	0.352786	0.0286262				lpg2965	-	peroxynitrite reductase, AhpC/Tsa family	0.269496	0.289435			0.432806
lpg2574_ig	ig	-	89.487	88.1494	144.801	207.556	94.8652	3.34013	162.236	92.1451	150.053	141.264	88.3722	33.4178	116.276	267.953	60.2454	139.431	274.87	90.487	130.061	0.157561	0.165933				lpg2967_ig	ig	-	0.344788	0.0286897			0.603557
lpg2581	-	2-oxoisovalerate dehydrogenase, E1 component, alpha and beta fusion	132.172	123.183	167.13	341.877	305.492	90.5176	447.499	368.919	189.197	161.618	92.34	253.688	191.409	323.287	282.162	64.4868	26.6494	133.172	215.341	0.208713	0.0920566				lpg2971	maeA	malate dehydrogenase (NAD-linked), malic enzyme	0.282262	0.0335253			0.461758
lpg2583	-	flagellar protein FlhB	2.43273	0	0	0	17.5799	0	0	0	0	0	0	0	0	0	0	0	0	3.43273	2.09874	-0.21368	0.0441432				lpg2976	-	hypothetical protein	0.170864	0.0953944			0.209124
lpg2584	sidF	SidF, inhibitor of growth family, member 3	795.025	1934.77	1014.62	634.818	1831.3	1694.45	1046.44	1917.77	2045.75	1464.28	1630.38	1384.86	1363.12	865.9	1331.5	718.766	997.45	796.025	1368.26	0.235242	0.0443947				lpg2977	-	zinc metalloprotease (virulence metalloprotease)	0.269019	0.161467			0.431723
lpg2586_ig	ig	-	79.9341	72.7044	73.0771	202.831	37.15	246.168	18.346	114.165	123.025	1.82276	71.0585	87.6769	46.5105	45.609	147.182	403.304	183.881	80.9341	118.157	0.164327	0.254314				lpg2981	atpC	ATP synthase epsilon chain, ATP synthase F1 epsilon subunit	0.216402	0.151379			0.312398
lpg2587	-	probable thermolabile hemolysin	72.8404	88.5261	15.5627	57.7107	49.4228	106.216	67.2687	110.777	95.0644	5.16448	17.6744	19.4039	145.793	84.1754	73.9722	100.042	32.36	73.8404	67.8208	-0.0369307	0.3337				lpg2997	-	alkane-1-monooxygenase	-0.0370207	0.270936			-0.262326
lpg2592_ig	ig	-	0.97578	0	0	0	0	0	0	0	0	0	0	0	0	0	0	0	0	1.97578	1	-0.295739	0.151391				lpg2998	-	sulfate transporter	0.247529	0.0491787			0.382988
lpg2596	-	signal peptide protein, LysM domain protein	137.867	106.985	316.329	111.034	446.132	50.77	155.402	334.365	137.005	34.0248	260.788	352.864	524.138	266.611	122.016	735.846	43.7812	138.867	250.881	0.256869	0.0966976				lpg3001	thdF	GTP binding protein in thiophene and furan oxidation (GTPase)	-1.57912	2.11769e-19			-3.75956
lpg2600	-	acyltransferase	359.02	141.642	1742.69	272.016	193.711	2189.46	333.106	417.702	1492.14	1885.95	214.258	409.279	316.629	1187.85	1590.78	278.513	1651.12	360.02	895.802	0.395885	0.0392582
lpg2604_ig	ig	-	50.2229	77.2249	12.5178	33.7489	118.084	27.3891	6.11534	205.294	73.6283	0	0	86.9583	20.572	67.7428	35.0796	418.292	94.7958	51.2229	80.8402	0.198163	0.300216
lpg2606	-	glutamine amidotransferase	163.766	218.113	309.563	272.016	107.138	181.369	197.849	171.078	202.245	166.782	146.806	84.8023	95.7043	112.346	134.98	445.83	77.664	164.766	183.768	0.0474015	0.219745
lpg2620	-	chromosome segregation SMC protein	145.715	270.476	183.369	149.508	230.861	267.879	149.286	264.24	224.613	354.526	341.946	638.892	161.892	355.817	463.661	339.863	240.225	146.715	290.816	0.297143	0.0257391
lpg2625	carB	carbamoyl phosphate synthase, large subunit	77.4194	96.0602	131.268	33.7489	106.806	9.68638	0	88.4186	114.636	111.188	22.3636	47.7911	20.572	87.529	70.1592	9.41158	2.28424	78.4194	60.4952	-0.112702	0.0924189
lpg2628	-	membrane protein	409.494	248.25	321.066	1083.68	718.786	871.106	635.276	784.927	744.671	548.65	590.11	527.499	477.627	925.594	427.056	856.105	354.818	410.494	633.201	0.188235	0.0700291
lpg2636_ig	ig	-	147.359	279.516	81.5351	406.337	269.337	247.838	185.259	332.332	275.873	83.8468	304.073	98.4569	645.78	248.837	194.463	1796.22	242.51	148.359	356.763	0.381067	0.0319662
lpg2637	-	hypothetical protein	197.452	523.999	396.511	837.986	164.521	1039.78	247.851	407.2	795.931	229.364	310.926	372.986	175.309	102.956	76.26	272.936	76.9026	198.452	377.964	0.279796	0.0687527
lpg2638	-	hypothetical protein	224.998	83.6289	325.802	354.364	280.947	505.028	378.072	782.217	414.742	684.445	265.838	73.663	423.961	804.529	102.188	84.0071	177.028	225.998	359.779	0.201932	0.115076
lpg2639	enhC	enhanced entry protein EnhC	11546.8	4167.88	9196.21	4536.2	7133.46	5567.33	7660.72	9397.78	6304.07	1154.11	855.948	756.753	827.35	984.953	854.875	183.7	786.158	11547.8	3773.97	-0.485702	0.000601771
lpg2640	enhB	enhanced entry protein EnhB	44.7779	96.0602	25.7123	0	172.15	97.8659	107.918	78.5943	59.6482	61.0623	106.047	0	110.015	74.7853	80.8356	161.043	15.6089	45.7779	78.9591	0.236747	0.226164
lpg2642	-	sensory box/GGDEF family protein	42.3175	44.4514	8.11968	185.282	39.1402	57.1163	45.3255	18.6323	116.5	35.24	14.0674	14.7326	18.7831	11.4022	6.1008	27.189	7.99483	43.3175	41.6298	-0.0172589	0.267703
lpg2646	gacA	response regulator GacA	3.5491	0	0	0	0	0	0	0	82.0163	6.98723	0	0	0	0	19.8276	0	0	4.5491	7.80195	0.234278	0.070348
lpg2669	ftsE	cell division ATP transporter FtsE	401.223	80.992	114.352	126.559	277.298	310.632	86.3342	231.718	263.757	230.882	104.604	149.123	251.336	279.02	141.844	155.814	142.765	402.223	185.189	-0.336851	0.083283
lpg2672	-	zinc protease (peptidase, M16 family)	1063.05	1287.96	401.586	489.36	166.843	660.01	319.437	343.85	256.301	483.638	835.388	585.711	1432.88	1490.34	362.998	422.475	553.546	1064.05	631.77	-0.226404	0.140758
lpg2674	dotD	DotD	61.8469	0	0	0	0	0	0	0	0	0	0	0	0	0	0	0	0	62.8469	1	-1.79828	1.68999e-25
lpg2676	dotB	DotB	1037.6	0	0	0	0	0	0	0	0	21.5693	0	0	0	0	0	0	0	1038.6	2.34808	-2.64573	2.91278e-70
lpg2677_ig	ig	-	0.379944	0	0	0	0	0	0	0	0	0	0	0	0	0	0	0	0	1.37994	1	-0.139861	0.352855
lpg2686	dotA	DotA	2517.61	0	10.1496	4.04987	0	0	0	0	0	101.467	0	0	0	3.01824	0	1.39431	0	2518.61	8.50492	-2.47149	5.27747e-79
lpg2690	lphB	LphB	46.6316	13.1847	105.217	100.572	41.4621	149.638	105.04	180.564	114.636	148.251	110.014	53.5404	40.2495	74.45	99.138	5.22866	56.7252	47.6316	88.3694	0.268407	0.0700291
lpg2691	-	cation transporting ATPase PacS	0.327614	0	0	0	0	0	0	0	0	0	0	0	0	0	0	0	0	1.32761	1	-0.123072	0.373067
lpg2692	-	hypothetical protein	15.3479	0	25.374	0	3.98036	57.4503	0	5.08153	3.72802	0	22.3636	4.67131	0	64.0538	0	12.5488	0	16.3479	13.4532	-0.0846344	0.0149867
lpg2697	mutL	DNA mismatch repair protein MutL	3455.42	692.764	377.565	478.897	276.303	847.391	593.188	1024.78	900.316	256.705	207.044	334.897	194.092	428.926	211.24	82.2642	146.191	3456.42	441.785	-0.893416	3.41577e-07
lpg2698	amiB	N-acetylmuramoyl-L-alanine amidase	0.94986	0	0	0	0	0	0	0	0	0	0	0	0	0	0	0	0	1.94986	1	-0.290003	0.158859
lpg2703_ig	ig	-	442.371	822.351	1188.18	306.778	469.35	4616.73	631.319	1353.38	374.666	724.546	336.175	207.334	205.72	2102.71	157.858	1492.61	662.428	443.371	979.258	0.34413	0.0695403
lpg2713	infC	translational initiation factor IF-3	0.379944	0	0	0	0	0	2.87781	0	0	0	0	0	0	0	0	0	0	1.37994	1.17986	-0.06803	0.351623
lpg2718	-	hypothetical protein	50.5111	21.0956	76.122	112.046	164.521	3.67414	95.3273	190.388	63.3763	21.8731	81.8796	25.8719	55.4548	57.0112	35.0796	79.4756	15.2282	51.5111	69.6516	0.13103	0.238672
lpg2719	-	hypothetical protein	198.48	368.043	322.419	2956.41	141.966	274.559	250.369	315.732	716.711	538.928	449.797	510.61	433.8	337.372	366.048	786.39	389.082	199.48	573.39	0.45855	0.0105838
lpg2720	legN	cNMP binding domain-containing protein	97.9636	29.3831	292.308	121.496	157.887	268.881	307.925	198.18	103.452	76.8596	91.9793	359.691	144.004	32.8653	115.153	68.6697	9.13694	98.9636	149.617	0.179505	0.170486
lpg2722	-	NADH-dependent flavin oxidoreductase, Oye family	174.221	79.8619	440.492	80.66	27.1991	301.28	431.671	320.136	278.669	88.7075	319.583	316.931	220.925	871.937	228.017	232.849	209.008	175.221	278.995	0.20201	0.118086
lpg2726	ppiB	peptidylprolyl cis-trans isomerase B (cyclophilin-type) Lcy	0.447756	3.01365	1.6916	0	0	3.00612	1.4389	1.69384	0	3.34172	3.24633	2.15599	0	3.3536	0	3.83435	2.66494	1.44776	2.84007	0.292633	0.0392825
lpg2727_ig	ig	-	36.9125	167.258	53.4545	104.284	4.97545	36.7414	71.5854	114.504	65.2403	30.6831	61.3195	24.0752	45.6161	84.1754	38.13	16.7317	11.4212	37.9125	59.1372	0.193078	0.136705
lpg2732	-	(two component) response regulator	2.59924	0	15.5627	6.74979	2.32187	1.67007	0	0	0	1.82276	0	2.15599	0	1.34144	0	0	0	3.59924	2.97654	-0.0824987	0.167359
lpg2734	-	sensor protein LuxN	18.4372	4.52048	9.13464	93.1471	5.63884	18.7047	233.822	0	108.112	6.98723	8.29617	0	25.0441	6.37184	4.5756	0	13.7054	19.4372	34.6288	0.250803	0.184752
lpg2734_ig	ig	-	403.624	392.152	162.394	407.012	254.411	485.321	218.354	473.937	617.919	913.505	156.906	461.741	1088.52	2112.77	3062.6	304.308	309.895	404.624	714.859	0.247169	0.126471
lpg2735_ig	ig	-	327.57	380.097	336.29	293.616	171.819	714.788	392.461	102.986	520.058	248.806	147.528	151.638	107.332	94.907	491.115	337.074	44.5426	328.57	284.441	-0.062636	0.322174
lpg2737	-	uroporphyrinogen III methylase	33.0138	119.416	10.1496	27.3366	27.1991	7.6823	25.9003	4.74276	85.7443	29.1641	27.4134	19.4039	16.9942	7.04257	9.9138	9.41158	8.75624	34.0138	28.2669	-0.0803767	0.214168
lpg2738	hemY	protoheme IX synthesis HemY	33.1592	54.6225	82.2117	23.9617	3.64866	11.6905	32.3753	49.4602	70.8323	3.94931	10.0997	11.4986	41.1439	25.152	23.6406	66.2296	0	34.1592	32.9073	-0.016216	0.252431
lpg2740	-	hypothetical protein	222.702	23.7325	84.9183	196.419	171.819	111.56	580.597	212.408	231.137	117.872	178.909	334.538	96.5987	95.2423	233.356	138.385	175.505	223.702	187.437	-0.0768148	0.321304
lpg2757	-	hypothetical protein	3.75729	10.5478	14.2094	12.4871	18.575	4.00816	11.871	16.2609	13.9801	16.4048	17.3137	20.8412	23.2553	14.4205	16.7772	14.2917	13.3247	4.75729	15.9105	0.524325	0.000355898
lpg2759	-	hypothetical protein	246.328	557.903	322.757	256.829	281.61	674.039	201.446	491.215	392.374	471.79	385.231	575.29	391.762	155.607	452.222	898.283	541.745	247.328	441.631	0.251786	0.0433725
lpg2793	lepA	interaptin	1832.42	155.203	137.02	662.829	19.9018	108.22	80.5786	374.339	246.981	54.9865	726.817	57.4931	202.142	28.1703	113.627	24.4004	177.028	1833.42	199.109	-0.964172	1.46164e-10
lpg2800_ig	ig	-	5.2998	0	0	0	0	0	0	0	0	16.7086	0	17.9666	17.8887	0	0	0	15.9897	6.2998	5.28459	-0.0763154	0.0319662
lpg2801_ig	ig	-	17.3645	10.9245	4.73648	14.8495	29.8527	0	0	68.77	3.72802	0	9.73898	20.4819	15.2054	14.7559	0	0	19.0353	18.3645	14.2549	-0.110015	0.0489045
lpg2803	-	hypothetical protein	1.44589	0	0	0	0	194.73	0	0	0	10.329	0	0	0	0	0	0	15.9897	2.44589	14.8155	0.782279	0.35087
lpg2805	yhiP	peptide transport protein, POT family	142.327	281.023	165.777	395.2	64.3491	410.168	145.689	134.152	152.849	558.067	504.984	293.574	33.094	66.7367	935.711	42.875	224.236	143.327	276.53	0.285414	0.0903428
lpg2808	aroE	shikimate-5-dehydrogenase	20.6881	0	16.2394	0	0	0	5.75561	17.9547	0	67.1382	0	3.23399	0	10.0608	0	59.6067	119.161	21.6881	19.6969	-0.0418234	0.00226232
lpg2810	prkA	serine protein kinase	61.1002	28.253	9.47296	282.141	134.005	267.211	200.008	151.091	82.9483	41.9234	40.3987	30.1839	135.954	32.5299	77.0226	18.126	121.064	62.1002	104.271	0.22507	0.146627
lpg2813_ig	ig	-	21.885	10.9245	136.005	275.391	2.32187	0	114.033	5.08153	117.432	62.2775	45.4486	29.4652	10.7332	12.7437	0	53.6809	100.887	22.885	62.0266	0.433027	0.197155
lpg2815	-	hypothetical protein	75.9533	0	0	0	0	0	0	0	0	0	0	0	0	0	0	0	0	76.9533	1	-1.88623	3.89646e-28
lpg2816	rep	ATP-dependent DNA helicase Rep	50.1791	23.3558	22.3291	65.4729	14.5946	0	21.9433	24.7301	60.5802	92.9606	124.443	34.1365	36.6717	95.913	51.8568	99.693	122.968	51.1791	56.728	0.0447052	0.370587
lpg2819	-	tyrosine phosphatase II superfamily protein	1.67511	0	0	12.1496	0	169.011	0	10.8406	0	0	0	0	0	26.4935	0	0	0	2.67511	14.6559	0.73867	0.300216
lpg2820	-	aldo/keto reductase	41.3328	0	12.8562	34.0864	49.7545	2.00408	11.1515	31.5055	122.092	55.5941	159.07	91.2703	95.7043	77.4682	145.657	39.0406	8.37553	42.3328	59.4769	0.147671	0.372569
lpg2822	bipA	virulence regulator BipA	18.9623	8.66426	5.41312	17.8869	30.8478	1.33605	0	65.0436	0	0	11.5425	24.0752	10.7332	15.4266	0	0	14.4668	19.9623	13.8398	-0.159083	0.0262276
lpg2825	-	cold shock protein CspE	152.677	199.278	216.186	71.5478	138.649	57.1163	270.514	152.446	174.285	76.252	254.656	301.839	49.1938	221.673	406.466	6.62296	53.2988	153.677	166.626	0.0351365	0.352145
lpg2829	sidH	SidH	309.446	619.683	600.179	699.278	542.324	1026.42	985.649	1040.36	873.288	239.085	479.374	183.618	368.506	996.355	468.237	414.11	327.788	310.446	617.516	0.298662	0.0293224
lpg2831	vipD	VipD	129.922	128.834	294.338	59.3981	14.5946	345.036	151.085	167.352	372.802	124.555	181.073	178.947	133.27	35.2128	56.4324	254.81	21.3195	130.922	158.441	0.082855	0.300216
lpg2832	-	hypothetical protein	5.29469	0	1.35328	0	0	0	0	0	0	6.07585	4.68914	0	16.9942	0	0	2.44004	159.516	6.29469	12.9418	0.313019	0.056602
lpg2837	-	phospholipase/lecithinase/hemolysin, lysophospholipase A, glycerophospholipid-cholesterol acyltransferase	325.421	545.848	664.798	990.194	1268.08	649.656	2087.13	1664.37	725.099	526.473	544.662	776.875	292.48	285.056	587.202	442.693	1780.18	326.421	865.424	0.423451	0.0090268
lpg2842	-	PhoH protein (phosphate starvation inducible protein)	3204.88	609.135	360.987	419.499	276.967	764.556	560.093	1004.79	940.392	222.68	198.747	342.084	215.558	319.598	199.039	86.7957	151.14	3205.88	418.004	-0.884767	5.06485e-07
lpg2845_ig	ig	-	49.3299	291.948	142.094	95.5095	90.2214	27.7231	176.266	120.263	109.976	50.1258	19.8387	74.741	355.09	97.9252	44.2308	97.253	60.1515	50.3299	116.835	0.365746	0.0275323
lpg2850_ig	ig	-	112.719	50.102	175.588	234.218	110.787	296.604	102.522	318.443	286.125	117.264	63.123	286.747	199.459	126.766	38.13	204.266	108.501	113.719	170.915	0.176946	0.105247
lpg2851	hemG	protoporphyrinogen oxidase	8994.72	2080.55	3289.48	1285.83	3111.31	2756.28	2489.3	3612.63	2122.17	3541.62	3753.84	3661.59	3261.1	5303.05	4041.78	4209.42	4934.71	8995.72	3341.92	-0.43004	0.0451067
lpg2853	-	hypothetical protein, KQDN repeats	64.5439	0	122.81	47.9235	76.6219	7.01428	361.884	137.879	35.4161	48.9106	40.3987	42.4011	59.927	27.4995	96.8502	69.3668	153.044	65.5439	83.9967	0.10773	0.371158
lpg2856	-	hypothetical protein	37.5777	126.95	139.726	118.796	295.542	8.35033	49.2824	45.0562	78.2883	31.8982	142.478	16.1699	37.5662	49.6333	155.57	170.803	0	38.5777	92.6319	0.380424	0.0775834
lpg2862	legC8	coiled-coil containing protein	106.766	230.168	133.298	124.534	196.033	404.824	233.462	422.445	209.701	150.074	146.806	79.7716	352.407	117.711	122.016	67.2754	80.7097	107.766	192.952	0.252968	0.0537736
lpg2871	ptsP	phosphoenolpyruvate protein phosphotransferase PtsP	5210.99	38.0474	16.916	52.3109	8.29241	15.6986	24.4614	42.3461	20.5041	89.9226	129.853	100.254	388.184	1533.6	77.0226	16.7317	36.9285	5211.99	162.942	-1.50497	3.00192e-31
lpg2876	-	arsenite efflux protein ArsB	146.147	281.4	418.502	205.531	487.594	119.577	83.4564	204.955	563.862	316.552	308.04	212.006	64.3992	175.393	253.183	187.534	170.937	147.147	254.308	0.237607	0.0598009
lpg2877	-	hypothetical protein	52.7794	24.4859	187.429	20.9243	14.9263	38.4115	2.87781	212.747	301.969	190.782	191.173	186.134	42.0383	100.273	35.8422	55.7723	51.776	53.7794	104.598	0.288906	0.136705
lpg2878	corA	cobalt/magnesium uptake transporter	616.616	1165.53	4037.85	7590.47	2934.85	727.481	2468.44	2387.98	1669.22	223.895	375.131	1339.95	2423.91	702.915	614.656	361.474	352.153	617.616	1836.99	0.473389	0.0236312
lpg2878_ig	ig	-	139.24	541.328	651.266	274.716	122.396	692.409	283.464	238.493	111.84	258.528	124.443	195.117	50.0882	356.823	281.399	291.41	164.846	140.24	290.91	0.316887	0.0360044
lpg2881	-	iron-sulfur cluster binding protein	535.508	1532.44	1972.74	756.314	1194.77	973.982	1740.71	1377.09	1266.59	1213.65	446.911	848.382	1321.97	817.944	2014.79	1279.63	1707.47	536.508	1280.09	0.377663	0.00910388
lpg2884	-	hypothetical protein	123.866	81.7454	21.6525	21.9368	96.5237	26.053	53.9589	40.991	82.9483	5.46827	0	4.67131	0	2.01216	30.504	7.32012	7.99483	124.866	31.2363	-0.601785	2.71207e-06
lpg2890	gidB	glucose inhibited division protein B	3.2123	0	0	0	4.64375	1.33605	0	1.35507	7.45603	7.89861	705.174	4.67131	4.47216	1.34144	5.3382	1141.94	3.04565	4.2123	119.042	1.45118	0.0686971
lpg2900	capM2	CapM protein, capsular polysaccharide biosynthesis	34.7647	20.7189	182.354	7.08728	0	24.0489	101.443	40.991	21.4361	58.632	6.85336	30.5432	21.4664	0	0	1.74289	34.2635	35.7647	35.4738	-0.00354741	0.0686971
lpg2912	-	hypothetical protein	196.359	150.683	72.4004	688.141	376.144	545.778	376.633	767.65	490.234	296.198	345.914	266.983	75.1324	257.221	73.2096	225.878	143.907	197.359	323.007	0.213955	0.0986081
lpg2913	-	hypothetical protein	301.174	592.937	468.573	903.459	235.173	571.831	207.202	654.162	479.05	2982.03	2154.12	642.485	603.742	395.725	405.703	3223.29	1294.02	302.174	989.344	0.515091	0.0067058
lpg2916_ig	ig	-	68.1062	42.5679	0	122.846	41.7937	118.241	110.076	460.725	32.6201	137.618	6.85336	14.0139	57.2437	16.0973	347.746	62.7439	126.014	69.1062	107.075	0.190171	0.363291
lpg2922	-	ABC transporter, permease	293.907	145.409	90.6697	69.5228	8.9558	25.051	51.4408	106.035	38.2122	72.9103	172.416	116.064	73.3435	162.985	141.081	8.71443	14.0861	294.907	82.056	-0.555575	0.0010931
lpg2936	-	hypothetical protein	1880.12	2001.44	862.377	1281.45	2185.22	3523.17	1581.35	2220.97	2009.4	2196.73	1741.11	2554.49	1838.95	1815.98	1601.46	824.036	1673.58	1881.12	1870.48	-0.00246249	0.255384
lpg2939	-	hypothetical BNR/Asp box repeat protein	5.80989	0	0	0	8.29241	0	0	0	0	30.6831	0	0	8.94433	40.5786	9.9138	0	0	6.80989	7.15076	0.021212	0.0462812
lpg2941	waaM	WaaM	112.449	251.263	740.92	8.09975	156.561	139.618	1473.44	468.178	139.801	194.731	30.6598	210.209	220.925	120.73	88.4616	71.4583	135.151	113.449	279.138	0.391019	0.079641
lpg2942	-	hypothetical protein	114.899	318.317	258.138	287.203	85.9094	318.983	123.746	439.722	183.605	201.718	61.6802	88.7549	118.96	84.5108	175.398	40.4349	274.87	115.899	192.372	0.220062	0.0798475
lpg2943	-	UDP-N-acetylglucosamine acyltransferase, acyl-[acyl carrier protein]-UDP-N-acetylglucosamine-O-acyltransferase	1.76681	0	1.6916	0	0	0	0	0	0	1.82276	1.80351	0	0	1.34144	0	0	1.90353	2.76681	1.53518	-0.255821	0.140156
lpg2946	-	hypothetical protein	186.366	86.2659	520.674	140.733	323.404	366.412	227.706	555.581	479.05	79.8975	195.14	322.321	215.558	364.872	337.832	498.814	276.773	187.366	312.94	0.222771	0.06712
lpg2947	-	ABC transporter, ATP binding protein	317.885	986.219	765.956	618.618	797.066	665.688	698.588	514.928	455.75	350.273	634.116	1023.02	837.189	253.868	311.904	54.7266	622.454	318.885	600.398	0.274805	0.0462852
lpg2948	-	hypothetical protein	1.625	0	0	0	0	0	0	0	39.1442	1.82276	0	0	0	0	0	0	0	2.625	3.56043	0.132374	0.158014
lpg2949	wbmI	asparagine synthetase (B)	0.409518	0	0	2.36243	0	0	0	0	0	0	0	0	0	0	0	4.5315	0	1.40952	1.43087	0.00652975	0.308587
lpg2949_ig	ig	-	1137.98	2329.56	3013.08	7804.78	1597.45	3727.59	1897.19	5716.04	1302.94	433.816	482.981	1020.86	2852.35	1158.33	1500.03	1906.37	1146.31	1138.98	2369.1	0.318069	0.0505201
lpg2951_ig	ig	-	798.784	961.356	432.711	968.257	270.664	1960.66	840.679	1186.37	603.006	366.678	865.687	412.513	278.169	424.566	274.536	838.328	435.908	799.784	696.005	-0.0603603	0.360754
lpg2953_ig	ig	-	125.344	105.478	166.792	38.4738	103.158	638.967	82.3772	527.124	205.973	260.654	194.419	267.343	101.965	177.07	296.651	153.025	145.81	126.344	217.58	0.236064	0.0791035
lpg2957	-	stomatin like transmembrane protein	2.71269	0	14.5478	0	0	0	0	0	0	0	0	0	0	6.70721	12.2016	0	12.1826	3.71269	3.85245	0.0160485	0.146665
lpg2958	-	transmembrane protein	149.772	92.6699	134.313	59.7356	295.542	73.1489	167.273	143.977	344.841	212.959	344.111	77.6156	755.796	154.601	214.291	71.1097	494.156	150.772	228.259	0.180107	0.138118
lpg2959	-	hypothetical protein	2737.53	2071.51	2461.95	3003.32	3093.73	2970.71	3527.47	2718.96	2605.88	1290.21	1956.09	1479.37	1376.53	1800.21	1890.49	3302.77	2824.84	2738.53	2399.38	-0.0574187	0.319305
lpg2959_ig	ig	-	0.379944	0	0	0	0	0	0	0	0	1.82276	0	0	0	0	0	0	0	1.37994	1.11392	-0.0930066	0.360754
lpg2965	-	peroxynitrite reductase, AhpC/Tsa family	179.097	112.635	40.5984	75.5976	243.133	2314.38	528.437	337.414	712.051	264.3	91.6186	67.5544	76.9212	94.2362	37.3674	301.171	46.0654	180.097	334.967	0.269496	0.289435
lpg2967_ig	ig	-	135.194	239.209	86.6099	202.156	1078.68	133.939	110.796	224.604	495.826	208.402	145.724	337.053	194.092	176.064	244.795	603.038	323.219	136.194	301.263	0.344788	0.0286897
lpg2968	argD	N-acetylornithine aminotransferase ArgD	1.81997	0	0	0	0	0	0	0	0	0	0	0	0	0	0	0	0	2.81997	1	-0.450245	0.0462812
lpg2971	maeA	malate dehydrogenase (NAD-linked), malic enzyme	352.058	474.274	376.888	526.483	194.374	432.547	440.664	449.207	555.474	586.32	973.537	1024.1	1249.52	1370.28	693.204	671.011	786.158	353.058	676.253	0.282262	0.0335253
lpg2976	-	hypothetical protein	2603.6	4971.4	1709.53	1926.39	1198.75	2355.79	3784.68	2607.84	2718.66	3032.76	5432.55	3275.67	5212.75	3451.19	9477.6	4260.66	6330.38	2604.6	3860.16	0.170864	0.0953944
lpg2977	-	zinc metalloprotease (virulence metalloprotease)	43.0248	31.6434	71.3855	14.1746	10.6143	4.67618	258.643	267.288	167.761	59.5434	61.3195	170.323	32.1996	25.152	41.1804	46.7093	30.0758	44.0248	81.7931	0.269019	0.161467
lpg2981	atpC	ATP synthase epsilon chain, ATP synthase F1 epsilon subunit	60.8844	93.0466	27.7422	43.5361	95.5286	13.3605	165.474	101.969	104.384	29.4679	8.29617	31.2619	95.7043	123.748	301.227	267.01	111.928	61.8844	101.855	0.216402	0.151379
lpg2981_ig	ig	-	4.63634	0	0	4.72485	0	0	16.9071	0	0	22.7845	0	0	0	0	0	0	0	5.63634	3.77603	-0.173962	0.0190599
lpg2983	atpG	ATP synthase gamma chain, ATP synthase F1 gamma chain	4.52859	5.6506	4.05984	2.02494	6.30223	4.34217	10.7918	6.4366	4.66002	1.51896	2.16422	8.98329	0	4.69504	8.3886	4.18292	3.04565	5.52859	5.82793	0.0228996	0.270603
lpg2997	-	alkane-1-monooxygenase	101908	111986	109105	104648	113344	101205	92916.1	89391.9	85681	87592	81367.7	72688.1	86616.9	91279.4	81553.2	93952	93962.8	101909	93581.6	-0.0370207	0.270936
lpg2998	-	sulfate transporter	579.096	1111.66	1345.84	1874.75	1252.49	1835.07	887.084	1297.15	1329.04	1202.72	298.301	540.435	396.234	745.17	662.7	821.596	795.295	580.096	1025.72	0.247529	0.0491787
lpg3001	thdF	GTP binding protein in thiophene and furan oxidation (GTPase)	36.942	0	0	0	0	0	0	0	0	0	0	0	0	0	0	0	0	37.942	1	-1.57912	2.11769e-19

## Sheet: Sublibrary B
Sublibrary B
Gene ID	Gene Name	Annotation	Input average cpm	Output 1	Output 2	Output 3	Output 4	Output 5	Output 6	Output 7	Output 8	Output 9	InputAvg+1	OutputAvg+1	Log10 fold change	q-value			Entries with Input read count <5	Gene ID	Gene Name	Annotation	Log10 fold change	q-value	Mean Log10 fold change	Stdev of Log10 fold change	Z score
lpg0006	speA	biosynthetic arginine decarboxylase	152.809	125.61	191.382	420.266	94.4485	132.043	430.104	36.5964	283.481	69.1706	153.809	199.122	0.112138	0.299877			were excluded before Z calcs	lpg0006	speA	biosynthetic arginine decarboxylase	0.112138	0.299877	0.207139	0.572739	-0.165871
lpg0008	-	hypothetical protein	1181.66	1821.67	1949.91	940.349	1203.77	1337.42	844.004	1229.64	1123.86	1785.11	1182.66	1360.53	0.0608454	0.346955				lpg0008	-	hypothetical protein	0.0608454	0.346955			-0.255427
lpg0009_ig	ig	-	85.8868	176.113	397.71	23.0613	303.839	434.695	38.3958	979.389	191.783	18.0859	86.8868	285.786	0.517087	0.211316				lpg0009_ig	ig	-	0.517087	0.211316			0.541168
lpg0011	resA	thiol-disulfide oxidoreductase ResA	6.66974	0	5.46806	0	15.4444	2.61471	0	11.8503	0	0	7.66974	4.93083	-0.191861	0.0422643				lpg0011	resA	thiol-disulfide oxidoreductase ResA	-0.191861	0.0422643			-0.696651
lpg0015	-	multidrug resistance protein	43.7924	16.1868	69.6266	482.91	255.724	57.5236	194.093	48.0981	748.96	123.111	44.7924	222.804	0.696718	0.100872				lpg0015	-	multidrug resistance protein	0.696718	0.100872			0.854803
lpg0018	-	outer membrane efflux protein	292.093	902.254	946.339	524.902	511.745	640.603	641.105	359.69	540.403	635.544	293.093	634.621	0.335509	0.155668				lpg0018	-	outer membrane efflux protein	0.335509	0.155668			0.224134
lpg0019	-	hemagglutinin/protease, zinc metalloprotease	561.575	754.953	2020.99	547.275	1127.15	1553.46	1621.78	1440.85	2514.99	1038.83	562.575	1403.25	0.396956	0.132913				lpg0019	-	hemagglutinin/protease, zinc metalloprotease	0.396956	0.132913			0.331419
lpg0022	-	hypothetical protein	346.448	618.013	861.037	953.084	343.935	721.006	883.809	811.394	951.087	674.889	347.448	758.584	0.339114	0.154124				lpg0022	-	hypothetical protein	0.339114	0.154124			0.230428
lpg0024_ig	ig	-	537.828	2645.9	1465.8	1408.46	901.122	1929.33	2237.17	1351.63	885.109	1560.78	538.828	1599.37	0.472498	0.100872				lpg0024_ig	ig	-	0.472498	0.100872			0.463316
lpg0026	-	amino acid permease	727.671	2595.4	1885.02	2020.44	2290.53	1952.53	966.941	3340.03	1485.9	4498.63	728.671	2338.27	0.506363	0.096051				lpg0026	-	amino acid permease	0.506363	0.096051			0.522444
lpg0029	rre41	sensory box (GGDEF/EAL domain) regulatory protein	164.652	690.206	341.571	576.188	523.922	967.115	244.465	426.958	172.493	149.764	165.652	455.742	0.439522	0.126859				lpg0029	rre41	sensory box (GGDEF/EAL domain) regulatory protein	0.439522	0.126859			0.40574
lpg0029_ig	ig	-	58.9545	81.2579	264.289	289.471	291.959	64.3872	110.608	157.539	691.369	138.024	59.9545	233.1	0.589721	0.0934547				lpg0029_ig	ig	-	0.589721	0.0934547			0.667988
lpg0030_ig	ig	-	31.2522	54.3877	27.3403	349.017	68.0148	4.90258	1.40902	212.607	92.5367	1.90378	32.2522	91.2355	0.451604	0.298728				lpg0030_ig	ig	-	0.451604	0.298728			0.426835
lpg0033	-	hypothetical protein	0.342396	1.61868	0	0	0	0	0	0	0	0	1.3424	1.17985	-0.0560526	0.235109				lpg0040	-	integral membrane protein	0.365587	0.13148			0.27665
lpg0040	-	integral membrane protein	974.382	2414.1	2878.75	2564.62	2065.99	2712.11	1686.95	1815.18	2075.51	2148.41	975.382	2263.4	0.365587	0.13148				lpg0044	-	hypothetical protein	0.394825	0.126765			0.3277
lpg0044	-	hypothetical protein	669.76	1636.81	2134.37	2038.69	2038.66	1368.47	1136.73	1400.42	910.55	2310.55	670.76	1664.92	0.394825	0.126765				lpg0044_ig	ig	-	-0.470206	0.0108596			-1.18264
lpg0044_ig	ig	-	5.35454	0	6.19713	1.37679	0	0	0	0	2.79567	0	6.35454	2.15218	-0.470206	0.0108596				lpg0046_ig	ig	-	0.520873	0.13148			0.547778
lpg0046_ig	ig	-	173.581	1165.45	731.991	387.567	796.872	211.138	1148.7	502.59	34.3868	225.598	174.581	579.255	0.520873	0.13148				lpg0047	-	chloramphenicol acetyltransferase	0.66071	0.077029			0.791934
lpg0047	-	chloramphenicol acetyltransferase	82.5146	479.13	763.341	547.963	261.961	150.346	475.897	37.9905	601.069	114.544	83.5146	382.36	0.66071	0.077029				lpg0049	-	amino acid transporter, permease	0.44719	0.1122			0.419128
lpg0049	-	amino acid transporter, permease	186.246	625.135	476.45	166.248	610.648	597.461	741.497	401.166	273.976	817.355	187.246	524.326	0.44719	0.1122				lpg0051_ig	ig	-	0.368192	0.13148			0.281198
lpg0051_ig	ig	-	754.374	1817.13	2187.59	1961.58	1777.89	1926.71	1007.1	1916.26	1476.95	1790.5	755.374	1763.41	0.368192	0.13148				lpg0058	-	hypothetical protein	0.0422362	0.321473			-0.287919
lpg0058	-	hypothetical protein	1598.09	1700.91	2470.83	1874.85	2384.97	1054.05	2232.24	1094.06	2107.38	933.486	1599.09	1762.42	0.0422362	0.321473				lpg0059	-	hypothetical protein	0.559303	0.0796331			0.614876
lpg0059	-	hypothetical protein	317.806	1843.36	1047.68	1406.39	1212.09	1214.86	314.916	1537.74	865.54	949.35	318.806	1155.66	0.559303	0.0796331				lpg0061	-	multidrug resistance protein	0.544476	0.0951691			0.58899
lpg0061	-	multidrug resistance protein	1916.9	8667.07	5142.89	1178.88	4874.79	12906.8	4050.58	6013.65	8394.56	9232.37	1917.9	6718.96	0.544476	0.0951691				lpg0062	-	hypothetical protein	-0.005723	7.60953e-07			-0.371655
lpg0062	-	hypothetical protein	74.9196	2.26616	281.058	0	0	0	364.232	17.7754	0	0	75.9196	74.9257	-0.005723	7.60953e-07				lpg0067	-	YdeN-like	1.00952	0.126765			1.40096
lpg0065	-	hypothetical protein	3.76741	4.20857	0	0	73.658	1.30735	0	0	0	0	4.76741	9.7971	0.312815	0.0970629				lpg0081	-	hypothetical protein	0.425558	0.114801			0.381359
lpg0067	-	YdeN-like	29.7862	121.401	97.3314	43.7132	6.83118	170.936	1027.53	64.1308	1291.32	0	30.7862	314.688	1.00952	0.126765				lpg0090_ig	ig	-	0.7761	0.00547822			0.993404
lpg0080	-	hypothetical protein	0.351655	1.29495	0	3.78618	0	0	0	0	0	1.58648	1.35166	1.74085	0.109894	0.334199				lpg0091	-	conserved domain protein	-0.10975	0.162069			-0.553287
lpg0081	-	hypothetical protein	487.354	1400.16	1146.11	1069.77	1143.78	1189.69	1245.57	549.643	2224.52	1731.17	488.354	1301.04	0.425558	0.114801				lpg0093	-	tRNA/rRNA methyltransferase	-0.401933	9.11939e-06			-1.06344
lpg0090	-	hypothetical protein	2.30458	5.50352	18.5914	40.6154	38.314	18.6298	11.6244	5.92513	11.1827	4.12485	3.30458	18.1679	0.740188	0.0312918				lpg0106	-	xanthine/uracil permease	0.399124	0.269976			0.335206
lpg0090_ig	ig	-	3909.83	26187.4	25957.6	26222.4	34110.8	19731.2	20398.4	18251.1	19884.8	19436.9	3910.83	23354.4	0.7761	0.00547822				lpg0106_ig	ig	-	0.199864	0.257078			-0.0127016
lpg0091	-	conserved domain protein	1233.93	642.293	1099.08	462.946	438.384	1706.42	1282.21	1481.63	236.234	1274.26	1234.93	959.162	-0.10975	0.162069				lpg0107	-	hypothetical protein	0.193557	0.26342			-0.0237133
lpg0092_ig	ig	-	0.815174	0	0	0	0	0	0	0	0	0	1.81517	1	-0.258918	0.126765				lpg0109_ig	ig	-	0.193557	0.26342			-0.0237133
lpg0093	-	tRNA/rRNA methyltransferase	21.6177	0	0	0	0	0	0	0	47.2468	24.4318	22.6177	8.96429	-0.401933	9.11939e-06				lpg0110	-	hypothetical protein	0.486829	0.100674			0.488338
lpg0106	-	xanthine/uracil permease	64.2461	21.0429	34.9956	302.894	678.366	120.603	129.982	71.1015	61.2252	42.835	65.2461	163.561	0.399124	0.269976				lpg0110_ig	ig	-	0.519804	0.0830962			0.545912
lpg0106_ig	ig	-	1970.27	4705.51	2915.57	2122.33	2200.53	4902.25	1553.09	3304.48	4020.73	2375.91	1971.27	3123.27	0.199864	0.257078				lpg0112	-	hypothetical protein	0.436838	0.137532			0.401053
lpg0107	-	hypothetical protein	2671.52	3642.36	3229.8	4298.35	8759.95	4632.93	2662.7	4655.41	2998.08	2671	2672.52	4173.29	0.193557	0.26342				lpg0116	-	glycine cleavage system protein P	0.258804	0.20772			0.0902066
lpg0109_ig	ig	-	2671.52	3642.36	3229.8	4298.35	8759.95	4632.93	2662.7	4655.41	2998.08	2671	2672.52	4173.29	0.193557	0.26342				lpg0119	-	hypothetical protein	0.0943531	0.339816			-0.196923
lpg0110	-	hypothetical protein	744.282	3226.03	2860.16	1918.56	1874.12	2622.22	1783.47	3920.34	1001.41	1362.15	745.282	2286.39	0.486829	0.100674				lpg0120	-	IcmL-like	0.344892	0.172625			0.240516
lpg0110_ig	ig	-	508.495	1729.4	1834.72	848.792	1962.93	1521.43	2013.49	1914.86	1554.11	1788.28	509.495	1686.33	0.519804	0.0830962				lpg0130	-	hypothetical protein	-0.471027	0.0360138			-1.18407
lpg0112	-	hypothetical protein	89.7884	221.436	414.479	291.88	379.576	415.412	109.904	38.3391	122.171	231.944	90.7884	248.238	0.436838	0.137532				lpg0141	-	oligopeptidase A	0.480807	0.101341			0.477823
lpg0113	yuxH	hypothetical protein	0.431537	0	0	0	0	0	0	0	0	0	1.43154	1	-0.155803	0.182387				lpg0150	-	putative phage protein	-0.112739	0.201117			-0.558506
lpg0116	-	glycine cleavage system protein P	175.908	337.333	419.947	422.331	311.561	251.992	200.786	513.046	251.331	171.975	176.908	321.034	0.258804	0.20772				lpg0152	-	hypothetical protein	0.804059	0.0269867			1.04222
lpg0119	-	hypothetical protein	402.41	567.186	608.777	696.657	460.659	541.244	321.257	550.688	306.965	449.291	403.41	501.303	0.0943531	0.339816				lpg0152_ig	ig	-	0.260492	0.248332			0.0931543
lpg0120	-	IcmL-like	379.551	689.882	915.718	884.245	1022.9	825.594	279.691	1834.7	318.147	798	380.551	841.986	0.344892	0.172625				lpg0161	-	hypothetical protein	0.275216	0.249523			0.118862
lpg0130	-	hypothetical protein	8970.26	3583.76	2448.6	3742.81	2383.49	4595.67	3029.75	2065.78	1380.22	4055.05	8971.26	3032.68	-0.471027	0.0360138				lpg0165_ig	ig	-	0.419224	0.177916			0.3703
lpg0135	sdhB	SdhB	2.48546	2.58989	7.65528	21.6845	3.5641	1.30735	0	3.48537	0	0	3.48546	5.47627	0.196225	0.267899				lpg0173	oxyR	transcriptional regulator, LysR	0.356789	0.158347			0.261288
lpg0141	-	oligopeptidase A	216.907	391.721	752.405	815.749	527.486	211.138	988.428	488.3	887.625	861.777	217.907	659.292	0.480807	0.101341				lpg0176	-	FAD monooxygenase, PheA/TfdB family	0.467517	0.106715			0.454619
lpg0145	ccrB	site specific recombinase	1.69914	2.91363	0	2.06519	2.97008	1.30735	1.40902	0	3.35481	3.49026	2.69914	2.94559	0.0379469	0.289421				lpg0181	-	hypothetical protein	0.478471	0.0951691			0.473745
lpg0150	-	putative phage protein	2258.46	1806.45	1699.11	1939.9	1836.7	2017.57	1873.65	1958.43	778.035	1767.02	2259.46	1742.87	-0.112739	0.201117				lpg0182	-	hypothetical protein	0.349853	0.159002			0.249179
lpg0152	-	hypothetical protein	299.652	1282.32	1880.28	729.7	690.544	1190.02	1281.86	1241.84	652.23	8275.4	300.652	1914.8	0.804059	0.0269867				lpg0185	-	ABC sugar transporter, ATP binding protein	0.51675	0.136443			0.540579
lpg0152_ig	ig	-	665.779	1402.1	1042.94	796.13	1006.86	1017.12	549.166	596.695	788.938	3723.47	666.779	1214.71	0.260492	0.248332				lpg0187	-	zinc metalloprotein	0.433221	0.205657			0.394738
lpg0161	-	hypothetical protein	177.817	136.941	97.696	945.856	205.53	472.935	251.863	297.999	193.46	421.687	178.817	336.996	0.275216	0.249523				lpg0194	-	catalase/(hydro)peroxidase KatG	0.39354	0.165815			0.325456
lpg0165_ig	ig	-	250.816	480.425	885.096	1037.07	924.586	895.864	73.6214	1249.5	167.461	227.819	251.816	661.161	0.419224	0.177916				lpg0195_ig	ig	-	0.508713	0.126765			0.526548
lpg0173	oxyR	transcriptional regulator, LysR	1340.59	3247.72	2526.61	1575.05	2597.04	3689.03	7426.6	2363.43	1796.78	2225.52	1341.59	3050.75	0.356789	0.158347				lpg0196_ig	ig	-	0.530989	0.123379			0.565441
lpg0176	-	FAD monooxygenase, PheA/TfdB family	188.24	598.913	371.463	608.542	957.554	826.574	391.708	514.789	177.246	541.942	189.24	555.303	0.467517	0.106715				lpg0200	qxtB	cytochrome D ubiquinol oxidase subunit II, cyanide insensitive	0.398682	0.12992			0.334433
lpg0181	-	hypothetical protein	470.765	1398.54	1311.24	1639.76	1579.49	1861.02	1020.84	1201.41	1241.56	1514.45	471.765	1419.7	0.478471	0.0951691				lpg0205	-	hypothetical protein	0.374849	0.152059			0.292821
lpg0182	-	hypothetical protein	302.564	825.852	661.635	585.137	442.839	978.227	424.115	230.034	1097.58	859.873	303.564	679.366	0.349853	0.159002				lpg0208	pkn5	serine/threonine-protein kinase	0.348064	0.214269			0.246056
lpg0184	-	ABC sugar transporter, periplasmic sugar binding protein	2.30971	4.20857	0	11.0143	2.97008	0	0	2.78829	0	2.53837	3.30971	3.6133	0.0381135	0.199302				lpg0216	-	hypothetical protein	0.288783	0.180465			0.142551
lpg0185	-	ABC sugar transporter, ATP binding protein	69.848	193.594	155.293	377.585	289.286	339.585	510.066	151.265	59.8274	10.1535	70.848	232.851	0.51675	0.136443				lpg0219	-	hypothetical protein	0.493731	0.100872			0.500389
lpg0187	-	zinc metalloprotein	96.5689	522.834	64.5231	164.527	136.327	649.755	141.254	458.326	13.6988	220.838	97.5689	264.565	0.433221	0.205657				lpg0221	-	hypothetical protein	0.382327	0.156877			0.305878
lpg0194	-	catalase/(hydro)peroxidase KatG	72.3594	123.02	216.9	306.68	255.724	96.0905	224.739	218.533	15.0966	168.167	73.3594	181.55	0.39354	0.165815				lpg0223	-	transcriptional regulator, LysR family	0.124543	0.344796			-0.144211
lpg0195_ig	ig	-	431.669	533.194	3728.49	318.383	727.373	622.627	590.028	1342.91	3131.71	1559.83	432.669	1395.95	0.508713	0.126765				lpg0226	-	multidrug efflux protein, outer membrane component	0.485967	0.126859			0.486833
lpg0196_ig	ig	-	162.246	449.023	146.544	177.262	430.365	673.287	181.411	549.643	2046.99	326.181	163.246	554.412	0.530989	0.123379				lpg0227	-	hypothetical protein	0.518552	0.0931449			0.543727
lpg0200	qxtB	cytochrome D ubiquinol oxidase subunit II, cyanide insensitive	775.131	3208.88	2232.43	2032.83	3408.46	1308.33	1571.41	930.245	1397	1394.2	776.131	1943.64	0.398682	0.12992				lpg0228	-	amino acid permease family protein	0.533414	0.0796331			0.569675
lpg0205	-	hypothetical protein	460.924	1225.99	1067.37	2399.06	1133.98	1038.37	325.836	1145.29	755.39	754.848	461.924	1095.01	0.374849	0.152059				lpg0233	mdlC	benzoylformate decarboxylase	0.349076	0.167228			0.247822
lpg0208	pkn5	serine/threonine-protein kinase	90.1408	301.722	212.525	449.523	243.25	185.971	148.299	18.4725	50.3221	209.098	91.1408	203.131	0.348064	0.214269				lpg0236_ig	ig	-	0.290598	0.266193			0.145719
lpg0216	-	hypothetical protein	1222.07	2638.13	1376.49	2758.4	2409.03	1681.91	2450.29	2574.64	2063.76	3441.39	1223.07	2378.12	0.288783	0.180465				lpg0239	gabT	4-aminobutyrate aminotransferase	0.606299	0.0759452			0.696932
lpg0219	-	hypothetical protein	263.838	1076.42	900.407	607.51	890.727	407.894	342.392	822.547	1743.94	628.564	264.838	825.489	0.493731	0.100872				lpg0241	-	glutaminase	0.403497	0.13148			0.34284
lpg0221	-	hypothetical protein	702.059	948.872	829.687	2449.66	1070.71	1369.13	4432.08	1575.04	915.023	1661.05	703.059	1695.58	0.382327	0.156877				lpg0249	-	stearoyl CoA 9-desaturase	0.529141	0.0825483			0.562214
lpg0223	-	transcriptional regulator, LysR family	212.087	232.767	243.146	159.02	689.95	301.672	299.769	149.871	310.879	158.648	213.087	283.858	0.124543	0.344796				lpg0250	-	ATP-dependent RNA helicase, DEAD box family	0.0436971	0.176792			-0.285368
lpg0226	-	multidrug efflux protein, outer membrane component	57.558	105.862	46.6608	185.179	76.034	225.518	44.7364	255.129	170.815	494.665	58.558	179.289	0.485967	0.126859				lpg0252	-	membrane protein	0.184779	0.350518			-0.0390391
lpg0227	-	hypothetical protein	273.915	1215.63	1431.17	742.779	1032.7	899.786	1014.14	571.6	942.7	306.191	274.915	907.3	0.518552	0.0931449				lpg0259	-	hypothetical protein	0.487475	0.121021			0.489467
lpg0228	-	amino acid permease family protein	589.555	1469.44	2090.26	2575.29	3184.52	1338.4	1588.67	1835.4	2038.88	2021.81	590.555	2016.85	0.533414	0.0796331				lpg0261_ig	ig	-	0.392355	0.132913			0.323387
lpg0233	mdlC	benzoylformate decarboxylase	197.508	535.136	495.771	706.983	302.354	652.696	239.886	140.112	664.251	244.953	198.508	443.46	0.349076	0.167228				lpg0265	-	multicopper oxidase	0.430517	0.109962			0.390018
lpg0236_ig	ig	-	65.5715	94.2073	56.8678	48.5319	472.837	255.261	140.55	41.8244	0	50.7674	66.5715	129.983	0.290598	0.266193				lpg0269	-	hypothetical protein	0.51909	0.100872			0.544665
lpg0239	gabT	4-aminobutyrate aminotransferase	215.319	778.91	1013.05	460.537	434.82	664.136	987.724	2334.85	247.976	932.851	216.319	873.761	0.606299	0.0759452				lpg0270	-	nicotinate phosphoribosyltransferase	0.485086	0.157405			0.485294
lpg0241	-	glutaminase	697.869	1754	2828.44	791.311	1993.81	2166.94	960.248	840.671	2779.74	1802.88	698.869	1769.67	0.403497	0.13148				lpg0274	-	transcriptional regulator, LysR family	0.468227	0.106715			0.455858
lpg0245	-	NAD-glutamate dehydrogenase	2.80724	2.58989	9.11343	16.8657	32.0769	12.4199	5.98834	4.18244	0	0	3.80724	10.2485	0.43005	0.233809				lpg0275	-	SdbA	0.43659	0.106715			0.40062
lpg0249	-	stearoyl CoA 9-desaturase	630.325	1838.82	2139.1	2673.39	2500.51	2595.1	1806.01	3041.33	1159.92	1451.63	631.325	2134.98	0.529141	0.0825483				lpg0276	legG2	Ras GEF	0.388647	0.136443			0.316912
lpg0250	-	ATP-dependent RNA helicase, DEAD box family	29.1451	25.2514	47.0253	17.8983	116.724	10.7857	13.0334	3.83391	4.75264	51.7193	30.1451	33.336	0.0436971	0.176792				lpg0278	fixL	sensor histidine kinase	0.247347	0.221238			0.0702029
lpg0252	-	membrane protein	93.4413	40.1433	48.4835	248.855	179.69	225.518	34.1688	242.233	211.073	61.5555	94.4413	144.525	0.184779	0.350518				lpg0280	-	transcriptional regulator, LysR family	0.0399943	0.328587			-0.291833
lpg0259	-	hypothetical protein	335.166	370.678	588.728	1098.68	3013.15	466.725	346.971	1281.22	1214.44	905.881	336.166	1032.83	0.487475	0.121021				lpg0365_ig	ig	-	0.548688	0.126765			0.596344
lpg0261_ig	ig	-	246.349	604.092	364.173	933.121	779.943	591.904	944.749	624.927	241.266	401.062	247.349	610.471	0.392355	0.132913				lpg0373	-	components of sensory transduction system	0.37222	0.152059			0.288231
lpg0265	-	multicopper oxidase	236.594	582.078	673.3	645.371	676.287	552.684	461.807	348.537	807.39	1005.83	237.594	640.254	0.430517	0.109962				lpg0376	sdhA	SdhA, GRIP coiled-coil protein GCC185	-2.68036	3.87158e-34			-5.04155
lpg0269	-	hypothetical protein	83.224	111.689	194.663	687.364	138.703	265.393	172.957	490.391	188.708	245.905	84.224	278.308	0.51909	0.100872				lpg0379	-	ribosomal protein S6 modification protein	0.459098	0.266193			0.43992
lpg0270	-	nicotinate phosphoribosyltransferase	46.5694	101.006	51.3998	270.195	269.089	197.41	13.3857	261.751	25.4406	109.467	47.5694	145.349	0.485086	0.157405				lpg0380	-	hypothetical protein	0.581141	0.0614924			0.653007
lpg0274	-	transcriptional regulator, LysR family	354.492	342.837	1338.95	793.032	1164.57	1067.45	810.187	1843.06	652.789	1381.83	355.492	1044.86	0.468227	0.106715				lpg0382	osmY	osmotically inducible protein Y	0.0762808	0.29215			-0.228477
lpg0274_ig	ig	-	0.287691	0	0	0	0	0	0	0	0	0	1.28769	1	-0.109812	0.211316				lpg0384	uvrA	excinuclease ABC A subunit	1.03815	0.00490904			1.45095
lpg0275	-	SdbA	724.109	1539.69	1932.41	2041.44	1426.83	2200.6	1955.37	2645.39	2555.24	1527.46	725.109	1981.49	0.43659	0.106715				lpg0401	-	hypothetical protein	0.548726	0.081385			0.59641
lpg0276	legG2	Ras GEF	172.135	443.843	780.839	125.632	510.854	381.094	410.377	491.786	317.588	342.045	173.135	423.673	0.388647	0.136443				lpg0402_ig	ig	-	0.486007	0.14292			0.486904
lpg0278	fixL	sensor histidine kinase	589.68	1168.69	1574.8	1206.07	1493.65	926.587	646.036	844.156	1155.73	371.237	590.68	1044	0.247347	0.221238				lpg0404	-	amino acid antiporter	-0.539762	0.000201558			-1.30409
lpg0280	-	transcriptional regulator, LysR family	4651.23	5452.05	3477.32	3883.59	6928.9	4051.82	4675.84	5885.04	7453.26	4092.17	4652.23	5101	0.0399943	0.328587				lpg0409_ig	ig	-	0.462792	0.108473			0.44637
lpg0317	nusG	transcription antitermination protein NusG	1.74099	11.007	13.1233	11.7027	17.5235	4.57574	12.3289	8.71342	10.0644	5.39404	2.74099	11.4926	0.62251	0.0413396				lpg0411	-	cytochrome c oxidase assembly protein	-0.235404	0.00490904			-0.772677
lpg0326	fusA	translation elongation factor G (EF-G)	0.527483	0	0	0	0	0	0	0	0	0	1.52748	1	-0.183976	0.163213				lpg0416	zwf	glucose-6-phosphate-1-dehydrogenase	0.257491	0.230769			0.0879154
lpg0332	-	50S ribosomal protein L2	0.351655	0	0	0	0	0	0	0	0	0	1.35166	1	-0.130866	0.197391				lpg0418	edd	6-phosphogluconate dehydratase	0.165092	0.191213			-0.073414
lpg0365_ig	ig	-	64.613	147.948	497.229	320.104	410.762	47.0647	321.609	73.1927	17.0536	244.953	65.613	232.102	0.548688	0.126765				lpg0430	-	multidrug resistance efflux pump PmrA	0.179881	0.160024			-0.0475925
lpg0373	-	components of sensory transduction system	224.343	695.062	584.353	536.605	862.511	584.387	322.666	656.295	133.074	394.717	225.343	530.963	0.37222	0.152059				lpg0439	-	hypothetical protein	0.478041	0.108074			0.472994
lpg0376	sdhA	SdhA, GRIP coiled-coil protein GCC185	478.023	0	0	0	0	0	0	0	0	0	479.023	1	-2.68036	3.87158e-34				lpg0442	icmS	IcmS	-2.03929	2.47018e-20			-3.92225
lpg0379	-	ribosomal protein S6 modification protein	122.745	157.012	99.1541	381.027	902.904	11.7662	68.3375	170.783	1224.78	180.542	123.745	356.146	0.459098	0.266193				lpg0449	icmL	IcmL (DotI)	-2.15325	1.56793e-22			-4.12123
lpg0380	-	hypothetical protein	203.683	712.22	1613.81	856.709	841.127	734.079	513.941	820.804	473.307	447.07	204.683	780.229	0.581141	0.0614924				lpg0451	icmE	IcmE (DotG)	-2.37741	6.74486e-29			-4.51261
lpg0382	osmY	osmotically inducible protein Y	1635.69	1956.02	2093.9	2285.82	1948.67	1795.98	488.93	759.81	934.313	5286.16	1636.69	1950.95	0.0762808	0.29215				lpg0453	icmC	IcmC (DotE)	-3.05587	1.02683e-48			-5.69719
lpg0384	uvrA	excinuclease ABC A subunit	92.5557	871.822	1359.72	136.302	832.81	609.88	2264.65	119.2	2911.41	78.3722	93.5557	1021.46	1.03815	0.00490904				lpg0455	icmJ	IcmJ (DotN)	-3.28905	4.44503e-56			-6.10432
lpg0401	-	hypothetical protein	737.407	2218.24	2600.97	3036.86	2144.99	2029.99	2464.03	5708.69	1300.83	1997.06	738.407	2612.3	0.548726	0.081385				lpg0456	icmB	IcmB (DotO)	-3.02888	8.45447e-48			-5.65007
lpg0402_ig	ig	-	155.378	889.628	418.853	442.983	46.9273	353.966	1072.62	367.706	90.0206	617.776	156.378	478.831	0.486007	0.14292				lpg0457	tphA	TphA (ProP)	0.548834	0.281923			0.596599
lpg0404	-	amino acid antiporter	36.6502	2.91363	5.8326	18.5867	10.9893	11.1125	0	0	0	39.3447	37.6502	10.8644	-0.539762	0.000201558				lpg0460	purH	phosphoribosylamineimidazolecarboxamide formyltransferase	0.0923077	0.344999			-0.200494
lpg0409_ig	ig	-	166.263	725.493	527.485	631.603	487.093	703.029	266.305	129.307	395.867	494.348	167.263	485.503	0.462792	0.108473				lpg0466	-	oxaloacetate decarboxylase alpha subunit	0.208868	0.267645			0.00302007
lpg0411	-	cytochrome c oxidase assembly protein	8.89941	0	0	0	0	0	4.22706	0	33.8276	4.75944	9.89941	5.75712	-0.235404	0.00490904				lpg0467	-	zinc metalloprotease	0.23825	0.257078			0.0543197
lpg0416	zwf	glucose-6-phosphate-1-dehydrogenase	106.697	159.278	331	151.791	129.495	224.538	390.651	184.376	87.5045	85.9873	107.697	194.847	0.257491	0.230769				lpg0476	-	sigma-54 modulation protein	0.438276	0.170082			0.403565
lpg0418	edd	6-phosphogluconate dehydratase	59.2405	46.2943	181.175	46.8109	323.442	6.20993	51.077	7.66781	9.22571	112.006	60.2405	88.1009	0.165092	0.191213				lpg0477	-	RNA polymerase signma-54 factor RpoN	-0.834518	1.15357e-06			-1.81873
lpg0421	ywtG	D-xylose (galactose, arabinose)-proton symporter	0.351655	0	0	0	0	0	0	0	0	0	1.35166	1	-0.130866	0.197391				lpg0497	-	adenosine deaminase	0.407406	0.126765			0.349665
lpg0430	-	multidrug resistance efflux pump PmrA	105.322	151.832	615.339	293.257	36.829	214.733	2.81804	12.8959	76.3218	34.9026	106.322	160.881	0.179881	0.160024				lpg0502	-	phosphatidylcholine hydrolyzing phospholipase	0.323056	0.167228			0.202392
lpg0439	-	hypothetical protein	333.448	703.803	935.038	548.652	2260.53	692.571	942.283	382.693	1651.96	922.697	334.448	1005.47	0.478041	0.108074				lpg0505	yaeL	membrane associated zinc metalloprotease	-1.51078	1.2346e-11			-2.99949
lpg0442	icmS	IcmS	108.468	0	0	0	0	0	0	0	0	0	109.468	1	-2.03929	2.47018e-20				lpg0515	legD2	phytanoyl-CoA dioxygenase	0.10361	0.328587			-0.180761
lpg0447	lphA	LphA (DotK)	0.287691	0	0	0	0	0	0	0	0	0	1.28769	1	-0.109812	0.211316				lpg0515_ig	ig	-	0.161163	0.28936			-0.0802735
lpg0449	icmL	IcmL (DotI)	141.316	0	0	0	0	0	0	0	0	0	142.316	1	-2.15325	1.56793e-22				lpg0516	-	hypothetical protein	0.434953	0.106909			0.397763
lpg0451	icmE	IcmE (DotG)	426.673	0	0	0	3.26709	2.28787	0	0	0	1.58648	427.673	1.79349	-2.37741	6.74486e-29				lpg0518	-	hypothetical protein	0.451743	0.126765			0.427078
lpg0453	icmC	IcmC (DotE)	4325.88	0	3.28084	4.13038	1.48504	1.30735	0	1.39415	0	13.6437	4326.88	3.80461	-3.05587	1.02683e-48				lpg0519	-	hypothetical protein	0.347334	0.154397			0.244781
lpg0455	icmJ	IcmJ (DotN)	12380.9	2.26616	3.64537	11.3585	5.34614	5.22941	0	1.39415	0	19.0378	12381.9	6.36417	-3.28905	4.44503e-56				lpg0519_ig	ig	-	0.358268	0.20778			0.263871
lpg0456	icmB	IcmB (DotO)	3231.69	1.29495	0	2.75358	0	1.30735	1.76128	0	0	11.1054	3232.69	3.02473	-3.02888	8.45447e-48				lpg0525_ig	ig	-	0.512381	0.0871747			0.532952
lpg0457	tphA	TphA (ProP)	21.3805	19.7479	400.991	11.7027	38.314	90.2074	0	32.4139	87.2249	23.1626	22.3805	79.1961	0.548834	0.281923				lpg0527	-	signal transduction protein	0.461349	0.109932			0.44385
lpg0460	purH	phosphoribosylamineimidazolecarboxamide formyltransferase	236.902	393.664	281.058	82.9517	131.872	316.706	416.718	219.927	348.9	447.388	237.902	294.243	0.0923077	0.344999				lpg0540	-	major facilitator family transporter	-1.50097	5.07724e-12			-2.98235
lpg0466	-	oxaloacetate decarboxylase alpha subunit	3000.04	4064.51	6397.26	2038.69	3177.99	5168.62	2106.49	4327.78	6230.71	10169	3001.04	4854.45	0.208868	0.267645				lpg0540_ig	ig	-	0.360604	0.160617			0.26795
lpg0467	-	zinc metalloprotease	305.813	476.864	1267.86	558.978	667.377	563.469	309.985	439.156	127.762	358.862	306.813	531.035	0.23825	0.257078				lpg0557	mutM	formamidopyrimidine DNA glycosylase	0.102329	0.352625			-0.182996
lpg0473	-	hypothetical protein	0.56188	0	0	0	0	0	0	0	0	0	1.56188	1	-0.193648	0.158347				lpg0562	-	hypothetical protein	0.226902	0.326931			0.0345066
lpg0476	-	sigma-54 modulation protein	36.8278	92.9124	23.3304	243.004	167.512	19.2835	200.786	99.333	39.1394	39.662	37.8278	103.774	0.438276	0.170082				lpg0599	-	poly-beta-hydroxybutyrate polymerase	-0.433462	0.000319493			-1.11849
lpg0477	-	RNA polymerase signma-54 factor RpoN	1165.89	57.3014	621.536	377.585	46.9273	174.532	21.1353	118.154	13.6988	97.4099	1166.89	170.809	-0.834518	1.15357e-06				lpg0609	alaS	alanyl tRNA synthetase	0.171685	0.292679			-0.061902
lpg0497	-	adenosine deaminase	241.454	587.582	535.505	842.253	662.625	552.684	396.639	1093.36	265.309	630.468	242.454	619.492	0.407406	0.126765				lpg0612	-	alcohol dehydrogenase (NADP-dependent, zinc-type)	0.0971017	0.351428			-0.192124
lpg0501	pgm	phosphoglycerate mutase, 2,3-bisphosphoglycerate independent	0.342396	0	0	2.40939	1.78205	0	0	0	1.11827	0	1.3424	1.58997	0.0735073	0.321754				lpg0614_ig	ig	-	-0.0453695	0.257367			-0.440878
lpg0502	-	phosphatidylcholine hydrolyzing phospholipase	148.496	210.752	517.643	509.757	380.17	246.109	222.978	194.832	327.093	212.588	149.496	314.547	0.323056	0.167228				lpg0620	-	hypothetical protein	0.299988	0.251919			0.162115
lpg0505	yaeL	membrane associated zinc metalloprotease	31.4179	0	0	0	0	0	0	0	0	0	32.4179	1	-1.51078	1.2346e-11				lpg0622	-	transmembrane protein	0.0206121	0.301744			-0.325675
lpg0515	legD2	phytanoyl-CoA dioxygenase	152.903	194.566	431.248	89.8357	290.474	146.424	193.036	51.932	92.2571	259.548	153.903	195.369	0.10361	0.328587				lpg0626	-	DNA uptake/competence protein ComA	0.743216	0.1122			0.935989
lpg0515_ig	ig	-	1324.17	2022.06	1140.27	1525.83	1697.7	1893.05	1292.78	1554.82	2417.7	3732.04	1325.17	1920.58	0.161163	0.28936				lpg0630	-	type IV fimbrial biogenesis PilW related protein, transmembrane)	0.247418	0.231079			0.070327
lpg0516	-	hypothetical protein	918.028	2349.68	1820.86	2677.17	3131.36	1736.49	2605.28	3104.07	3196.85	1886.96	919.028	2501.97	0.434953	0.106909				lpg0635	-	melitin resistance protein	-0.445825	0.0360138			-1.14007
lpg0518	-	hypothetical protein	472.264	1423.79	1439.56	3236.84	1395.64	1273.36	1479.47	586.239	876.722	332.209	473.264	1339.2	0.451743	0.126765				lpg0635_ig	ig	-	0.492333	0.108473			0.497948
lpg0519	-	hypothetical protein	317.072	750.097	1079.76	405.465	766.281	474.243	656.252	445.779	1159.09	623.487	318.072	707.716	0.347334	0.154397				lpg0643	-	ribonuclease BN	0.316035	0.165563			0.190132
lpg0519_ig	ig	-	103.642	234.061	580.343	111.864	403.337	341.873	187.752	53.6747	46.1286	180.859	104.642	238.766	0.358268	0.20778				lpg0648_ig	ig	-	0.487193	0.107888			0.488973
lpg0525_ig	ig	-	670.419	1754.33	2498.54	2607.64	2754.75	2971.61	1217.39	1815.88	1811.32	2221.07	671.419	2184.61	0.512381	0.0871747				lpg0666	-	hypothetical protein	0.385829	0.345397			0.311993
lpg0527	-	signal transduction protein	169.321	995.49	351.414	431.28	652.824	356.908	720.01	438.808	206.041	272.875	170.321	492.739	0.461349	0.109932				lpg0667	-	hypothetical protein	0.518553	0.0871747			0.543727
lpg0540	-	major facilitator family transporter	45.0553	0	0	1.37679	0	1.30735	0	1.39415	0	0	46.0553	1.45314	-1.50097	5.07724e-12				lpg0670_ig	ig	-	0.529093	0.100872			0.562131
lpg0540_ig	ig	-	332.577	873.117	676.217	581.695	728.264	864.488	1499.55	477.844	1000.29	176.734	333.577	765.244	0.360604	0.160617				lpg0672	-	acetoacetate decarboxylase ADC	-0.440896	0.0342362			-1.13146
lpg0554	dinP	DNA-damage inducible protein P	0.351655	0	0	0	0	0	0	0	0	0	1.35166	1	-0.130866	0.197391				lpg0676	-	hypothetical protein	0.80043	0.0642521			1.03588
lpg0557	mutM	formamidopyrimidine DNA glycosylase	1748.45	3046.68	2013.34	4404.01	2497.24	2220.21	1971.22	1113.58	1613.1	1040.1	1749.45	2214.28	0.102329	0.352625				lpg0679	-	adenylyl transferase	0.127192	0.234507			-0.139586
lpg0561	phaB	acetyoacetyl CoA reductase	0.351655	0	2.18722	2.06519	0	1.30735	0	1.74268	0	0	1.35166	1.81138	0.127144	0.348639				lpg0682	-	ABC transporter ATP-binding protein	-2.09433	2.063e-24			-4.01836
lpg0562	-	hypothetical protein	86.0815	114.926	85.6663	162.461	412.247	26.4739	36.9868	87.4828	114.343	271.923	87.0815	146.835	0.226902	0.326931				lpg0689_ig	ig	-	0.224479	0.297918			0.0302764
lpg0597	aas	2-acylglycerophosphoethanolamine acyltransferase	0.887097	0	0	0	0	0	0	0	0	0	1.8871	1	-0.275794	0.119703				lpg0690	-	hypothetical protein	0.363887	0.133669			0.273681
lpg0599	-	poly-beta-hydroxybutyrate polymerase	50.4502	27.1939	0	0	4.75213	7.19044	27.8282	47.7495	0	46.9598	51.4502	18.9638	-0.433462	0.000319493				lpg0695	legA8	ankyrin repeat-containing protein	0.505919	0.100674			0.521669
lpg0609	alaS	alanyl tRNA synthetase	443.523	941.749	1028.36	716.62	907.656	790.295	436.797	337.035	498.189	274.779	444.523	660.053	0.171685	0.292679				lpg0698	-	hypothetical protein	0.82769	0.00553731			1.08348
lpg0612	-	alcohol dehydrogenase (NADP-dependent, zinc-type)	628.339	1021.06	649.241	949.298	1004.78	1174.33	292.02	999.952	694.445	289.057	629.339	787.021	0.0971017	0.351428				lpg0707	-	(outer) membrane protein	0.387526	0.132455			0.314956
lpg0614_ig	ig	-	12529.2	14548.1	9292.05	12433.5	9370.3	13095.8	8675.7	11571.4	8879.05	13710.7	12530.2	11287.3	-0.0453695	0.257367				lpg0710_ig	ig	-	0.481949	0.106715			0.479818
lpg0620	-	hypothetical protein	116.446	444.814	129.411	329.053	77.8161	363.117	149.709	76.6781	476.382	52.9885	117.446	234.33	0.299988	0.251919				lpg0731	-	hypothetical protein	0.456894	0.108473			0.436071
lpg0622	-	transmembrane protein	2038.3	2283.64	3131.74	1481.43	988.146	1972.8	1878.23	1771.26	2714.32	3015.27	2039.3	2138.42	0.0206121	0.301744				lpg0789	-	alginate O-acetyltransferase AlgI	0.295425	0.272886			0.154148
lpg0626	-	DNA uptake/competence protein ComA	53.2239	22.9853	302.201	192.063	154.444	290.232	8.10187	1430.05	125.805	166.898	54.2239	300.197	0.743216	0.1122				lpg0790	sda-2	L-serine dehydratase (iron, sulfur-dependent)	0.00447791	0.107888			-0.353845
lpg0630	-	type IV fimbrial biogenesis PilW related protein, transmembrane)	1236.03	3183.95	1634.58	2744.29	2992.95	2748.06	1780.65	2340.43	533.694	1713.08	1237.03	2186.74	0.247418	0.231079				lpg0791	mip	macrophage infectivity potentiator (Mip)	0.38995	0.246727			0.319187
lpg0635	-	melitin resistance protein	7619.83	3758.9	1639.69	3008.29	1846.5	4022.73	2012.79	1376.37	1411.81	5484.78	7620.83	2730.1	-0.445825	0.0360138				lpg0804	-	choloylglycine hydrolase	-3.22194	4.44503e-56			-5.98716
lpg0635_ig	ig	-	129.675	166.077	352.872	798.195	123.852	199.698	447.012	623.184	646.639	287.47	130.675	406	0.492333	0.108473				lpg0805	-	phosphoenolpyruvate synthase	-2.18268	8.62316e-28			-4.17262
lpg0643	-	ribonuclease BN	237.306	418.591	721.784	378.274	642.131	244.802	568.54	413.016	609.456	434.696	238.306	493.366	0.316035	0.165563				lpg0809	dapE	succinyl-diaminopimelate desuccinylase	0.318976	0.196689			0.195267
lpg0648_ig	ig	-	102.627	257.047	186.279	562.075	797.466	177.146	268.066	195.529	246.299	164.677	103.627	318.176	0.487193	0.107888				lpg0815	-	hypothetical protein	0.485694	0.176792			0.486357
lpg0658	-	HlyD family secretion protein	0.351655	0	0	0	0	0	0	0	0	0	1.35166	1	-0.130866	0.197391				lpg0827	tolC	agglutination protein	0.532785	0.0825483			0.568578
lpg0666	-	hypothetical protein	30.1892	6.15099	226.013	81.2307	80.4892	71.2508	16.556	0	97.8485	93.9197	31.1892	75.8288	0.385829	0.345397				lpg0829	-	two component histidine kinase, GGDEF domain protein/EAL domain protein	0.395257	0.352213			0.328454
lpg0667	-	hypothetical protein	590.884	1309.84	1916.74	1642.17	2559.91	2427.1	2632.76	983.92	2346.97	1752.11	591.884	1953.39	0.518553	0.0871747				lpg0832	-	oxidoreductase dehydrogenase, short chain	0.268404	0.238207			0.106969
lpg0670_ig	ig	-	94.0094	235.033	712.306	227.859	281.564	511.502	51.4293	404.303	285.438	172.926	95.0094	321.262	0.529093	0.100872				lpg0841	-	toluene tolerance ABC transporter, ATP binding protein Ttg2A	0.387761	0.157288			0.315365
lpg0672	-	acetoacetate decarboxylase ADC	10.4484	5.50352	4.37445	5.16297	5.64315	1.63419	1.76128	0	1.39784	2.85567	11.4484	4.14812	-0.440896	0.0342362				lpg0843	-	toluene tolerance protein Ttg2C	0.427517	0.120269			0.38478
lpg0676	-	hypothetical protein	340.768	768.874	1787.33	541.768	2982.26	303.306	8505.56	181.239	2290.21	2057.35	341.768	2158.54	0.80043	0.0642521				lpg0848	-	hypothetical TIGR00486	0.452423	0.155668			0.428265
lpg0679	-	adenylyl transferase	76.5558	120.754	6.92621	193.095	29.1068	41.5085	143.368	35.5508	45.5694	310.633	77.5558	103.946	0.127192	0.234507				lpg0850	-	ABC transporter, permease protein	0.439634	0.158347			0.405936
lpg0680	-	dipeptidyl aminopeptidase/acylaminoacyl peptidase	0.351655	0	0	0	0	0	0	0	0	0	1.35166	1	-0.130866	0.197391				lpg0851	-	membrane fusion protein	0.515966	0.230066			0.539211
lpg0681	-	lipoprotein, putative	2.11869	0	0	0	0	0	0	0	0	0	3.11869	1	-0.493973	0.0366044				lpg0855	-	signal peptide peptidase SppA (protease IV)	0.132584	0.327159			-0.130172
lpg0682	-	ABC transporter ATP-binding protein	147305	1194.59	1276.24	980.276	507.587	1634.85	326.893	522.108	220.299	3997.3	147306	1185.46	-2.09433	2.063e-24				lpg0867	recQ	ATP-dependent DNA helicase RecQ	0.516056	0.0943065			0.539368
lpg0683	-	transmembrane protein, ABC-type multidrug transport system	0.513595	0	0	0	0	0	0	0	0	0	1.51359	1	-0.18001	0.165563				lpg0868	-	acyl CoA dehydrogenase, short chain specific	0.335199	0.14982			0.223593
lpg0688	htpB	Hsp60, 60K heat shock protein HtpB	0.359614	1.29495	0	0	0	1.63419	0	0	0	1.26918	1.35961	1.46648	0.0328606	0.299523				lpg0874	pntB	NAD(P) transhydrogenase	0.340656	0.178855			0.233121
lpg0689_ig	ig	-	174.139	103.919	455.672	669.121	440.76	149.365	181.411	110.486	403.695	119.621	175.139	293.672	0.224479	0.297918				lpg0894	-	cytokinin oxidase	0.477953	0.158347			0.472841
lpg0690	-	hypothetical protein	1226.87	3136.36	3546.22	3166.97	2461.6	3558.62	2510.88	3241.04	2012.88	1899.97	1227.87	2838.17	0.363887	0.133669				lpg0900	-	hypothetical protein	0.0976296	0.246656			-0.191202
lpg0692	dppF	ABC type dipeptide/oligopeptide/nickel transport, ATPase component	0.72726	0	0	0	0	0	0	0	0	0	1.72726	1	-0.237358	0.133669				lpg0901_ig	ig	-	0.577247	0.0614594			0.646208
lpg0693	-	LigA, interaptin	0.287691	0	1.82269	0	0	0	0	0	0	0	1.28769	1.20252	-0.0297192	0.253268				lpg0907	-	negative regulator of flagellin synthesis	-1.02389	1.44254e-08			-2.14937
lpg0695	legA8	ankyrin repeat-containing protein	437.496	1718.39	1950.27	1608.09	1018.44	1479.92	662.24	2502.49	468.554	1233.65	438.496	1405.67	0.505919	0.100674				lpg0924	ald	alanine dehydrogenase	0.823184	0.00450833			1.07561
lpg0698	-	hypothetical protein	67.9183	509.561	1054.61	257.116	634.112	169.302	375.152	260.008	310.319	592.075	68.9183	463.472	0.82769	0.00553731				lpg0927	pilM	type IV pilus biogenesis protein PilM	0.463416	0.160035			0.447459
lpg0706	-	predicted transporter component	0.953164	0	0	0	0	0	0	0	0	0	1.95316	1	-0.290739	0.1122				lpg0928	pilN	type IV pilus biogenesis protein PilN	0.0520735	0.0625778			-0.270743
lpg0707	-	(outer) membrane protein	1278.67	1815.19	2482.5	5727.11	4234.15	2217.93	2387.23	3551.24	3711.81	1974.22	1279.67	3123.38	0.387526	0.132455				lpg0931	pilQ	type IV pilus biogenesis protein PilQ	0.110796	0.326931			-0.168215
lpg0708	-	IcmL-like	0.799183	1.61868	2.18722	2.40939	0	1.63419	0	0	0	0	1.79918	1.87216	0.0172687	0.263661				lpg0935	-	universal stress protein A (UspA)	0.305025	0.167433			0.170909
lpg0710_ig	ig	-	109.16	319.852	177.165	153.512	541.743	348.083	198.672	186.119	587.65	485.781	110.16	334.175	0.481949	0.106715				lpg0939_ig	ig	-	0.129798	0.351775			-0.135037
lpg0714	-	sensor histidine kinase	0.787609	1.61868	1.82269	2.40939	2.67307	3.26838	2.81804	1.74268	2.23654	4.44215	1.78761	3.55907	0.299064	0.170586				lpg0941	-	hypothetical protein	0.42504	0.117066			0.380455
lpg0731	-	hypothetical protein	713.277	1993.57	1689.27	3198.98	819.148	2056.47	1691.53	3733.53	1977.94	1238.41	714.277	2045.31	0.456894	0.108473				lpg0951	tldD	TldD protein	-0.000296853	0.239766			-0.362181
lpg0765	-	tetratricopeptide repeat domain 8	1.39859	0	2.55176	3.44198	5.04914	4.2489	0	0	0	0	2.39859	2.69909	0.0512609	0.236604				lpg0954	mfd	transcription repair coupling factor	0.708059	0.0853148			0.874605
lpg0766	-	hypothetical protein	1.19078	0	0	0	0	0	0	0	0	0	2.19078	1	-0.340599	0.100674				lpg0961	-	peptide ABC transporter, permease protein	0.395388	0.126859			0.328683
lpg0773	-	polysaccharide ABC transporter, ATP binding protein	0.287691	0	0	0	0	0	0	0	1.11827	0	1.28769	1.12425	-0.0589481	0.24296				lpg0971	-	ecto-ATP diphosphohydrolase II	0.391411	0.141147			0.321739
lpg0789	-	alginate O-acetyltransferase AlgI	27.5048	40.4671	5.10352	5.50717	168.404	5.88309	70.0988	9.75903	23.4836	168.802	28.5048	56.2786	0.295425	0.272886				lpg0973_ig	ig	-	0.343094	0.154397			0.237377
lpg0790	sda-2	L-serine dehydratase (iron, sulfur-dependent)	47.1537	65.3948	56.1387	91.9009	27.9187	147.077	23.6011	3.83391	0	13.0091	48.1537	48.6527	0.00447791	0.107888				lpg0974	-	hypothetical protein	0.334656	0.192409			0.222645
lpg0791	mip	macrophage infectivity potentiator (Mip)	5.02442	2.91363	14.5815	23.0613	44.5512	18.303	9.15864	8.71342	2.79567	0	6.02442	14.7865	0.38995	0.246727				lpg0983	-	conjugative coupling factor TraD	0.507056	0.0915477			0.523654
lpg0804	-	choloylglycine hydrolase	6068.43	0	0	6.53976	3.26709	0	0	0	0	13.961	6069.43	3.64088	-3.22194	4.44503e-56				lpg0993	-	hypothetical protein	0.551489	0.1122			0.601234
lpg0805	-	phosphoenolpyruvate synthase	677.711	7.44594	0	1.37679	13.6624	1.96103	0	0	0	6.66322	678.711	4.45659	-2.18268	8.62316e-28				lpg0995	-	hypothetical protein	0.201161	0.266193			-0.0104378
lpg0805_ig	ig	-	0.351655	0	0	0	0	0	0	0	0	0	1.35166	1	-0.130866	0.197391				lpg1006_ig	ig	-	0.317094	0.163166			0.191981
lpg0809	dapE	succinyl-diaminopimelate desuccinylase	219.828	357.729	632.472	771.348	296.711	761.533	678.796	145.688	218.342	270.971	220.828	460.288	0.318976	0.196689				lpg1010	-	cadmium efflux ATPase	0.422914	0.162069			0.376742
lpg0815	-	hypothetical protein	17.1845	93.8836	73.272	33.7314	24.3547	124.852	41.9184	0	29.6341	70.1225	18.1845	55.641	0.485694	0.176792				lpg1012	-	hypothetical protein	0.535636	0.0934547			0.573555
lpg0827	tolC	agglutination protein	1423.08	5479.56	5199.03	8027.73	5193.48	4073.71	2901.17	4617.42	5625.73	2581.2	1424.08	4856.45	0.532785	0.0825483				lpg1024	-	copper efflux ATPase	0.389785	0.0453233			0.3189
lpg0828	-	periplasmic protein	4.40346	7.76968	4.37445	7.22816	13.6624	5.88309	3.87481	2.78829	4.47307	9.83618	5.40346	7.65446	0.151242	0.305899				lpg1029	-	chemiosmotic efflux system protein A-like protein	0.372318	0.160554			0.288403
lpg0829	-	two component histidine kinase, GGDEF domain protein/EAL domain protein	79.786	697.005	219.451	19.9635	25.5427	340.566	122.937	195.878	173.611	2.53837	80.786	200.721	0.395257	0.352213				lpg1032_ig	ig	-	0.670448	0.035406			0.808936
lpg0832	-	oxidoreductase dehydrogenase, short chain	128.968	288.125	40.4636	270.54	163.948	281.081	365.641	287.891	363.158	100.266	129.968	241.124	0.268404	0.238207				lpg1037	-	hypothetical protein	0.461082	0.119703			0.443383
lpg0838	-	hypothetical protein	0.287691	1.61868	1.45815	0	0	0	0	0	0	0	1.28769	1.34187	0.0178988	0.288973				lpg1043	-	hypothetical protein	0.300213	0.298728			0.162508
lpg0841	-	toluene tolerance ABC transporter, ATP binding protein Ttg2A	574.508	1342.54	2362.93	1699.65	1810.26	2186.55	445.251	1259.96	336.599	1196.21	575.508	1405.44	0.387761	0.157288				lpg1059	phaB	acetoacetyl CoA reductase	0.441818	0.107246			0.409749
lpg0843	-	toluene tolerance protein Ttg2C	2898.59	7725.97	7157.32	9619.99	14337.5	11692.6	4500.77	4242.04	4140.67	6412.87	2899.59	7759.86	0.427517	0.120269				lpg1059_ig	ig	-	0.502182	0.100872			0.515143
lpg0848	-	hypothetical TIGR00486	211.382	635.171	544.619	291.536	429.177	573.275	1132.15	1490.34	60.1069	251.933	212.382	601.923	0.452423	0.155668				lpg1070	int	integrase, phage related	0.22784	0.257367			0.0361442
lpg0850	-	ABC transporter, permease protein	89.9304	323.736	317.147	159.02	171.968	232.055	768.973	153.356	67.6552	49.1809	90.9304	250.232	0.439634	0.158347				lpg1075_ig	ig	-	0.634788	0.0344816			0.746673
lpg0851	-	membrane fusion protein	50.4415	39.8196	171.333	323.202	7.72221	156.229	5.28383	407.44	333.803	65.0457	51.4415	168.764	0.515966	0.230066				lpg1089	-	methyltransferase	0.560469	0.0934547			0.616912
lpg0855	-	signal peptide peptidase SppA (protease IV)	193.527	375.858	120.297	350.049	305.621	341.873	238.477	210.168	94.7732	329.671	194.527	263.976	0.132584	0.327159				lpg1090	-	hypothetical protein	0.410854	0.126765			0.355686
lpg0867	recQ	ATP-dependent DNA helicase RecQ	861.055	3278.16	3997.15	1674.87	3401.63	3604.05	4413.76	1283.66	2436.99	1359.3	862.055	2828.73	0.516056	0.0943065				lpg1097	phbC	polyhydroxyalkanoic synthase	0.382052	0.160617			0.305399
lpg0868	-	acyl CoA dehydrogenase, short chain specific	1066.84	1968.32	2131.45	2197.02	2401.9	2523.19	1695.4	2240.74	2942.72	2684.64	1067.84	2310.49	0.335199	0.14982				lpg1100	-	proton transporter	0.145902	0.344724			-0.106918
lpg0874	pntB	NAD(P) transhydrogenase	200.096	435.102	285.433	469.486	544.713	197.737	658.013	936.519	155.719	273.827	201.096	440.616	0.340656	0.178855				lpg1101	-	hypothetical protein	0.357031	0.25091			0.261712
lpg0894	-	cytokinin oxidase	72.4884	498.23	267.935	200.323	8.61323	230.094	423.059	145.34	95.6119	109.784	73.4884	220.888	0.477953	0.158347				lpg1102_ig	ig	-	0.331467	0.194088			0.217077
lpg0900	-	hypothetical protein	308.212	411.145	366.724	758.613	269.386	148.058	27.4759	715.546	93.0958	685.36	309.212	387.156	0.0976296	0.246656				lpg1105_ig	ig	-	0.266368	0.208008			0.103415
lpg0901_ig	ig	-	328.358	1613.83	1076.84	1713.42	1294.36	764.802	1826.8	1376.02	897.69	625.708	329.358	1244.27	0.577247	0.0614594				lpg1109	-	hypothetical protein	0.328058	0.161996			0.211125
lpg0907	-	negative regulator of flagellin synthesis	49.3835	5.50352	2.18722	4.47457	0	0	0	0	19.8493	1.90378	50.3835	4.76871	-1.02389	1.44254e-08				lpg1109_ig	ig	-	0.478789	0.106715			0.4743
lpg0911	-	Bvg accessory factor	0.359614	0	0	0	0	0	0	0	0	0	1.35961	1	-0.133416	0.197391				lpg1116	-	chitinase	0.0123873	0.109932			-0.340035
lpg0924	ald	alanine dehydrogenase	966.441	4651.77	9581.13	5401.84	8432.65	5664.11	11079.8	2270.37	4572.6	6286.27	967.441	6438.84	0.823184	0.00450833				lpg1119	-	major acid phosphatase	0.0212497	0.158347			-0.324561
lpg0927	pilM	type IV pilus biogenesis protein PilM	49.7211	316.938	75.8237	64.0208	108.705	217.348	219.455	6.6222	87.2249	221.79	50.7211	147.436	0.463416	0.160035				lpg1122_ig	ig	-	0.393317	0.136443			0.325066
lpg0928	pilN	type IV pilus biogenesis protein PilN	15.1954	0	33.5374	52.6623	6.23717	0	48.6112	0	0	14.2783	16.1954	18.2585	0.0520735	0.0625778				lpg1125	-	cystine/glutamine-binding periplasmic protein	0.659562	0.111375			0.789928
lpg0931	pilQ	type IV pilus biogenesis protein PilQ	3361.85	2428.35	4415.27	6432.37	3733.98	4392.71	4324.99	2931.19	4390.04	6003.24	3362.85	4340.13	0.110796	0.326931				lpg1127	-	acyl CoA synthetase, long chain fatty acid:CoA ligase	0.434346	0.106715			0.396704
lpg0935	-	universal stress protein A (UspA)	1376.12	2900.36	2965.51	2338.83	4521.06	2494.1	2960.35	2009.66	2025.18	2793.16	1377.12	2779.69	0.305025	0.167433				lpg1130	cyaA4	adenylate cyclase	0.251521	0.203279			0.0774921
lpg0937	ileS	isoleucyl tRNA synthetase	0.72726	0	0	0	0	0	0	0	0	0	1.72726	1	-0.237358	0.133669				lpg1146	-	thermostable carboxypeptidase 1	0.44074	0.106715			0.407867
lpg0939_ig	ig	-	244.844	309.492	50.6707	353.147	144.346	329.78	422.354	639.914	416.835	307.777	245.844	331.479	0.129798	0.351775				lpg1154_ig	ig	-	0.722815	0.224956			0.900369
lpg0940	-	LidA	0.879139	0	0	5.50717	0	0	0	0	0	0	1.87914	1.61191	-0.0666186	0.163285				lpg1159	-	permeases of drug/transporter	0.515979	0.0912961			0.539233
lpg0941	-	hypothetical protein	285.39	648.12	496.864	1548.89	999.432	796.832	623.492	485.86	669.843	580.335	286.39	762.074	0.42504	0.117066				lpg1160	-	hypothetical protein	0.441916	0.106715			0.409919
lpg0944	-	hypothetical protein	1.70227	1.61868	0	0	2.07906	0	1.40902	0	0	0	2.70227	1.56742	-0.236544	0.1122				lpg1161	-	phosphoribosyltransferase	0.382737	0.136443			0.306594
lpg0951	tldD	TldD protein	124.84	84.1715	336.468	76.412	96.5276	114.72	42.2706	131.398	61.2252	179.59	125.84	125.754	-0.000296853	0.239766				lpg1163	-	MFS transporter	-0.760407	0.000259422			-1.68933
lpg0954	mfd	transcription repair coupling factor	592.704	1203.33	255.176	1840.08	3882.79	922.665	741.85	8821.47	4146.26	5459.08	593.704	3031.3	0.708059	0.0853148				lpg1164	argE	acetylornithine deacetylase	0.454264	0.106715			0.431479
lpg0958	lig	DNA ligase	0.783192	4.53231	5.10352	1.72099	0	0	0	0	1.39784	2.53837	1.78319	2.69923	0.180041	0.347592				lpg1166	-	hypothetical protein	-0.745101	4.73352e-05			-1.66261
lpg0961	-	peptide ABC transporter, permease protein	286.095	763.371	574.146	1049.12	559.563	961.559	633.355	581.708	1000.29	289.691	287.095	713.533	0.395388	0.126859				lpg1168	-	sensory box protein	0.503122	0.267899			0.516785
lpg0969	-	hypothetical protein	4.53455	0	0	0	0	0	0	0	0	0	5.53455	1	-0.743082	0.00140457				lpg1173	pilS	sensor protein PilS	0.44072	0.126765			0.407831
lpg0971	-	ecto-ATP diphosphohydrolase II	315.314	679.523	789.588	905.241	434.226	1060.59	1146.94	872.039	173.891	939.831	316.314	778.986	0.391411	0.141147				lpg1175_ig	ig	-	0.418945	0.111974			0.369813
lpg0973_ig	ig	-	915.205	2241.88	2015.53	3326.33	1654.33	2293.43	1152.58	1735.37	2511.91	1228.57	916.205	2018.77	0.343094	0.154397				lpg1187	rdgC	exonuclease involved in removal of stalled replication fork	0.362123	0.194704			0.270601
lpg0974	-	hypothetical protein	120.445	372.297	305.847	388.6	103.953	174.205	543.178	225.155	165.504	74.2473	121.445	262.443	0.334656	0.192409				lpg1202	cydA-2	cytochrome D ubiquinol oxidase, subunit I	-0.928456	3.60007e-05			-1.98274
lpg0983	-	conjugative coupling factor TraD	1048.11	4073.58	3931.17	4280.1	3895.85	3002.66	1745.43	3549.85	4040.86	1818.74	1049.11	3371.92	0.507056	0.0915477				lpg1203	cydB	cytochrome D ubiquinol oxidase, subunit II	-0.948825	3.37154e-06			-2.01831
lpg0985	-	hypothetical protein	0.439569	0	0	0	0	0	0	0	0	0	1.43957	1	-0.158233	0.180465				lpg1206_ig	ig	-	0.466268	0.106715			0.452439
lpg0993	-	hypothetical protein	133.694	483.662	723.971	157.299	979.235	446.788	52.8383	139.415	350.298	973.465	134.694	479.552	0.551489	0.1122				lpg1214	-	2-acylglycerophosphoethanolamine acyltransferase	0.36317	0.197391			0.27243
lpg0995	-	hypothetical protein	364.188	266.759	461.869	817.47	704.8	432.407	569.245	1012.85	706.186	242.414	365.188	580.333	0.201161	0.266193				lpg1217	flgC	flagellar basal body rod protein FlgC	-0.547779	0.00938044			-1.31808
lpg1005	lvrA	LvrA	0.887097	5.17978	0	3.44198	3.8611	2.61471	7.74962	7.66781	8.38701	3.17296	1.8871	5.675	0.478171	0.111974				lpg1222	flgH	flagellar L-ring protein FlgH	-0.519457	0.00450833			-1.26863
lpg1006_ig	ig	-	344.535	688.911	685.33	773.069	800.436	1170.08	563.961	722.517	376.577	664.101	345.535	717.109	0.317094	0.163166				lpg1224	-	muramidase, peptidoglycan hydrolase FlgJ	-0.92423	5.38775e-05			-1.97536
lpg1010	-	cadmium efflux ATPase	125.623	100.358	215.442	251.953	954.881	399.723	548.462	217.138	254.686	65.9976	126.623	335.293	0.422914	0.162069				lpg1225	flgK	flagellar hook associated protein 1 FlgK	-0.491384	0.00361392			-1.21962
lpg1012	-	hypothetical protein	262.76	931.714	1027.63	866.347	1095.66	924.626	450.535	379.208	464.361	1999.6	263.76	905.409	0.535636	0.0934547				lpg1226	flgL	flagellar hook associated protein type 3 FlgL	-0.336681	0.0110827			-0.949507
lpg1024	-	copper efflux ATPase	15.6833	0	244.24	2.40939	36.829	0	74.3259	0	0	1.58648	16.6833	40.9323	0.389785	0.0453233				lpg1277	abcT3	ABC transporter ATP binding protein	0.488918	0.097657			0.491986
lpg1029	-	chemiosmotic efflux system protein A-like protein	97.954	196.508	363.444	418.889	117.318	305.267	292.02	213.305	126.364	56.796	98.954	233.212	0.372318	0.160554				lpg1312	legC1	coiled-coil-containing protein	0.464783	0.129597			0.449846
lpg1032_ig	ig	-	152.974	996.461	807.085	432.657	1278.32	699.434	699.227	1006.57	334.362	225.28	153.974	720.934	0.670448	0.035406				lpg1317	-	hypothetical protein	0.393653	0.126859			0.325652
lpg1037	-	hypothetical protein	145.554	855.312	547.899	146.284	370.369	789.642	188.104	243.279	368.19	295.403	146.554	423.72	0.461082	0.119703				lpg1319	-	type II secretory pathway protein E	-0.658427	3.41822e-06			-1.51127
lpg1043	-	hypothetical protein	101.643	199.098	231.117	359.687	92.3695	410.836	65.8717	16.3812	54.236	405.505	102.643	204.9	0.300213	0.298728				lpg1322	cyaA	adenylate cyclase 1 protein	0.417717	0.1122			0.367669
lpg1059	phaB	acetoacetyl CoA reductase	1463.9	4869.32	6651.71	4507.96	2487.14	4673.14	3297.11	2546.76	3397.3	4024.9	1464.9	4051.59	0.441818	0.107246				lpg1331	htrA	protease DO	-0.945662	3.60007e-05			-2.01278
lpg1059_ig	ig	-	414.428	1316.64	882.18	1379.2	3193.13	1906.12	529.44	944.186	782.788	940.149	415.428	1320.31	0.502182	0.100872				lpg1335	-	major facilitator family transporter (permease)	0.0164392	0.251146			-0.33296
lpg1069	-	AbiD phage protein-like	1.14281	0	2.55176	7.57236	9.20725	7.19044	2.81804	2.09122	1.11827	0	2.14281	4.61659	0.333339	0.231079				lpg1350	-	L-lysine dehydrogenase	0.391555	0.176448			0.32199
lpg1070	int	integrase, phage related	1091.89	1962.49	4569.47	1248.75	2029.16	868.41	1469.61	2105.51	741.412	1617.26	1092.89	1846.79	0.22784	0.257367				lpg1356_ig	ig	-	0.509622	0.0912961			0.528135
lpg1073	-	hypothetical protein	0.351655	8.09341	2.9163	0	5.34614	6.53677	3.1703	5.22805	5.31177	5.07674	1.35166	5.63105	0.619724	0.0570182				lpg1368_ig	ig	-	0.00184373	0.301744			-0.358444
lpg1075_ig	ig	-	106.532	411.469	509.259	594.086	534.02	521.961	256.794	377.117	322.061	638.4	107.532	463.796	0.634788	0.0344816				lpg1402	-	deoxyribonuclease TatD	0.166409	0.124413			-0.0711137
lpg1089	-	methyltransferase	103.461	346.074	554.461	160.74	328.788	167.014	397.696	100.727	742.81	609.843	104.461	379.684	0.560469	0.0934547				lpg1404	-	major facilitator family transporter	0.362988	0.136443			0.272112
lpg1090	-	hypothetical protein	266.98	369.06	1197.5	672.219	630.845	856.317	430.456	454.144	459.888	1132.11	267.98	690.172	0.410854	0.126765				lpg1408	licA	choline kinase	0.563228	0.100872			0.62173
lpg1097	phbC	polyhydroxyalkanoic synthase	63.8488	155.07	119.568	44.7457	316.61	191.2	147.243	257.569	121.891	43.7869	64.8488	156.298	0.382052	0.160617				lpg1414	-	glycerol kinase	0.244	0.248332			0.0643592
lpg1100	-	proton transporter	525.052	756.572	701.37	938.628	207.906	1236.1	832.027	232.823	476.103	1234.28	526.052	736.09	0.145902	0.344724				lpg1428	-	Tfp type 4 fimbrial pilin related signal peptide protein domain	0.186152	0.109932			-0.0366422
lpg1101	-	hypothetical protein	91.417	569.776	177.53	118.748	0	155.575	12.3289	461.114	30.4728	357.91	92.417	210.273	0.357031	0.25091				lpg1438	cpxR	transcriptional regulatory protein CpxR	-0.0194681	0.254738			-0.395654
lpg1102_ig	ig	-	72.7783	181.292	45.9317	156.61	208.5	272.583	265.601	111.88	128.601	44.4215	73.7783	158.269	0.331467	0.194088				lpg1439	-	Mg2+ and Co2+ transporter CorC	-0.0131832	0.238207			-0.384681
lpg1105_ig	ig	-	581.171	1209.16	755.686	913.846	1634.43	1135.76	1918.03	877.616	727.993	493.713	582.171	1075.03	0.266368	0.208008				lpg1445	-	hypothetical protein	0.360996	0.145844			0.268634
lpg1109	-	hypothetical protein	160.205	380.067	237.678	439.541	361.459	584.387	233.898	183.33	268.384	390.274	161.205	343.113	0.328058	0.161996				lpg1449	-	hypothetical protein	0.184162	0.255673			-0.0401164
lpg1109_ig	ig	-	307.425	1298.18	681.685	838.811	867.857	1114.85	633.003	1131.35	209.396	1575.38	308.425	928.834	0.478789	0.106715				lpg1449_ig	ig	-	0.540876	0.0825483			0.582704
lpg1116	-	chitinase	70.0915	104.243	18.9559	17.8983	34.4529	31.0496	6.69285	5.57659	151.246	279.221	71.0915	73.1484	0.0123873	0.109932				lpg1453	-	hypothetical protein	0.735561	0.0331972			0.922622
lpg1119	-	major acid phosphatase	39.0982	105.214	51.7643	12.0469	23.4636	15.3614	62.3492	51.2349	0	48.5463	40.0982	42.109	0.0212497	0.158347				lpg1454	-	multidrug efflux protein	0.404835	0.136443			0.345177
lpg1122_ig	ig	-	134.601	447.404	305.118	294.289	262.258	396.782	127.516	180.194	316.19	679.966	135.601	335.413	0.393317	0.136443				lpg1465	-	hypothetical protein	1.01633	0.347592			1.41285
lpg1125	-	cystine/glutamine-binding periplasmic protein	456.228	1832.02	2242.27	1611.19	853.007	396.128	685.841	492.831	10107.2	560.98	457.228	2087.83	0.659562	0.111375				lpg1466	-	hypothetical protein	0.184992	0.278212			-0.0386686
lpg1127	-	acyl CoA synthetase, long chain fatty acid:CoA ligase	452.61	1372.32	1708.22	1360.27	1263.17	1066.47	898.251	1474.31	965.904	980.763	453.61	1233.19	0.434346	0.106715				lpg1469	-	Rtn protein	0.061925	0.196689			-0.253542
lpg1130	cyaA4	adenylate cyclase	2348.91	5294.06	4193.27	3963.44	3065.72	4137.77	2524.61	3898.04	5740.35	4914.92	2349.91	4193.47	0.251521	0.203279				lpg1470	-	serine-type D-Ala-D-Ala carboxypeptidase	0.356707	0.158347			0.261145
lpg1146	-	thermostable carboxypeptidase 1	208.525	738.443	477.544	562.42	635.597	440.251	829.914	605.757	343.308	560.345	209.525	578.064	0.44074	0.106715				lpg1471	bioA	adenosylmethionine-8-amino-7-oxononanoate aminotransferase	-0.403087	0.000148265			-1.06545
lpg1154_ig	ig	-	41.7683	73.4882	407.917	538.326	126.822	4.90258	0	577.177	17.6127	277.951	42.7683	225.911	0.722815	0.224956				lpg1479	-	potassium efflux system KefA	-0.326784	0.00410125			-0.932227
lpg1159	-	permeases of drug/transporter	375.311	1195.88	843.904	1888.61	904.092	829.843	711.556	1788.34	1153.77	1786.38	376.311	1234.6	0.515979	0.0912961				lpg1483	legK1	serine/threonine-protein kinase	0.312856	0.170082			0.184581
lpg1160	-	hypothetical protein	1259.33	4735.29	3887.06	3222.38	3799.03	2596.08	1928.95	4731.04	3034.14	3436.32	1260.33	3486.59	0.441916	0.106715				lpg1488_ig	ig	-	0.516787	0.126765			0.540645
lpg1161	-	phosphoribosyltransferase	475.459	1869.58	949.619	1103.5	1781.75	1464.56	1234.65	670.933	526.425	741.521	476.459	1150.17	0.382737	0.136443				lpg1490	cyaA	adenylate cyclase PLUS two component hybrid sensor and regulator	0.348643	0.231983			0.247066
lpg1163	-	MFS transporter	8.09452	0	0	1.37679	0	0	0	3.83391	0	0	9.09452	1.57897	-0.760407	0.000259422				lpg1497	pepN	aminopeptidase N	0.170382	0.083791			-0.0641762
lpg1164	argE	acetylornithine deacetylase	361.869	608.301	997.009	1261.49	984.878	1605.76	1119.82	1339.43	554.661	814.817	362.869	1032.8	0.454264	0.106715				lpg1506	-	inner membrane protein AmpE	0.11248	0.107246			-0.165274
lpg1166	-	hypothetical protein	13.8233	0	0	4.47457	0	1.63419	0	0	0	8.88429	14.8233	2.6659	-0.745101	4.73352e-05				lpg1507	-	sodium/hydrogen antiporter	-1.63693	3.16211e-15			-3.21974
lpg1168	-	sensory box protein	53.5026	198.45	321.157	0	173.156	504.965	60.2357	148.825	14.2579	132.313	54.5026	173.596	0.503122	0.267899				lpg1515	-	toxin secretion ATP binding protein	0.470015	0.106715			0.45898
lpg1173	pilS	sensor protein PilS	103.705	134.674	152.012	323.546	456.501	161.458	672.808	153.356	342.19	194.185	104.705	288.859	0.44072	0.126765				lpg1516	-	ABC transporter, ATP binding/permease fusion protein	0.402066	0.132455			0.340342
lpg1175_ig	ig	-	518.349	1638.43	1837.63	1523.42	1509.39	1117.46	1234.65	1024	920.055	1450.36	519.349	1362.71	0.418945	0.111974				lpg1526	-	hypothetical protein	0.148545	0.34847			-0.102304
lpg1184	-	outer membrane protein RomA	0.439569	0	0	0	0	0	0	0	0	0	1.43957	1	-0.158233	0.180465				lpg1527	-	hypothetical protein	0.554113	0.081385			0.605816
lpg1187	rdgC	exonuclease involved in removal of stalled replication fork	23.055	44.6756	32.0793	110.488	149.989	34.318	51.7815	19.8666	26.8384	19.3551	24.055	55.3768	0.362123	0.194704				lpg1532	-	putative peptidase	0.453765	0.126765			0.430608
lpg1199	-	histidinol dehydrogenase	1.34837	0	0	1.37679	0	0	0	0	0	1.26918	2.34837	1.294	-0.258833	0.1122				lpg1554	fadD-1	long chain fatty acid-CoA ligase	-0.489382	4.42867e-06			-1.21612
lpg1202	cydA-2	cytochrome D ubiquinol oxidase, subunit I	8.71317	0	0	0	0	1.30735	0	0	0	0	9.71317	1.14526	-0.928456	3.60007e-05				lpg1563	-	hypothetical protein	0.231098	0.231079			0.0418335
lpg1203	cydB	cytochrome D ubiquinol oxidase, subunit II	13.053	0	0	0	0	5.22941	0	0	0	0	14.053	1.58105	-0.948825	3.37154e-06				lpg1564	-	integral membrane protein	0.354005	0.270667			0.256428
lpg1206_ig	ig	-	291.559	780.852	1316.71	1174.4	1290.8	707.932	720.714	289.634	708.423	705.667	292.559	856.015	0.466268	0.106715				lpg1579_ig	ig	-	-0.222471	0.126765			-0.750097
lpg1214	-	2-acylglycerophosphoethanolamine acyltransferase	50.6953	222.731	100.248	246.102	80.1922	187.605	72.9169	104.91	24.8815	25.0664	51.6953	119.295	0.36317	0.197391				lpg1593_ig	ig	-	0.112501	0.255503			-0.165236
lpg1217	flgC	flagellar basal body rod protein FlgC	254.714	83.524	104.258	42.6806	94.7455	45.4305	20.7831	35.2022	71.01	145.322	255.714	72.4395	-0.547779	0.00938044				lpg1594	-	hypothetical protein	0.515447	0.0912961			0.538305
lpg1222	flgH	flagellar L-ring protein FlgH	155.828	13.9207	81.2918	35.4524	89.9934	43.4695	73.2691	25.4432	1.95697	52.9885	156.828	47.4206	-0.519457	0.00450833				lpg1608_ig	ig	-	0.516125	0.164586			0.539489
lpg1224	-	muramidase, peptidoglycan hydrolase FlgJ	7.39905	0	0	0	0	0	0	0	0	0	8.39905	1	-0.92423	5.38775e-05				lpg1609	-	gamma-glutamyl phosphate reductase	0.369558	0.160617			0.283583
lpg1225	flgK	flagellar hook associated protein 1 FlgK	220.632	56.0064	29.163	128.042	35.0469	45.1037	91.2341	19.1695	225.89	4.75944	221.632	71.4906	-0.491384	0.00361392				lpg1615	abcT3	multidrug resistance ABC transporter ATP binding protein	0.405446	0.136443			0.346243
lpg1226	flgL	flagellar hook associated protein type 3 FlgL	211.165	71.5458	63.4295	276.047	11.2863	38.2401	42.6229	3.48537	249.933	113.909	212.165	97.7221	-0.336681	0.0110827				lpg1616	uup	ABC transporter ATP-binding protein Uup, erythromycin resistance	0.4034	0.295368			0.342671
lpg1241	traA	conjugal transfer protein TraA	2.79574	0	0	0	0	0	0	0	0	0	3.79574	1	-0.579296	0.0142049				lpg1617	-	probable signal peptide protein	0.511857	0.100674			0.532037
lpg1277	abcT3	ABC transporter ATP binding protein	382.216	1819.08	1637.87	1442.53	948.049	1418.15	948.271	1040.73	739.175	628.881	383.216	1181.3	0.488918	0.097657				lpg1620	-	hypothetical protein	0.597686	0.0541634			0.681894
lpg1290	-	hypothetical protein	0.287691	0	0	0	1.78205	0	0	1.39415	0	0	1.28769	1.35291	0.0214574	0.289421				lpg1622	-	hypothetical protein	0.249226	0.26342			0.0734836
lpg1291	-	two component sensor kinase	0.791151	0	0	0	0	0	0	0	0	0	1.79115	1	-0.253132	0.126765				lpg1626	-	copper efflux ATPase	0.477665	0.10678			0.472338
lpg1312	legC1	coiled-coil-containing protein	175.338	923.944	243.146	147.661	564.909	1317.81	173.31	455.538	414.878	377.583	176.338	514.198	0.464783	0.129597				lpg1627	-	putative secreted protein	0.221053	0.321473			0.0242937
lpg1317	-	hypothetical protein	176.148	462.619	691.892	557.257	411.653	528.171	181.059	391.755	416.275	296.989	177.148	438.519	0.393653	0.126859				lpg1632	-	glycosyltransferase	0.443684	0.133678			0.413008
lpg1319	-	type II secretory pathway protein E	24.4252	2.26616	0	34.0756	0	0	2.11353	2.78829	0	0	25.4252	5.58262	-0.658427	3.41822e-06				lpg1638	-	drug:proton antiporter	0.17501	0.195856			-0.0560958
lpg1322	cyaA	adenylate cyclase 1 protein	459.666	1472.68	1689.99	1404.67	1379.31	941.621	965.532	969.978	874.765	1140.36	460.666	1205.32	0.417717	0.1122				lpg1642	sidB	SidB	0.50094	0.0912961			0.512976
lpg1328	legT	thaumatin domain-containing protein	0.287691	0	0	0	0	0	0	0	0	0	1.28769	1	-0.109812	0.211316				lpg1644	-	hypothetical protein	0.630734	0.0420413			0.739595
lpg1329	-	hypothetical protein	3.59527	44.9994	0	0	0	234.997	0	0	0	0	4.59527	32.1107	0.844339	0.14982				lpg1652	-	myo-inositol-2-dehydrogenase	0.422842	0.112701			0.376617
lpg1331	htrA	protease DO	7.82393	0	0	0	0	0	0	0	0	0	8.82393	1	-0.945662	3.60007e-05				lpg1655	lasB	class 4 metalloprotease	0.48613	0.132455			0.487117
lpg1334	-	tRNA thiotransferase	0.94159	1.94242	6.92621	10.3259	16.3354	14.7077	7.04511	0	0	0	1.94159	7.36476	0.579001	0.134027				lpg1664	-	penicillin binding protein 1C, peptidoglycan biosynthesis	0.57418	0.214549			0.640853
lpg1335	-	major facilitator family transporter (permease)	101.11	259.96	164.406	77.7888	70.0939	130.082	27.1237	55.4174	77.4401	83.1316	102.11	106.049	0.0164392	0.251146				lpg1666_ig	ig	-	0.299992	0.212252			0.162122
lpg1350	-	L-lysine dehydrogenase	162.177	478.483	960.556	163.15	303.245	511.175	114.835	600.529	389.996	86.9392	163.177	401.99	0.391555	0.176448				lpg1667	-	hypothetical protein	0.564054	0.120269			0.623172
lpg1356_ig	ig	-	318.454	529.633	1010.86	1735.79	1063.29	775.261	819.346	1026.09	1322.63	1003.61	319.454	1032.83	0.509622	0.0912961				lpg1669_ig	ig	-	0.42446	0.213522			0.379443
lpg1363	gspF	type II protein secretion LspF	2.76086	0	0	0	0	0	0	0	0	0	3.76086	1	-0.575287	0.0147945				lpg1670_ig	ig	-	0.112043	0.306112			-0.166036
lpg1368_ig	ig	-	4279.98	4590.58	5213.98	4031.94	5004.88	4782.95	3246.38	4086.25	3273.17	4453.57	4280.98	4299.19	0.00184373	0.301744				lpg1675	-	phosphoribosylimidazole-succinocarboxamide synthase	-0.519754	0.0154194			-1.26915
lpg1386	-	enhanced entry protein EnhA	0.703311	0	0	7.57236	1.18803	0	0	2.43976	1.39784	0	1.70331	2.39978	0.148877	0.319061				lpg1680_ig	ig	-	0.466949	0.129897			0.453628
lpg1402	-	deoxyribonuclease TatD	35.3664	40.7908	0	190.686	0	66.3482	82.0755	4.53098	55.9134	30.7777	36.3664	53.3469	0.166409	0.124413				lpg1682	-	oxidoreductase, short chain dehydrogenase/reductase family	0.365218	0.203279			0.276005
lpg1403	-	hypothetical protein	2.68524	0	7.65528	16.8657	18.4145	12.4199	5.28383	2.09122	3.35481	0	3.68524	8.3428	0.354846	0.266193				lpg1687	-	hypothetical protein	0.343084	0.181949			0.237361
lpg1404	-	major facilitator family transporter	264.488	846.895	854.475	597.872	527.783	501.043	384.663	795.361	509.651	484.829	265.488	612.397	0.362988	0.136443				lpg1696	putA	proline dehydrogenase/delta-1-pyrroline-5-carboxylate dehydrogenase = bifunctional PutA protein	0.17598	0.217918			-0.0544034
lpg1406	-	glycosyltransferase	0.955479	0	0	3.78618	0	0	0	0	0	0	1.95548	1.42069	-0.138755	0.149096				lpg1707	aruD	succinylglutamic-5-semialdehyde dehydrogenase	0.549124	0.172625			0.597104
lpg1407_ig	ig	-	0.955479	0	0	3.78618	0	0	0	0	0	0	1.95548	1.42069	-0.138755	0.149096				lpg1728	-	hypothetical protein	-2.11911	3.12884e-37			-4.06161
lpg1408	licA	choline kinase	62.9849	176.436	205.599	82.9517	278.296	405.606	20.7831	291.028	475.544	161.186	63.9849	234.048	0.563228	0.100872				lpg1731	ugpA	sn-glycerol-3-phosphate transmembrane ABC transporter	-0.117689	0.167683			-0.567147
lpg1414	-	glycerol kinase	58.2736	99.0634	211.796	147.661	72.1729	87.2659	31.3507	64.4793	59.2682	153.571	59.2736	103.959	0.244	0.248332				lpg1732_ig	ig	-	0.082955	0.097657			-0.216824
lpg1428	-	Tfp type 4 fimbrial pilin related signal peptide protein domain	32.3045	3.88484	40.4636	148.694	13.9594	82.3633	0	0	143.697	18.0859	33.3045	51.1276	0.186152	0.109932				lpg1738	-	hypothetical protein	0.461608	0.100674			0.444303
lpg1438	cpxR	transcriptional regulatory protein CpxR	69.9819	40.7908	69.2621	89.8357	108.111	89.5537	41.9184	37.9905	32.9889	91.3813	70.9819	67.8703	-0.0194681	0.254738				lpg1750	clpB	ClpB protein	0.39949	0.191213			0.335845
lpg1439	-	Mg2+ and Co2+ transporter CorC	11.8733	4.85605	17.1333	11.7027	12.1773	18.303	3.87481	4.87952	6.98918	23.4799	12.8733	12.4884	-0.0131832	0.238207				lpg1753_ig	ig	-	0.175351	0.351775			-0.0555009
lpg1445	-	hypothetical protein	231.786	521.863	339.749	533.851	246.814	644.198	875.002	449.613	660.897	529.567	232.786	534.506	0.360996	0.145844				lpg1764	-	ATPase associated with chromosome architecture	0.373129	0.160024			0.289818
lpg1447	-	pseudouridine synthase	0.791225	0	0	0	0	0	0	0	0	0	1.79122	1	-0.25315	0.126765				lpg1776	-	hypothetical protein	0.426209	0.108473			0.382496
lpg1449	-	hypothetical protein	9186.5	18081.7	16439.5	14586.8	14839.7	15253.5	9099.46	9551.3	11163.4	17333.6	9187.5	14039.8	0.184162	0.255673				lpg1787	fliR	flagellar biosynthetic protein FliR	-0.477128	0.000457292			-1.19473
lpg1449_ig	ig	-	146.921	449.346	325.167	712.834	787.665	526.537	623.492	235.262	603.585	352.516	147.921	513.934	0.540876	0.0825483				lpg1805	mutS	DNA mismatch repair protein MutS	-1.1173	5.49581e-11			-2.31246
lpg1453	-	hypothetical protein	429.054	1682.46	1940.8	1645.96	1297.03	1656.74	8664.42	2224.36	1000.29	932.534	430.054	2339.29	0.735561	0.0331972				lpg1806	-	outer membrane protein	-0.68843	0.000737225			-1.56366
lpg1454	-	multidrug efflux protein	57.0211	198.45	41.5572	145.596	190.382	97.071	314.916	123.034	114.343	92.0159	58.0211	147.374	0.404835	0.136443				lpg1807	-	periplasmic protein	-1.03153	2.38759e-06			-2.16271
lpg1465	-	hypothetical protein	7.00522	0	0	2.06519	12.4743	0	238.125	223.064	263.352	0	8.00522	83.12	1.01633	0.347592				lpg1810	-	long chain fatty acid transporter	-0.294426	0.0912961			-0.87573
lpg1466	-	hypothetical protein	2669.44	3619.37	3829.1	3263.34	3945.16	3358.26	3516.21	4174.08	1715.98	9366.9	2670.44	4088.6	0.184992	0.278212				lpg1814	-	hypothetical protein	0.278026	0.195856			0.123769
lpg1469	-	Rtn protein	69.1875	253.162	71.8138	22.0287	39.2051	63.7335	54.9518	181.239	6.70961	26.6529	70.1875	80.9441	0.061925	0.196689				lpg1831	-	acetoacetyl CoA synthetase	0.410074	0.119703			0.354324
lpg1470	-	serine-type D-Ala-D-Ala carboxypeptidase	255.113	865.671	671.478	887.343	228.696	818.077	492.101	661.174	295.782	311.268	256.113	582.288	0.356707	0.158347				lpg1836_ig	ig	-	0.335438	0.254225			0.224011
lpg1471	bioA	adenosylmethionine-8-amino-7-oxononanoate aminotransferase	12.8642	0	0	0	0	6.86361	0	33.4595	0	0	13.8642	5.48035	-0.403087	0.000148265				lpg1842	uvrD	DNA dependent ATPase I and helicase II	0.261156	0.351813			0.0943136
lpg1479	-	potassium efflux system KefA	454.858	189.062	159.303	68.4954	89.3994	69.2897	9.51089	21.2607	200.729	1117.2	455.858	214.806	-0.326784	0.00410125				lpg1843	pip	proline iminopeptidase	0.495086	0.0934547			0.502755
lpg1483	legK1	serine/threonine-protein kinase	501.168	1545.52	1096.89	1243.24	1203.18	1293.3	860.56	732.973	455.415	848.45	502.168	1032.06	0.312856	0.170082				lpg1853	udk	uridine kinase	-0.527243	0.0155787			-1.28223
lpg1488_ig	ig	-	75.8508	286.183	629.92	433.001	154.741	320.302	64.4627	231.428	115.182	29.1913	76.8508	252.601	0.516787	0.126765				lpg1893	-	major facilitator family transporter	-1.71854	2.45983e-17			-3.36222
lpg1490	cyaA	adenylate cyclase PLUS two component hybrid sensor and regulator	64.8353	206.868	106.445	26.5033	166.918	295.462	26.7714	34.8537	268.664	180.859	65.8353	146.927	0.348643	0.231983				lpg1900	-	transglutaminase domain protein	0.153241	0.299523			-0.0941057
lpg1497	pepN	aminopeptidase N	50.3146	80.9341	0	118.404	14.2564	377.825	25.7146	0	48.3651	9.20159	51.3146	75.9668	0.170382	0.083791				lpg1904	-	integral membrane protein	-0.188154	0.136443			-0.690179
lpg1498	-	hypothetical protein	0.527483	0	0	0	0	0	0	93.0593	0	0	1.52748	11.3399	0.870634	0.339816				lpg1915	pilE	Tfp pilus assembly protein, major type IV pilin class A	0.548161	0.0934547			0.595424
lpg1506	-	inner membrane protein AmpE	21.9488	16.5106	0	49.9087	0	62.0993	78.5529	20.2151	31.3115	0	22.9488	29.7331	0.11248	0.107246				lpg1925	-	hypothetical protein	0.425254	0.110987			0.380829
lpg1507	-	sodium/hydrogen antiporter	76324.6	1619.98	1013.78	1387.12	1427.12	2324.15	762.633	516.88	950.808	5836.66	76325.6	1760.9	-1.63693	3.16211e-15				lpg1934	-	hypothetical protein	0.365668	0.150484			0.276792
lpg1508_ig	ig	-	0.342396	0	0	0	0	0	0	0	0	0	1.3424	1	-0.127881	0.199563				lpg1936	-	methoxymalonyl CoA synthase	0.48423	0.100757			0.4838
lpg1515	-	toxin secretion ATP binding protein	391.14	1640.05	1633.86	1296.59	533.723	1151.45	1887.03	585.89	539.564	1138.78	392.14	1157.33	0.470015	0.106715				lpg1940	-	peptide synthetase	0.168211	0.306112			-0.067968
lpg1516	-	ABC transporter, ATP binding/permease fusion protein	211.191	909.376	308.763	485.319	226.023	591.904	677.739	837.186	267.825	506.722	212.191	535.54	0.402066	0.132455				lpg1950	sec7	guanine nucleotide exchange protein	0.61381	0.0871747			0.710046
lpg1526	-	hypothetical protein	7.41407	11.9783	9.11343	11.7027	12.7713	13.7272	3.1703	2.78829	4.75264	27.6048	8.41407	11.8454	0.148545	0.34847				lpg1951	-	hypothetical protein	0.354278	0.158347			0.256905
lpg1527	-	hypothetical protein	122.953	435.102	638.305	544.177	170.186	320.302	478.363	585.542	608.338	206.56	123.953	443.986	0.554113	0.081385				lpg1951_ig	ig	-	0.234242	0.100674			0.0473221
lpg1532	-	putative peptidase	288.167	1022.36	770.996	951.363	346.608	1390.37	157.106	1453.4	570.596	726.926	289.167	822.081	0.453765	0.126765				lpg1954	-	hypothetical protein	0.46238	0.106715			0.44565
lpg1554	fadD-1	long chain fatty acid-CoA ligase	34.2319	0	0	4.13038	0	2.61471	0	0	55.9134	31.095	35.2319	11.4171	-0.489382	4.42867e-06				lpg1957_ig	ig	-	0.281568	0.196865			0.129954
lpg1563	-	hypothetical protein	154.381	237.623	315.325	292.568	142.564	270.949	248.692	176.708	511.049	176.417	155.381	264.544	0.231098	0.231079				lpg1958_ig	ig	-	0.207941	0.30204			0.00140017
lpg1564	-	integral membrane protein	215.385	1115.92	258.092	712.834	1421.48	133.677	183.525	181.239	329.889	54.575	216.385	488.915	0.354005	0.270667				lpg1959	-	hypothetical protein	0.234266	0.0718566			0.0473639
lpg1579_ig	ig	-	858.684	592.438	408.282	523.525	235.23	380.767	437.501	914.909	787.82	346.17	859.684	515.071	-0.222471	0.126765				lpg1959_ig	ig	-	0.609739	0.324941			0.702939
lpg1593_ig	ig	-	42.5694	34.9635	58.6905	127.009	51.3824	156.229	5.63609	20.2151	24.3223	20.6243	43.5694	56.4525	0.112501	0.255503				lpg1960	-	hypothetical protein	0.523258	0.162069			0.551943
lpg1594	-	hypothetical protein	561.299	1529.33	1225.94	2828.28	2756.23	2464.36	1124.05	1838.18	1789.51	1017.89	562.299	1842.53	0.515447	0.0912961				lpg1965	-	hypothetical protein	0.121367	0.320613			-0.149758
lpg1608_ig	ig	-	71.9051	454.526	130.14	112.209	147.613	282.715	398.401	3.13683	497.629	118.034	72.9051	239.267	0.516125	0.164586				lpg1968	-	hypothetical protein	0.385166	0.191317			0.310835
lpg1609	-	gamma-glutamyl phosphate reductase	166.445	654.271	579.614	262.279	392.348	136.618	160.981	301.833	284.04	748.185	167.445	392.13	0.369558	0.160617				lpg1969	-	hypothetical protein	0.0224567	0.288973			-0.322454
lpg1611_ig	ig	-	4.51543	41.762	0	16.1773	22.8696	1.30735	0	117.457	38.0211	0	5.51543	27.3994	0.696161	0.251513				lpg1971_ig	ig	-	0.00950507	0.304421			-0.345067
lpg1615	abcT3	multidrug resistance ABC transporter ATP binding protein	150.912	459.706	495.042	357.622	60.2926	484.375	270.18	518.274	373.502	449.609	151.912	386.4	0.405446	0.136443				lpg1978	-	hypothetical teichoic acid biosynthesis protein)	0.190775	0.254225			-0.02857
lpg1616	uup	ABC transporter ATP-binding protein Uup, erythromycin resistance	63.6649	205.249	33.902	291.192	347.499	394.494	52.486	3.48537	94.4937	41.5658	64.6649	163.707	0.4034	0.295368				lpg1989_ig	ig	-	0.0515773	0.321473			-0.271609
lpg1617	-	probable signal peptide protein	249.346	683.408	1915.28	599.249	363.835	1070.07	456.875	734.019	1087.8	402.649	250.346	813.575	0.511857	0.100674				lpg1993_ig	ig	-	0.144239	0.34847			-0.109822
lpg1620	-	hypothetical protein	968.345	3041.18	4843.24	3535.26	4755.99	6751.83	2701.09	3675.67	3641.92	1591.56	969.345	3838.53	0.597686	0.0541634				lpg1996	-	hypothetical protein	0.515275	0.0912961			0.538005
lpg1622	-	hypothetical protein	136.486	280.032	351.049	92.2451	223.35	237.938	524.508	319.608	65.1391	93.6024	137.486	244.053	0.249226	0.26342				lpg2028_ig	ig	-	0.0111847	0.267899			-0.342135
lpg1626	-	copper efflux ATPase	623.213	2118.86	2406.31	2456.89	2486.55	2466	1856.74	448.915	813.54	1812.08	624.213	1874.99	0.477665	0.10678				lpg2035_ig	ig	-	-0.997072	3.78775e-06			-2.10255
lpg1627	-	putative secreted protein	273.518	438.663	657.261	497.71	228.399	1128.9	331.12	559.75	45.5694	213.858	274.518	456.692	0.221053	0.321473				lpg2047	-	ABC transporter, permease	0.362437	0.211316			0.27115
lpg1632	-	glycosyltransferase	149.286	215.285	92.2279	497.366	411.356	435.676	360.357	141.855	897.131	696.783	150.286	417.448	0.443684	0.133678				lpg2057	intD	Prophage dlp12 integrase	0.0130002	0.195856			-0.338965
lpg1636	-	acetyltransferase, GNAT family	0.715687	1.29495	1.45815	2.06519	1.18803	0	0	0	1.11827	1.58648	1.71569	1.9679	0.0595642	0.326931				lpg2059_ig	ig	-	0.446288	0.108473			0.417553
lpg1638	-	drug:proton antiporter	29.4086	54.7115	56.1387	0	12.7713	100.666	103.563	1.39415	19.8493	51.402	30.4086	45.4996	0.17501	0.195856				lpg2072_ig	ig	-	0.265192	0.285208			0.101361
lpg1639	-	hypothetical protein	0.351655	0	0	0	0	0	0	0	0	0	1.35166	1	-0.130866	0.197391				lpg2073	-	hypothetical protein	0.411789	0.133079			0.357319
lpg1642	sidB	SidB	230.819	657.509	687.517	836.745	572.928	642.891	1045.14	742.732	944.098	473.406	231.819	734.663	0.50094	0.0912961				lpg2075	dam	DNA adenine methylase	0.319182	0.182387			0.195628
lpg1644	-	hypothetical protein	170.937	1092.61	820.573	665.679	852.116	820.364	833.084	810.697	184.514	523.539	171.937	734.686	0.630734	0.0420413				lpg2078	-	TraD	0.370799	0.157744			0.285749
lpg1647	-	hypothetical protein	0.56188	3.23736	2.9163	1.72099	4.15811	1.96103	4.57932	7.66781	5.31177	2.22107	1.56188	4.75264	0.483287	0.100674				lpg2087	traC	TraC	0.575192	0.126765			0.642619
lpg1652	-	myo-inositol-2-dehydrogenase	284.572	944.339	861.037	423.708	975.671	824.94	1062.75	664.311	522.231	516.558	285.572	756.061	0.422842	0.112701				lpg2096_ig	ig	-	-0.122438	0.0344816			-0.575439
lpg1653	-	D-xylose-proton symporter	1.47847	0	86.0308	0	0	0	0	0	0	0	2.47847	10.559	0.629438	0.166379				lpg2097	-	hypothetical protein	0.484308	0.118966			0.483936
lpg1655	lasB	class 4 metalloprotease	236.406	548.41	1711.87	494.268	1261.1	495.16	1178.29	510.955	245.46	89.7948	237.406	727.145	0.48613	0.132455				lpg2100	-	predicted phosphatidoglycerophosphate synthase	0.376368	0.197391			0.295473
lpg1664	-	penicillin binding protein 1C, peptidoglycan biosynthesis	42.528	26.8701	637.576	69.1838	52.5704	58.8309	99.6883	31.0198	477.221	7.61511	43.528	163.286	0.57418	0.214549				lpg2106	-	hypothetical protein	0.417226	0.118966			0.366812
lpg1666_ig	ig	-	299.465	605.387	504.155	472.24	353.142	567.718	482.238	119.897	839.26	1442.43	300.465	599.496	0.299992	0.212252				lpg2107	-	hypothetical protein	0.395676	0.126765			0.329184
lpg1667	-	hypothetical protein	229.034	933.009	338.655	659.828	441.651	2096.67	244.817	368.752	133.633	2361.32	230.034	843.037	0.564054	0.120269				lpg2111	-	peptide methionine sulfoxide reductase	0.618081	0.0513489			0.717504
lpg1669_ig	ig	-	57.2622	81.9053	321.157	25.4707	10.3953	48.6989	170.139	384.088	141.741	200.849	58.2622	154.827	0.42446	0.213522				lpg2120	-	transposase, IS4 family, Tn5	0.865171	0.0378389			1.14892
lpg1670_ig	ig	-	343.231	548.41	993.729	399.614	153.85	522.615	240.943	870.994	126.085	144.687	344.231	445.547	0.112043	0.306112				lpg2127_ig	ig	-	0.381677	0.176362			0.304744
lpg1675	-	phosphoribosylimidazole-succinocarboxamide synthase	1487.47	591.79	196.121	782.362	431.553	406.587	380.788	152.311	379.652	717.724	1488.47	449.765	-0.519754	0.0154194				lpg2133	-	proline/glycine betaine transporter	0.411723	0.147891			0.357204
lpg1680_ig	ig	-	93.7623	284.888	178.623	492.547	529.565	420.968	134.914	65.1764	312.276	71.3917	94.7623	277.706	0.466949	0.129897				lpg2147	-	hypothetical protein	0.448866	0.108473			0.422054
lpg1682	-	oxidoreductase, short chain dehydrogenase/reductase family	53.028	118.164	343.759	107.734	152.068	108.51	10.9199	143.946	51.4403	81.8624	54.028	125.267	0.365218	0.203279				lpg2148	-	hypothetical protein	-0.0450264	0.0554938			-0.440279
lpg1687	-	hypothetical protein	350.229	751.392	1691.82	932.433	472.243	891.615	505.134	620.396	154.88	936.024	351.229	773.882	0.343084	0.181949				lpg2151	-	aminoglycoside 6-adenylyltransferase	0.342226	0.195856			0.235862
lpg1696	putA	proline dehydrogenase/delta-1-pyrroline-5-carboxylate dehydrogenase = bifunctional PutA protein	23.8302	87.4089	49.9416	16.1773	20.4936	8.82464	106.381	29.6256	7.26874	0	24.8302	37.2357	0.17598	0.217918				lpg2151_ig	ig	-	-0.114815	0.0413396			-0.562129
lpg1699	ubiG	3-demethylubiquinone-9 3-methyltransferase UbiG	1.12436	2.26616	4.00991	3.09778	2.37606	0	0	0	0	1.26918	2.12436	2.44657	0.0613285	0.282179				lpg2152_ig	ig	-	0.391983	0.197391			0.322736
lpg1707	aruD	succinylglutamic-5-semialdehyde dehydrogenase	152.576	2370.07	118.11	727.635	174.641	393.513	469.204	450.658	40.2577	141.197	153.576	543.81	0.549124	0.172625				lpg2156	-	Sid related protein-like	0.212002	0.240871			0.00849198
lpg1726	yafH	oxidoreductase, acyl CoA dehydrogenase family	4.9355	6.79847	0	0	0	0	0	0	29.075	0	5.9355	4.98594	-0.0757107	0.0329122				lpg2157_ig	ig	-	0.521872	0.100872			0.549523
lpg1728	-	hypothetical protein	1021.05	0	0	0	0	0	0	0	0	60.9209	1022.05	7.76899	-2.11911	3.12884e-37				lpg2162_ig	ig	-	0.545577	0.0787496			0.590912
lpg1731	ugpA	sn-glycerol-3-phosphate transmembrane ABC transporter	849.001	575.603	734.907	399.27	315.719	1127.92	765.099	945.232	174.45	786.895	850.001	648.233	-0.117689	0.167683				lpg2171	-	hypothetical protein	0.41106	0.12992			0.356045
lpg1732_ig	ig	-	29.6303	25.5752	26.6112	0	156.82	76.1533	17.965	0	4.75264	16.8167	30.6303	37.0771	0.082955	0.097657				lpg2180	-	sensory box histidine kinase/response regulator	0.192874	0.257078			-0.0249057
lpg1733	-	chloride channel protein EriC (voltage gated)	0.287691	0	0	0	0	0	0	0	0	0	1.28769	1	-0.109812	0.211316				lpg2183	-	regulatory protein, SyrP-like	0.103903	0.205733			-0.180249
lpg1734	-	anthranilate synthase (glutamine amidotransferase) component I	0.351655	0	1.45815	0	2.37606	3.92206	1.40902	0	0	0	1.35166	2.01837	0.174134	0.328587				lpg2186	pksJ	polyketide synthase, type I	0.466789	0.100872			0.453349
lpg1737	gatB	glutamyl/tRNA (Gln) amidotransferase, B subunit	0.287691	0	0	0	0	0	0	0	0	0	1.28769	1	-0.109812	0.211316				lpg2196	-	ornithine cyclodeaminase	0.23118	0.24296			0.0419753
lpg1738	-	hypothetical protein	420.016	1127.57	1649.53	1496.57	1466.63	1138.7	974.69	1113.23	834.508	1158.13	421.016	1218.73	0.461608	0.100674				lpg2203	-	alginate O-acetylation protein AlgJ	0.387937	0.157288			0.315672
lpg1750	clpB	ClpB protein	134.046	278.09	351.414	663.614	239.091	209.83	947.919	85.3915	60.3865	204.656	135.046	338.821	0.39949	0.191213				lpg2216	-	purine NTPase, putative	0.490715	0.113462			0.495124
lpg1753_ig	ig	-	126.597	140.178	159.667	422.331	100.389	138.906	381.493	35.2022	266.148	66.3149	127.597	191.07	0.175351	0.351775				lpg2217_ig	ig	-	0.0965579	0.3316			-0.193074
lpg1764	-	ATPase associated with chromosome architecture	196.789	860.815	146.909	597.528	835.78	319.648	597.073	250.249	283.761	302.383	197.789	467.016	0.373129	0.160024				lpg2219	-	hypothetical protein	0.412962	0.126765			0.359366
lpg1776	-	hypothetical protein	1404.74	4079.08	4009.18	2384.26	5071.41	2993.19	3949.49	3701.11	3763.25	3796.45	1405.74	3750.71	0.426209	0.108473				lpg2221	-	hypothetical protein	0.339769	0.160035			0.231572
lpg1787	fliR	flagellar biosynthetic protein FliR	185.318	37.2297	31.3502	94.9987	104.547	44.45	3.87481	0	23.7632	209.733	186.318	62.1051	-0.477128	0.000457292				lpg2224_ig	ig	-	0.295145	0.126765			0.153658
lpg1805	mutS	DNA mismatch repair protein MutS	72.3644	0	2.18722	0	11.2863	3.26838	24.6579	0	0	0	73.3644	5.59998	-1.1173	5.49581e-11				lpg2227	-	acetyl CoA carboxylase alpha subunit	0.603578	0.100872			0.692181
lpg1806	-	outer membrane protein	7.1423	0	1.82269	0	0	0	0	0	4.19351	0	8.1423	1.66847	-0.68843	0.000737225				lpg2229	-	saframycin Mx1 synthetase B	-0.355849	0.0796331			-0.982973
lpg1807	-	periplasmic protein	12.6318	0	0	2.40939	0	0	0	0	0	0	13.6318	1.26771	-1.03153	2.38759e-06				lpg2230	-	acyl CoA ligase	0.57829	0.0216258			0.648029
lpg1810	-	long chain fatty acid transporter	609.387	512.475	421.405	422.331	224.241	329.126	234.954	159.281	44.1716	431.84	610.387	309.87	-0.294426	0.0912961				lpg2232	fabH	3-oxoacyl-(acyl carrier protein) synthase III FabH	0.351452	0.202153			0.25197
lpg1814	-	hypothetical protein	1172.49	2190.08	3923.51	1947.47	2846.82	1637.13	2376.31	1165.16	1939.92	1997.7	1173.49	2225.9	0.278026	0.195856				lpg2235	-	sterol desaturase	0.393525	0.126765			0.32543
lpg1824_ig	ig	-	0.351655	1.94242	0	0	0	0	0	0	1.11827	0	1.35166	1.34008	-0.00373644	0.266193				lpg2239	-	hypothetical protein	0.342542	0.320513			0.236414
lpg1831	-	acetoacetyl CoA synthetase	185.94	347.046	499.781	422.675	410.168	281.081	680.557	540.581	391.953	742.473	186.94	480.59	0.410074	0.119703				lpg2240_ig	ig	-	0.414525	0.120015			0.362096
lpg1836_ig	ig	-	74.7014	66.6897	215.806	46.4667	84.9443	157.863	51.4293	12.5473	3.35481	826.874	75.7014	163.886	0.335438	0.254225				lpg2243	-	uracil phosphoribosyltransferase	0.234897	0.212769			0.0484652
lpg1842	uvrD	DNA dependent ATPase I and helicase II	112.106	62.4811	242.053	237.497	277.405	10.132	301.883	187.861	502.662	26.3356	113.106	206.368	0.261156	0.351813				lpg2246	-	hypothetical protein	0.491518	0.101671			0.496525
lpg1843	pip	proline iminopeptidase	4153.66	17171	20488.8	9827.2	9470.99	11120	9906.12	10468	12509.8	15942.5	4154.66	12990.4	0.495086	0.0934547				lpg2246_ig	ig	-	0.363633	0.19892			0.273239
lpg1848	-	ABC transporter, transmembrane permease,permeases of drug/metabolite transporter type	4.99943	0	0	0	0	0	0	0	0	0	5.99943	1	-0.77811	0.000763101				lpg2247	-	DedA family protein	0.303219	0.0718566			0.167756
lpg1852	-	alkaline phosphatase	0.439569	0	0	0	0	0	0	0	0	0	1.43957	1	-0.158233	0.180465				lpg2252	-	glutamine synthetase	0.313554	0.212769			0.1858
lpg1853	udk	uridine kinase	28054.5	6629.15	5414.47	6027.25	6803.56	6883.87	9093.47	6189.32	6603.93	21338.5	28055.5	8332.5	-0.527243	0.0155787				lpg2254	-	hypothetical protein	0.152503	0.299523			-0.0953939
lpg1893	-	major facilitator family transporter	104.035	0	1.45815	0	0	0	0	0	0	7.61511	105.035	2.00814	-1.71854	2.45983e-17				lpg2300	legA3	ankyrin repeat domain protein	0.254972	0.211771			0.0835175
lpg1900	-	transglutaminase domain protein	723.405	1769.54	1389.25	436.099	810.535	966.461	724.589	1231.73	991.345	949.668	724.405	1030.91	0.153241	0.299523				lpg2313	-	hypothetical protein	0.241154	0.227389			0.0593903
lpg1904	-	integral membrane protein	11774.3	9531.77	9836.67	9013.17	7335.21	7208.75	4614.54	2793.17	4328.54	14045.4	11775.3	7635.14	-0.188154	0.136443				lpg2322	legA5	cardiac ankyrin repeat protein	0.255317	0.211771			0.0841196
lpg1915	pilE	Tfp pilus assembly protein, major type IV pilin class A	359.665	1442.25	1279.16	1291.43	1777	699.434	2612.68	1388.22	312.556	656.803	360.665	1274.28	0.548161	0.0934547				lpg2341_ig	ig	-	0.333614	0.209776			0.220825
lpg1925	-	hypothetical protein	1281.11	3368.48	4535.57	1973.98	4503.53	2571.24	4059.39	3444.59	2762.68	3491.53	1282.11	3413.33	0.425254	0.110987				lpg2351	-	hypothetical protein	0.177927	0.262674			-0.0510029
lpg1934	-	hypothetical protein	383.21	1296.89	1088.14	674.284	992.898	1177.27	1216.34	290.331	663.972	616.507	384.21	891.737	0.365668	0.150484				lpg2355	-	amidase (enantiomer selective)	0.485834	0.0996214			0.4866
lpg1936	-	methoxymalonyl CoA synthase	559.76	1046.96	1902.52	2833.78	2593.18	1145.9	1739.08	1403.91	1937.4	778.645	560.76	1710.04	0.48423	0.100757				lpg2356_ig	ig	-	0.349124	0.210183			0.247905
lpg1940	-	peptide synthetase	176.776	322.765	180.81	185.867	356.41	541.898	271.237	74.9354	227.008	186.887	177.776	261.869	0.168211	0.306112				lpg2364_ig	ig	-	0.625742	0.0934547			0.730879
lpg1941	-	acyl CoA dehydrogenase	0.575382	0	0	0	0	0	0	0	0	0	1.57538	1	-0.197386	0.158347				lpg2372	-	hypothetical protein	0.34645	0.231079			0.243236
lpg1950	sec7	guanine nucleotide exchange protein	172.628	631.934	861.766	1024.33	679.554	712.181	1036.69	703.347	734.982	28.2394	173.628	713.558	0.61381	0.0871747				lpg2372_ig	ig	-	0.449958	0.108473			0.423961
lpg1951	-	hypothetical protein	137.962	330.535	231.117	626.785	281.564	277.486	260.669	121.639	209.675	479.117	138.962	314.176	0.354278	0.158347				lpg2374	-	mannose-6-phosphate isomerase	0.115672	0.345397			-0.1597
lpg1951_ig	ig	-	17.6812	2.26616	3.28084	6.88396	63.8567	5.88309	0	28.58	168.579	0	18.6812	32.0366	0.234242	0.100674				lpg2375	-	hypothetical protein	0.562352	0.0951313			0.620201
lpg1954	-	hypothetical protein	230.809	742.328	620.807	1397.79	888.054	519.019	474.136	308.107	595.757	494.982	231.809	672.22	0.46238	0.106715				lpg2380	-	hypothetical protein	0.42189	0.151129			0.374954
lpg1957_ig	ig	-	281.482	457.116	604.038	880.114	421.157	304.287	677.035	355.159	346.104	807.836	282.482	540.205	0.281568	0.196865				lpg2381	mgt	magnesium-transporting ATPase, P-type	0.44652	0.136443			0.417958
lpg1958_ig	ig	-	74.7299	158.955	168.781	127.697	121.773	202.64	176.48	77.7237	37.7416	19.3551	75.7299	122.238	0.207941	0.30204				lpg2382_ig	ig	-	0.409775	0.126765			0.353802
lpg1959	-	hypothetical protein	12.6853	0	0	26.8474	116.13	0	33.4643	25.7917	0	0	13.6853	23.4704	0.234266	0.0718566				lpg2384	kup	Kup system potassium uptake protein	0.430396	0.107246			0.389807
lpg1959_ig	ig	-	20.2798	151.185	9.84251	0	172.562	215.713	0	136.975	8.94615	75.5165	21.2798	86.6378	0.609739	0.324941				lpg2391	sdbC	SdbC	0.464692	0.106092			0.449687
lpg1960	-	hypothetical protein	91.1799	578.841	189.924	165.903	216.222	410.182	557.972	2.78829	494.834	142.149	92.1799	307.535	0.523258	0.162069				lpg2396	-	transcriptional regulator	0.555193	0.083791			0.6077
lpg1965	-	hypothetical protein	322.756	281.003	574.146	395.139	373.339	630.471	536.837	240.49	348.62	464.204	323.756	428.139	0.121367	0.320613				lpg2397	-	secreted peptidase	0.55173	0.176792			0.601655
lpg1968	-	hypothetical protein	206.088	483.015	1108.19	771.004	347.499	161.458	435.74	200.409	925.926	82.1797	207.088	502.714	0.385166	0.191317				lpg2399	-	hypothetical virulence protein	0.468882	0.125203			0.457003
lpg1969	-	hypothetical protein	1711.54	1991.95	2038.13	1371.63	1644.24	1636.81	665.058	2069.96	1094.51	3709.51	1712.54	1803.42	0.0224567	0.288973				lpg2404_ig	ig	-	0.509918	0.0993458			0.528651
lpg1971_ig	ig	-	5641.45	6147.76	4152.81	3867.41	6843.36	4737.85	6319.11	5779.79	7934.67	6113.98	5642.45	5767.3	0.00950507	0.304421				lpg2405	mutT	mutator MutT protein	0.43616	0.126765			0.399869
lpg1978	-	hypothetical teichoic acid biosynthesis protein)	1897.14	3859.26	2817.51	2756.68	1919.27	3153.66	1655.95	2723.82	3799.04	3812	1898.14	2945.13	0.190775	0.254225				lpg2413	-	hypothetical protein	0.520257	0.0912961			0.546703
lpg1980	-	hypothetical protein	1.23875	0	0	0	0	0	0	0	0	0	2.23875	1	-0.350006	0.0970629				lpg2416	legA1	ankyrin repeat family protein	0.471216	0.106715			0.461078
lpg1982	-	hypothetical protein	0.439569	0	0	0	0	2.28787	0	0	1.11827	0	1.43957	1.37846	-0.0188385	0.249523				lpg2417	-	hypothetical protein	0.263879	0.199302			0.099068
lpg1989_ig	ig	-	1371.12	988.368	1870.81	904.208	3176.8	1190.02	1004.98	2054.28	1292.44	1415.46	1372.12	1545.15	0.0515773	0.321473				lpg2417_ig	ig	-	0.301913	0.217918			0.165475
lpg1993_ig	ig	-	463.932	587.905	1207.35	686.675	1060.62	387.304	647.445	206.682	178.923	860.825	464.932	648.08	0.144239	0.34847				lpg2419	-	hypothetical protein	0.366605	0.165113			0.278427
lpg1996	-	hypothetical protein	191.511	1200.09	729.804	714.211	388.189	541.571	399.105	722.517	557.177	413.437	192.511	630.567	0.515275	0.0912961				lpg2420_ig	ig	-	0.312911	0.197391			0.184677
lpg2028_ig	ig	-	87.3565	83.2003	78.3755	88.4589	147.019	85.3048	28.5327	83.6488	43.6125	168.802	88.3565	90.6616	0.0111847	0.267899				lpg2424	-	hypothetical protein	0.346378	0.176792			0.243112
lpg2035_ig	ig	-	12.0845	0	0	0	0	0	0	0	0	2.85567	13.0845	1.3173	-0.997072	3.78775e-06				lpg2438	-	florfenicol efflux pump	0.447607	0.150484			0.419856
lpg2047	-	ABC transporter, permease	1248.85	5480.86	1212.45	3016.21	7510.14	3530.84	590.732	1465.6	757.068	2341.33	1249.85	2879.36	0.362437	0.211316				lpg2440_ig	ig	-	0.228825	0.213522			0.0378643
lpg2057	intD	Prophage dlp12 integrase	97.8244	176.436	132.692	32.3546	115.239	149.692	197.263	71.1015	9.50528	23.1626	98.8244	101.827	0.0130002	0.195856				lpg2441	-	DNA binding protein	0.453948	0.106715			0.430927
lpg2059_ig	ig	-	410.536	1082.25	758.237	1293.84	1361.78	838.34	2182.22	733.67	1340.52	750.088	411.536	1150	0.446288	0.108473				lpg2443	-	hypothetical protein	-0.162813	0.150146			-0.645935
lpg2072_ig	ig	-	170.203	155.717	42.6509	115.306	610.054	208.85	178.946	632.246	386.641	498.155	171.203	315.285	0.265192	0.285208				lpg2450	-	integral membrane protein	0.384849	0.15083			0.310282
lpg2073	-	hypothetical protein	239.501	803.19	664.551	772.036	1018.74	876.254	325.484	256.523	204.364	656.486	240.501	620.736	0.411789	0.133079				lpg2452	legA14	ankyrin repeat-containing protein	0.405785	0.126765			0.346836
lpg2075	dam	DNA adenine methylase	455.776	743.299	1956.11	1471.79	725.59	1137.4	858.798	762.25	513.006	395.668	456.776	952.545	0.319182	0.182387				lpg2456	legA15	ankyrin repeat-containing protein	0.251101	0.230066			0.0767582
lpg2077	-	TraI	0.427995	0	0	0	0	0	0	0	0	0	1.428	1	-0.154727	0.182387				lpg2462_ig	ig	-	0.303182	0.195856			0.167692
lpg2078	-	TraD	262.634	683.084	840.623	860.839	291.662	488.297	222.625	932.685	295.502	948.081	263.634	619.155	0.370799	0.157744				lpg2483	-	hypothetical protein	0.237866	0.257078			0.053649
lpg2087	traC	TraC	595.233	4129.58	501.968	1741.64	5889.67	2424.81	145.129	680.692	3436.44	1217.78	596.233	2241.86	0.575192	0.126765				lpg2485	-	TPR domain protein	-0.236671	1.70657e-05			-0.77489
lpg2096_ig	ig	-	24.4518	24.2802	82.0209	0	10.9893	4.57574	7.04511	0	2.5161	32.3642	25.4518	19.1991	-0.122438	0.0344816				lpg2490	lepB	LepB	0.332159	0.197391			0.218285
lpg2097	-	hypothetical protein	289.115	1988.71	1322.18	1026.74	740.738	1061.9	722.476	634.337	266.707	191.012	290.115	884.867	0.484308	0.118966				lpg2490_ig	ig	-	0.365139	0.192365			0.275868
lpg2100	-	predicted phosphatidoglycerophosphate synthase	54.0865	64.4236	250.802	79.1656	126.822	89.2269	122.233	169.389	259.438	8.88429	55.0865	131.043	0.376368	0.197391				lpg2491	-	hypothetical protein	0.443742	0.1122			0.413109
lpg2106	-	hypothetical protein	784.08	3580.85	2669.87	2220.42	1813.53	1912.66	2073.02	1382.3	1075.49	1729.26	785.08	2051.82	0.417226	0.118966				lpg2492_ig	ig	-	0.445549	0.114503			0.416264
lpg2107	-	hypothetical protein	453.027	754.306	1932.41	709.392	1100.12	1300.16	1425.23	931.29	1104.85	895.727	454.027	1129.16	0.395676	0.126765				lpg2493	-	small heat shock protein HspC2	0.488619	0.100872			0.491464
lpg2111	-	peptide methionine sulfoxide reductase	96.6658	323.736	443.277	183.802	418.187	146.75	370.925	443.339	567.242	741.839	97.6658	405.344	0.618081	0.0513489				lpg2506	-	sensor histidine kinase/response regulator LuxN	0.262596	0.197391			0.0968286
lpg2120	-	transposase, IS4 family, Tn5	205.785	627.401	347.404	3188.31	559.86	302.652	468.147	658.386	6679.14	803.394	206.785	1515.97	0.865171	0.0378389				lpg2507	-	hypothetical protein	0.490797	0.100674			0.495267
lpg2127_ig	ig	-	113.112	305.607	211.067	667.744	84.9443	301.999	454.057	96.1962	88.0636	254.472	114.112	274.794	0.381677	0.176362				lpg2509_ig	ig	-	0.199183	0.251146			-0.0138902
lpg2133	-	proline/glycine betaine transporter	111.033	123.667	660.906	448.49	273.841	245.129	352.608	139.066	82.4723	266.846	112.033	289.114	0.411723	0.147891				lpg2511	sidC	SidC, interaptin	0.478405	0.100872			0.47363
lpg2147	-	hypothetical protein	415.5	1091.32	1762.54	875.984	1107.84	810.559	779.189	1611.63	576.747	1912.34	416.5	1170.79	0.448866	0.108473				lpg2512_ig	ig	-	0.481134	0.100872			0.478395
lpg2148	-	hypothetical protein	329.248	89.675	897.126	13.7679	102.468	35.9522	34.521	173.223	124.407	1199.38	330.248	297.724	-0.0450264	0.0554938				lpg2515	-	structural toxin protein (hemagglutinin/hemolysin) RtxA	0.416782	0.126765			0.366036
lpg2151	-	aminoglycoside 6-adenylyltransferase	268.429	1442.57	934.673	367.948	371.557	930.836	194.797	443.339	382.448	255.106	269.429	592.475	0.342226	0.195856				lpg2517	-	transcriptional regulator, AsnC family	0.522928	0.0853148			0.551366
lpg2151_ig	ig	-	25.417	85.7902	31.3502	0	6.23717	22.5518	5.98834	3.83391	0	17.7686	26.417	20.28	-0.114815	0.0413396				lpg2526	-	hypothetical protein	0.165796	0.318735			-0.0721837
lpg2152_ig	ig	-	104.99	365.822	193.934	528	33.5619	275.852	84.189	461.463	63.1822	337.286	105.99	261.365	0.391983	0.197391				lpg2527	-	hypothetical protein with coiled coil domain	0.244669	0.20778			0.065527
lpg2153	-	Sid related protein-like	2.47981	1.61868	2.18722	6.53976	2.97008	3.59522	2.81804	4.87952	2.23654	2.85567	3.47981	4.30008	0.0919209	0.347592				lpg2531	-	chorismate mutase/prephenate dehydratase (P-protein)	0.543074	0.0934547			0.586542
lpg2156	-	Sid related protein-like	2469.43	2977.08	4527.55	5675.83	2550.41	3029.47	6631.21	4207.19	3148.76	3469.32	2470.43	4025.09	0.212002	0.240871				lpg2533_ig	ig	-	0.426725	0.126765			0.383396
lpg2157_ig	ig	-	67.7754	251.867	118.475	212.37	305.027	203.947	344.858	40.7788	154.601	417.562	68.7754	228.721	0.521872	0.100872				lpg2536	-	ferredoxin reductase	0.0271443	0.301744			-0.314269
lpg2161	-	hypothetical protein	1.74793	0	0	0	0	0	0	0	0	0	2.74793	1	-0.439005	0.0597214				lpg2538	-	hypothetical protein	0.49159	0.100674			0.496651
lpg2162_ig	ig	-	148.302	600.207	745.114	567.927	449.076	372.596	444.898	220.972	664.531	645.063	149.302	524.376	0.545577	0.0787496				lpg2542	-	hypothetical protein	0.334704	0.158347			0.222729
lpg2166	-	hypothetical protein	2.66823	7.44594	5.10352	8.60495	5.94016	2.94155	6.69285	4.87952	3.63437	7.29781	3.66823	6.83785	0.270463	0.195856				lpg2544	mltA	membrane-bound lytic murein transglycosylase A	0.436115	0.112701			0.399792
lpg2171	-	hypothetical protein	353.543	1403.07	1256.2	1451.14	751.133	878.868	846.117	504.333	255.804	866.219	354.543	913.543	0.41106	0.12992				lpg2544_ig	ig	-	0.447146	0.151129			0.419051
lpg2172_ig	ig	-	0.287691	0	0	0	0	0	0	0	0	0	1.28769	1	-0.109812	0.211316				lpg2545	-	hypothetical protein	0.410842	0.126765			0.355666
lpg2179	-	peptide synthetase, non-ribosomal	0.351655	1.29495	0	0	1.48504	0	0	0	0	1.26918	1.35166	1.44991	0.0304744	0.299523				lpg2549	-	transcriptional regulator, AraC-family	0.458257	0.154397			0.438451
lpg2180	-	sensory box histidine kinase/response regulator	697.437	1214.66	1738.84	1510	813.505	862.853	1251.21	885.284	569.199	945.86	698.437	1088.93	0.192874	0.257078				lpg2552	-	hypothetical protein	0.48503	0.096051			0.485197
lpg2183	-	regulatory protein, SyrP-like	100.617	292.01	157.48	18.9309	224.835	38.8938	96.8702	245.37	72.967	5.39404	101.617	129.083	0.103903	0.205733				lpg2556	legK3	putative protein kinase	0.646394	0.0420413			0.766937
lpg2186	pksJ	polyketide synthase, type I	171.534	456.145	533.683	306.68	605.302	754.343	526.974	240.142	721.283	395.351	172.534	505.434	0.466789	0.100872				lpg2557	-	hypothetical; probable transcriptional regulator-like	0.661959	0.0830962			0.794115
lpg2196	-	ornithine cyclodeaminase	160.311	584.344	161.125	296.01	253.348	377.825	215.228	251.644	121.891	201.8	161.311	274.691	0.23118	0.24296				lpg2564_ig	ig	-	0.505294	0.120015			0.520577
lpg2203	-	alginate O-acetylation protein AlgJ	211.585	418.915	279.236	1209.17	762.122	654.984	273.35	399.772	152.084	515.606	212.585	519.36	0.387937	0.157288				lpg2566	-	ISxcC1 transposase	0.330626	0.185845			0.215608
lpg2216	-	purine NTPase, putative	173.979	441.253	1263.12	997.83	328.788	312.784	599.891	195.878	563.328	162.773	174.979	541.627	0.490715	0.113462				lpg2571	-	hypothetical protein	0.800931	0.100872			1.03676
lpg2217_ig	ig	-	694.337	819.053	1139.91	845.006	898.449	670.346	1055.71	1064.78	646.359	667.591	695.337	868.467	0.0965579	0.3316				lpg2572	-	hypothetical protein	-0.886655	0.000114934			-1.90976
lpg2219	-	hypothetical protein	264.122	1176.46	935.038	647.437	453.828	453.325	592.846	961.613	721.004	224.646	265.122	686.133	0.412962	0.126765				lpg2577	-	hypothetical protein	0.407155	0.123379			0.349227
lpg2221	-	hypothetical protein	977.98	1122.39	1813.57	3843.66	2785.04	1407.04	1630.94	2364.47	2952.51	1337.09	978.98	2140.64	0.339769	0.160035				lpg2581	-	2-oxoisovalerate dehydrogenase, E1 component, alpha and beta fusion	0.207105	0.235109			-5.83893e-05
lpg2224_ig	ig	-	57.9865	371.973	0	276.735	3.5641	69.6166	97.927	94.802	123.848	0	58.9865	116.385	0.295145	0.126765				lpg2582_ig	ig	-	-0.0557501	0.249523			-0.459003
lpg2227	-	acetyl CoA carboxylase alpha subunit	208.073	520.245	301.472	158.331	766.281	715.122	262.43	907.241	3254.16	658.707	209.073	839.221	0.603578	0.100872				lpg2584	sidF	SidF, inhibitor of growth family, member 3	0.467671	0.114899			0.454889
lpg2229	-	saframycin Mx1 synthetase B	7.08076	2.58989	0	1.72099	1.78205	2.94155	3.1703	1.74268	3.07524	6.02863	8.08076	3.56126	-0.355849	0.0796331				lpg2584_ig	ig	-	0.632802	0.12992			0.743206
lpg2230	-	acyl CoA ligase	18.1322	17.158	0	0	0	24.186	14.7947	586.936	0	0	19.1322	72.4528	0.57829	0.0216258				lpg2585	pcgL	D-alanyl-D-alanine dipeptidase	0.390116	0.132913			0.319477
lpg2232	fabH	3-oxoacyl-(acyl carrier protein) synthase III FabH	271.803	872.794	1033.83	749.319	670.347	701.722	72.2123	176.708	327.932	901.121	272.803	612.776	0.351452	0.202153				lpg2586	-	cysteine protease, papain C1 family	0.613571	0.0383367			0.709629
lpg2235	-	sterol desaturase	154.156	412.44	335.739	689.085	324.036	412.47	315.973	465.297	294.943	196.724	155.156	383.967	0.393525	0.126765				lpg2596	-	signal peptide protein, LysM domain protein	0.0131635	0.301744			-0.33868
lpg2238	-	transmembrane protein	0.615397	10.0358	10.5716	8.94915	14.2564	7.51728	10.2154	8.01635	8.66658	7.93241	1.6154	10.5734	0.815937	0.00322456				lpg2604	-	hypothetical protein	0.383846	0.158347			0.30853
lpg2239	-	hypothetical protein	843.148	2345.47	1350.97	733.486	457.986	7340.46	378.322	1287.15	2638.83	177.051	844.148	1857.64	0.342542	0.320513				lpg2607	pepO	metallopeptidase PepO, peptidase, M13 family	0.352007	0.149096			0.252939
lpg2239_ig	ig	-	0.351655	4.53231	1.82269	0	0	3.59522	0	1.39415	0	1.26918	1.35166	2.40151	0.249618	0.267593				lpg2619_ig	ig	-	0.459339	0.100674			0.440341
lpg2240_ig	ig	-	284.303	1120.13	605.861	836.745	1126.25	464.437	499.85	920.834	463.243	622.852	285.303	741.023	0.414525	0.120015				lpg2620	-	chromosome segregation SMC protein	0.374636	0.126765			0.292449
lpg2243	-	uracil phosphoribosyltransferase	157.106	451.612	244.969	42.3364	760.934	406.914	1.76128	43.9156	90.3002	392.178	158.106	271.547	0.234897	0.212769				lpg2623_ig	ig	-	0.481533	0.159002			0.479091
lpg2246	-	hypothetical protein	154.307	306.578	403.178	417.512	193.055	458.227	564.665	548.946	1152.66	280.807	155.307	481.625	0.491518	0.101671				lpg2635	mviN	integral membrane protein (putative virulence factor) MviN, possible role in motility	0.437132	0.182387			0.401568
lpg2246_ig	ig	-	21.3038	21.6903	29.5275	36.8292	50.1943	53.2747	5.28383	49.4922	143.697	64.7284	22.3038	51.5242	0.363633	0.19892				lpg2638	-	hypothetical protein	-0.152496	0.157288			-0.627921
lpg2247	-	DedA family protein	8.97136	96.7972	0	0	0	7.19044	65.1672	0	2.23654	0	9.97136	20.0435	0.303219	0.0718566				lpg2639	enhC	enhanced entry protein EnhC	0.270026	0.203279			0.1098
lpg2251	-	succinate semialdehyde dehydrogenase	0.359614	1.94242	2.9163	1.37679	8.01922	2.94155	2.11353	0	3.07524	3.17296	1.35961	3.83978	0.45089	0.119998				lpg2642	-	sensory box/GGDEF family protein	0.518336	0.0993458			0.543349
lpg2252	-	glutamine synthetase	142.587	142.768	347.404	79.5098	438.384	761.533	163.094	146.385	329.05	243.049	143.587	295.575	0.313554	0.212769				lpg2644_ig	ig	-	0.530328	0.0853148			0.564287
lpg2254	-	hypothetical protein	634.479	920.383	1433	1392.63	726.779	728.85	1085.3	771.312	402.017	656.169	635.479	902.825	0.152503	0.299523				lpg2645	uvrC	excinuclease ABC subunit	0.278596	0.267645			0.124764
lpg2300	legA3	ankyrin repeat domain protein	224.907	206.22	379.119	314.597	421.454	320.955	558.325	776.54	395.867	275.096	225.907	406.353	0.254972	0.211771				lpg2648_ig	ig	-	0.236125	0.24296			0.0506101
lpg2311	-	interaptin	3.00729	0	0	0	0	0	0	3.13683	0	6.02863	4.00729	2.01838	-0.297847	0.059462				lpg2655	-	sensory box protein, EAL domain, GGDEF domain, signal transduction protein	0.439136	0.111974			0.405067
lpg2313	-	hypothetical protein	254.098	412.117	246.427	692.182	359.38	254.607	835.197	391.755	353.932	445.801	255.098	444.489	0.241154	0.227389				lpg2655_ig	ig	-	-0.0720774	0.214269			-0.48751
lpg2322	legA5	cardiac ankyrin repeat protein	752.417	1640.05	1912.36	797.851	770.736	1520.45	2173.77	934.427	869.733	1578.23	753.417	1356.29	0.255317	0.211771				lpg2659	-	ATPase N2B (nucleotide (GTP) binding protein)	0.454059	0.147891			0.431122
lpg2341_ig	ig	-	149.205	424.095	763.341	124.944	451.749	397.762	267.714	69.7074	109.031	296.989	150.205	323.815	0.333614	0.209776				lpg2666	-	probable hydrolase	0.288808	0.320273			0.142594
lpg2342	-	hypothetical protein	0.599194	1.94242	2.55176	1.37679	2.97008	0	0	0	0	0	1.59919	1.98234	0.0932769	0.322268				lpg2679	-	D-isomer specific 2-hydroxyacid dehydrogenase	0.395475	0.139736			0.328835
lpg2346	-	transcriptional regulator	0.374587	0	0	0	0	0	0	0	0	0	1.37459	1	-0.138172	0.196312				lpg2683	-	DlpA protein	-0.304049	0.100872			-0.892531
lpg2351	-	hypothetical protein	5336.89	7168.82	8969.44	7728.28	8152.87	11377.9	4898.11	6206.74	7007.91	10847.7	5337.89	8040.75	0.177927	0.262674				lpg2686	dotA	DotA	-2.64222	2.32705e-36			-4.97496
lpg2355	-	amidase (enantiomer selective)	293.462	937.541	649.97	525.246	1321.69	1190.35	1097.28	773.055	1147.06	460.397	294.462	901.287	0.485834	0.0996214				lpg2687	icmV	IcmV	-2.63751	6.07112e-35			-4.96674
lpg2356_ig	ig	-	146.606	775.673	226.378	61.6115	281.267	394.167	290.258	679.298	131.397	118.986	147.606	329.782	0.349124	0.210183				lpg2692_ig	ig	-	0.431941	0.119703			0.392504
lpg2364_ig	ig	-	230.36	887.038	610.964	839.155	305.918	835.726	303.644	3522.31	240.707	1241.26	231.36	977.303	0.625742	0.0934547				lpg2696	miaA	tRNA delta(2)-isopentenylpyrophosphate transferase	-0.796283	2.16611e-07			-1.75197
lpg2372	-	hypothetical protein	199.669	215.285	1579.54	330.774	456.798	212.118	405.446	146.385	93.9345	560.98	200.669	445.585	0.34645	0.231079				lpg2704	petB	ubiquinol-cytochrome c reductase, cytochrome b	-0.125978	0.00605451			-0.58162
lpg2372_ig	ig	-	383.167	1209.8	1247.45	1314.15	1079.62	586.021	1050.78	1811	1020.14	415.658	384.167	1082.62	0.449958	0.108473				lpg2718	-	hypothetical protein	0.547436	0.151129			0.594157
lpg2374	-	mannose-6-phosphate isomerase	893.312	1752.06	1014.14	969.606	2222.21	1250.16	697.113	1391.01	595.757	604.132	894.312	1167.24	0.115672	0.345397				lpg2719	-	hypothetical protein	0.566162	0.351813			0.626853
lpg2375	-	hypothetical protein	212.419	443.195	937.225	666.712	685.791	324.224	597.777	2488.55	439.2	420.1	213.419	779.086	0.562352	0.0951313				lpg2721_ig	ig	-	0.48554	0.096051			0.486087
lpg2380	-	hypothetical protein	117.871	190.681	351.049	317.006	117.318	306.901	323.723	917.698	211.632	81.2278	118.871	314.026	0.42189	0.151129				lpg2723	-	transcriptional regulator	0.481249	0.0951691			0.478596
lpg2381	mgt	magnesium-transporting ATPase, P-type	185.434	511.18	1153.76	614.049	451.452	788.661	237.068	640.611	184.235	101.217	186.434	521.248	0.44652	0.136443				lpg2731	-	aminotransferase class II	0.416962	0.12992			0.36635
lpg2382_ig	ig	-	135.767	131.761	563.939	362.096	491.845	395.148	405.094	201.803	235.116	366.477	136.767	351.364	0.409775	0.126765				lpg2737	-	uroporphyrinogen III methylase	0.592942	0.105861			0.673611
lpg2383	-	transcriptional regulator, LysR family	0.427995	0	0	0	0	0	0	0	0	0	1.428	1	-0.154727	0.182387				lpg2743_ig	ig	-	0.415775	0.203726			0.364278
lpg2384	kup	Kup system potassium uptake protein	1809.52	5214.42	5966.38	5149.89	4987.36	4947.03	3728.62	6274.36	4298.62	3322.09	1810.52	4877.53	0.430396	0.107246				lpg2744	-	hypothetical protein	0.615557	0.0614924			0.713096
lpg2391	sdbC	SdbC	200.293	715.134	336.832	404.089	697.078	304.613	897.899	558.356	905.797	452.782	201.293	586.842	0.464692	0.106092				lpg2745	-	hypothetical protein	0.526241	0.106715			0.557152
lpg2396	-	transcriptional regulator	178.553	684.055	446.558	600.626	570.849	1455.74	602.357	752.84	208.837	471.819	179.553	644.742	0.555193	0.083791				lpg2758	-	hypothetical protein	-0.0472142	0.180465			-0.444099
lpg2397	-	secreted peptidase	90.5738	298.161	255.541	0	766.578	470.32	411.434	213.305	192.063	319.517	91.5738	326.213	0.55173	0.176792				lpg2761	-	hypothetical protein	0.364441	0.139458			0.274649
lpg2399	-	hypothetical virulence protein	406.567	787.003	640.127	977.522	4088.02	925.606	1028.59	752.84	544.597	1044.22	407.567	1199.72	0.468882	0.125203				lpg2767	-	L-sorbosone dehydrogenase	0.565505	0.0959262			0.625706
lpg2404_ig	ig	-	67.4902	423.447	286.891	300.141	281.564	111.125	147.595	147.431	89.741	197.358	68.4902	221.588	0.509918	0.0993458				lpg2797	-	ribosomal RNA large subunit methyltransferase J	-0.386489	0.0127106			-1.03647
lpg2405	mutT	mutator MutT protein	197.237	239.565	319.335	771.004	1206.45	405.606	339.222	310.546	925.647	344.266	198.237	541.182	0.43616	0.126765				lpg2799	-	O-acetyltransferase	0.208681	0.281923			0.00269251
lpg2406_ig	ig	-	0.351655	0	0	0	0	0	0	0	0	0	1.35166	1	-0.130866	0.197391				lpg2800	frgA	siderophore biosynthetic protein, iron repressed gene FrgA	-0.0076975	0.186672			-0.375103
lpg2413	-	hypothetical protein	423.633	1093.58	1761.81	2397	1876.2	1009.93	778.837	1530.77	736.1	1469.08	424.633	1406.92	0.520257	0.0912961				lpg2803	-	hypothetical protein	0.510624	0.0871747			0.529884
lpg2416	legA1	ankyrin repeat family protein	291.193	1275.2	705.38	1019.17	417.593	921.684	866.196	1015.64	1246.31	306.508	292.193	864.742	0.471216	0.106715				lpg2807	-	patatin family protein	0.428942	0.116806			0.387268
lpg2417	-	hypothetical protein	537.401	1353.87	1165.43	765.841	1422.37	1049.48	811.244	954.991	883.432	481.021	538.401	988.519	0.263879	0.199302				lpg2809	pepN	aminopeptidase N	0.529394	0.100757			0.562657
lpg2417_ig	ig	-	151.619	878.621	316.783	212.714	312.749	364.098	220.864	92.3623	218.621	126.918	152.619	305.859	0.301913	0.217918				lpg2810	prkA	serine protein kinase	0.255619	0.208723			0.0846473
lpg2419	-	hypothetical protein	89.2094	361.937	80.9273	95.3429	100.092	392.86	217.342	140.809	155.998	334.113	90.2094	209.825	0.366605	0.165113				lpg2811	-	hypothetical protein	0.308128	0.249423			0.176326
lpg2420_ig	ig	-	295.557	737.472	480.825	714.211	1338.32	896.518	398.049	415.804	209.675	286.201	296.557	609.564	0.312911	0.197391				lpg2812	-	sporulation protein	0.309599	0.196689			0.178895
lpg2424	-	hypothetical protein	276.453	876.031	1260.57	653.288	537.881	957.963	424.82	314.729	249.374	260.183	277.453	615.982	0.346378	0.176792				lpg2813_ig	ig	-	0.431805	0.111974			0.392267
lpg2433_ig	ig	-	0.527483	1.29495	0	0	0	0	0	0	0	0	1.52748	1.14388	-0.125595	0.192761				lpg2814	-	aminopeptidase	0.429917	0.231983			0.38897
lpg2435	-	hypothetical protein	3.25724	0	2.55176	2.75358	0	3.92206	0	0	0	3.80755	4.25724	2.44833	-0.240258	0.0968269				lpg2815	-	hypothetical protein	-1.38878	4.27176e-11			-2.78647
lpg2438	-	florfenicol efflux pump	108.987	491.756	70.3557	51.9739	231.666	228.133	419.184	247.113	266.707	758.655	109.987	308.283	0.447607	0.150484				lpg2816	rep	ATP-dependent DNA helicase Rep	0.203191	0.292679			-0.00689307
lpg2440_ig	ig	-	2105.55	4027.61	4194	3739.02	3963.87	3286.36	2900.12	4201.26	2278.47	3510.25	2106.55	3567.77	0.228825	0.213522				lpg2819	-	tyrosine phosphatase II superfamily protein	0.098906	0.158347			-0.188974
lpg2441	-	DNA binding protein	222.224	512.151	516.549	350.394	399.773	618.378	1131.8	931.988	516.92	726.926	223.224	634.875	0.453948	0.106715				lpg2824	recN	DNA repair protein RecN	0.312535	0.20778			0.184021
lpg2443	-	hypothetical protein	319.124	182.264	236.22	180.36	329.679	265.393	311.041	103.167	61.5048	301.749	320.124	220.042	-0.162813	0.150146				lpg2827	-	hypothetical protein	0.344903	0.355508			0.240536
lpg2450	-	integral membrane protein	205.389	185.825	581.437	665.679	1100.71	257.222	304.349	519.32	555.5	326.815	206.389	500.651	0.384849	0.15083				lpg2828	-	hypothetical protein	0.812585	0.0142049			1.05711
lpg2452	legA14	ankyrin repeat-containing protein	329.359	951.138	333.552	1059.44	867.857	1309.31	973.281	726.351	825.562	513.068	330.359	840.952	0.405785	0.126765				lpg2829	sidH	SidH	0.334448	0.154397			0.222282
lpg2456	legA15	ankyrin repeat-containing protein	1373.53	1798.36	959.827	2655.83	2465.17	1540.06	3422.86	1539.49	2658.96	5005.03	1374.53	2450.51	0.251101	0.230066				lpg2831	vipD	VipD	0.3221	0.164677			0.200722
lpg2462_ig	ig	-	271.535	818.73	985.709	458.128	291.959	698.454	572.063	335.99	556.898	203.07	272.535	547.778	0.303182	0.195856				lpg2832	-	hypothetical protein	0.0106366	0.283364			-0.343092
lpg2483	-	hypothetical protein	53.9192	297.838	22.9658	23.4055	94.7455	198.064	110.608	78.0723	18.4514	1.58648	54.9192	94.9708	0.237866	0.257078				lpg2837	-	phospholipase/lecithinase/hemolysin, lysophospholipase A, glycerophospholipid-cholesterol acyltransferase	0.333256	0.249423			0.220199
lpg2485	-	TPR domain protein	180.778	5.50352	110.09	0	1.48504	33.0107	46.1454	0	545.435	197.993	181.778	105.407	-0.236671	1.70657e-05				lpg2838	-	rhodanese domain protein	-0.446094	0.000266626			-1.14054
lpg2490	lepB	LepB	2077.81	3106.9	5976.59	8145.79	2852.17	5518.34	1029.29	1570.51	7750.72	4239.71	2078.81	4466.56	0.332159	0.197391				lpg2838_ig	ig	-	-0.0647451	0.0934547			-0.474708
lpg2490_ig	ig	-	154.435	408.879	387.868	716.276	140.485	450.71	31.703	395.589	344.147	358.227	155.435	360.321	0.365139	0.192365				lpg2842	-	PhoH protein (phosphate starvation inducible protein)	0.399913	0.143047			0.336583
lpg2491	-	hypothetical protein	200.786	388.808	451.297	598.56	733.313	447.769	275.816	805.469	298.857	1036.29	201.786	560.575	0.443742	0.1122				lpg2845_ig	ig	-	0.322975	0.167683			0.20225
lpg2492_ig	ig	-	307.151	513.446	1228.86	728.667	1951.05	503.004	960.6	652.461	664.811	524.808	308.151	859.633	0.445549	0.114503				lpg2848_ig	ig	-	0.325393	0.213522			0.206471
lpg2493	-	small heat shock protein HspC2	358.906	1051.82	2315.91	1266.3	1117.34	1305.07	982.088	835.094	592.962	502.597	359.906	1108.69	0.488619	0.100872				lpg2854	-	hypothetical protein	0.501964	0.121566			0.514764
lpg2505	-	hypothetical protein	0.287691	0	0	0	0	0	0	0	0	0	1.28769	1	-0.109812	0.211316				lpg2860	-	hypothetical protein	0.343966	0.249523			0.238899
lpg2506	-	sensor histidine kinase/response regulator LuxN	404.83	910.994	542.067	884.589	1037.75	534.054	563.256	628.76	965.625	610.161	405.83	742.917	0.262596	0.197391				lpg2862	legC8	coiled-coil containing protein	0.208857	0.342096			0.00300065
lpg2507	-	hypothetical protein	811.167	3228.3	2050.89	2733.28	1955.8	1881.94	1768.32	5517.34	1878.69	1606.47	812.167	2514.45	0.490797	0.100674				lpg2871	ptsP	phosphoenolpyruvate protein phosphotransferase PtsP	-2.06564	1.20655e-23			-3.96826
lpg2509_ig	ig	-	668.668	1059.91	1193.86	844.662	1546.52	697.473	623.844	770.964	1420.76	1367.23	669.668	1059.36	0.199183	0.251146				lpg2877	-	hypothetical protein	0.477933	0.0951691			0.472805
lpg2511	sidC	SidC, interaptin	188.356	445.785	523.475	907.306	495.706	822.652	832.732	324.139	272.298	494.665	189.356	569.751	0.478405	0.100872				lpg2884	-	hypothetical protein	0.460749	0.100872			0.442802
lpg2512_ig	ig	-	191.913	1119.8	541.338	669.465	512.636	771.665	568.892	228.64	403.415	432.157	192.913	584.113	0.481134	0.100872				lpg2885	-	hypothetical protein	0.424112	0.158347			0.378834
lpg2515	-	structural toxin protein (hemagglutinin/hemolysin) RtxA	261.066	1135.02	753.863	623.687	256.021	369.654	609.754	781.42	434.727	1184.78	262.066	684.214	0.416782	0.126765				lpg2888	-	hypothetical protein	0.248092	0.266193			0.0715043
lpg2517	-	transcriptional regulator, AsnC family	1146.38	4832.41	4980.31	4592.98	3071.06	4282.24	2291.07	3127.42	2214.17	5024.7	1147.38	3825.04	0.522928	0.0853148				lpg2890	gidB	glucose inhibited division protein B	0.477395	0.100872			0.471866
lpg2520	-	hypothetical protein	0.287691	0	0	0	1.18803	0	0	0	0	0	1.28769	1.132	-0.0559639	0.243766				lpg2901	-	transporter, LysE family	0.320436	0.157405			0.197817
lpg2526	-	hypothetical protein	1143.41	2796.11	2856.88	1070.46	2104.6	2065.62	1436.5	1535.3	492.877	720.262	1144.41	1676.4	0.165796	0.318735				lpg2912	-	hypothetical protein	0.618855	0.0397402			0.718854
lpg2527	-	hypothetical protein with coiled coil domain	484.202	843.01	1246.72	869.444	769.845	881.81	919.034	944.883	694.165	492.761	485.202	852.297	0.244669	0.20778				lpg2913	-	hypothetical protein	0.473982	0.0986246			0.465907
lpg2531	-	chorismate mutase/prephenate dehydratase (P-protein)	97.5824	385.57	440.726	334.905	517.388	681.785	276.873	169.737	102.042	180.224	98.5824	344.25	0.543074	0.0934547				lpg2920_ig	ig	-	0.461076	0.207047			0.443373
lpg2533_ig	ig	-	140.276	298.161	686.788	344.198	488.875	696.819	158.515	201.803	313.115	199.262	141.276	377.393	0.426725	0.126765				lpg2923	-	ABC transporter, ATP binding protein	-0.197277	0.0934547			-0.706107
lpg2536	-	ferredoxin reductase	1811.3	2092.31	2284.55	2560.83	2225.18	1669.16	681.262	2248.76	1120.5	2471.1	1812.3	1929.19	0.0271443	0.301744				lpg2925	-	outer membrane efflux protein	-0.144883	0.100674			-0.614628
lpg2538	-	hypothetical protein	241.53	714.163	1103.09	589.955	316.313	1314.54	491.044	768.175	468.834	995.041	242.53	752.24	0.49159	0.100674				lpg2929_ig	ig	-	-0.409308	0.000123402			-1.07631
lpg2542	-	hypothetical protein	244.425	626.106	500.145	453.653	641.24	521.634	816.528	249.901	332.126	623.487	245.425	530.424	0.334704	0.158347				lpg2936	-	hypothetical protein	0.326032	0.158347			0.207588
lpg2544	mltA	membrane-bound lytic murein transglycosylase A	334.089	955.994	936.861	603.035	1090.91	1220.41	343.097	651.415	1505.47	916.034	335.089	914.692	0.436115	0.112701				lpg2941	waaM	WaaM	0.237869	0.306112			0.0536552
lpg2544_ig	ig	-	147.366	457.763	850.465	130.107	150.286	412.143	216.989	546.506	877.561	87.8911	148.366	415.412	0.447146	0.151129				lpg2944	lpxD	UDP-3-O-[3-hydroxymyristoyl] glucosamine N-acyltransferase	0.527687	0.122616			0.559675
lpg2545	-	hypothetical protein	458.052	903.225	1702.39	1637.69	1328.52	773.953	1391.76	1650.67	429.695	813.23	459.052	1182.24	0.410842	0.126765				lpg2947	-	ABC transporter, ATP binding protein	0.776294	0.0413396			0.993743
lpg2549	-	transcriptional regulator, AraC-family	49.363	142.12	140.711	151.103	105.735	510.522	46.4977	26.8373	91.4184	78.0549	50.363	144.667	0.458257	0.154397				lpg2951_ig	ig	-	0.50865	0.100674			0.526437
lpg2552	-	hypothetical protein	612.672	2023.35	1458.88	2790.41	1575.33	1737.47	1372.03	1276.69	1975.98	2654.5	613.672	1874.85	0.48503	0.096051				lpg2953_ig	ig	-	0.435795	0.1122			0.399233
lpg2556	legK3	putative protein kinase	226.332	700.566	1078.3	1550.27	506.399	466.725	1699.63	1639.87	459.608	953.158	227.332	1007.06	0.646394	0.0420413				lpg2968	argD	N-acetylornithine aminotransferase ArgD	0.325559	0.167683			0.206761
lpg2557	-	hypothetical; probable transcriptional regulator-like	209.725	244.097	522.382	2107.18	455.016	298.077	218.046	1493.48	2182.58	1178.12	210.725	967.553	0.661959	0.0830962				lpg2969	-	hypothetical protein	0.513377	0.0825483			0.534691
lpg2564_ig	ig	-	112.486	138.883	460.411	381.027	618.074	505.292	103.915	63.7822	258.04	731.051	113.486	363.275	0.505294	0.120015				lpg2970	-	glycerophosphoryl diester phosphodiesterase	0.522584	0.133079			0.550766
lpg2566	-	ISxcC1 transposase	96.365	309.168	439.267	123.567	247.705	120.277	71.8601	281.618	137.267	136.437	97.365	208.463	0.330626	0.185845				lpg2971	maeA	malate dehydrogenase (NAD-linked), malic enzyme	0.274404	0.218579			0.117446
lpg2571	-	hypothetical protein	23.4418	100.358	26.9758	222.696	65.6388	398.416	238.125	0	25.4406	304.287	24.4418	154.549	0.800931	0.100872				lpg2976	-	hypothetical protein	0.444449	0.106715			0.414343
lpg2572	-	hypothetical protein	6.7029	0	0	0	0	0	0	0	0	0	7.7029	1	-0.886655	0.000114934				lpg2977	-	zinc metalloprotease (virulence metalloprotease)	0.288639	0.266193			0.1423
lpg2577	-	hypothetical protein	774.591	1990.66	2330.85	2837.57	2477.05	2492.8	1144.13	950.46	1821.38	1771.15	775.591	1980.56	0.407155	0.123379				lpg2991_ig	ig	-	0.578025	0.0572839			0.647566
lpg2581	-	2-oxoisovalerate dehydrogenase, E1 component, alpha and beta fusion	8082.99	16496.3	15213.6	14121.8	13402.2	13519	8591.86	9272.47	11151.4	15434.9	8083.99	13023.6	0.207105	0.235109				lpg2995	-	lipoprotein	0.0501065	0.158347			-0.274177
lpg2582_ig	ig	-	2550.89	2620.65	2451.51	2367.74	2604.46	2500.31	1458.69	1685.87	1826.13	2675.76	2551.89	2244.46	-0.0557501	0.249523				lpg2997	-	alkane-1-monooxygenase	0.591585	0.0614924			0.671242
lpg2584	sidF	SidF, inhibitor of growth family, member 3	200.026	709.307	551.18	913.846	1174.07	580.465	211.705	157.887	466.877	536.548	201.026	590.099	0.467671	0.114899				lpg2998	-	sulfate transporter	0.109306	0.326931			-0.170816
lpg2584_ig	ig	-	64.1216	134.351	174.249	97.7522	142.267	422.602	3.1703	1031.32	232.879	268.75	65.1216	279.593	0.632802	0.12992				lpg2999	legP	astacin protease	0.105355	0.321473			-0.177714
lpg2585	pcgL	D-alanyl-D-alanine dipeptidase	319.304	863.405	509.623	1355.11	703.612	625.896	531.553	1039.34	1087.8	352.833	320.304	786.463	0.390116	0.132913				lpg3001	thdF	GTP binding protein in thiophene and furan oxidation (GTPase)	-1.81509	1.08038e-16			-3.53079
lpg2586	-	cysteine protease, papain C1 family	329.366	1626.13	1169.44	997.486	1908.28	1213.88	990.542	1477.45	1446.2	1374.21	330.366	1356.96	0.613571	0.0383367
lpg2590	spoOJ	chromosome partitioning protein ParB (SpoOJ)	0.351655	0	1.45815	0	0	0	0	0	0	0	1.35166	1.16202	-0.0656537	0.231079
lpg2596	-	signal peptide protein, LysM domain protein	8122.36	9560.26	10710.8	8117.22	6865.34	11408.6	5747.05	5325.29	6355.68	11260.8	8123.36	8373.35	0.0131635	0.301744
lpg2604	-	hypothetical protein	189.758	335.391	184.456	597.528	829.543	338.605	299.065	270.465	228.965	1061.99	190.758	461.668	0.383846	0.158347
lpg2604_ig	ig	-	1.51718	0	2.18722	0	1.18803	2.28787	1.40902	0	0	1.58648	2.51718	1.96207	-0.108201	0.178883
lpg2607	pepO	metallopeptidase PepO, peptidase, M13 family	856.246	2154.47	2677.53	3122.56	1238.52	2133.93	1289.96	1754.88	1481.99	1489.39	857.246	1928.02	0.352007	0.149096
lpg2619_ig	ig	-	694.385	1647.17	2029.01	2716.07	1790.36	2001.23	1557.67	2618.56	1682.99	1970.09	695.385	2002.46	0.459339	0.100674
lpg2620	-	chromosome segregation SMC protein	671.506	1262.9	1764	1550.61	1934.41	1680.6	1717.24	1426.21	1368.76	1627.1	672.506	1593.43	0.374636	0.126765
lpg2623_ig	ig	-	78.4446	299.133	622.63	210.649	159.493	403.645	57.0654	54.0232	324.298	26.9702	79.4446	240.767	0.481533	0.159002
lpg2625	carB	carbamoyl phosphate synthase, large subunit	2.54935	0	0	0	0	0	0	8.01635	0	10.4708	3.54935	3.05412	-0.0652625	0.100872
lpg2635	mviN	integral membrane protein (putative virulence factor) MviN, possible role in motility	150.323	517.007	88.218	633.324	463.035	661.521	36.2823	128.262	894.894	294.768	151.323	414.035	0.437132	0.182387
lpg2638	-	hypothetical protein	16760	15129.5	14772.1	14409.9	10993.2	11351.8	6850.66	4235.07	6321.01	22108.9	16761	11797.9	-0.152496	0.157288
lpg2638_ig	ig	-	2.32563	0	0	0	0	0	0	0	0	0	3.32563	1	-0.521874	0.0289332
lpg2639	enhC	enhanced entry protein EnhC	193.513	423.124	321.886	471.207	230.478	203.62	429.047	171.48	505.178	494.982	194.513	362.223	0.270026	0.203279
lpg2642	-	sensory box/GGDEF family protein	275.23	777.615	585.811	723.504	1319.01	1204.73	529.792	1982.83	756.788	311.585	276.23	911.185	0.518336	0.0993458
lpg2644_ig	ig	-	104.829	448.699	332.822	485.663	352.548	444.827	256.794	334.247	441.436	123.746	105.829	358.865	0.530328	0.0853148
lpg2645	uvrC	excinuclease ABC subunit	49.5454	84.1715	134.879	119.781	0	98.7052	143.72	32.7625	236.234	4.75944	50.5454	96.0014	0.278596	0.267645
lpg2648_ig	ig	-	248.633	343.484	522.017	340.068	988.74	412.143	199.377	517.926	282.083	254.789	249.633	429.959	0.236125	0.24296
lpg2655	-	sensory box protein, EAL domain, GGDEF domain, signal transduction protein	405.734	1456.81	1249.27	1946.78	1338.02	807.291	883.809	601.226	1151.82	618.093	406.734	1118.01	0.439136	0.111974
lpg2655_ig	ig	-	975.925	561.359	915.353	857.397	677.178	771.012	1395.99	392.801	556.618	1311.07	976.925	827.53	-0.0720774	0.214269
lpg2659	-	ATPase N2B (nucleotide (GTP) binding protein)	35.9445	144.063	100.977	163.494	20.1965	98.7052	242.352	55.0688	93.655	18.4032	36.9445	105.102	0.454059	0.147891
lpg2666	-	probable hydrolase	219.216	156.688	1507	474.305	413.138	353.966	247.988	164.858	28.7954	498.155	220.216	428.21	0.288808	0.320273
lpg2676	dotB	DotB	0.287691	0	0	0	0	0	0	0	0	0	1.28769	1	-0.109812	0.211316
lpg2679	-	D-isomer specific 2-hydroxyacid dehydrogenase	724.452	1307.9	1552.2	1910.64	2061.53	2887.29	2434.08	392.104	2419.37	1256.18	725.452	1803.37	0.395475	0.139736
lpg2683	-	DlpA protein	2788.93	1444.51	1429.72	1813.58	1163.08	979.862	2005.74	642.005	1183.69	1796.53	2789.93	1385.3	-0.304049	0.100872
lpg2686	dotA	DotA	1700.41	6.79847	0	3.09778	2.37606	5.55625	1.40902	0	0	6.66322	1701.41	3.87787	-2.64222	2.32705e-36
lpg2687	icmV	IcmV	616.632	0	0	0	0	0	0	0	0	3.80755	617.632	1.42306	-2.63751	6.07112e-35
lpg2692_ig	ig	-	169.613	300.751	567.949	555.191	396.506	575.889	596.721	503.636	114.623	531.154	170.613	461.269	0.431941	0.119703
lpg2696	miaA	tRNA delta(2)-isopentenylpyrophosphate transferase	204.089	29.7838	8.01982	48.1877	159.196	15.0346	14.7947	2.09122	8.94615	0	205.089	32.7838	-0.796283	2.16611e-07
lpg2703	-	ubiquinol-cytochrome c reductase, cytochrome c1	3.87263	0	0	0	0	0	0	0	0	0	4.87263	1	-0.687764	0.00347861
lpg2704	petB	ubiquinol-cytochrome c reductase, cytochrome b	18.0033	2.91363	34.2665	1.37679	0	0	30.6462	0	49.7629	0	19.0033	14.2185	-0.125978	0.00605451
lpg2718	-	hypothetical protein	143.523	2125.98	88.9471	635.734	223.647	541.571	448.069	155.796	279.847	79.3241	144.523	509.768	0.547436	0.151129
lpg2718_ig	ig	-	3.35432	0	0	0	0	0	0	0	0	0	4.35432	1	-0.638921	0.00635295
lpg2719	-	hypothetical protein	56.6619	293.953	0	49.2203	254.239	254.607	677.739	242.93	0	129.457	57.6619	212.349	0.566162	0.351813
lpg2721_ig	ig	-	1396.21	4300.19	7516.39	4510.72	2725.94	4862.7	3924.12	3383.94	3438.95	3791.06	1397.21	4273.67	0.48554	0.096051
lpg2723	-	transcriptional regulator	597.744	1741.38	2012.61	2173.61	1896.1	2286.56	1483.35	1847.25	1165.79	1704.83	598.744	1813.39	0.481249	0.0951691
lpg2731	-	aminotransferase class II	154.339	510.856	159.303	427.15	446.997	569.026	97.927	486.209	466.038	479.117	155.339	405.736	0.416962	0.12992
lpg2732	-	(two component) response regulator	2.4692	0	0	1.37679	2.97008	0	0	0	0	1.90378	3.4692	1.69452	-0.311184	0.0872994
lpg2737	-	uroporphyrinogen III methylase	81.5055	238.594	173.884	172.443	370.666	175.512	1119.82	502.59	60.9456	85.0354	82.5055	323.166	0.592942	0.105861
lpg2743_ig	ig	-	105.128	366.793	339.02	527.311	354.034	319.648	244.113	262.1	7.26874	58.6998	106.128	276.443	0.415775	0.203726
lpg2744	-	hypothetical protein	494.724	1483.68	2079.32	2103.74	2006.59	1893.7	2721.52	4528.19	1102.61	481.021	495.724	2045.49	0.615557	0.0614924
lpg2745	-	hypothetical protein	147.431	137.588	285.068	406.842	234.636	157.863	744.668	1071.75	715.412	724.705	148.431	498.615	0.526241	0.106715
lpg2758	-	hypothetical protein	41.8908	27.5176	15.6751	37.1734	92.6665	61.4456	23.2489	43.5671	32.1502	3.80755	42.8908	38.4724	-0.0472142	0.180465
lpg2761	-	hypothetical protein	378.806	1112.36	695.173	668.433	1068.34	937.699	585.801	493.18	1361.77	979.493	379.806	879.027	0.364441	0.139458
lpg2767	-	L-sorbosone dehydrogenase	60.7088	134.351	436.351	126.321	109.002	145.77	142.311	66.222	409.286	463.57	61.7088	226.909	0.565505	0.0959262
lpg2778	nuoL	NADH dehydrogenase I, L subunit	0.513595	0	2.55176	0	0	0	0	0	0	0	1.51359	1.28353	-0.0716039	0.207047
lpg2784	nuoF	NADH dehydrogenase I, F subunit	0.287691	0	0	2.40939	1.48504	1.30735	0	0	0	1.26918	1.28769	1.719	0.125463	0.345588
lpg2797	-	ribosomal RNA large subunit methyltransferase J	6253.38	2828.81	3849.15	3661.92	2552.49	2630.4	369.164	208.077	545.995	6462.37	6254.38	2568.6	-0.386489	0.0127106
lpg2797_ig	ig	-	0.351655	0	0	0	0	0	0	0	0	0	1.35166	1	-0.130866	0.197391
lpg2799	-	O-acetyltransferase	285.097	350.607	514.362	795.786	898.746	294.808	617.856	141.157	237.632	303.335	286.097	462.588	0.208681	0.281923
lpg2800	frgA	siderophore biosynthetic protein, iron repressed gene FrgA	408.016	175.789	698.818	224.761	790.041	299.384	134.562	42.87	790.057	451.195	409.016	401.831	-0.0076975	0.186672
lpg2803	-	hypothetical protein	1330.08	4723.32	6123.86	3911.12	5268.92	4986.9	3142.82	4455.7	3321.54	2878.19	1331.08	4313.49	0.510624	0.0871747
lpg2804	-	hypothetical protein	0.439569	0	0	0	0	0	0	0	0	0	1.43957	1	-0.158233	0.180465
lpg2807	-	patatin family protein	203.663	457.116	485.199	631.603	507.587	568.699	248.692	665.008	328.212	1044.54	204.663	549.517	0.428942	0.116806
lpg2809	pepN	aminopeptidase N	257.544	1225.99	1029.82	356.933	1018.14	888.347	462.863	1193.04	168.299	1521.12	258.544	874.839	0.529394	0.100757
lpg2810	prkA	serine protein kinase	268.732	738.119	356.153	485.319	761.231	373.576	309.632	478.541	568.08	293.499	269.732	485.906	0.255619	0.208723
lpg2811	-	hypothetical protein	57.2332	113.632	65.6167	117.716	29.9978	22.5518	52.486	144.643	282.642	227.184	58.2332	118.385	0.308128	0.249423
lpg2812	-	sporulation protein	276.66	283.593	513.998	527.311	1005.97	255.914	245.874	1084.3	563.887	607.622	277.66	566.385	0.309599	0.196689
lpg2813_ig	ig	-	309.205	906.786	393.336	867.379	816.475	642.564	883.809	610.985	1034.12	1381.19	310.205	838.405	0.431805	0.111974
lpg2814	-	aminopeptidase	110.395	393.664	192.84	1107.29	361.162	294.481	23.2489	38.6876	146.493	131.043	111.395	299.767	0.429917	0.231983
lpg2815	-	hypothetical protein	38.6261	0	0	0	2.07906	0	0	0	0	3.49026	39.6261	1.61881	-1.38878	4.27176e-11
lpg2816	rep	ATP-dependent DNA helicase Rep	579.694	999.375	508.165	1002.65	332.946	504.965	1903.24	1818.67	474.425	790.702	580.694	927.125	0.203191	0.292679
lpg2819	-	tyrosine phosphatase II superfamily protein	637.568	143.739	4426.58	267.098	226.32	835.072	240.238	287.194	275.653	506.087	638.568	801.886	0.098906	0.158347
lpg2824	recN	DNA repair protein RecN	114.138	274.529	449.11	226.482	359.38	255.261	83.1323	309.501	94.7732	66.9495	115.138	236.457	0.312535	0.20778
lpg2827	-	hypothetical protein	82.1242	137.912	251.166	321.825	200.48	383.708	230.727	36.5964	83.8701	0	83.1242	183.921	0.344903	0.355508
lpg2828	-	hypothetical protein	742.934	7517.16	2401.57	1101.43	2239.14	1461.29	11897.8	7520.38	5239.09	4100.42	743.934	4831.92	0.812585	0.0142049
lpg2829	sidH	SidH	644.443	1210.45	1406.38	2317.83	1291.98	1441.68	835.902	1363.82	1376.59	1293.62	645.443	1394.14	0.334448	0.154397
lpg2831	vipD	VipD	566.316	1368.11	959.097	1119.68	835.483	722.967	1337.87	1344.31	2205.78	817.038	567.316	1191.04	0.3221	0.164677
lpg2832	-	hypothetical protein	705.712	736.177	790.317	672.907	975.374	1157.33	611.163	698.468	659.219	208.146	706.712	724.234	0.0106366	0.283364
lpg2837	-	phospholipase/lecithinase/hemolysin, lysophospholipase A, glycerophospholipid-cholesterol acyltransferase	165.265	606.358	644.502	297.387	791.526	360.176	3.52255	473.313	25.4406	12.0573	166.265	358.143	0.333256	0.249423
lpg2838	-	rhodanese domain protein	8.78978	0	0	0	0	0	22.5443	0	0	0	9.78978	3.50493	-0.446094	0.000266626
lpg2838_ig	ig	-	18.7099	73.1644	25.8821	0	5.94016	9.80515	7.39736	3.13683	1.6774	16.8167	19.7099	16.98	-0.0647451	0.0934547
lpg2842	-	PhoH protein (phosphate starvation inducible protein)	164.782	566.215	513.633	148.005	484.123	549.415	158.867	392.801	196.815	728.195	165.782	416.341	0.399913	0.143047
lpg2845_ig	ig	-	77.1343	119.135	112.642	282.931	246.517	202.64	128.925	179.845	91.698	105.977	78.1343	164.368	0.322975	0.167683
lpg2848_ig	ig	-	22.6569	137.264	1.82269	67.807	104.844	57.1967	60.2357	0	1.11827	11.1054	23.6569	50.0438	0.325393	0.213522
lpg2854	-	hypothetical protein	234.955	705.746	659.448	651.567	475.51	837.36	2412.24	587.982	254.686	152.302	235.955	749.538	0.501964	0.121566
lpg2860	-	hypothetical protein	104.552	370.031	753.498	230.613	91.4785	258.202	50.7248	37.9905	142.579	153.254	105.552	233.041	0.343966	0.249523
lpg2862	legC8	coiled-coil containing protein	140.484	264.493	260.28	252.297	68.9058	682.765	280.395	77.0266	109.031	55.5268	141.484	228.858	0.208857	0.342096
lpg2871	ptsP	phosphoenolpyruvate protein phosphotransferase PtsP	149018	1366.82	1101.63	1166.49	629.954	1984.24	366.346	693.24	207.159	4005.55	149019	1281.16	-2.06564	1.20655e-23
lpg2877	-	hypothetical protein	663.262	2436.12	1629.12	2249.33	2243.9	2203.54	1871.18	1758.02	1442.85	2125.57	664.262	1996.51	0.477933	0.0951691
lpg2884	-	hypothetical protein	1054.97	2594.75	3653.03	3584.82	4318.5	2219.56	3275.62	3487.46	2569.22	1744.49	1055.97	3050.72	0.460749	0.100872
lpg2885	-	hypothetical protein	503.842	1051.5	729.804	2032.15	632.924	981.169	604.47	612.031	4605.87	805.615	504.842	1340.5	0.424112	0.158347
lpg2888	-	hypothetical protein	510.574	1207.21	1592.3	415.791	283.049	771.339	1551.33	542.323	290.191	1489.07	511.574	905.734	0.248092	0.266193
lpg2889	gidA	glucose inhibited division protein A	0.802582	2.58989	1.45815	3.09778	2.97008	1.30735	5.28383	4.87952	4.19351	0	1.80258	3.86446	0.331193	0.178855
lpg2890	gidB	glucose inhibited division protein B	71157	158534	150069	170801	171939	148836	334071	325218	343838	119160	71158	213608	0.477395	0.100872
lpg2901	-	transporter, LysE family	597.508	1016.86	1440.65	1051.87	1516.82	1239.04	1332.93	963.007	1324.87	1370.4	598.508	1251.72	0.320436	0.157405
lpg2902_ig	ig	-	1.74693	2.26616	0	11.3585	0	1.63419	0	0	0	0	2.74693	2.69543	-0.00821876	0.14982
lpg2912	-	hypothetical protein	218.134	1447.43	644.502	801.981	676.881	922.992	936.647	1099.63	544.876	1115.93	219.134	911.097	0.618855	0.0397402
lpg2913	-	hypothetical protein	515.167	1521.24	1727.91	1187.14	809.644	1776.04	1736.62	1715.15	1620.65	1732.75	516.167	1537.35	0.473982	0.0986246
lpg2919	-	(serine-type) D-alanyl-D-alanine carboxypeptidase	0.351655	0	0	1.37679	0	0	0	0	0	0	1.35166	1.15298	-0.0690454	0.230066
lpg2920_ig	ig	-	391.478	2515.76	239.866	1075.27	1498.41	3559.92	141.959	299.045	429.415	443.897	392.478	1134.73	0.461076	0.207047
lpg2923	-	ABC transporter, ATP binding protein	1320.08	1349.98	884.003	923.828	343.935	781.797	250.101	1878.27	43.3329	1084.84	1321.08	838.787	-0.197277	0.0934547
lpg2925	-	outer membrane efflux protein	338.613	451.289	101.706	158.331	222.756	291.213	374.447	530.473	15.3762	34.9026	339.613	243.277	-0.144883	0.100674
lpg2929_ig	ig	-	168.149	247.658	45.2026	61.2673	0	104.261	0	30.6712	5.03221	90.1121	169.149	65.9117	-0.409308	0.000123402
lpg2936	-	hypothetical protein	7758.03	20452.4	15701	17099.8	20468.6	23081.7	12332.8	11815.4	10573.5	16404.8	7759.03	16437.7	0.326032	0.158347
lpg2941	waaM	WaaM	86.6315	106.186	487.751	91.9009	35.641	244.475	141.607	53.3261	90.8593	103.121	87.6315	151.541	0.237869	0.306112
lpg2944	lpxD	UDP-3-O-[3-hydroxymyristoyl] glucosamine N-acyltransferase	146.496	438.987	715.587	1443.91	356.41	723.293	134.209	331.459	250.213	71.0744	147.496	497.127	0.527687	0.122616
lpg2947	-	ABC transporter, ATP binding protein	344.442	1345.77	1369.2	1374.04	1285.75	1886.84	413.9	9260.97	828.916	799.904	345.442	2063.81	0.776294	0.0413396
lpg2949	wbmI	asparagine synthetase (B)	0.359614	0	0	2.06519	1.48504	0	0	0	0	0	1.35961	1.39447	0.0109935	0.271762
lpg2951_ig	ig	-	751.402	2859.89	4086.46	1594.33	3528.16	3041.88	3142.82	1405.65	747.842	1428.47	752.402	2427.17	0.50865	0.100674
lpg2953_ig	ig	-	616.236	1505.37	2076.4	2031.46	2959.09	1771.14	706.624	1713.76	1036.08	1343.75	617.236	1683.63	0.435795	0.1122
lpg2968	argD	N-acetylornithine aminotransferase ArgD	141.802	239.241	234.397	174.853	496.894	457.247	262.078	455.538	193.181	197.358	142.802	302.199	0.325559	0.167683
lpg2969	-	hypothetical protein	4173.7	10842.6	12687.7	14254.3	13355	15243.1	14418.2	12159.8	13150	16411.2	4174.7	13614.5	0.513377	0.0825483
lpg2970	-	glycerophosphoryl diester phosphodiesterase	217.046	642.617	360.892	260.214	592.828	162.766	543.178	3067.82	608.897	288.74	218.046	726.328	0.522584	0.133079
lpg2971	maeA	malate dehydrogenase (NAD-linked), malic enzyme	757.604	1147	473.534	1420.85	884.787	1208.65	1087.06	1210.12	3520.31	1881.57	758.604	1426.99	0.274404	0.218579
lpg2976	-	hypothetical protein	598.004	2156.73	1545.64	2135.06	1644.53	2109.09	1060.99	1129.26	2101.79	1108.95	599.004	1666.78	0.444449	0.106715
lpg2977	-	zinc metalloprotease (virulence metalloprotease)	30.9156	170.609	12.7588	65.0534	19.8995	147.077	40.1571	86.7857	0	6.98052	31.9156	62.0357	0.288639	0.266193
lpg2991_ig	ig	-	528.867	1629.04	3145.23	1975.7	2452.99	1497.9	1837.72	2331.01	1080.25	2089.4	529.867	2005.36	0.578025	0.0572839
lpg2995	-	lipoprotein	149.296	22.9853	454.942	162.117	18.1175	105.896	214.523	34.1566	438.92	57.4306	150.296	168.677	0.0501065	0.158347
lpg2997	-	alkane-1-monooxygenase	268.465	1338.65	1032	1455.27	746.084	1581.57	635.116	520.714	506.296	1644.86	269.465	1052.17	0.591585	0.0614924
lpg2998	-	sulfate transporter	686.7	782.795	906.604	2025.26	1163.08	654.657	296.951	377.465	303.33	1441.48	687.7	884.514	0.109306	0.326931
lpg2999	legP	astacin protease	671.34	832.327	531.86	1560.25	1295.25	642.237	426.229	1732.58	182.557	500.059	672.34	856.927	0.105355	0.321473
lpg3001	thdF	GTP binding protein in thiophene and furan oxidation (GTPase)	74.4452	0	0	0	0	0	0	1.39415	0	0	75.4452	1.15491	-1.81509	1.08038e-16

## Sheet: Sublibrary C
Sublibrary C
Gene ID	Gene Name	Annotation	Input average cpm	Output 1	Output 2	Output 3	Output 4	Output 5	Output 6	Output 7	Output 8	Output 9	Output 10	InputAvg+1	OutputAvg+1	Log10 fold change	q-value			Entries with Input read count <5	Gene ID	Gene Name	Annotation	Log10 fold change	q-value	Mean Log10 fold change	Stdev of Log10 fold change	Z score
lpg0005_ig	ig	-	2.12039	0	0	0	0	0	0	0	0	0	0	3.12039	1	-0.494208	0.249383			were excluded before Z calcs	lpg0008	-	hypothetical protein	-0.168226	0.0978089	-0.350429	0.709129	0.256939
lpg0008	-	hypothetical protein	995.762	617.354	645.466	688.622	725.708	943.603	712.99	862.286	684.783	387.667	488.042	996.762	676.652	-0.168226	0.0978089				lpg0010	-	GTP binding protein HflX	-0.200198	0.11846			0.211853
lpg0010	-	GTP binding protein HflX	1513.1	540.184	1021.59	906.277	1078.99	1037.76	1347.49	1085.38	777.064	629.959	1114.28	1514.1	954.899	-0.200198	0.11846				lpg0012	-	hypothetical protein	-1.20764	0.00083835			-1.20883
lpg0012	-	hypothetical protein	20.6738	0	0	1.85238	0	0	0	0	1.58423	0	0	21.6738	1.34366	-1.20764	0.00083835				lpg0015	-	multidrug resistance protein	0.343372	0.00191974			0.978386
lpg0015	-	multidrug resistance protein	179.826	366.143	341.717	317.22	558.633	328.254	741.831	398.977	238.03	617.454	68.6158	180.826	398.688	0.343372	0.00191974				lpg0015_ig	ig	-	0.159609	0.0158626			0.719246
lpg0015_ig	ig	-	334.313	279.123	348.441	584.889	291.461	294.297	489.353	290.598	178.226	1585.06	490.941	335.313	484.239	0.159609	0.0158626				lpg0017	-	hypothetical protein	0.35235	0.00249207			0.991046
lpg0017	-	hypothetical protein	69.8945	293.352	139.218	181.07	153.827	265.999	79.4313	226.267	179.414	26.574	40.5896	70.8945	159.574	0.35235	0.00249207				lpg0020_ig	ig	-	0.267883	0.00423468			0.871932
lpg0020_ig	ig	-	161.969	116.027	143.173	441.33	631.499	402.858	194.323	190.774	330.708	393.92	165.258	162.969	301.987	0.267883	0.00423468				lpg0021	-	alpha helix protein	-1.25438	0.000784904			-1.27474
lpg0021	-	alpha helix protein	16.9631	0	0	0	0	0	0	0	0	0	0	17.9631	1	-1.25438	0.000784904				lpg0022	-	hypothetical protein	0.239626	0.048655			0.832085
lpg0022	-	hypothetical protein	10.3794	0	0	0	0	0	0	0	0	187.581	0	11.3794	19.7581	0.239626	0.048655				lpg0026	-	amino acid permease	-0.196501	0.135333			0.217067
lpg0026	-	amino acid permease	1628.59	772.787	1004.19	785.872	1683.26	767.642	560.274	574.54	735.082	2230.65	1240.88	1629.59	1036.52	-0.196501	0.135333				lpg0027	pit	low affinity inorganic phosphate transporter	-0.155155	0.102419			0.275372
lpg0027	pit	low affinity inorganic phosphate transporter	174.498	74.98	71.1911	169.03	157.507	181.106	106.381	135	173.473	96.9168	52.1867	175.498	122.777	-0.155155	0.102419				lpg0030	-	hypothetical protein	1.10627	6.1622e-08			2.0542
lpg0030	-	hypothetical protein	22.9071	228.224	352	300.549	303.237	394.626	489.826	347.64	594.482	20.3213	12.5635	23.9071	305.347	1.10627	6.1622e-08				lpg0032_ig	ig	-	1.0606	1.44073e-07			1.98981
lpg0032_ig	ig	-	25.5576	228.224	352	300.549	303.237	394.626	489.826	347.64	594.482	20.3213	12.5635	26.5576	305.347	1.0606	1.44073e-07				lpg0034	-	hypothetical protein	-0.293201	0.229954			0.0807028
lpg0034	-	hypothetical protein	394.581	62.3921	133.681	222.286	99.3617	187.794	226.001	134.366	117.233	615.891	204.881	395.581	201.389	-0.293201	0.229954				lpg0035	-	hypothetical protein	-0.322129	0.212097			0.0399081
lpg0035	-	hypothetical protein	1424.34	467.941	664.845	681.213	591.018	876.203	731.43	457.604	295.459	1050.45	962.554	1425.34	678.872	-0.322129	0.212097				lpg0038	legA10	ankyrin repeat-containing protein	-1.00051	0.0124437			-0.916725
lpg0038	legA10	ankyrin repeat-containing protein	9.01165	0	0	0	0	0	0	0	0	0	0	10.0116	1	-1.00051	0.0124437				lpg0040	-	integral membrane protein	0.108383	0.0288003			0.647008
lpg0040	-	integral membrane protein	356.242	592.178	660.099	198.205	270.117	108.046	1153.64	461.724	523.191	498.653	109.205	357.242	458.506	0.108383	0.0288003				lpg0044	-	hypothetical protein	0.265013	0.00481743			0.867884
lpg0044	-	hypothetical protein	146.874	198.122	276.854	581.184	176.643	109.59	397.629	497.217	198.821	181.328	94.7091	147.874	272.21	0.265013	0.00481743				lpg0045	-	hypothetical protein	-0.407809	0.266473			-0.0809156
lpg0045	-	hypothetical protein	452.362	129.163	116.674	219.044	114.818	205.288	237.821	108.38	153.274	237.602	240.639	453.362	177.27	-0.407809	0.266473				lpg0047	-	chloramphenicol acetyltransferase	0.154268	0.0096703			0.711715
lpg0047	-	chloramphenicol acetyltransferase	602.429	968.72	660.89	743.268	834.638	929.711	866.652	1761.01	692.704	703.428	436.822	603.429	860.785	0.154268	0.0096703				lpg0048	-	acetyltransferase	0.246554	0.00315108			0.841855
lpg0048	-	acetyltransferase	120.98	179.514	199.731	280.636	249.508	177.504	295.976	160.985	143.769	175.076	279.295	121.98	215.199	0.246554	0.00315108				lpg0055	-	transcriptional regulator, LysR family	0.310754	0.00275534			0.932388
lpg0055	-	transcriptional regulator, LysR family	86.6641	93.0409	122.211	217.655	147.938	286.065	383.918	176.197	194.86	115.675	45.4217	87.6641	179.298	0.310754	0.00275534				lpg0060_ig	ig	-	1.0192	1.44073e-07			1.93142
lpg0059	-	hypothetical protein	3.71068	0	0	0	0	0	0	0	0	0	0	4.71068	1	-0.673083	0.125528				lpg0062	-	hypothetical protein	0.331834	0.0846022			0.962115
lpg0060_ig	ig	-	308.151	3635.16	2723.06	6606.98	3446.01	1925.28	5491.63	4855.23	2747.45	687.797	183.62	309.151	3231.22	1.0192	1.44073e-07				lpg0064	-	hypothetical protein	-0.316374	0.0855235			0.0480246
lpg0062	-	hypothetical protein	5.44076	0	13.8427	0	18.4003	0	17.9666	0	0	70.3428	7.73136	6.44076	13.8284	0.331834	0.0846022				lpg0066	-	phosphoribosylglycinamide synthetase ATP-grasp (A) domain protein	-1.14532	0.00280394			-1.12094
lpg0064	-	hypothetical protein	15.0943	0	0	13.8929	5.8881	38.0734	0	9.82391	0	0	0	16.0943	7.76783	-0.316374	0.0855235				lpg0068	-	transmembrane protein	0.349916	0.00107672			0.987614
lpg0066	-	phosphoribosylglycinamide synthetase ATP-grasp (A) domain protein	12.974	0	0	0	0	0	0	0	0	0	0	13.974	1	-1.14532	0.00280394				lpg0070	aatA	aspartate aminotransferase A	-0.208659	0.249383			0.199922
lpg0068	-	transmembrane protein	249.918	300.467	628.063	493.196	610.154	582.42	586.278	505.139	317.242	762.829	820.49	250.918	561.628	0.349916	0.00107672				lpg0071_ig	ig	-	-0.208659	0.249383			0.199922
lpg0070	aatA	aspartate aminotransferase A	88.0319	19.1555	10.2832	19.45	7.36012	61.7407	46.3349	25.6689	60.5967	228.223	61.8509	89.0319	55.0664	-0.208659	0.249383				lpg0073	-	diguanylate cyclase/phosphodiesterase domain 2	-0.237215	0.276617			0.159653
lpg0071_ig	ig	-	88.0319	19.1555	10.2832	19.45	7.36012	61.7407	46.3349	25.6689	60.5967	228.223	61.8509	89.0319	55.0664	-0.208659	0.249383				lpg0074	-	glutamate synthase	0.0787358	0.0228079			0.6052
lpg0072	uvrB	excinuclease ABC subunit B	2.12039	0	0	0	0	0	0	0	0	0	0	3.12039	1	-0.494208	0.249383				lpg0076	-	hypothetical protein	-0.348017	0.277804			0.0034017
lpg0073	-	diguanylate cyclase/phosphodiesterase domain 2	14.0341	4.37839	4.74607	6.94643	0	0	6.61927	5.3873	1.98029	21.8844	25.1269	15.0341	8.70691	-0.237215	0.276617				lpg0080	-	hypothetical protein	-1.50168	2.21372e-05			-1.62348
lpg0074	-	glutamate synthase	585.245	563.171	992.324	515.888	853.774	1031.58	658.145	863.87	613.096	146.938	778.934	586.245	702.772	0.0787358	0.0228079				lpg0081	-	hypothetical protein	-1.13743	0.00303563			-1.10981
lpg0076	-	hypothetical protein	611.787	799.057	50.2293	202.373	295.141	270.115	96.4523	175.88	155.65	392.357	302.489	612.787	274.974	-0.348017	0.277804				lpg0082	-	hypothetical protein	0.272383	0.00265258			0.878278
lpg0077	pepP	Xaa-Pro aminopeptidase	4.46445	2.7365	0	0	0	0	0	2.8521	0	0	3.86568	5.46445	1.94543	-0.448531	0.210619				lpg0086	-	hypothetical protein	-1.21412	0.0012648			-1.21796
lpg0080	-	hypothetical protein	30.7456	0	0	0	0	0	0	0	0	0	0	31.7456	1	-1.50168	2.21372e-05				lpg0089	-	hypothetical protein	-0.208294	0.265598			0.200437
lpg0081	-	hypothetical protein	12.7223	0	0	0	0	0	0	0	0	0	0	13.7223	1	-1.13743	0.00303563				lpg0090	-	hypothetical protein	0.488987	0.000530084			1.18373
lpg0082	-	hypothetical protein	94.6424	268.724	233.349	138.002	177.379	222.266	140.423	96.9715	148.125	237.602	117.903	95.6424	179.075	0.272383	0.00265258				lpg0091_ig	ig	-	-1.09731	7.59105e-05			-1.05323
lpg0086	-	hypothetical protein	15.3728	0	0	0	0	0	0	0	0	0	0	16.3728	1	-1.21412	0.0012648				lpg0095	-	cytosolic IMP-GMP specific 5'-nucleotidase	-0.0458082	0.0416611			0.429571
lpg0089	-	hypothetical protein	44.3906	34.4799	10.2832	22.2286	34.5926	68.4292	52.4814	32.6407	15.8423	0	0	45.3906	28.0978	-0.208294	0.265598				lpg0096	-	hypothetical protein	-1.02291	0.0101264			-0.948323
lpg0090	-	hypothetical protein	444.569	1084.75	2194.66	1656.49	1580.22	1413.35	2209.42	1227.67	1892.76	150.065	317.952	445.569	1373.73	0.488987	0.000530084				lpg0099	polI	DNA polymerase I	0.293582	0.157648			0.908172
lpg0091	-	conserved domain protein	2.12039	0	0	0	0	0	0	0	0	0	0	3.12039	1	-0.494208	0.249383				lpg0103	vipF	N-terminal acetyltransferase, GNAT family	-1.70611	5.35375e-07			-1.91176
lpg0091_ig	ig	-	44.0853	0	0	0	0	0	0	0	0	12.5054	13.5299	45.0853	3.60353	-1.09731	7.59105e-05				lpg0110	-	hypothetical protein	-0.051644	0.0611887			0.421341
lpg0095	-	cytosolic IMP-GMP specific 5'-nucleotidase	1867.66	1957.69	1766.33	1599.07	1767.9	1843.47	2014.62	1551.54	1306.59	1549.11	1449.63	1868.66	1681.6	-0.0458082	0.0416611				lpg0110_ig	ig	-	-0.468821	0.237585			-0.166953
lpg0096	-	hypothetical protein	9.54174	0	0	0	0	0	0	0	0	0	0	10.5417	1	-1.02291	0.0101264				lpg0119	-	hypothetical protein	0.319817	0.00377084			0.945169
lpg0099	polI	DNA polymerase I	24.163	25.1758	16.6112	244.514	131.746	10.2901	2.83683	5.0704	0	48.4584	0	25.163	49.4703	0.293582	0.157648				lpg0123	dsbA	thiol:disulfide interchange protein DsbA	-0.32517	0.210544			0.0356202
lpg0103	vipF	N-terminal acetyltransferase, GNAT family	49.8291	0	0	0	0	0	0	0	0	0	0	50.8291	1	-1.70611	5.35375e-07				lpg0126	-	ninein	0.0643821	0.0372808			0.584959
lpg0107	-	hypothetical protein	2.65048	0	0	0	0	0	0	0	0	0	0	3.65048	1	-0.56235	0.203601				lpg0130	-	hypothetical protein	0.211227	0.00507929			0.792037
lpg0109_ig	ig	-	2.65048	0	0	0	0	0	0	0	0	0	0	3.65048	1	-0.56235	0.203601				lpg0135	sdhB	SdhB	-0.217382	0.219484			0.187621
lpg0110	-	hypothetical protein	303.096	151.055	418.05	205.614	233.316	128.112	237.348	224.682	113.668	461.136	517.035	304.096	270.002	-0.051644	0.0611887				lpg0140	-	hypothetical protein	-1.4477	5.22249e-05			-1.54735
lpg0110_ig	ig	-	1504.25	654.57	481.726	417.249	242.884	286.58	669.965	293.45	289.122	755.013	1013.77	1505.25	511.433	-0.468821	0.237585				lpg0141	-	oligopeptidase A	1.01706	2.5061e-08			1.9284
lpg0116	-	glycine cleavage system protein P	3.18058	0	0	0	0	0	0	0	0	0	0	4.18058	1	-0.621237	0.161692				lpg0149	-	hypothetical protein	0.381986	0.000857512			1.03284
lpg0119	-	hypothetical protein	43.6379	252.305	91.3619	89.8404	99.3617	31.3848	123.875	88.0983	92.6773	15.6317	37.6904	44.6379	93.2226	0.319817	0.00377084				lpg0150	-	putative phage protein	-0.173446	0.106229			0.249578
lpg0123	dsbA	thiol:disulfide interchange protein DsbA	1293.85	400.076	560.827	851.169	656.523	634.385	575.877	489.294	561.609	332.956	1051.46	1294.85	612.418	-0.32517	0.210544				lpg0151_ig	ig	-	0.333563	0.00347939			0.964553
lpg0126	-	ninein	135.317	254.494	159.784	183.386	162.659	196.541	293.139	62.1125	186.147	23.4476	49.2874	136.317	158.1	0.0643821	0.0372808				lpg0152	-	hypothetical protein	0.981084	9.08522e-07			1.87767
lpg0130	-	hypothetical protein	235.342	300.467	459.578	484.86	434.247	497.527	463.822	325.14	409.127	146.938	312.154	236.342	384.386	0.211227	0.00507929				lpg0153_ig	ig	-	-0.205197	0.188371			0.204804
lpg0135	sdhB	SdhB	1442.75	1305.31	1330.88	346.858	1019.38	482.606	785.802	1246.69	1263.82	28.1371	932.595	1443.75	875.207	-0.217382	0.219484				lpg0154	-	hypothetical protein	0.205359	0.00658269			0.783762
lpg0140	-	hypothetical protein	27.0349	0	0	0	0	0	0	0	0	0	0	28.0349	1	-1.4477	5.22249e-05				lpg0154_ig	ig	-	0.341835	0.00204779			0.976218
lpg0141	-	oligopeptidase A	20.8986	431.272	243.632	282.951	246.564	228.955	331.909	221.196	127.53	98.48	55.0859	21.8986	227.758	1.01706	2.5061e-08				lpg0159	-	hypothetical protein	0.392766	0.000723433			1.04804
lpg0149	-	hypothetical protein	260.043	992.801	714.284	744.657	584.394	1025.41	697.86	467.428	417.84	367.346	268.665	261.043	629.068	0.381986	0.000857512				lpg0160	-	hypothetical protein	-1.21412	0.0012648			-1.21796
lpg0150	-	putative phage protein	314.135	165.832	156.62	152.358	136.898	249.021	272.809	209.788	142.977	257.924	359.508	315.135	211.373	-0.173446	0.106229				lpg0169	-	probable transmembrane protein	0.784999	1.49613e-06			1.60116
lpg0151_ig	ig	-	131.415	221.656	378.895	268.595	244.356	165.671	331.436	223.098	849.146	40.6425	120.802	132.415	285.43	0.333563	0.00347939				lpg0171	legU1	FBOX-containing protein	0.436525	0.000516035			1.10975
lpg0152	-	hypothetical protein	45.453	460.279	756.998	607.118	679.339	326.711	745.141	449.681	357.243	9.37904	45.4217	46.453	444.731	0.981084	9.08522e-07				lpg0172	-	hypothetical protein	-1.34643	0.000231287			-1.40454
lpg0153_ig	ig	-	1410.83	2264.72	334.994	518.666	458.536	1067.08	406.612	261.76	475.664	1322.45	1681.57	1411.83	880.206	-0.205197	0.188371				lpg0176	-	FAD monooxygenase, PheA/TfdB family	-0.471046	0.247673			-0.170091
lpg0154	-	hypothetical protein	148.886	142.298	368.216	180.607	159.715	421.894	266.189	250.668	215.059	298.566	91.8099	149.886	240.502	0.205359	0.00658269				lpg0177	-	chloramphenicol resistance protein	0.948066	2.12879e-07			1.83111
lpg0154_ig	ig	-	70.4224	199.217	297.816	256.092	103.042	124.51	85.5777	135.633	246.744	51.5847	58.9516	71.4224	156.917	0.341835	0.00204779				lpg0180	htpX	heat shock protein, protease HtpX	0.284811	0.0124437			0.895804
lpg0159	-	hypothetical protein	59.5129	204.143	121.816	121.794	211.972	103.93	95.5066	139.436	266.15	143.812	76.3472	60.5129	149.491	0.392766	0.000723433				lpg0181	-	hypothetical protein	-0.897146	0.0298112			-0.77097
lpg0160	-	hypothetical protein	15.3728	0	0	0	0	0	0	0	0	0	0	16.3728	1	-1.21412	0.0012648				lpg0182	-	hypothetical protein	-0.850831	0.0254782			-0.705658
lpg0169	-	probable transmembrane protein	955.795	6901.99	6307.13	7528.54	8808.59	5516.53	6355.92	6189.7	5520.24	3365.51	1815.9	956.795	5832.01	0.784999	1.49613e-06				lpg0184	-	ABC sugar transporter, periplasmic sugar binding protein	-1.37647	0.000149131			-1.4469
lpg0171	legU1	FBOX-containing protein	61.2441	135.183	79.1012	317.683	208.291	183.164	190.068	287.112	91.4892	79.7219	118.87	62.2441	170.068	0.436525	0.000516035				lpg0184_ig	ig	-	0.00181005	0.139982			0.496721
lpg0172	-	hypothetical protein	21.2039	0	0	0	0	0	0	0	0	0	0	22.2039	1	-1.34643	0.000231287				lpg0186	-	ABC sugar transporter, permease	0.0361121	0.0249282			0.545093
lpg0174	pvcA	pyoverdine biosynthesis protein PvcA	2.65048	81.5476	23.7304	35.1952	53.7289	133.257	44.9165	100.14	96.2419	6.2527	3.86568	3.65048	58.8876	1.20767	3.80535e-09				lpg0190	-	hypothetical protein	-0.0261989	0.0600595			0.457224
lpg0176	-	FAD monooxygenase, PheA/TfdB family	2133.45	576.306	765.7	1606.94	953.136	450.707	622.212	531.759	592.897	556.49	548.926	2134.45	721.507	-0.471046	0.247673				lpg0194	-	catalase/(hydro)peroxidase KatG	-0.182347	0.220723			0.237026
lpg0177	-	chloramphenicol resistance protein	71.1493	535.806	958.311	868.766	641.803	1083.55	755.543	498.801	829.343	112.549	107.273	72.1493	640.174	0.948066	2.12879e-07				lpg0194_ig	ig	-	1.11398	7.40916e-08			2.06509
lpg0180	htpX	heat shock protein, protease HtpX	125.612	158.169	306.913	246.367	492.392	298.928	315.361	349.858	224.96	29.7003	6.76494	126.612	243.941	0.284811	0.0124437				lpg0195	-	hypothetical protein	-0.897146	0.0298112			-0.77097
lpg0181	-	hypothetical protein	6.89126	0	0	0	0	0	0	0	0	0	0	7.89126	1	-0.897146	0.0298112				lpg0196	-	hypothetical protein	-1.21412	0.0012648			-1.21796
lpg0182	-	hypothetical protein	8.62134	0	0	0	0	0	0	0	3.56451	0	0	9.62134	1.35645	-0.850831	0.0254782				lpg0198	-	hypothetical protein	-0.240331	0.265615			0.155258
lpg0184	-	ABC sugar transporter, periplasmic sugar binding protein	22.7942	0	0	0	0	0	0	0	0	0	0	23.7942	1	-1.37647	0.000149131				lpg0201	-	hypothetical protein	0.321422	0.00207998			0.947432
lpg0184_ig	ig	-	442.173	166.379	74.7506	344.08	152.355	126.568	331.436	316.266	167.136	2504.2	257.068	443.173	445.024	0.00181005	0.139982				lpg0205	-	hypothetical protein	-0.332602	0.223571			0.0251395
lpg0186	-	ABC sugar transporter, permease	326.035	348.63	415.677	196.352	351.078	479.519	379.663	256.055	382.195	489.273	245.471	327.035	355.391	0.0361121	0.0249282				lpg0206	-	membrane protein	-0.00724473	0.0610546			0.483952
lpg0190	-	hypothetical protein	57.6721	77.1692	45.4832	23.1548	16.1923	92.0965	53.427	71.9364	104.163	17.1949	41.5561	58.6721	55.2373	-0.0261989	0.0600595				lpg0207	-	hypothetical protein	-0.379888	0.257371			-0.0415419
lpg0194	-	catalase/(hydro)peroxidase KatG	1209.38	403.907	601.96	636.293	473.992	633.871	617.011	444.611	264.17	125.054	3742.94	1210.38	795.381	-0.182347	0.220723				lpg0207_ig	ig	-	-0.379888	0.257371			-0.0415419
lpg0194_ig	ig	-	10.4073	210.71	161.762	175.05	97.8896	241.303	162.645	217.394	195.256	6.2527	4.8321	11.4073	148.309	1.11398	7.40916e-08				lpg0208	pkn5	serine/threonine-protein kinase	0.108389	0.0197917			0.647016
lpg0195	-	hypothetical protein	6.89126	0	0	0	0	0	0	0	0	0	0	7.89126	1	-0.897146	0.0298112				lpg0209	-	hypothetical protein	-0.239774	0.24824			0.156044
lpg0196	-	hypothetical protein	15.3728	0	0	0	0	0	0	0	0	0	0	16.3728	1	-1.21412	0.0012648				lpg0210	-	hypothetical protein	-1.00051	0.0124437			-0.916725
lpg0198	-	hypothetical protein	138.056	88.6625	40.7371	56.4976	52.9929	0	76.5944	153.063	57.0322	121.928	142.064	139.056	79.9571	-0.240331	0.265615				lpg0212	phrB	deoxyribodipyrimidine photolyase	-0.00990319	0.0377402			0.480203
lpg0201	-	hypothetical protein	325.419	547.847	708.747	774.295	638.859	1029.01	868.543	1041.33	775.48	221.971	226.142	326.419	684.223	0.321422	0.00207998				lpg0223	-	transcriptional regulator, LysR family	-0.859689	0.00448512			-0.718148
lpg0205	-	hypothetical protein	2120.69	955.037	1039.39	991.486	1160.69	919.421	973.979	686.723	1074.9	297.003	1755.98	2121.69	986.461	-0.332602	0.223571				lpg0224	-	toxin secretion ABC transporter HlyB/MsbA family ATP-binding protein	-0.105377	0.0720197			0.345568
lpg0206	-	membrane protein	336.297	158.717	439.407	598.782	337.094	609.689	346.093	443.66	110.5	51.5847	211.646	337.297	331.717	-0.00724473	0.0610546				lpg0227	-	hypothetical protein	0.0768845	0.0219225			0.60259
lpg0207	-	hypothetical protein	692.366	291.163	331.038	519.13	424.679	134.8	258.624	142.288	246.347	181.328	351.777	693.366	289.118	-0.379888	0.257371				lpg0228	-	amino acid permease family protein	-0.0537328	0.0717848			0.418396
lpg0207_ig	ig	-	692.366	291.163	331.038	519.13	424.679	134.8	258.624	142.288	246.347	181.328	351.777	693.366	289.118	-0.379888	0.257371				lpg0230_ig	ig	-	0.12302	0.0593868			0.667649
lpg0208	pkn5	serine/threonine-protein kinase	580.046	612.975	1269.97	919.707	908.239	1008.95	821.735	704.786	546.955	126.617	527.665	581.046	745.759	0.108389	0.0197917				lpg0234	sidE	SidE	0.454815	0.000765355			1.13554
lpg0209	-	hypothetical protein	399.52	72.7908	142.778	320.925	115.554	111.133	128.603	133.098	34.853	640.901	595.315	400.52	230.595	-0.239774	0.24824				lpg0236	-	hypothetical protein	0.0433469	0.0374793			0.555296
lpg0210	-	hypothetical protein	9.01165	0	0	0	0	0	0	0	0	0	0	10.0116	1	-1.00051	0.0124437				lpg0240	recN	DNA repair protein	-0.897146	0.0298112			-0.77097
lpg0212	phrB	deoxyribodipyrimidine photolyase	515.728	284.048	372.567	511.257	724.972	388.452	479.424	463.942	380.611	464.263	971.252	516.728	505.079	-0.00990319	0.0377402				lpg0242	serA	D-3-phosphoglycerate dehydrogenase	-0.340187	0.215864			0.0144431
lpg0223	-	transcriptional regulator, LysR family	29216.8	1576.77	2167.37	1180.43	877.327	1026.44	2522.89	504.822	8685.53	14315.5	7493.62	29217.8	4036.07	-0.859689	0.00448512				lpg0242_ig	ig	-	0.628127	7.10594e-05			1.37994
lpg0224	-	toxin secretion ABC transporter HlyB/MsbA family ATP-binding protein	1272.44	858.165	998.257	1052.15	929.583	602.486	1224.09	673.096	722.012	1922.7	998.312	1273.44	999.086	-0.105377	0.0720197				lpg0245	-	NAD-glutamate dehydrogenase	-0.551687	0.184064			-0.28381
lpg0227	-	hypothetical protein	1130.49	1990.53	1783.73	1161.91	1084.88	1717.93	1504.47	1318.94	963.607	348.588	1621.65	1131.49	1350.62	0.0768845	0.0219225				lpg0246	-	hypothetical protein	-1.04422	0.00811572			-0.97837
lpg0228	-	amino acid permease family protein	155.86	126.973	254.706	70.8535	171.491	179.048	184.867	169.542	139.808	26.574	52.1867	156.86	138.605	-0.0537328	0.0717848				lpg0248_ig	ig	-	0.447558	0.00107672			1.12531
lpg0230_ig	ig	-	304.269	148.318	469.07	464.484	150.147	1986.51	147.042	327.358	83.172	112.549	153.661	305.269	405.231	0.12302	0.0593868				lpg0250	-	ATP-dependent RNA helicase, DEAD box family	-0.945113	0.0208663			-0.838611
lpg0234	sidE	SidE	73.6589	116.575	136.054	89.3773	184.003	326.196	449.638	224.999	386.948	171.949	31.8919	74.6589	212.763	0.454815	0.000765355				lpg0254	-	hypothetical protein	-1.48693	2.84054e-05			-1.60267
lpg0236	-	hypothetical protein	161.664	145.034	256.683	202.373	100.834	177.504	480.37	154.33	127.53	42.2057	100.508	162.664	179.737	0.0433469	0.0374793				lpg0255	-	outer membrane channel protein	0.114079	0.0299414			0.65504
lpg0240	recN	DNA repair protein	6.89126	0	0	0	0	0	0	0	0	0	0	7.89126	1	-0.897146	0.0298112				lpg0256	-	conserved domain protein	0.190957	0.00658931			0.763453
lpg0242	serA	D-3-phosphoglycerate dehydrogenase	2405.65	996.632	1184.14	957.681	1124.63	617.921	866.179	1038.8	1164.41	1541.29	1494.09	2406.65	1099.58	-0.340187	0.215864				lpg0260	-	hypothetical protein	-1.04422	0.00811572			-0.97837
lpg0242_ig	ig	-	41.6842	184.987	255.497	252.85	368.742	218.15	162.172	83.9786	188.127	67.2165	21.2612	42.6842	181.298	0.628127	7.10594e-05				lpg0263_ig	ig	-	0.0312897	0.0256585			0.538293
lpg0245	-	NAD-glutamate dehydrogenase	22845.3	4214.2	4678.84	5682.64	6225.93	5713.07	4989.51	4150.76	6739.31	16763.5	4972.23	22846.3	6414	-0.551687	0.184064				lpg0267	corA	magnesium and cobalt transport protein CorA	-0.333722	0.20964			0.0235604
lpg0246	-	hypothetical protein	10.0718	0	0	0	0	0	0	0	0	0	0	11.0718	1	-1.04422	0.00811572				lpg0269	-	hypothetical protein	0.211741	0.0179626			0.792762
lpg0248_ig	ig	-	1024.59	2637.98	5367.81	4777.75	1206.32	4373.3	3225	3231.75	2893.2	357.967	661.998	1025.59	2874.31	0.447558	0.00107672				lpg0274	-	transcriptional regulator, LysR family	0.373465	0.0310064			1.02082
lpg0249	-	stearoyl CoA 9-desaturase	2.23222	0	0	0	0	0	0	0	0	0	0	3.23222	1	-0.509501	0.242974				lpg0275	-	SdbA	-1.42234	7.82496e-05			-1.51158
lpg0250	-	ATP-dependent RNA helicase, DEAD box family	7.81278	0	0	0	0	0	0	0	0	0	0	8.81278	1	-0.945113	0.0208663				lpg0275_ig	ig	-	0.0192894	0.0367618			0.52137
lpg0254	-	hypothetical protein	29.6854	0	0	0	0	0	0	0	0	0	0	30.6854	1	-1.48693	2.84054e-05				lpg0276	legG2	Ras GEF	-1.16975	0.00208989			-1.15539
lpg0255	-	outer membrane channel protein	113.17	201.953	26.8944	125.036	78.0173	247.992	284.629	216.443	182.978	87.5378	23.1941	114.17	148.467	0.114079	0.0299414				lpg0277	-	sensory box protein, GGDEF family protein, LssE	-0.512702	0.179766			-0.228834
lpg0256	-	conserved domain protein	985.792	1383.57	1020.8	1199.88	1474.97	1708.67	1573.02	2344.11	1164.41	2605.81	832.087	986.792	1531.73	0.190957	0.00658931				lpg0279	-	hypothetical protein	-0.0129064	0.0378169			0.475968
lpg0260	-	hypothetical protein	10.0718	0	0	0	0	0	0	0	0	0	0	11.0718	1	-1.04422	0.00811572				lpg0284	-	hypothetical protein	-1.22796	0.00107977			-1.23748
lpg0263_ig	ig	-	426.087	330.021	523.254	423.732	343.718	528.912	384.391	352.393	540.222	783.15	370.139	427.087	458.993	0.0312897	0.0256585				lpg0285	-	hypothetical protein	-1.53651	1.23332e-05			-1.67259
lpg0267	corA	magnesium and cobalt transport protein CorA	1486.93	571.928	715.075	694.643	795.629	817.549	1018.9	599.892	524.776	429.873	721.916	1487.93	690.017	-0.333722	0.20964				lpg0289	ppk	polyphosphate kinase	-0.405589	0.273053			-0.0777852
lpg0269	-	hypothetical protein	115.594	58.0137	287.533	361.214	158.243	239.76	180.139	330.844	199.613	9.37904	63.7837	116.594	189.852	0.211741	0.0179626				lpg0290	-	lipoprotein	0.250635	0.00481743			0.84761
lpg0274	-	transcriptional regulator, LysR family	5.0225	11.4933	11.4697	5.09405	80.2253	5.14505	8.9833	0	9.90143	0	0	6.0225	14.2312	0.373465	0.0310064				lpg0292	-	hypothetical protein	-0.617403	0.0428323			-0.376481
lpg0275	-	SdbA	25.4446	0	0	0	0	0	0	0	0	0	0	26.4446	1	-1.42234	7.82496e-05				lpg0293	-	long chain acyl-CoA dehydrogenase	-0.545016	0.185755			-0.274402
lpg0275_ig	ig	-	242.466	128.068	386.409	432.068	447.495	153.323	248.223	170.809	150.502	131.307	287.027	243.466	254.523	0.0192894	0.0367618				lpg0294	-	hypothetical protein	-1.18505	0.00176675			-1.17697
lpg0276	legG2	Ras GEF	13.7825	0	0	0	0	0	0	0	0	0	0	14.7825	1	-1.16975	0.00208989				lpg0365	-	hypothetical protein	0.095193	0.0208663			0.628408
lpg0277	-	sensory box protein, GGDEF family protein, LssE	2515.84	379.826	900.963	486.25	510.057	485.693	1806.12	1261.9	146.145	853.493	889.106	2516.84	772.954	-0.512702	0.179766				lpg0369	-	carboxylesterase/phospholipase	0.00795336	0.0395722			0.505384
lpg0279	-	hypothetical protein	483.389	374.353	349.627	638.145	381.99	546.405	580.605	403.731	341.005	267.303	808.893	484.389	470.206	-0.0129064	0.0378169				lpg0376	sdhA	SdhA, GRIP coiled-coil protein GCC185	-2.82879	2.0865e-23			-3.49493
lpg0284	-	hypothetical protein	15.9029	0	0	0	0	0	0	0	0	0	0	16.9029	1	-1.22796	0.00107977				lpg0377	-	hypothetical protein	0.184869	0.00804457			0.754867
lpg0285	-	hypothetical protein	33.3961	0	0	0	0	0	0	0	0	0	0	34.3961	1	-1.53651	1.23332e-05				lpg0378	-	AF2307	-0.364742	0.000729525			-0.0201832
lpg0289	ppk	polyphosphate kinase	307.807	71.1489	70.4001	112.069	212.708	201.686	85.1049	162.57	115.253	82.8482	89.877	308.807	121.366	-0.405589	0.273053				lpg0384	uvrA	excinuclease ABC A subunit	0.326306	0.00281875			0.95432
lpg0290	-	lipoprotein	103.795	246.285	206.059	165.788	196.515	290.696	143.26	281.407	193.672	35.953	96.642	104.795	186.628	0.250635	0.00481743				lpg0386	htpX	heat shock protein HtpX	-0.57194	0.0936703			-0.31237
lpg0292	-	hypothetical protein	246.928	58.0137	69.2135	94.4714	0	15.9497	64.3015	18.0633	81.1917	161.007	26.0933	247.928	59.8305	-0.617403	0.0428323				lpg0394	-	methylated DNA protein cysteine S-methyltransferase	0.380287	0.0011627			1.03044
lpg0293	-	long chain acyl-CoA dehydrogenase	643.72	171.852	181.933	169.03	166.339	91.0675	227.892	193.309	164.364	64.0901	398.165	644.72	183.804	-0.545016	0.185755				lpg0401	-	hypothetical protein	-1.18505	0.00176675			-1.17697
lpg0294	-	hypothetical protein	14.3126	0	0	0	0	0	0	0	0	0	0	15.3126	1	-1.18505	0.00176675				lpg0402	legA9	putative ankyrin-repeat containing protein	-1.10251	0.00446427			-1.06057
lpg0365	-	hypothetical protein	62.0247	121.5	89.3843	91.6928	113.346	79.7483	75.176	34.859	85.9444	65.6533	17.3956	63.0247	78.47	0.095193	0.0208663				lpg0403	legA7	ankyrin repeat-containing protein	-1.36669	0.000170787			-1.43311
lpg0369	-	carboxylesterase/phospholipase	149.08	111.649	156.225	169.956	209.763	155.895	218.909	81.1265	251.496	35.953	127.567	150.08	152.854	0.00795336	0.0395722				lpg0404	-	amino acid antiporter	-0.9237	0.0067683			-0.808415
lpg0376	sdhA	SdhA, GRIP coiled-coil protein GCC185	871.685	0	0	0	2.94405	0	0	0	0	0	0	872.685	1.2944	-2.82879	2.0865e-23				lpg0404_ig	ig	-	0.933581	1.15369e-06			1.81069
lpg0377	-	hypothetical protein	3778.06	3386.69	4991.29	9996.37	4262.98	5390.47	3602.78	4296.53	9771.12	3335.81	8799.25	3779.06	5784.33	0.184869	0.00804457				lpg0405	-	hypothetical protein	-0.799407	0.0594173			-0.63314
lpg0378	-	AF2307	71.6503	0	0	0	0	2.57253	0	17.7464	0	215.718	67.6494	72.6503	31.3686	-0.364742	0.000729525				lpg0416	zwf	glucose-6-phosphate-1-dehydrogenase	0.00093457	0.20964			0.495487
lpg0384	uvrA	excinuclease ABC A subunit	320.147	470.677	510.598	593.688	1169.52	915.305	1076.1	1014.71	599.234	87.5378	360.475	321.147	680.786	0.326306	0.00281875				lpg0418	edd	6-phosphogluconate dehydratase	-1.39761	1.44821e-05			-1.47672
lpg0386	htpX	heat shock protein HtpX	421.924	64.034	31.6405	102.807	65.5051	23.1527	99.7619	44.9998	156.839	453.32	81.1793	422.924	113.324	-0.57194	0.0936703				lpg0421	ywtG	D-xylose (galactose, arabinose)-proton symporter	-0.459411	0.16313			-0.153684
lpg0390	vipA	VipA	3.71068	0	0	0	0	0	0	0	0	0	0	4.71068	1	-0.673083	0.125528				lpg0431	-	hypothetical protein	-0.083983	0.0831165			0.375737
lpg0393	-	hypothetical protein	2.12039	0	0	0	0	0	0	0	0	0	3.86568	3.12039	1.38657	-0.352267	0.263751				lpg0434	-	hypothetical protein	-0.250657	0.175044			0.140697
lpg0394	-	methylated DNA protein cysteine S-methyltransferase	240.648	507.894	578.23	976.204	526.249	892.667	579.186	498.801	869.345	193.834	168.157	241.648	580.057	0.380287	0.0011627				lpg0435_ig	ig	-	0.310083	0.00176411			0.931441
lpg0401	-	hypothetical protein	14.3126	0	0	0	0	0	0	0	0	0	0	15.3126	1	-1.18505	0.00176675				lpg0436	legA11	ankyrin repeat-containing protein	-0.188361	0.122198			0.228546
lpg0402	legA9	putative ankyrin-repeat containing protein	11.6621	0	0	0	0	0	0	0	0	0	0	12.6621	1	-1.10251	0.00446427				lpg0437	-	hypothetical protein	-1.12892	0.000622697			-1.09782
lpg0403	legA7	ankyrin repeat-containing protein	22.2641	0	0	0	0	0	0	0	0	0	0	23.2641	1	-1.36669	0.000170787				lpg0439	-	hypothetical protein	-1.15389	0.00256507			-1.13302
lpg0404	-	amino acid antiporter	352.897	17.5136	53.3933	2.31548	19.8723	29.8413	70.448	81.1265	14.2581	51.5847	71.5151	353.897	42.1868	-0.9237	0.0067683				lpg0439_ig	ig	-	-0.123855	0.105076			0.319511
lpg0404_ig	ig	-	20.2007	150.507	312.845	241.736	270.853	148.178	266.189	226.584	166.344	7.81587	18.362	21.2007	181.941	0.933581	1.15369e-06				lpg0444	icmQ	IcmQ	-3.10648	2.66513e-34			-3.88653
lpg0405	-	hypothetical protein	5.30097	0	0	0	0	0	0	0	0	0	0	6.30097	1	-0.799407	0.0594173				lpg0445_ig	ig	-	-1.74856	2.15563e-07			-1.97162
lpg0416	zwf	glucose-6-phosphate-1-dehydrogenase	10.2676	36.669	0	25.4702	18.4003	7.20308	6.61927	8.55631	0	0	0	11.2676	11.2918	0.00093457	0.20964				lpg0453	icmC	IcmC (DotE)	-2.80791	5.19184e-23			-3.46549
lpg0418	edd	6-phosphogluconate dehydratase	1539.71	13.6825	44.2967	45.3833	23.5524	53.5086	92.6698	51.3378	34.0609	25.0108	223.243	1540.71	61.6746	-1.39761	1.44821e-05				lpg0456	icmB	IcmB (DotO)	-3.09306	2.82096e-32			-3.8676
lpg0421	ywtG	D-xylose (galactose, arabinose)-proton symporter	143.802	34.4799	54.9753	59.2762	86.8494	31.8993	88.4146	56.4082	55.448	25.0108	0	144.802	50.2762	-0.459411	0.16313				lpg0458	icmF	IcmF	-0.585249	0.0978089			-0.331139
lpg0431	-	hypothetical protein	171.536	202.501	143.173	99.1023	103.778	98.785	106.381	210.739	342.193	53.1479	52.1867	172.536	142.199	-0.083983	0.0831165				lpg0459	icmH	IcmH (DotU)	-1.07679	0.00364476			-1.0243
lpg0434	-	hypothetical protein	43.6938	0	113.906	48.1619	15.4563	10.8046	10.4017	5.7042	13.0699	23.4476	0	44.6938	25.0952	-0.250657	0.175044				lpg0460_ig	ig	-	-1.75602	1.29966e-07			-1.98213
lpg0435_ig	ig	-	757.95	1677.47	1406.02	1868.13	1336.6	1469.43	1859.54	1867.81	1384.62	2083.71	535.397	758.95	1549.87	0.310083	0.00176411				lpg0466	-	oxaloacetate decarboxylase alpha subunit	-0.448841	0.273746			-0.138778
lpg0436	legA11	ankyrin repeat-containing protein	332.838	218.372	268.549	211.171	139.842	237.702	405.194	179.366	197.236	218.844	77.3136	333.838	216.359	-0.188361	0.122198				lpg0473	-	hypothetical protein	-1.35668	0.000199174			-1.41899
lpg0437	-	hypothetical protein	22.2641	0	0	0	0	0	0	7.28871	0	0	0	23.2641	1.72887	-1.12892	0.000622697				lpg0481	-	S-adenosylmethionine-dependent methyltransferase	0.0318203	0.0374793			0.539041
lpg0439	-	hypothetical protein	13.2524	0	0	0	0	0	0	0	0	0	0	14.2524	1	-1.15389	0.00256507				lpg0483	legA12	ankyrin repeat-containing protein	-1.30284	0.000429053			-1.34307
lpg0439_ig	ig	-	524.37	182.251	264.989	362.603	251.716	200.657	270.917	276.337	339.817	898.825	892.005	525.37	395.012	-0.123855	0.105076				lpg0483_ig	ig	-	0.708525	1.34481e-05			1.49332
lpg0444	icmQ	IcmQ	49485.7	2.7365	12.2607	10.1881	14.7202	7.71758	25.0587	10.7746	17.4265	159.444	116.937	49486.7	38.7263	-3.10648	2.66513e-34				lpg0487_ig	ig	-	0.702755	6.46449e-05			1.48518
lpg0445_ig	ig	-	55.0484	0	0	0	0	0	0	0	0	0	0	56.0484	1	-1.74856	2.15563e-07				lpg0509	-	hypothetical sugar transporter family	-0.39486	0.255049			-0.0626554
lpg0452	icmG	IcmG (DotF)	2.79028	0	0	0	0	0	0	0	0	0	0	3.79028	1	-0.578671	0.193459				lpg0515	legD2	phytanoyl-CoA dioxygenase	-1.02291	0.0101264			-0.948323
lpg0453	icmC	IcmC (DotE)	817.39	2.7365	0	0	0	0	0	0	0	0	0	818.39	1.27365	-2.80791	5.19184e-23				lpg0518	-	hypothetical protein	-0.313944	0.0957823			0.0514511
lpg0456	icmB	IcmB (DotO)	6439.13	0	4.35057	1.85238	0	3.08703	1.89122	1.2676	0	14.0686	15.4627	6440.13	5.19801	-3.09306	2.82096e-32				lpg0519	-	hypothetical protein	0.332159	0.00168281			0.962573
lpg0458	icmF	IcmF	67.6332	17.5136	14.6337	12.5036	7.36012	43.2185	28.3683	13.3098	21.7831	0	9.6642	68.6332	17.8355	-0.585249	0.0978089				lpg0521	-	hypothetical protein	0.118133	0.0260582			0.660758
lpg0459	icmH	IcmH (DotU)	195.004	10.946	27.2899	27.3226	22.8164	12.3481	18.4394	8.23941	10.6935	9.37904	6.76494	196.004	16.4239	-1.07679	0.00364476				lpg0525	-	hypothetical virulence protein	-0.849576	0.0298112			-0.703887
lpg0460_ig	ig	-	824.924	18.0609	9.88765	11.1143	17.6643	6.68857	15.1298	7.60561	15.4462	18.7581	14.4963	825.924	14.4852	-1.75602	1.29966e-07				lpg0527	-	signal transduction protein	0.473102	0.000218368			1.16133
lpg0466	-	oxaloacetate decarboxylase alpha subunit	3262.06	1270.83	924.693	1071.6	929.583	1069.66	1154.12	898.729	984.202	1520.97	1774.35	3263.06	1160.87	-0.448841	0.273746				lpg0537	-	transmission trait enhancer LetE	-0.0152615	0.0452009			0.472647
lpg0473	-	hypothetical protein	21.734	0	0	0	0	0	0	0	0	0	0	22.734	1	-1.35668	0.000199174				lpg0538	-	hypothetical protein	-0.0152615	0.0452009			0.472647
lpg0481	-	S-adenosylmethionine-dependent methyltransferase	77.147	39.9528	109.16	65.7595	38.2726	215.063	54.3726	95.0701	91.4892	32.8267	88.9106	78.147	84.0877	0.0318203	0.0374793				lpg0540	-	major facilitator family transporter	-1.64426	5.15373e-07			-1.82453
lpg0483	legA12	ankyrin repeat-containing protein	19.0835	0	0	0	0	0	0	0	0	0	0	20.0835	1	-1.30284	0.000429053				lpg0541	-	probable membrane protein YdgA-like	-1.43646	4.93476e-06			-1.5315
lpg0483_ig	ig	-	23.5491	76.0746	120.234	188.943	284.837	90.553	84.1593	170.809	100.995	107.859	20.2948	24.5491	125.476	0.708525	1.34481e-05				lpg0542_ig	ig	-	0.0282605	0.0305599			0.534021
lpg0487_ig	ig	-	30.4962	473.414	143.964	65.2964	54.4649	100.843	74.2304	60.5279	162.383	25.0108	418.46	31.4962	158.859	0.702755	6.46449e-05				lpg0560	phaB	acetyoacetyl CoA reductase	-1.23085	0.00107672			-1.24156
lpg0509	-	hypothetical sugar transporter family	1161.28	352.461	327.874	489.491	166.339	324.138	279.901	265.562	514.874	1641.33	310.221	1162.28	468.219	-0.39486	0.255049				lpg0561	phaB	acetyoacetyl CoA reductase	0.66283	1.23332e-05			1.42888
lpg0515	legD2	phytanoyl-CoA dioxygenase	9.54174	0	0	0	0	0	0	0	0	0	0	10.5417	1	-1.02291	0.0101264				lpg0562	-	hypothetical protein	-0.929357	0.00798439			-0.816393
lpg0518	-	hypothetical protein	24.664	5.47299	0	7.40952	39.0087	0	6.61927	0	48.319	0	7.73136	25.664	12.4561	-0.313944	0.0957823				lpg0563	-	hypothetical protein	-0.799407	0.0594173			-0.63314
lpg0519	-	hypothetical protein	101.588	247.927	267.758	372.791	183.267	282.978	222.218	147.992	287.141	79.7219	102.44	102.588	220.424	0.332159	0.00168281				lpg0563_ig	ig	-	0.683127	0.000145995			1.4575
lpg0521	-	hypothetical protein	74.0234	50.3515	240.863	46.7726	64.0331	48.878	192.432	90.6335	158.027	21.8844	60.8844	75.0234	98.4759	0.118133	0.0260582				lpg0580	add	adenosine deaminase	-0.558168	0.0545968			-0.292949
lpg0525	-	hypothetical virulence protein	1648.73	131.899	259.056	359.825	126.594	94.669	192.905	371.724	319.222	331.393	135.299	1649.73	233.259	-0.849576	0.0298112				lpg0588	pyrB	aspartate carbamoyltransferase	-0.340541	0.247673			0.0139439
lpg0527	-	signal transduction protein	236.58	491.475	1014.08	1061.88	415.111	675.546	549.4	845.173	456.654	931.652	610.777	237.58	706.174	0.473102	0.000218368				lpg0597	aas	2-acylglycerophosphoethanolamine acyltransferase	-0.130746	0.0797344			0.309794
lpg0537	-	transmission trait enhancer LetE	4153.16	3302.95	6168.31	4178.04	3669.02	4321.33	6743.62	3747.66	4962.99	1284.93	1718.29	4154.16	4010.72	-0.0152615	0.0452009				lpg0609	alaS	alanyl tRNA synthetase	-0.254457	0.181664			0.135338
lpg0538	-	hypothetical protein	4153.16	3302.95	6168.31	4178.04	3669.02	4321.33	6743.62	3747.66	4962.99	1284.93	1718.29	4154.16	4010.72	-0.0152615	0.0452009				lpg0614_ig	ig	-	-0.310346	0.19935			0.0565249
lpg0540	-	major facilitator family transporter	70.9245	0	0	1.85238	0	2.57253	1.89122	0	0	0	0	71.9245	1.63161	-1.64426	5.15373e-07				lpg0615	-	polypeptide deformylase	0.0682675	0.0394986			0.590438
lpg0541	-	probable membrane protein YdgA-like	46.9851	0	0	0	0	0	7.56488	0	0	0	0	47.9851	1.75649	-1.43646	4.93476e-06				lpg0616	-	GTP cyclohydrolase I PLUS perhaps regulatory protein	-0.0124346	0.0586068			0.476634
lpg0542_ig	ig	-	198.242	70.6016	271.713	371.402	197.987	130.17	204.252	183.802	190.107	267.303	229.041	199.242	212.638	0.0282605	0.0305599				lpg0616_ig	ig	-	0.502316	0.000130707			1.20252
lpg0553_ig	ig	-	2.12039	0	0	0	0	0	0	0	0	0	0	3.12039	1	-0.494208	0.249383				lpg0625_ig	ig	-	-0.149042	0.0831165			0.283993
lpg0560	phaB	acetyoacetyl CoA reductase	16.0159	0	0	0	0	0	0	0	0	0	0	17.0159	1	-1.23085	0.00107672				lpg0628	-	type IV fimbrial biogenesis PilY1-related protein	0.0774972	0.0239973			0.603454
lpg0561	phaB	acetyoacetyl CoA reductase	76.117	378.731	427.146	129.667	491.656	407.488	237.348	440.174	340.609	425.183	259.967	77.117	354.797	0.66283	1.23332e-05				lpg0634	-	hypothetical protein	-0.4219	0.250676			-0.100787
lpg0562	-	hypothetical protein	14.0341	0	0	0	0	0	1.89122	0	0	0	5.79852	15.0341	1.76897	-0.929357	0.00798439				lpg0642	-	hypothetical protein	0.13323	0.021604			0.682047
lpg0563	-	hypothetical protein	5.30097	0	0	0	0	0	0	0	0	0	0	6.30097	1	-0.799407	0.0594173				lpg0645	-	hypothetical protein	-1.52291	1.50377e-05			-1.65341
lpg0563_ig	ig	-	298.825	1215.55	1807.46	2590.09	1320.41	1561.01	2200.91	2102.95	1499.47	39.0794	107.273	299.825	1445.42	0.683127	0.000145995				lpg0645_ig	ig	-	-0.311898	0.220197			0.0543359
lpg0564	-	hypothetical protein	2.23222	0	0	0	0	0	0	0	0	0	0	3.23222	1	-0.509501	0.242974				lpg0651	-	malate oxidoreductase	-1.09953	0.00161212			-1.05637
lpg0567	-	peptidase, M23/M37 family	4.24077	2.7365	5.93259	6.48333	5.15209	8.74659	4.72805	7.28871	4.35663	0	4.8321	5.24077	6.02566	0.060609	0.0283443				lpg0656	-	tryptophan/tyrosine permease	-0.325472	0.240941			0.0351944
lpg0580	add	adenosine deaminase	194.305	18.0609	60.9079	4.16786	30.9125	4.11604	15.6026	40.8801	35.2491	198.523	121.769	195.305	54.0189	-0.558168	0.0545968				lpg0663	-	soluble lytic murein transglycosylase	0.041394	0.0248278			0.552542
lpg0588	pyrB	aspartate carbamoyltransferase	203.742	94.6828	151.874	110.68	52.9929	41.6749	96.4523	49.7533	47.5268	209.465	69.5822	204.742	93.4685	-0.340541	0.247673				lpg0666	-	hypothetical protein	-1.10728	0.00423468			-1.06729
lpg0597	aas	2-acylglycerophosphoethanolamine acyltransferase	453.121	261.062	377.708	377.422	398.183	235.643	332.382	249.717	450.317	451.757	216.478	454.121	336.067	-0.130746	0.0797344				lpg0670	-	hypothetical protein	0.392606	0.000679207			1.04781
lpg0609	alaS	alanyl tRNA synthetase	452.019	350.272	158.993	232.011	124.386	321.051	358.386	260.175	171.097	82.8482	452.284	453.019	252.15	-0.254457	0.181664				lpg0673	-	signal peptide protein	0.247575	0.00462872			0.843294
lpg0614_ig	ig	-	7488.59	2331.49	3101.16	4118.77	3543.9	2798.4	4888.33	2558.02	2699.52	5549.27	5054.38	7489.59	3665.32	-0.310346	0.19935				lpg0674	-	adenylate cyclase	-0.114773	0.0769532			0.332319
lpg0615	-	polypeptide deformylase	281.05	158.717	499.92	987.782	306.181	278.347	408.504	245.598	225.356	112.549	67.6494	282.05	330.06	0.0682675	0.0394986				lpg0676	-	hypothetical protein	1.29555	1.81841e-08			2.32112
lpg0616	-	GTP cyclohydrolase I PLUS perhaps regulatory protein	285.714	205.237	307.308	81.5047	195.043	181.62	152.716	221.83	147.333	681.544	602.08	286.714	278.622	-0.0124346	0.0586068				lpg0680	-	dipeptidyl aminopeptidase/acylaminoacyl peptidase	-0.210215	0.171041			0.197727
lpg0616_ig	ig	-	31.6403	128.068	149.501	87.9881	100.834	69.9727	138.532	63.3801	110.5	101.606	77.3136	32.6403	103.77	0.502316	0.000130707				lpg0692	dppF	ABC type dipeptide/oligopeptide/nickel transport, ATPase component	0.252056	0.00416479			0.849613
lpg0625_ig	ig	-	1417.86	1107.19	878.419	912.76	1006.13	983.22	1212.27	855.948	1065	855.056	1180.97	1418.86	1006.7	-0.149042	0.0831165				lpg0695	legA8	ankyrin repeat-containing protein	-0.083924	0.0800792			0.375821
lpg0628	-	type IV fimbrial biogenesis PilY1-related protein	501.501	235.886	446.922	906.74	519.625	428.069	615.592	629.998	329.915	1428.74	455.184	502.501	600.667	0.0774972	0.0239973				lpg0696	-	hypothetical protein	-1.22796	0.00107977			-1.23748
lpg0634	-	hypothetical protein	2409.3	464.657	560.036	1086.42	401.127	560.811	890.292	508.308	724.388	2232.21	1685.44	2410.3	912.369	-0.4219	0.250676				lpg0699	-	outer membrane protein TolC	-0.705841	5.27629e-07			-0.501194
lpg0642	-	hypothetical protein	166.011	203.595	283.973	150.043	93.4736	451.221	423.161	142.605	358.828	48.4584	104.373	167.011	226.973	0.13323	0.021604				lpg0701	kbl	2-amino-3-ketobutyrate coenzyme A ligase	-0.257892	0.164246			0.130494
lpg0645	-	hypothetical protein	32.3359	0	0	0	0	0	0	0	0	0	0	33.3359	1	-1.52291	1.50377e-05				lpg0714	-	sensor histidine kinase	-0.0289134	0.0493776			0.453396
lpg0645_ig	ig	-	957.445	553.867	546.589	1089.2	444.551	218.15	314.888	479.47	508.933	250.108	258.034	958.445	467.379	-0.311898	0.220197				lpg0716	-	hypothetical protein	-0.925382	0.0239476			-0.810787
lpg0651	-	malate oxidoreductase	28.9619	2.1892	1.97753	3.24167	0	0	0	4.4366	1.98029	0	0	29.9619	2.38253	-1.09953	0.00161212				lpg0717	-	hypothetical protein	-2.53451	1.86626e-17			-3.07995
lpg0656	-	tryptophan/tyrosine permease	1138.93	510.083	353.978	514.035	761.037	408.517	365.478	251.936	280.012	1500.65	431.99	1139.93	538.771	-0.325472	0.240941				lpg0720	-	multidrug resistance protein	-0.743735	3.08804e-06			-0.554632
lpg0657	-	outer membrane protein, OmpA family protein	2.23222	0	0	0	0	0	0	0	0	0	0	3.23222	1	-0.509501	0.242974				lpg0721	-	RND efflux membrane fusion protein, acriflavin resistance protein E	-1.00378	0.00036532			-0.921338
lpg0663	-	soluble lytic murein transglycosylase	357.418	454.806	269.34	536.727	433.511	335.458	492.19	353.661	476.457	414.241	166.224	358.418	394.261	0.041394	0.0248278				lpg0721_ig	ig	-	-0.737978	0.00074979			-0.546514
lpg0666	-	hypothetical protein	11.8019	0	0	0	0	0	0	0	0	0	0	12.8019	1	-1.10728	0.00423468				lpg0733	-	hypothetical protein	-2.54159	1.62458e-17			-3.08993
lpg0670	-	hypothetical protein	136.046	299.373	355.56	243.588	521.833	266.514	367.842	403.731	441.604	336.082	138.198	137.046	338.432	0.392606	0.000679207				lpg0735	-	DNA helicase, SNF2/RAD54 family domain protein	0.0168147	0.0259081			0.517881
lpg0673	-	signal peptide protein	130.409	246.285	204.872	416.786	293.669	162.584	185.812	282.992	310.509	54.7111	155.594	131.409	232.381	0.247575	0.00462872				lpg0739	-	alanine racemase	-0.585567	0.0607257			-0.331587
lpg0674	-	adenylate cyclase	852.619	599.293	703.21	608.044	696.268	724.938	626.467	1229.57	578.243	282.935	494.807	853.619	655.378	-0.114773	0.0769532				lpg0765	-	tetratricopeptide repeat domain 8	0.0407805	0.0305599			0.551677
lpg0676	-	hypothetical protein	8.37083	87.5679	268.153	147.727	352.55	136.858	317.252	245.915	278.824	0	5.79852	9.37083	185.065	1.29555	1.81841e-08				lpg0769	-	hypothetical protein	-0.599575	0.103813			-0.351341
lpg0680	-	dipeptidyl aminopeptidase/acylaminoacyl peptidase	859.934	442.765	851.92	277.857	222.276	294.297	375.407	400.879	215.455	1283.37	931.629	860.934	530.585	-0.210215	0.171041				lpg0770	-	hypothetical protein	-0.344635	0.249383			0.00817038
lpg0692	dppF	ABC type dipeptide/oligopeptide/nickel transport, ATPase component	103.042	146.676	100.063	243.125	140.578	99.2996	85.5777	217.077	272.883	353.277	190.385	104.042	185.894	0.252056	0.00416479				lpg0778	-	glycosyl transferase	0.407956	0.00116693			1.06946
lpg0695	legA8	ankyrin repeat-containing protein	1088.52	927.672	2120.7	836.813	975.952	1226.58	511.575	637.92	949.745	539.295	244.504	1089.52	898.076	-0.083924	0.0800792				lpg0789	-	alginate O-acetyltransferase AlgI	0.401901	0.0154935			1.06092
lpg0696	-	hypothetical protein	15.9029	0	0	0	0	0	0	0	0	0	0	16.9029	1	-1.22796	0.00107977				lpg0791	mip	macrophage infectivity potentiator (Mip)	-0.562799	0.0124337			-0.299479
lpg0699	-	outer membrane protein TolC	579.374	0	0	0	542.441	11.8336	2.83683	2.2183	4.75268	375.162	193.284	580.374	114.253	-0.705841	5.27629e-07				lpg0792	ampG	beta lactamase induction signal transducer AmpG	0.449343	0.000332709			1.12782
lpg0701	kbl	2-amino-3-ketobutyrate coenzyme A ligase	376.644	147.771	334.598	235.715	242.148	196.541	293.612	173.028	203.573	93.7904	154.627	377.644	208.54	-0.257892	0.164246				lpg0796	-	hypothetical protein	-1.24137	0.000932227			-1.25639
lpg0703	-	ABC transporter, ABC binding protein	2.12039	0	0	0	0	0	0	0	0	0	0	3.12039	1	-0.494208	0.249383				lpg0800	nadB1	L-aspartate oxidase	-0.0581265	0.0601722			0.4122
lpg0714	-	sensor histidine kinase	422.145	379.278	659.308	617.769	362.118	550.006	260.516	199.013	388.532	131.307	401.064	423.145	395.891	-0.0289134	0.0493776				lpg0802	-	sulfate transporter	-0.17516	0.154765			0.247161
lpg0716	-	hypothetical protein	7.42135	0	0	0	0	0	0	0	0	0	0	8.42135	1	-0.925382	0.0239476				lpg0805	-	phosphoenolpyruvate synthase	-1.73387	5.36163e-09			-1.9509
lpg0717	-	hypothetical protein	341.382	0	0	0	0	0	0	0	0	0	0	342.382	1	-2.53451	1.86626e-17				lpg0814	-	pseudouridine synthase	0.771749	1.62874e-06			1.58247
lpg0720	-	multidrug resistance protein	191.652	0	0	0	34.5926	0	0	0	7.12903	207.902	87.9442	192.652	34.7568	-0.743735	3.08804e-06				lpg0819_ig	ig	-	-0.0205285	0.0443344			0.46522
lpg0721	-	RND efflux membrane fusion protein, acriflavin resistance protein E	102.286	0	14.2382	11.1143	21.3444	0	4.25525	0	0	25.0108	16.4291	103.286	10.2392	-1.00378	0.00036532				lpg0833	trpC	indole-3-glycerol phosphate synthase	-0.0892181	0.0931717			0.368355
lpg0721_ig	ig	-	512.995	404.454	24.1259	25.4702	114.818	132.228	186.285	12.9929	29.3082	0	0	513.995	93.9682	-0.737978	0.00074979				lpg0834	trpD	anthranilate phosphoribosyltransferase	0.886049	7.75556e-07			1.74366
lpg0733	-	hypothetical protein	347.008	0	0	0	0	0	0	0	0	0	0	348.008	1	-2.54159	1.62458e-17				lpg0842	-	toluene tolerance protein Ttg2B	0.630265	4.23281e-05			1.38296
lpg0735	-	DNA helicase, SNF2/RAD54 family domain protein	839.188	691.239	905.313	768.738	908.239	972.415	904.476	988.095	867.761	764.392	952.89	840.188	873.356	0.0168147	0.0259081				lpg0850	-	ABC transporter, permease protein	0.318431	0.00256507			0.943214
lpg0739	-	alanine racemase	352.228	322.359	106.391	59.2762	46.3688	163.613	95.9795	63.3801	30.1003	6.2527	13.5299	353.228	91.725	-0.585567	0.0607257				lpg0866	-	3-methyladenine DNA glycosylase	-0.976879	0.0154935			-0.883408
lpg0744	-	GGDEF domain protein	2.12039	209.616	148.71	293.139	51.5209	163.613	569.73	87.4645	110.104	0	0	3.12039	164.39	1.72167	3.98269e-12				lpg0868	-	acyl CoA dehydrogenase, short chain specific	-0.166743	0.1399			0.259031
lpg0765	-	tetratricopeptide repeat domain 8	271.461	228.771	412.908	328.797	429.095	116.278	557.91	317.534	242.387	223.534	125.635	272.461	299.285	0.0407805	0.0305599				lpg0877_ig	ig	-	-0.451559	0.270178			-0.142611
lpg0769	-	hypothetical protein	1670.79	106.723	195.38	469.115	229.636	292.239	288.884	239.26	359.62	565.869	1446.73	1671.79	420.346	-0.599575	0.103813				lpg0879	-	two component response regulator with GGDEF domain	-0.17963	0.136095			0.240858
lpg0770	-	hypothetical protein	391.822	51.9934	278.832	166.714	122.178	85.9224	156.026	99.1898	245.159	298.566	261.9	392.822	177.648	-0.344635	0.249383				lpg0884	-	hypothetical protein	0.165964	0.00753973			0.728208
lpg0778	-	glycosyl transferase	11.9697	48.7096	63.281	24.0809	64.7691	16.4642	40.1884	20.9154	24.9516	7.81587	10.6306	12.9697	33.1807	0.407956	0.00116693				lpg0886_ig	ig	-	-0.114099	0.119614			0.333269
lpg0789	-	alginate O-acetyltransferase AlgI	7.56115	32.2907	54.5798	6.48333	13.9842	0	45.3893	1.9014	41.982	9.37904	0	8.56115	21.599	0.401901	0.0154935				lpg0891	-	sensory box protein/GGDEF/EAL domains	-0.752269	0.0336165			-0.566667
lpg0790	sda-2	L-serine dehydratase (iron, sulfur-dependent)	2.12039	2.1892	0	0	0	0	0	1.2676	0	0	0	3.12039	1.34568	-0.365267	0.250676				lpg0892	-	kynurenine 3-monooxygenase	-0.137448	0.0901589			0.300342
lpg0791	mip	macrophage infectivity potentiator (Mip)	16.3782	0	1.58202	0	0	0	0	0	1.58423	34.3898	0	17.3782	4.75561	-0.562799	0.0124337				lpg0894	-	cytokinin oxidase	0.500433	0.000513803			1.19987
lpg0792	ampG	beta lactamase induction signal transducer AmpG	1172.08	4561.74	3610.18	3357.44	3904.55	3352.52	3544.62	3768.26	3365.69	2599.56	937.427	1173.08	3301.2	0.449343	0.000332709				lpg0897	-	Na/Ca antiporter	-0.0245675	0.0534206			0.459524
lpg0796	-	hypothetical protein	16.433	0	0	0	0	0	0	0	0	0	0	17.433	1	-1.24137	0.000932227				lpg0903_ig	ig	-	-0.234546	0.165714			0.163416
lpg0796_ig	ig	-	4.35261	0	9.49214	0	0	7.20308	4.72805	7.60561	0	34.3898	0	5.35261	7.34187	0.137241	0.116195				lpg0911_ig	ig	-	0.83435	5.40202e-06			1.67075
lpg0800	nadB1	L-aspartate oxidase	887.438	768.408	1017.64	970.184	1066.48	1412.83	757.907	563.449	568.342	329.83	306.355	888.438	777.142	-0.0581265	0.0601722				lpg0912_ig	ig	-	0.651228	1.3186e-05			1.41252
lpg0802	-	sulfate transporter	115.876	78.8111	73.5641	151.432	79.4893	115.764	26.4771	91.9011	58.6164	7.81587	86.9778	116.876	78.0849	-0.17516	0.154765				lpg0925	ponA	penicillin binding protein 1A	-2.20368	1.5312e-12			-2.61342
lpg0803	-	acyl CoA dehydrogenase, short chain specific	2.12039	0	0	0	0	0	0	0	0	0	0	3.12039	1	-0.494208	0.249383				lpg0926	-	hypothetical protein	-1.00051	0.0124437			-0.916725
lpg0805	-	phosphoenolpyruvate synthase	213.675	0	0	0	4.41607	4.11604	0	6.97181	8.3172	0	5.79852	214.675	3.96196	-1.73387	5.36163e-09				lpg0927	pilM	type IV pilus biogenesis protein PilM	0.147344	0.0209887			0.70195
lpg0813	mreD	rod shape determining protein MreD	2.65048	2.1892	3.55955	3.70476	0	2.05802	0	3.4859	3.56451	7.81587	25.1269	3.65048	6.15047	0.226558	0.0222268				lpg0927_ig	ig	-	0.222462	0.00504457			0.807881
lpg0814	-	pseudouridine synthase	505.446	3884.73	3274.79	3737.64	3047.83	2902.33	2076.56	4112.41	3804.13	1425.61	1666.11	506.446	2994.21	0.771749	1.62874e-06				lpg0929	pilO	type IV pilus biogenesis protein PilO	-0.016928	0.0531588			0.470297
lpg0819_ig	ig	-	140.343	142.845	53.7888	119.479	185.475	163.613	128.603	125.493	87.1325	256.361	75.3807	141.343	134.817	-0.0205285	0.0443344				lpg0931	pilQ	type IV pilus biogenesis protein PilQ	0.36851	0.00138656			1.01384
lpg0833	trpC	indole-3-glycerol phosphate synthase	480.243	207.426	314.427	163.009	246.564	331.856	474.696	256.372	297.043	1317.76	299.59	481.243	391.874	-0.0892181	0.0931717				lpg0934	-	DamX-related protein	-0.565586	0.0768269			-0.30341
lpg0834	trpD	anthranilate phosphoribosyltransferase	226.03	1508.9	1793.62	2214.06	2600.33	1978.79	1930.46	2584.64	2156.93	148.502	537.329	227.03	1746.36	0.886049	7.75556e-07				lpg0939	eda	2-dehydro-3-deoxy-phosphogluconate aldolase	-0.0573764	0.0545968			0.413258
lpg0842	-	toluene tolerance protein Ttg2B	133.535	690.144	629.25	517.74	751.469	813.948	551.764	771.652	642.404	70.3428	293.792	134.535	574.251	0.630265	4.23281e-05				lpg0940	-	LidA	-1.18505	0.00176675			-1.17697
lpg0850	-	ABC transporter, permease protein	172.405	390.772	372.171	469.578	333.414	500.099	460.039	397.393	490.319	67.2165	118.87	173.405	360.987	0.318431	0.00256507				lpg0943	recO	DNA repair protein RecO	-0.208159	0.250505			0.200627
lpg0866	-	3-methyladenine DNA glycosylase	8.48155	0	0	0	0	0	0	0	0	0	0	9.48155	1	-0.976879	0.0154935				lpg0944	-	hypothetical protein	-0.0569764	0.0789504			0.413822
lpg0868	-	acyl CoA dehydrogenase, short chain specific	313.339	194.839	210.409	272.763	92.7375	171.845	185.812	196.478	238.822	35.953	531.531	314.339	214.119	-0.166743	0.1399				lpg0945	legL1	Gala protein type 1, 3 or 4	-1.69231	7.04239e-07			-1.89229
lpg0877_ig	ig	-	6938.57	2475.98	1965.27	2910.55	2166.08	2332.77	2431.64	1877.95	2221.48	1949.28	4193.3	6939.57	2453.43	-0.451559	0.270178				lpg0948	korB	2-oxoglutarate ferredoxin oxidoreductase beta subunit	-0.0948831	0.0831165			0.360366
lpg0879	-	two component response regulator with GGDEF domain	328.952	114.386	264.989	327.871	242.884	283.493	148.934	96.0208	210.702	64.0901	418.46	329.952	218.183	-0.17963	0.136095				lpg0949	-	carrier/transport protein	-1.09369	0.000312254			-1.04814
lpg0884	-	hypothetical protein	2790.96	2630.32	4133.83	5442.76	3921.47	4376.9	5770.59	3927.03	4449.7	2465.13	3786.43	2791.96	4091.41	0.165964	0.00753973				lpg0953	-	AMP-binding protein	0.0981915	0.0197917			0.632637
lpg0886_ig	ig	-	119.057	93.0409	58.5349	91.2297	179.587	48.3635	149.879	59.8941	61.3888	162.57	8.69778	120.057	92.3186	-0.114099	0.119614				lpg0954	mfd	transcription repair coupling factor	-0.447483	0.249383			-0.136863
lpg0891	-	sensory box protein/GGDEF/EAL domains	1378.23	172.947	147.919	225.99	126.594	132.228	138.532	74.4716	243.575	142.249	1025.37	1379.23	243.988	-0.752269	0.0336165				lpg0961	-	peptide ABC transporter, permease protein	-0.35215	0.242218			-0.0024261
lpg0892	-	kynurenine 3-monooxygenase	579.16	211.805	290.301	302.401	343.718	715.677	529.069	475.033	565.965	278.245	505.438	580.16	422.765	-0.137448	0.0901589				lpg0963	-	hypothetical protein	-1.16975	0.00208989			-1.15539
lpg0894	-	cytokinin oxidase	302.766	1664.34	1691.18	1946.39	962.704	554.637	704.007	775.772	938.259	179.765	188.452	303.766	961.55	0.500433	0.000513803				lpg0967	-	hypothetical protein	0.0445588	0.0239973			0.557005
lpg0897	-	Na/Ca antiporter	44.8927	28.4596	55.7663	63.9071	52.9929	49.907	53.427	43.0984	51.8835	7.81587	16.4291	45.8927	43.3687	-0.0245675	0.0534206				lpg0968	-	hypothetical protein	-1.06453	0.00660413			-1.00701
lpg0903_ig	ig	-	1381.84	460.279	669.592	451.518	635.179	692.524	850.577	666.124	471.704	2121.23	1029.24	1382.84	805.796	-0.234546	0.165714				lpg0971_ig	ig	-	-0.40398	0.203404			-0.0755167
lpg0911_ig	ig	-	41.909	243.548	406.185	485.787	316.485	363.755	433.562	178.098	426.157	12.5054	54.1195	42.909	293.02	0.83435	5.40202e-06				lpg0975	-	transmembrane protein	-0.294149	0.221556			0.0793647
lpg0912_ig	ig	-	50.2787	272.555	221.879	182.923	259.076	274.231	254.842	359.682	164.76	178.202	118.87	51.2787	229.702	0.651228	1.3186e-05				lpg0976	-	antirestriction protein	0.255127	0.00811572			0.853944
lpg0921	-	hypothetical protein	4.24077	0	0	0	0	0	0	0	0	0	0	5.24077	1	-0.719395	0.0978089				lpg0982	-	hypothetical protein	-0.523443	0.198744			-0.24398
lpg0925	ponA	penicillin binding protein 1A	158.839	0	0	0	0	0	0	0	0	0	0	159.839	1	-2.20368	1.5312e-12				lpg0986	-	membrane protein	0.121832	0.0422736			0.665974
lpg0926	-	hypothetical protein	9.01165	0	0	0	0	0	0	0	0	0	0	10.0116	1	-1.00051	0.0124437				lpg0987	-	membrane protein, Tfp pilus assembly, pilus retraction ATPase PilT	-0.0247813	0.0382158			0.459223
lpg0927	pilM	type IV pilus biogenesis protein PilM	602.929	738.307	1310.71	691.864	839.054	358.096	321.98	448.414	442	2841.85	476.445	603.929	847.872	0.147344	0.0209887				lpg0988	-	hypothetical protein	0.00828568	0.0387243			0.505853
lpg0927_ig	ig	-	330.635	425.799	299.794	570.533	460.744	332.371	1100.22	469.646	430.118	601.822	834.02	331.635	553.506	0.222462	0.00504457				lpg1000	-	putative exported protein	-0.151776	0.14308			0.280137
lpg0929	pilO	type IV pilus biogenesis protein PilO	286.597	560.434	108.764	323.703	178.851	213.52	351.767	206.302	76.439	270.429	465.814	287.597	276.602	-0.016928	0.0531588				lpg1005	lvrA	LvrA	0.260456	0.00504457			0.861459
lpg0931	pilQ	type IV pilus biogenesis protein PilQ	168.663	286.785	455.623	563.587	716.876	715.163	342.311	346.689	228.129	131.307	167.191	169.663	396.366	0.36851	0.00138656				lpg1017_ig	ig	-	-0.0458308	0.0813783			0.429539
lpg0934	-	DamX-related protein	218.464	32.838	87.8023	117.626	97.8896	45.791	58.6278	25.352	24.1595	0	96.642	219.464	59.6728	-0.565586	0.0768269				lpg1018	-	chemiosmotic efflux system B protein C	-0.200539	0.237384			0.211373
lpg0939	eda	2-dehydro-3-deoxy-phosphogluconate aldolase	282.029	131.899	336.18	344.08	354.022	183.678	307.323	165.105	287.537	242.292	117.903	283.029	248.002	-0.0573764	0.0545968				lpg1020	-	chemiosmotic efflux system B protein A	0.32043	0.00855218			0.946033
lpg0940	-	LidA	14.3126	0	0	0	0	0	0	0	0	0	0	15.3126	1	-1.18505	0.00176675				lpg1024	-	copper efflux ATPase	-0.602607	0.1399			-0.355616
lpg0943	recO	DNA repair protein RecO	90.2048	53.6353	51.4158	74.0952	64.0331	61.7407	62.4103	80.1758	100.995	6.2527	0	91.2048	56.4753	-0.208159	0.250505				lpg1025	yegE	sensory box/GGDEF/EAL family	-0.746191	0.0416611			-0.558096
lpg0944	-	hypothetical protein	131.33	35.5745	124.189	133.834	135.426	82.8354	215.126	147.359	38.0215	206.339	31.8919	132.33	116.06	-0.0569764	0.0789504				lpg1035	pcoA	copper efflux ATPase	-0.399391	0.247814			-0.0690455
lpg0945	legL1	Gala protein type 1, 3 or 4	48.2388	0	0	0	0	0	0	0	0	0	0	49.2388	1	-1.69231	7.04239e-07				lpg1049	-	H(+) transporting ATP synthase, subunit B	-0.183647	0.270161			0.235193
lpg0948	korB	2-oxoglutarate ferredoxin oxidoreductase beta subunit	238.693	174.041	217.133	235.715	275.269	258.282	373.989	113.767	112.876	57.8374	97.6084	239.693	192.652	-0.0948831	0.0831165				lpg1056_ig	ig	-	0.771724	1.13933e-05			1.58244
lpg0949	-	carrier/transport protein	45.5626	0	5.93259	9.725	0	0	2.36403	0	9.50537	0	0	46.5626	3.7527	-1.09369	0.000312254				lpg1080	-	deoxyguanosine triphosphate triphosphohydrolase	0.260904	0.00315108			0.862091
lpg0953	-	AMP-binding protein	387.972	882.246	507.039	308.884	274.533	682.234	498.809	227.851	519.627	217.281	748.009	388.972	487.651	0.0981915	0.0197917				lpg1081	-	reverse transcriptase	-0.181036	0.125954			0.238875
lpg0954	mfd	transcription repair coupling factor	544.69	117.122	265.78	142.17	189.891	277.318	199.524	256.055	83.172	332.956	73.4479	545.69	194.744	-0.447483	0.249383				lpg1083	-	hypothetical protein	-1.18505	0.00176675			-1.17697
lpg0961	-	peptide ABC transporter, permease protein	448.462	128.068	257.87	237.105	324.581	260.34	291.248	152.112	127.926	103.169	105.34	449.462	199.776	-0.35215	0.242218				lpg1087_ig	ig	-	-0.125111	0.247673			0.317739
lpg0963	-	hypothetical protein	13.7825	0	0	0	0	0	0	0	0	0	0	14.7825	1	-1.16975	0.00208989				lpg1093	pacL	cation efflux transporter	1.21296	1.73328e-07			2.20466
lpg0967	-	hypothetical protein	1023.04	984.044	1063.91	1057.71	992.145	948.748	2031.64	1173.16	607.948	1517.84	959.655	1024.04	1134.68	0.0445588	0.0239973				lpg1096	-	chemiosmotic efflux system B protein A	-0.194731	0.223467			0.219563
lpg0968	-	hypothetical protein	10.6019	0	0	0	0	0	0	0	0	0	0	11.6019	1	-1.06453	0.00660413				lpg1101	-	hypothetical protein	-1.26701	0.000685966			-1.29255
lpg0969	-	hypothetical protein	4.24077	0	0	0	0	0	0	0	0	0	0	5.24077	1	-0.719395	0.0978089				lpg1101_ig	ig	-	-0.876732	0.0350647			-0.742182
lpg0971_ig	ig	-	29.9091	10.946	27.6854	3.24167	20.6083	4.11604	2.36403	14.5774	19.0107	9.37904	0	30.9091	12.1929	-0.40398	0.203404				lpg1104	-	hypothetical protein	-0.131044	0.11539			0.309373
lpg0975	-	transmembrane protein	78.4051	19.7028	77.5192	32.4167	52.9929	46.3055	119.147	23.1337	4.75268	0	17.3956	79.4051	40.3366	-0.294149	0.221556				lpg1106	-	hypothetical protein	-1.29122	0.000500553			-1.32669
lpg0976	-	antirestriction protein	152.817	148.318	210.805	422.343	425.415	442.989	191.486	429.4	311.697	18.7581	156.56	153.817	276.777	0.255127	0.00811572				lpg1107	-	bacterial/Archaeal transporter family protein	-0.0797455	0.0987338			0.381713
lpg0976_ig	ig	-	2.12039	0	0	0	0	0	0	0	0	0	0	3.12039	1	-0.494208	0.249383				lpg1108	-	putative lipase	-1.35668	0.000199174			-1.41899
lpg0980	-	putative integrase	4.24077	0	0	0	0	0	0	0	0	0	0	5.24077	1	-0.719395	0.0978089				lpg1109	-	hypothetical protein	-1.30284	0.000429053			-1.34307
lpg0982	-	hypothetical protein	1016.22	148.318	216.737	289.434	128.066	271.659	281.792	248.767	308.528	694.049	450.352	1017.22	304.77	-0.523443	0.198744				lpg1111	-	hypothetical protein	0.0173515	0.0310064			0.518637
lpg0986	-	membrane protein	68.6934	141.203	8.70113	75.9476	57.409	138.916	100.235	287.745	47.9229	39.0794	15.4627	69.6934	92.2622	0.121832	0.0422736				lpg1112_ig	ig	-	-0.808937	0.0556792			-0.646579
lpg0987	-	membrane protein, Tfp pilus assembly, pilus retraction ATPase PilT	356.493	340.967	285.951	309.811	189.155	351.407	417.014	414.822	378.234	437.689	241.605	357.493	337.666	-0.0247813	0.0382158				lpg1113_ig	ig	-	0.294026	0.0239476			0.908798
lpg0988	-	hypothetical protein	230.355	168.568	317.987	365.845	295.141	110.619	320.562	166.373	141.392	95.3536	366.273	231.355	235.811	0.00828568	0.0387243				lpg1114	-	sensory box protein (GGDEF domain/EAL domain)	0.520629	0.000104			1.22835
lpg1000	-	putative exported protein	663.025	299.373	225.043	340.375	412.903	405.43	552.236	428.449	620.225	65.6533	1322.06	664.025	468.175	-0.151776	0.14308				lpg1120	-	hypothetical protein	-1.38604	0.000130707			-1.4604
lpg1005	lvrA	LvrA	154.127	212.899	198.544	554.325	333.414	414.177	478.006	282.992	129.115	82.8482	129.5	155.127	282.582	0.260456	0.00504457				lpg1122	-	membrane bound lytic murein transglycosylase D	0.0152354	0.0373837			0.515653
lpg1011	-	hypothetical protein	3.18058	0	0	0	0	0	0	0	0	0	0	4.18058	1	-0.621237	0.161692				lpg1127	-	acyl CoA synthetase, long chain fatty acid:CoA ligase	-0.804235	0.00265028			-0.639948
lpg1017_ig	ig	-	223.632	163.642	213.178	170.882	145.73	114.22	336.637	45.6336	42.3781	367.346	411.695	224.632	202.134	-0.0458308	0.0813783				lpg1136	-	hypothetical protein	-0.365552	0.186414			-0.0213261
lpg1018	-	chemiosmotic efflux system B protein C	223.935	77.1692	120.234	180.607	153.827	145.091	48.2261	5.3873	31.2885	7.81587	637.837	224.935	141.748	-0.200539	0.237384				lpg1137	-	hypothetical protein	-0.866946	0.0372808			-0.728382
lpg1020	-	chemiosmotic efflux system B protein A	236.547	477.792	446.131	1611.57	710.252	344.204	385.336	407.217	422.989	17.1949	135.299	237.547	496.799	0.32043	0.00855218				lpg1139	potC	spermidine/putrescine ABC transporter permease protein PotC	-0.880914	0.024415			-0.74808
lpg1024	-	copper efflux ATPase	1209.65	258.873	571.902	160.694	378.31	110.619	275.173	225.633	165.156	479.894	386.568	1210.65	302.282	-0.602607	0.1399				lpg1144	-	hypothetical protein	0.0322553	0.110527			0.539655
lpg1025	yegE	sensory box/GGDEF/EAL family	5775.12	324.001	641.511	884.512	662.411	871.572	1350.33	787.814	720.032	3687.53	422.325	5776.12	1036.2	-0.746191	0.0416611				lpg1145	-	hypothetical protein	-1.41354	8.76417e-05			-1.49918
lpg1035	pcoA	copper efflux ATPase	678.8	195.386	394.715	193.111	61.089	329.798	226.946	63.697	369.917	173.512	691.957	679.8	271.013	-0.399391	0.247814				lpg1146	-	thermostable carboxypeptidase 1	-0.264729	0.227887			0.120853
lpg1049	-	H(+) transporting ATP synthase, subunit B	977.817	380.373	194.193	366.771	231.108	149.721	147.988	324.189	221	3379.58	1007.98	978.817	641.29	-0.183647	0.270161				lpg1148	-	hypothetical protein	-0.866946	0.0372808			-0.728382
lpg1056_ig	ig	-	199.637	953.395	2482.99	1067.9	2106.47	1211.15	1531.89	146.408	1651.16	443.941	256.101	200.637	1186.14	0.771724	1.13933e-05				lpg1163	-	MFS transporter	0.195413	0.00804457			0.769736
lpg1080	-	deoxyguanosine triphosphate triphosphohydrolase	123.297	230.413	350.023	176.902	105.25	247.992	296.922	224.682	274.071	112.549	237.739	124.297	226.654	0.260904	0.00315108				lpg1165	udk	uridine kinase	0.219939	0.0139542			0.804322
lpg1081	-	reverse transcriptase	504.487	225.487	479.353	327.871	402.599	260.854	155.553	310.879	159.215	740.945	259.001	505.487	333.176	-0.181036	0.125954				lpg1166	-	hypothetical protein	-1.78462	1.14781e-07			-2.02247
lpg1083	-	hypothetical protein	14.3126	0	0	0	0	0	0	0	0	0	0	15.3126	1	-1.18505	0.00176675				lpg1169	-	hypothetical protein	0.319525	0.00975841			0.944757
lpg1087_ig	ig	-	1270.92	159.264	315.614	237.568	418.791	247.477	226.001	148.626	169.512	3923.57	3679.16	1271.92	953.558	-0.125111	0.247673				lpg1171	-	hypothetical protein	-1.30284	0.000429053			-1.34307
lpg1093	pacL	cation efflux transporter	5.97086	16.9663	55.3708	46.7726	160.451	183.678	191.959	329.893	135.451	0	7.73136	6.97086	113.827	1.21296	1.73328e-07				lpg1198	hisC	histidinol-phosphate aminotransferase	0.0586078	0.0334759			0.576816
lpg1096	-	chemiosmotic efflux system B protein A	663.294	453.711	245.609	150.043	309.125	305.616	226.946	133.732	79.6075	1830.48	497.706	664.294	424.257	-0.194731	0.223467				lpg1203	cydB	cytochrome D ubiquinol oxidase, subunit II	-0.957733	0.010353			-0.856408
lpg1101	-	hypothetical protein	17.4932	0	0	0	0	0	0	0	0	0	0	18.4932	1	-1.26701	0.000685966				lpg1207	-	hypothetical protein	-0.145416	0.144503			0.289106
lpg1101_ig	ig	-	6.52891	0	0	0	0	0	0	0	0	0	0	7.52891	1	-0.876732	0.0350647				lpg1223	flgI	flagellar P-ring protein (precursor) FlgI	-1.21992	0.000235894			-1.22614
lpg1104	-	hypothetical protein	638.498	408.285	300.585	326.482	206.819	151.265	565.002	334.647	349.322	1005.12	1071.76	639.498	472.929	-0.131044	0.11539				lpg1224	-	muramidase, peptidoglycan hydrolase FlgJ	-0.322285	0.237585			0.0396889
lpg1106	-	hypothetical protein	18.5534	0	0	0	0	0	0	0	0	0	0	19.5534	1	-1.29122	0.000500553				lpg1225	flgK	flagellar hook associated protein 1 FlgK	-0.770708	0.013867			-0.592669
lpg1107	-	bacterial/Archaeal transporter family protein	649.72	411.022	387.596	385.758	441.607	329.798	293.139	381.548	243.971	2157.18	374.004	650.72	541.562	-0.0797455	0.0987338				lpg1227	-	hypothetical protein	-1.29122	0.000500553			-1.32669
lpg1108	-	putative lipase	21.734	0	0	0	0	0	0	0	0	0	0	22.734	1	-1.35668	0.000199174				lpg1273	-	hypothetical protein	-0.765135	0.0328585			-0.58481
lpg1109	-	hypothetical protein	19.0835	0	0	0	0	0	0	0	0	0	0	20.0835	1	-1.30284	0.000429053				lpg1284	rpoS	stationary phase specific sigma factor RpoS	-0.0822548	0.0831165			0.378175
lpg1111	-	hypothetical protein	8034.31	6189.41	6141.81	12451.7	9189.85	4529.71	14085.8	9805.53	8050.65	7793.99	5380.06	8035.31	8362.85	0.0173515	0.0310064				lpg1290	-	hypothetical protein	0.360183	0.00191499			1.00209
lpg1112_ig	ig	-	5.44076	0	0	0	0	0	0	0	0	0	0	6.44076	1	-0.808937	0.0556792				lpg1291_ig	ig	-	0.42977	0.00109093			1.10022
lpg1113_ig	ig	-	16.3502	13.6825	32.827	2.31548	122.178	58.1391	17.9666	15.845	0	25.0108	43.4889	17.3502	34.1453	0.294026	0.0239476				lpg1292	-	DNA-binding response regulator	-0.818263	0.0524898			-0.65973
lpg1114	-	sensory box protein (GGDEF domain/EAL domain)	53.1808	220.014	202.499	115.311	161.187	143.033	205.197	154.647	201.593	279.808	103.407	54.1808	179.67	0.520629	0.000104				lpg1294	-	membrane bound lytic murein transglycosylase D	0.31763	0.00361549			0.942085
lpg1120	-	hypothetical protein	23.3243	0	0	0	0	0	0	0	0	0	0	24.3243	1	-1.38604	0.000130707				lpg1298_ig	ig	-	-0.19388	0.247803			0.220763
lpg1122	-	membrane bound lytic murein transglycosylase D	15614.8	14655	14178.1	17332.3	21967.8	13505.8	15877.3	12964.4	13691.3	3889.18	33662.3	15615.8	16173.3	0.0152354	0.0373837				lpg1301	-	oxidoreductase	-0.162164	0.155566			0.265488
lpg1127	-	acyl CoA synthetase, long chain fatty acid:CoA ligase	137.721	22.9866	0	4.63095	11.0402	11.8336	83.2137	12.9929	4.75268	56.2743	0	138.721	21.7725	-0.804235	0.00265028				lpg1302	-	tRNA pseudouridine synthase A	-0.365457	0.188342			-0.0211913
lpg1136	-	hypothetical protein	130.688	30.6488	20.5663	174.587	44.1607	19.0367	172.101	38.9787	3.16846	15.6317	38.6568	131.688	56.7536	-0.365552	0.186414				lpg1308	-	sulfatase domain protein	-0.0175456	0.0405418			0.469426
lpg1137	-	hypothetical protein	6.36116	0	0	0	0	0	0	0	0	0	0	7.36116	1	-0.866946	0.0372808				lpg1312	legC1	coiled-coil-containing protein	-0.0341046	0.0510026			0.446075
lpg1139	potC	spermidine/putrescine ABC transporter permease protein PotC	210.768	20.7974	27.6854	16.6714	39.7447	7.71758	46.8077	17.1126	28.5161	29.7003	33.8247	211.768	27.8578	-0.880914	0.024415				lpg1316	-	hypothetical protein	-1.12032	0.00364476			-1.08568
lpg1144	-	hypothetical protein	148.964	164.737	276.063	275.078	136.162	136.858	343.729	58.9434	82.3799	131.307	0	149.964	161.526	0.0322553	0.110527				lpg1317	-	hypothetical protein	-0.834488	0.0465474			-0.682611
lpg1145	-	hypothetical protein	24.9145	0	0	0	0	0	0	0	0	0	0	25.9145	1	-1.41354	8.76417e-05				lpg1318	-	hypothetical protein	-0.296492	0.249383			0.0760608
lpg1146	-	thermostable carboxypeptidase 1	371.487	85.926	126.957	312.126	190.627	96.727	24.5859	222.781	167.928	365.783	421.359	372.487	202.48	-0.264729	0.227887				lpg1324	-	multidrug resistance efflux pump	0.334441	0.00861476			0.965792
lpg1148	-	hypothetical protein	6.36116	0	0	0	0	0	0	0	0	0	0	7.36116	1	-0.866946	0.0372808				lpg1328	legT	thaumatin domain-containing protein	-1.36669	0.000170787			-1.43311
lpg1163	-	MFS transporter	72.5998	100.156	88.1978	213.024	114.818	201.172	60.0463	103.626	148.125	40.6425	74.4143	73.5998	115.422	0.195413	0.00804457				lpg1331	htrA	protease DO	-1.53471	4.312e-06			-1.67005
lpg1165	udk	uridine kinase	472.804	1092.96	772.028	984.54	777.229	1614.52	1037.33	718.73	573.095	39.0794	242.571	473.804	786.208	0.219939	0.0139542				lpg1333	rluD	ribosomal large subunit pseudouridine synthase D, RluD	-0.560767	0.00729136			-0.296614
lpg1166	-	hypothetical protein	59.9009	0	0	0	0	0	0	0	0	0	0	60.9009	1	-1.78462	1.14781e-07				lpg1334	-	tRNA thiotransferase	0.014108	0.0990843			0.514064
lpg1169	-	hypothetical protein	31.5564	32.2907	68.027	98.6392	16.9283	38.5879	30.7323	11.4084	12.2778	240.729	119.836	32.5564	67.9456	0.319525	0.00975841				lpg1338	fliD	flagellar hook associated protein 2 FliD	-0.827261	0.00680384			-0.672419
lpg1170	-	pyruvate formate lyase-activating enzyme PflA	2.65048	0	0	0	0	0	0	0	0	0	0	3.65048	1	-0.56235	0.203601				lpg1340	fliC	flagellin	-1.08393	0.00541108			-1.03437
lpg1171	-	hypothetical protein	19.0835	0	0	0	0	0	0	0	0	0	0	20.0835	1	-1.30284	0.000429053				lpg1354	-	hypothetical protein	-1.45583	4.51517e-05			-1.55882
lpg1198	hisC	histidinol-phosphate aminotransferase	110.016	71.6962	35.991	304.717	112.61	111.648	135.222	89.049	47.1308	209.465	143.03	111.016	127.056	0.0586078	0.0334759				lpg1355	sidG	SidG	-1.27929	0.000582993			-1.30986
lpg1203	cydB	cytochrome D ubiquinol oxidase, subunit II	13.56	0	0	0	0	2.57253	1.89122	1.5845	0	0	0	14.56	1.60482	-0.957733	0.010353				lpg1358	xcpX	general secretion pathway protein LspK	-0.743036	0.0720197			-0.553647
lpg1207	-	hypothetical protein	107.422	31.7434	90.1754	99.1023	132.482	13.3771	89.3602	49.1195	17.4265	157.881	85.0449	108.422	77.5712	-0.145416	0.144503				lpg1363	gspF	type II protein secretion LspF	-0.667832	0.00360809			-0.447595
lpg1223	flgI	flagellar P-ring protein (precursor) FlgI	604.123	53.6353	12.2607	23.1548	27.9685	104.445	11.3473	12.0422	10.6935	34.3898	64.7501	605.123	36.4687	-1.21992	0.000235894				lpg1366	-	hypothetical protein	-0.141794	0.0928217			0.294214
lpg1224	-	muramidase, peptidoglycan hydrolase FlgJ	164.758	31.1961	33.2225	1.85238	215.652	63.7987	40.6612	48.1688	77.2311	189.144	78.28	165.758	78.9206	-0.322285	0.237585				lpg1377_ig	ig	-	0.33782	0.00140191			0.970556
lpg1225	flgK	flagellar hook associated protein 1 FlgK	270.333	100.156	54.5798	29.6381	44.1607	33.9574	71.8664	88.0983	21.7831	0	5.79852	271.333	46.0038	-0.770708	0.013867				lpg1379	-	urocanate hydratase	0.207278	0.0469771			0.786468
lpg1227	-	hypothetical protein	18.5534	0	0	0	0	0	0	0	0	0	0	19.5534	1	-1.29122	0.000500553				lpg1381	-	aldehyde dehydrogenase, NAD dependent	0.105201	0.0359289			0.642521
lpg1273	-	hypothetical protein	18.5534	0	3.55955	0	2.94405	2.05802	6.14647	4.1197	4.75268	0	0	19.5534	3.35805	-0.765135	0.0328585				lpg1386	-	enhanced entry protein EnhA	-1.12032	0.00364476			-1.08568
lpg1284	rpoS	stationary phase specific sigma factor RpoS	419.227	589.989	257.474	191.721	369.478	420.351	544.672	213.591	638.84	112.549	128.534	420.227	347.72	-0.0822548	0.0831165				lpg1405	cmr	multidrug translocase MdfA, chloramphenicol resistance pump Cmr	0.157559	0.0419496			0.716356
lpg1290	-	hypothetical protein	30.9984	47.0677	90.1754	54.6452	33.1206	141.489	49.1717	117.887	136.244	18.7581	34.7911	31.9984	73.3349	0.360183	0.00191499				lpg1423	-	TPR domain protein (heat shock protein) N-acetylglucosaminyl transferase	-0.146553	0.130447			0.287502
lpg1291_ig	ig	-	75.8911	68.9597	160.18	619.621	180.323	136.344	37.8244	278.238	190.107	223.534	163.325	76.8911	206.846	0.42977	0.00109093				lpg1426	-	hypothetical protein	0.148749	0.0347458			0.703931
lpg1292	-	DNA-binding response regulator	5.58056	0	0	0	0	0	0	0	0	0	0	6.58056	1	-0.818263	0.0524898				lpg1427	-	short chain dehydrogenase	-0.348268	0.189893			0.00304746
lpg1294	-	membrane bound lytic murein transglycosylase D	63.1419	45.9731	175.209	159.305	41.9527	97.2415	132.858	246.865	28.12	253.234	142.064	64.1419	133.282	0.31763	0.00361549				lpg1439	-	Mg2+ and Co2+ transporter CorC	-0.211064	0.0258312			0.19653
lpg1298_ig	ig	-	43.8046	22.9866	63.281	16.2083	15.4563	24.6963	62.8831	4.7535	14.2581	0	52.1867	44.8046	28.671	-0.19388	0.247803				lpg1447	-	pseudouridine synthase	0.585873	0.000859322			1.32036
lpg1301	-	oxidoreductase	221.427	183.893	17.7978	94.0083	68.4491	178.533	291.248	75.7392	99.0143	276.682	235.806	222.427	153.117	-0.162164	0.155566				lpg1449	-	hypothetical protein	-0.845567	0.021604			-0.698234
lpg1302	-	tRNA pseudouridine synthase A	63.1945	36.669	8.30562	12.5036	47.1048	2.05802	43.0253	58.3096	31.6846	0	27.0598	64.1945	27.672	-0.365457	0.188342				lpg1449_ig	ig	-	0.499594	0.00118371			1.19869
lpg1308	-	sulfatase domain protein	1544.32	1743.15	1356.98	920.17	1094.45	1365.5	1280.83	1167.46	910.535	2902.81	2089.4	1545.32	1484.13	-0.0175456	0.0405418				lpg1457	relA	GTP pyrophosphokinase ((p)ppGpp synthetase I) stringent stress response RelA	-0.322899	0.244426			0.038823
lpg1312	legC1	coiled-coil-containing protein	372.734	217.825	267.362	581.184	231.108	146.634	286.993	458.238	200.801	553.364	501.572	373.734	345.508	-0.0341046	0.0510026				lpg1462	-	zinc binding TIM barrel protein, YjbN family	-0.331777	0.216796			0.0263027
lpg1316	-	hypothetical protein	12.1922	0	0	0	0	0	0	0	0	0	0	13.1922	1	-1.12032	0.00364476				lpg1469	-	Rtn protein	-0.344057	0.217192			0.00898585
lpg1317	-	hypothetical protein	5.83106	0	0	0	0	0	0	0	0	0	0	6.83106	1	-0.834488	0.0465474				lpg1470	-	serine-type D-Ala-D-Ala carboxypeptidase	-0.0467138	0.0556132			0.428294
lpg1318	-	hypothetical protein	1130.63	221.109	343.695	445.034	373.158	332.885	323.872	296.936	426.949	2038.38	905.535	1131.63	571.755	-0.296492	0.249383				lpg1471	bioA	adenosylmethionine-8-amino-7-oxononanoate aminotransferase	-0.36097	0.227915			-0.0148645
lpg1324	-	multidrug resistance efflux pump	23.8834	14.7771	38.7596	9.2619	75.0733	103.416	86.0505	49.1195	133.075	14.0686	3.86568	24.8834	53.7467	0.334441	0.00861476				lpg1471_ig	ig	-	-0.0903353	0.109867			0.36678
lpg1328	legT	thaumatin domain-containing protein	22.2641	0	0	0	0	0	0	0	0	0	0	23.2641	1	-1.36669	0.000170787				lpg1473	bioF	8-amino-7-oxononanoate synthase	0.54161	0.000332709			1.25794
lpg1331	htrA	protease DO	44.5024	3.2838	0	0	0	0	0	0	0	0	0	45.5024	1.32838	-1.53471	4.312e-06				lpg1479	-	potassium efflux system KefA	-0.0728875	0.269068			0.391384
lpg1333	rluD	ribosomal large subunit pseudouridine synthase D, RluD	19.0287	0	0	0	0	0	0	0	38.8136	6.2527	0	20.0287	5.50663	-0.560767	0.00729136				lpg1488	legC5	coiled-coil-containing protein	-1.48693	2.84054e-05			-1.60267
lpg1334	-	tRNA thiotransferase	12.0536	10.946	2.76854	2.31548	5.8881	64.3132	7.09208	2.8521	7.92114	6.2527	14.4963	13.0536	13.4846	0.014108	0.0990843				lpg1491	-	hypothetical protein	-0.147248	0.102279			0.286522
lpg1338	fliD	flagellar hook associated protein 2 FliD	1043.5	6.02029	68.818	85.6726	61.825	82.3209	64.3015	82.0772	156.839	623.706	313.12	1044.5	155.47	-0.827261	0.00680384				lpg1496	-	hypothetical protein	-0.925382	0.0239476			-0.810787
lpg1340	fliC	flagellin	11.132	0	0	0	0	0	0	0	0	0	0	12.132	1	-1.08393	0.00541108				lpg1500	-	oxidoreductase, short chain dehydrogenase/reductase	-0.578264	0.0507025			-0.321288
lpg1354	-	hypothetical protein	27.565	0	0	0	0	0	0	0	0	0	0	28.565	1	-1.45583	4.51517e-05				lpg1502_ig	ig	-	0.00904467	0.0372808			0.506923
lpg1355	sidG	SidG	18.0233	0	0	0	0	0	0	0	0	0	0	19.0233	1	-1.27929	0.000582993				lpg1507	-	sodium/hydrogen antiporter	-1.07646	0.00161212			-1.02383
lpg1356	-	TPR repeat protein	3.18058	0	0	0	0	0	0	0	0	0	0	4.18058	1	-0.621237	0.161692				lpg1508_ig	ig	-	-1.17299	0.000307449			-1.15996
lpg1358	xcpX	general secretion pathway protein LspK	5.58056	0	0	0	0	0	1.89122	0	0	0	0	6.58056	1.18912	-0.743036	0.0720197				lpg1523	pilC	(type IV) pilus assembly protein PilC	0.397136	0.0228158			1.0542
lpg1363	gspF	type II protein secretion LspF	66.8246	42.6893	0	0	22.0804	18.5222	0	1.5845	3.96057	46.8952	0	67.8246	14.5732	-0.667832	0.00360809				lpg1528	-	hypothetical protein	-1.29073	2.10288e-06			-1.326
lpg1366	-	hypothetical protein	482.418	241.906	296.234	384.832	182.531	427.554	393.847	437.956	301.795	620.58	190.385	483.418	348.762	-0.141794	0.0928217				lpg1530	-	2-methylcitrate synthase	0.0183047	0.0978089			0.519982
lpg1377_ig	ig	-	947.441	1774.34	2366.31	2835.53	2617.26	2582.82	2394.76	2387.53	1562.44	628.396	1486.35	948.441	2064.57	0.33782	0.00140191				lpg1532	-	putative peptidase	0.237859	0.00376916			0.829593
lpg1379	-	urocanate hydratase	49.9723	38.3109	201.313	20.8393	129.538	172.359	54.8454	37.7111	20.595	135.996	0	50.9723	82.1508	0.207278	0.0469771				lpg1534_ig	ig	-	-0.784944	0.00169683			-0.612745
lpg1381	-	aldehyde dehydrogenase, NAD dependent	320.427	110.554	339.74	402.893	287.045	165.671	199.997	215.492	317.638	370.472	1675.77	321.427	409.527	0.105201	0.0359289				lpg1547	-	radical SAM enzyme, Cfr family	0.131766	0.0114079			0.679982
lpg1386	-	enhanced entry protein EnhA	12.1922	0	0	0	0	0	0	0	0	0	0	13.1922	1	-1.12032	0.00364476				lpg1549	-	hypothetical protein	-0.179816	0.177717			0.240595
lpg1389_ig	ig	-	4.24077	2.1892	3.16405	0	0	2.05802	0	1.2676	1.58423	9.37904	13.5299	5.24077	4.3172	-0.0841931	0.152706				lpg1551	-	hypothetical protein	-1.21718	0.000129974			-1.22228
lpg1405	cmr	multidrug translocase MdfA, chloramphenicol resistance pump Cmr	14.2578	9.85139	11.0742	4.63095	6.62411	12.3481	7.09208	8.23941	6.33691	60.9638	82.1457	15.2578	21.9307	0.157559	0.0419496				lpg1554	fadD-1	long chain fatty acid-CoA ligase	-1.38755	0.000130707			-1.46253
lpg1408	licA	choline kinase	3.18058	0	0	0	0	0	0	0	0	0	0	4.18058	1	-0.621237	0.161692				lpg1556	-	MutT/nudix family protein	-0.0928711	0.0620624			0.363204
lpg1423	-	TPR domain protein (heat shock protein) N-acetylglucosaminyl transferase	5.97086	2.1892	2.37304	4.63095	4.41607	3.60154	2.36403	2.5352	3.56451	14.0686	0	6.97086	4.97431	-0.146553	0.130447				lpg1562	merA1	mercuric reductase	-0.981942	8.51624e-05			-0.890547
lpg1426	-	hypothetical protein	29.5199	28.4596	64.4675	40.2893	24.2884	109.59	25.5315	49.4364	52.6756	0	25.1269	30.5199	42.9865	0.148749	0.0347458				lpg1566	-	thiamine biosynthesis oxidoreductase ThiO	0.0638507	0.039455			0.58421
lpg1427	-	short chain dehydrogenase	2171.55	864.733	556.081	200.057	101.57	1397.91	396.684	289.013	546.163	870.688	4510.28	2172.55	974.318	-0.348268	0.189893				lpg1569	-	sulfurylase ThiF	-0.332887	0.122503			0.024738
lpg1438	cpxR	transcriptional regulatory protein CpxR	2.79028	5.47299	2.37304	0	0	0	0	0	0	0	0	3.79028	1.7846	-0.32713	0.276792				lpg1577	rpoE	RNA polymerase sigma E factor RpoE	0.727536	0.000349599			1.52013
lpg1439	-	Mg2+ and Co2+ transporter CorC	14.8438	0	0	0	0	0	0	0	0	79.7219	7.73136	15.8438	9.74532	-0.211064	0.0258312				lpg1586	-	hypothetical protein	-0.242592	0.226241			0.15207
lpg1447	-	pseudouridine synthase	31.2489	244.643	100.063	239.42	197.251	122.452	30.7323	161.619	77.6272	0	58.9516	32.2489	124.276	0.585873	0.000859322				lpg1586_ig	ig	-	0.0229467	0.0318929			0.526528
lpg1449	-	hypothetical protein	18.5534	2.7365	0	4.63095	2.94405	4.11604	1.89122	1.5845	0	0	0	19.5534	2.79033	-0.845567	0.021604				lpg1588	legC6	coiled-coil-containing protein	-0.976879	0.0154935			-0.883408
lpg1449_ig	ig	-	18.1922	21.3447	67.236	40.7524	82.4334	193.454	45.3893	52.2885	80.7956	7.81587	4.8321	19.1922	60.6342	0.499594	0.00118371				lpg1593	-	carbon storage regulator CsrA	-1.07538	0.000968163			-1.02231
lpg1453	-	hypothetical protein	2.65048	0	0	0	0	0	0	0	0	0	0	3.65048	1	-0.56235	0.203601				lpg1594_ig	ig	-	-1.52826	5.15373e-07			-1.66095
lpg1457	relA	GTP pyrophosphokinase ((p)ppGpp synthetase I) stringent stress response RelA	35931.2	8765	7879.66	7602.17	8149.13	7407.85	7533.68	6806.7	6164.23	62439.4	48080.4	35932.2	17083.8	-0.322899	0.244426				lpg1598	-	hypothetical protein	-0.071183	0.0732971			0.393788
lpg1462	-	zinc binding TIM barrel protein, YjbN family	8061.19	3875.43	4034.16	4789.79	3448.95	3615.94	4257.14	3036.22	3327.27	1411.55	5749.23	8062.19	3755.57	-0.331777	0.216796				lpg1602	legL2	leucine-rich repeat-containing protein	-0.319941	0.217371			0.0429944
lpg1469	-	Rtn protein	391.988	72.2435	202.104	149.117	49.3128	120.909	789.585	166.056	86.7365	15.6317	117.903	392.988	177.96	-0.344057	0.217192				lpg1608_ig	ig	-	-0.0229419	0.0417715			0.461816
lpg1470	-	serine-type D-Ala-D-Ala carboxypeptidase	321.508	203.595	259.847	375.107	192.099	404.401	287.466	380.914	226.149	478.331	78.28	322.508	289.619	-0.0467138	0.0556132				lpg1609	-	gamma-glutamyl phosphate reductase	-0.450055	0.0897442			-0.14049
lpg1471	bioA	adenosylmethionine-8-amino-7-oxononanoate aminotransferase	917.428	328.927	365.052	233.4	87.5855	144.576	218.909	172.077	146.937	1621.01	671.662	918.428	400.014	-0.36097	0.227915				lpg1610	proB	glutamate-5-kinase	0.0307743	0.0326955			0.537566
lpg1471_ig	ig	-	220.391	137.372	193.798	101.418	126.594	153.323	285.102	20.2816	129.511	518.974	121.769	221.391	179.814	-0.0903353	0.109867				lpg1613	-	acetyltransferase, GNAT family	-0.766128	0.0370139			-0.58621
lpg1473	bioF	8-amino-7-oxononanoate synthase	49.8045	205.237	246.4	306.106	314.277	112.162	167.846	169.542	189.315	25.0108	22.2277	50.8045	176.812	0.54161	0.000332709				lpg1614	yqkA	glutamate rich protein GrpB	-0.399901	0.26809			-0.0697637
lpg1479	-	potassium efflux system KefA	10.2676	0	7.51461	16.2083	36.0646	0	20.3306	0	5.14874	0	0	11.2676	9.52669	-0.0728875	0.269068				lpg1616	uup	ABC transporter ATP-binding protein Uup, erythromycin resistance	0.134659	0.0168068			0.684063
lpg1483	legK1	serine/threonine-protein kinase	4.77087	0	0	0	0	0	0	0	0	0	0	5.77087	1	-0.761241	0.0767967				lpg1618	-	beta-lactamase AmpS	-0.285271	0.0531588			0.0918854
lpg1486	-	AsnC family transcription regulator protein	4.77087	0	0	0	0	0	0	0	0	0	0	5.77087	1	-0.761241	0.0767967				lpg1621	-	hypothetical protein	-0.925382	0.0239476			-0.810787
lpg1487	-	acetyltransferase, GNAT family	2.65048	0	0	0	0	0	0	0	0	0	0	3.65048	1	-0.56235	0.203601				lpg1622	-	hypothetical protein	0.798919	1.01355e-05			1.62079
lpg1488	legC5	coiled-coil-containing protein	29.6854	0	0	0	0	0	0	0	0	0	0	30.6854	1	-1.48693	2.84054e-05				lpg1624	-	alpha/beta hydrolase	-0.358902	0.233362			-0.0119487
lpg1491	-	hypothetical protein	409.947	281.312	217.528	186.164	343.718	176.475	448.692	439.858	270.507	103.169	450.352	410.947	292.778	-0.147248	0.102279				lpg1625	-	hypothetical protein	-0.834488	0.0465474			-0.682611
[truncated: 480 more rows]

## Sheet: Sublibrary D
Sublibrary D
[truncated: 675 more rows]

## Sheet: Sublibrary E
Sublibrary E
[truncated: 706 more rows]

## Sheet: Sublibrary F
Sublibrary F
[truncated: 1,198 more rows]

## Sheet: Sublibrary G
Sublibrary G
[truncated: 794 more rows]

## Sheet: Sublibrary H
Sublibrary H
[truncated: 763 more rows]

## Sheet: Sublibrary I
Sublibrary I
[truncated: 662 more rows]

## Sheet: Sublibrary J
Sublibrary J
[truncated: 757 more rows]

[truncated: 5 more sheets: Sublibrary K, Sublibrary L, Sublibrary M, Sublibrary N, Sublibrary O]
