# Supplementary material for: InSeq analysis of defined Legionella pneumophila libraries identifies a transporter-encoding gene cluster important for intracellular replication in mammalian hosts
Source: mBio. 2024 Oct 4;15(11):e01955-24. doi: 10.1128/mbio.01955-24 (PMC11559062; doi:10.1128/mbio.01955-24)
Supplement: Data Set S2 — InSeq data from mouse screen. [file mbio.01955-24-s0002.xlsx]

## Sheet: Sublibrary A
Supplemental data 2: analysis of InSeq data from individual transposon sublibraries. Cpm = counts per million (normalized sequencing reads).
Sublibrary A
Gene ID	Gene Name	Annotation	Input average cpm	Output 1	Output 2	Output 3	Output 4	Output 5	Output 6	Output 7	Output 8	Output 9	Output 10	InputAvg+1	OutputAvg+1	Log10 fold change	q-value			Entries with Input read count <5	Gene ID	Gene Name	Annotation	Log10 fold change	q-value	Mean Log10 fold change	Stdev of Log10 fold change	Z score
lpg0001_ig	ig	-	165.421	18.7248	86.2637	3803.04	20.5758	268.193	443.544	227.806	79.2012	113.22	68.3496	166.421	513.891	0.489664	0.543581			were excluded before Z calcs	lpg0001_ig	ig	-	0.489664	0.543581	0.136634	0.468892	0.752903
lpg0012	-	hypothetical protein	582.916	36.9147	60.722	65.4816	141.16	137.928	109.788	106.633	261.849	591.749	146.586	583.916	166.881	-0.543943	0.0490447				lpg0012	-	hypothetical protein	-0.543943	0.0490447			-1.45146
lpg0013	-	pirin-like protein	102.027	1116	107.468	3044.04	152.644	95.3044	544.11	355.589	262.253	83.1456	191.293	103.027	596.185	0.762429	0.0307865				lpg0013	-	pirin-like protein	0.762429	0.0307865			1.33463
lpg0013_ig	ig	-	110.955	9.62992	10.6022	10.2049	52.6359	12.4518	353.079	100.904	40.4088	76.9539	83.3951	111.955	76.0266	-0.168078	0.201364				lpg0013_ig	ig	-	-0.168078	0.201364			-0.649856
lpg0014_ig	ig	-	10.3745	27.8198	11.0842	35.7172	0	0	14.9312	27.7597	109.104	4.8649	1.71949	11.3745	24.3	0.329675	0.5074				lpg0014_ig	ig	-	0.329675	0.5074			0.411697
lpg0016	-	hypothetical protein	28.587	883.278	3.37344	17.4334	0	14.3675	50.0634	19.3877	17.7799	156.119	24.0728	29.587	119.588	0.606585	0.541972				lpg0016	-	hypothetical protein	0.606585	0.541972			1.00226
lpg0018	-	outer membrane efflux protein	0.636039	2.13998	3.85536	5.10246	7.17762	4.78916	4.39153	6.16882	6.46541	6.63396	10.7468	1.63604	6.74711	0.615324	0.00567868				lpg0020	-	integral membrane protein	0.175967	0.482428			0.0838852
lpg0020	-	integral membrane protein	461.465	121.979	2431.29	1873.88	256.002	122.124	401.825	511.572	219.016	348.946	638.36	462.465	693.499	0.175967	0.482428				lpg0022	-	hypothetical protein	-0.272781	0.221202			-0.873154
lpg0022	-	hypothetical protein	5.33077	6.41995	0	4.25205	7.17762	3.35241	0	0	0	0	2.57923	6.33077	3.37813	-0.272781	0.221202				lpg0025	-	Rcp	-0.110342	0.46112			-0.526724
lpg0025	-	Rcp	174.46	51.8946	89.1553	29.7644	91.395	31.6085	95.2961	166.999	115.973	493.567	185.275	175.46	136.093	-0.110342	0.46112				lpg0026	-	amino acid permease	0.244992	0.563782			0.231094
lpg0026	-	amino acid permease	26.5624	0	7.71072	29.3392	32.06	234.19	39.0846	38.3348	9.29402	8.84528	75.6574	27.5624	48.4516	0.244992	0.563782				lpg0027	pit	low affinity inorganic phosphate transporter	0.439743	0.0314138			0.646437
lpg0027	pit	low affinity inorganic phosphate transporter	128.614	0	2825.02	101.199	8.61314	495.2	66.3121	14.1002	0	47.3222	0	129.614	356.776	0.439743	0.0314138				lpg0029	rre41	sensory box (GGDEF/EAL domain) regulatory protein	0.175022	0.563782			0.0818694
lpg0029	rre41	sensory box (GGDEF/EAL domain) regulatory protein	73.4793	2.67498	0	205.374	20.0973	140.801	170.83	123.376	132.541	49.5336	259.213	74.4793	111.444	0.175022	0.563782				lpg0034	-	hypothetical protein	0.375229	0.142665			0.50885
lpg0032	-	leucine aminopeptidase	1.06062	0	0	0	0	0	0	0	0	0	0	2.06062	1	-0.313999	0.379407				lpg0035	-	hypothetical protein	0.11346	0.47069			-0.0494218
lpg0033	-	hypothetical protein	4.17525	0	0	13.6066	0	24.4247	0	0	6.46541	0	0	5.17525	5.44967	0.0224389	0.297039				lpg0037_ig	ig	-	0.248846	0.311477			0.239314
lpg0034	-	hypothetical protein	174.177	38.5197	1114.68	102.049	461.76	349.13	748.316	261.294	208.913	527.621	334.01	175.177	415.63	0.375229	0.142665				lpg0038	legA10	ankyrin repeat-containing protein	0.19131	0.371161			0.116608
lpg0035	-	hypothetical protein	37.5613	6.41995	2.4096	159.027	7.65613	0	39.5237	53.7569	121.63	36.2656	64.0509	38.5613	50.074	0.11346	0.47069				lpg0039	-	hypothetical protein	0.347997	0.187633			0.450771
lpg0037_ig	ig	-	31.254	22.4698	100.239	29.7644	55.0284	22.988	101.883	41.8599	156.786	2.65358	28.3715	32.254	57.2045	0.248846	0.311477				lpg0041	-	hypothetical protein	-0.072619	0.51491			-0.446271
lpg0038	legA10	ankyrin repeat-containing protein	34.492	0	0	107.152	6.2206	0	47.4285	33.4879	120.822	81.8188	144.437	35.492	55.1367	0.19131	0.371161				lpg0042	-	hypothetical protein	0.232627	0.510578			0.204723
lpg0039	-	hypothetical protein	156.962	145.519	10.6022	448.166	322.514	144.633	284.571	734.971	411.361	264.032	743.678	157.962	352.005	0.347997	0.187633				lpg0044	-	hypothetical protein	0.0676238	0.563782			-0.147177
lpg0041	-	hypothetical protein	2775	1655.81	9311.66	1069.39	1996.34	270.588	2246.27	1941.42	1759.8	1205.17	2019.11	2776	2348.56	-0.072619	0.51491				lpg0052_ig	ig	-	0.574378	0.0312583			0.933572
lpg0042	-	hypothetical protein	32.0975	111.814	15.4214	25.0871	0	58.9067	3.07407	64.7727	104.255	38.0347	134.12	33.0975	56.5485	0.232627	0.510578				lpg0053	-	transferase enzyme	0.138173	0.451183			0.0032829
lpg0044	-	hypothetical protein	232.551	70.0844	75.1796	259.375	49.2863	970.285	284.132	196.081	411.766	308.258	94.5718	233.551	272.902	0.0676238	0.563782				lpg0055	-	transcriptional regulator, LysR family	-0.276091	0.0279482			-0.880214
lpg0052_ig	ig	-	21.875	21.9348	231.804	98.2224	100.965	45.4971	122.084	10.1345	90.9198	50.4181	76.5172	22.875	85.8497	0.574378	0.0312583				lpg0056	-	hypothetical protein	0.495162	0.0542896			0.76463
lpg0053	-	transferase enzyme	150.268	54.5696	45.7824	45.0718	381.849	84.7682	303.015	133.07	245.281	597.941	177.967	151.268	207.932	0.138173	0.451183				lpg0059_ig	ig	-	0.179929	0.545813			0.0923347
lpg0055	-	transcriptional regulator, LysR family	1236.5	650.555	39.9994	3907.21	65.0771	1205.91	194.106	101.786	111.932	172.483	94.1419	1237.5	655.32	-0.276091	0.0279482				lpg0062	-	hypothetical protein	0.178156	0.142665			0.0885541
lpg0056	-	hypothetical protein	42.3945	289.433	108.432	67.1824	188.532	52.6808	21.9576	42.3005	194.77	154.792	226.972	43.3945	135.705	0.495162	0.0542896				lpg0068	-	transmembrane protein	0.0643299	0.110539			-0.154202
lpg0059_ig	ig	-	31.1031	24.6098	21.6864	17.4334	49.7648	71.3585	0	70.5009	150.725	65.0128	4.72859	32.1031	48.582	0.179929	0.545813				lpg0073	-	diguanylate cyclase/phosphodiesterase domain 2	0.497021	0.0923528			0.768593
lpg0062	-	hypothetical protein	6.0174	0	0	0	0	0	36.0105	0	0	0	59.7522	7.0174	10.5763	0.178156	0.142665				lpg0076	-	hypothetical protein	0.708782	0.439658			1.22021
lpg0068	-	transmembrane protein	18.2129	0	0	0	79.4323	0	0	62.5695	2.82862	17.2483	50.7249	19.2129	22.2804	0.0643299	0.110539				lpg0077	pepP	Xaa-Pro aminopeptidase	0.735536	0.138268			1.27727
lpg0073	-	diguanylate cyclase/phosphodiesterase domain 2	131.329	75.4344	842.397	233.863	175.134	1638.85	180.931	337.963	351.961	228.208	81.2458	132.329	415.599	0.497021	0.0923528				lpg0086	-	hypothetical protein	0.0725182	0.374904			-0.136739
lpg0076	-	hypothetical protein	11.1301	97.3692	15.9034	0	0	0	353.957	66.9758	0	48.649	27.5118	12.1301	62.0366	0.708782	0.439658				lpg0088_ig	ig	-	0.390626	0.391665			0.541686
lpg0077	pepP	Xaa-Pro aminopeptidase	32.578	0	8.67457	99.9233	357.446	0	342.978	156.424	246.494	354.253	250.185	33.578	182.638	0.735536	0.138268				lpg0090	-	hypothetical protein	0.378203	0.0605585			0.515192
lpg0086	-	hypothetical protein	861.612	324.207	721.435	1219.06	943.139	766.745	1964.77	980.843	1134.68	1109.64	1019.23	862.612	1019.37	0.0725182	0.374904				lpg0090_ig	ig	-	0.383431	0.0583256			0.526342
lpg0088_ig	ig	-	23.084	57.2445	0	13.6066	121.541	118.771	60.6031	3.08441	156.786	3.98038	46.4262	24.084	59.2044	0.390626	0.391665				lpg0095	-	cytosolic IMP-GMP specific 5'-nucleotidase	0.425248	0.582095			0.615525
lpg0089	-	hypothetical protein	2.41104	0	1.92768	2.55123	1.91403	0	0	0	0	0	0	3.41104	1.63929	-0.31823	0.276395				lpg0096	-	hypothetical protein	0.201562	0.543581			0.138472
lpg0090	-	hypothetical protein	43147.5	53650.4	98555.1	70989.3	105908	133527	92466.7	90986.6	132637	143763	108295	43148.5	103079	0.378203	0.0605585				lpg0099	polI	DNA polymerase I	-1.43942	9.05282e-12			-3.36123
lpg0090_ig	ig	-	1165.98	2173.69	2006.72	2259.97	3074.89	1869.21	2917.73	2909.48	2659.71	3523.96	4810.7	1166.98	2821.6	0.383431	0.0583256				lpg0101	-	hypothetical protein	0.225687	0.46112			0.189922
lpg0095	-	cytosolic IMP-GMP specific 5'-nucleotidase	18.9306	9.09493	255.418	2.97644	81.8249	0	3.51322	59.4851	102.638	2.21132	3.43897	19.9306	53.0601	0.425248	0.582095				lpg0103	vipF	N-terminal acetyltransferase, GNAT family	0.417325	0.0578034			0.598628
lpg0096	-	hypothetical protein	229.065	31.5647	240.96	100.774	164.607	76.6266	1715.33	95.6168	789.588	206.095	228.262	230.065	365.942	0.201562	0.543581				lpg0103_ig	ig	-	0.0581967	0.118497			-0.167282
lpg0099	polI	DNA polymerase I	95.4047	0	0	0	0	0	0	9.69387	15.3553	0	0	96.4047	3.50492	-1.43942	9.05282e-12				lpg0106	-	xanthine/uracil permease	0.105092	0.361721			-0.0672687
lpg0101	-	hypothetical protein	47.1563	20.3298	134.456	25.0871	87.567	25.3826	12.7354	44.9443	384.288	16.3638	48.5755	48.1563	80.9729	0.225687	0.46112				lpg0110	-	hypothetical protein	-0.641193	0.00152368			-1.65886
lpg0103	vipF	N-terminal acetyltransferase, GNAT family	422.437	893.978	2694.42	1766.3	922.085	829.962	739.972	656.539	756.048	1072.93	726.913	423.437	1106.91	0.417325	0.0578034				lpg0110_ig	ig	-	0.358149	0.0935599			0.472423
lpg0103_ig	ig	-	5.24356	0	0	0	0	0	57.0899	0	0	0	4.29872	6.24356	7.13886	0.0581967	0.118497				lpg0111	fdfT	squalene and phytoene synthases	0.311311	0.580794			0.372532
lpg0106	-	xanthine/uracil permease	441.631	686.399	617.822	244.493	298.589	196.835	566.946	440.63	1211.86	526.294	838.25	442.631	563.812	0.105092	0.361721				lpg0113	yuxH	hypothetical protein	-0.0154161	0.0994897			-0.324275
lpg0110	-	hypothetical protein	100.684	0	17.8311	0	61.7275	2.8735	30.7407	51.5538	28.6902	3.09585	25.7923	101.684	23.2305	-0.641193	0.00152368				lpg0114_ig	ig	-	0.123028	0.40882			-0.0290182
lpg0110_ig	ig	-	766.288	798.214	4419.21	2681.34	978.549	1557.44	1197.13	996.265	1683.83	1709.79	1471.02	767.288	1750.28	0.358149	0.0935599				lpg0117	gcvH	glycine cleavage system H protein	0.088493	0.320866			-0.102669
lpg0111	fdfT	squalene and phytoene synthases	34.1418	368.612	57.8304	81.2142	14.3552	0	43.037	28.2003	4.04088	6.63396	105.748	35.1418	71.9673	0.311311	0.580794				lpg0118	gcvT1	glycine cleavage system T protein	-0.0927998	0.372713			-0.489311
lpg0113	yuxH	hypothetical protein	6.28673	0	0	0	44.0227	0	0	16.3033	0	0	0	7.28673	7.03261	-0.0154161	0.0994897				lpg0127	acsB	acetyl-coenzyme A synthetase	0.552806	0.131979			0.887566
lpg0114	-	glycine cleavage system protein P	1.63943	0	0	53.1507	0	0	1.75661	18.5065	0	0	22.7832	2.63943	10.6197	0.604602	0.334179				lpg0127_ig	ig	-	-0.343705	0.103388			-1.02441
lpg0114_ig	ig	-	18.3171	29.4248	4.8192	0	6.2206	0	50.5026	48.91	0	74.7426	31.8105	19.3171	25.643	0.123028	0.40882				lpg0129	mmsA	methylmalonate-semialdehyde dehydrogenase	0.490828	0.0800028			0.755387
lpg0117	gcvH	glycine cleavage system H protein	363.176	192.063	539.269	461.348	492.385	359.666	371.084	522.147	436.415	543.542	536.91	364.176	446.483	0.088493	0.320866				lpg0133	proQm	activator of ProP osmoprotectant transporter	0.230283	0.0011089			0.199725
lpg0118	gcvT1	glycine cleavage system T protein	1214.04	3518.67	1085.77	1234.8	153.601	90.9941	627.549	894.039	1021.53	110.124	1065.65	1215.04	981.272	-0.0927998	0.372713				lpg0135	sdhB	SdhB	0.394356	0.110539			0.54964
lpg0126	-	ninein	0.4766	2.67498	0	0	0	0	0	0	0	0	0	1.4766	1.2675	-0.0663157	0.580345				lpg0140	-	hypothetical protein	0.089715	0.336998			-0.100063
lpg0127	acsB	acetyl-coenzyme A synthetase	146.478	2397.85	156.142	183.263	276.099	164.268	36.8888	232.653	205.681	1424.09	179.686	147.478	526.662	0.552806	0.131979				lpg0150	-	putative phage protein	0.28648	0.385276			0.319576
lpg0127_ig	ig	-	21.0135	4.27997	6.26496	34.8668	2.87105	0	3.07407	0	16.1635	11.4989	10.7468	22.0135	9.97661	-0.343705	0.103388				lpg0151	-	hypothetical protein	0.34928	0.110539			0.453507
lpg0129	mmsA	methylmalonate-semialdehyde dehydrogenase	57.4689	48.1496	343.609	178.161	429.7	17.241	114.619	192.996	30.3066	144.62	300.91	58.4689	181.031	0.490828	0.0800028				lpg0152_ig	ig	-	-0.561303	0.0245619			-1.48848
lpg0133	proQm	activator of ProP osmoprotectant transporter	41.5925	0	0	0	505.783	0	24.1534	0	183.86	0	0	42.5925	72.3796	0.230283	0.0011089				lpg0166_ig	ig	-	-1.03873	0.000256632			-2.50669
lpg0135	sdhB	SdhB	49.822	26.7498	159.034	210.902	144.988	38.3133	94.4178	100.904	25.8616	158.773	290.163	50.822	126.011	0.394356	0.110539				lpg0167_ig	ig	-	0.273456	0.530539			0.291798
lpg0140	-	hypothetical protein	90.8814	50.8246	149.877	165.83	154.08	91.473	90.4655	159.508	96.1729	68.9932	92.4224	91.8814	112.965	0.089715	0.336998				lpg0169	-	probable transmembrane protein	0.554861	0.217422			0.891949
lpg0150	-	putative phage protein	55.2821	12.8399	470.354	46.7726	67.4696	67.5272	7.4656	28.2003	70.7154	148.158	159.053	56.2821	108.856	0.28648	0.385276				lpg0173	oxyR	transcriptional regulator, LysR	0.143896	0.523084			0.0154872
lpg0151	-	hypothetical protein	142.381	92.5543	570.594	107.152	147.38	339.073	321.021	214.587	440.86	496.662	464.691	143.381	320.457	0.34928	0.110539				lpg0181	-	hypothetical protein	0.0764528	0.381809			-0.128348
lpg0152_ig	ig	-	2421	1120.28	506.98	1315.16	1847.04	229.88	424.661	142.764	54.5519	229.977	769.471	2422	665.077	-0.561303	0.0245619				lpg0183	-	amine oxidase, flavin containing	-0.028269	0.40472			-0.351687
lpg0166_ig	ig	-	866.68	86.1343	41.4451	39.9693	121.541	56.5121	132.624	59.4851	40.8129	94.6445	110.477	867.68	79.3646	-1.03873	0.000256632				lpg0184_ig	ig	-	-0.682259	4.58172e-07			-1.74644
lpg0167_ig	ig	-	30.4835	35.3097	0	20.8351	11.4842	80.9369	246.365	82.8385	22.6289	5.30717	75.2276	31.4835	59.0933	0.273456	0.530539				lpg0187	-	zinc metalloprotein	0.193957	0.0234909			0.122253
lpg0169	-	probable transmembrane protein	39.2442	78.1094	552.763	24.6619	300.025	0	105.836	250.719	20.6085	24.3245	76.9471	40.2442	144.399	0.554861	0.217422				lpg0194	-	catalase/(hydro)peroxidase KatG	0.134674	0.586673			-0.00418016
lpg0170	-	probable ABC transport system permease protein	1.10401	0	0	0	0	0	0	0	0	0	0	2.10401	1	-0.323048	0.370299				lpg0196	-	hypothetical protein	0.583169	0.544199			0.95232
lpg0173	oxyR	transcriptional regulator, LysR	67.2672	163.709	11.0842	192.618	14.8337	4.31025	140.968	118.089	93.7484	72.089	129.391	68.2672	95.0841	0.143896	0.523084				lpg0198	-	hypothetical protein	-0.533483	0.0675729			-1.42915
lpg0181	-	hypothetical protein	326.568	217.743	270.357	593.587	271.314	161.874	737.337	290.375	571.38	332.583	449.646	327.568	390.62	0.0764528	0.381809				lpg0199	cydA	cytochrome D ubiquinol oxidase subunit I	0.20583	0.209572			0.147573
lpg0181_ig	ig	-	0.408662	0	0	0	0	0	0	0	0	0	0	1.40866	1	-0.148807	0.580794				lpg0204_ig	ig	-	-0.203169	0.423506			-0.724694
lpg0183	-	amine oxidase, flavin containing	60.0386	64.1995	4.33728	57.8279	23.9254	22.0302	214.307	30.4035	1.61635	111.893	31.3806	61.0386	57.192	-0.028269	0.40472				lpg0207	-	hypothetical protein	0.125519	0.536152			-0.0237044
lpg0184_ig	ig	-	151.623	0	0	7.22849	5.26359	0	109.788	159.508	5.65723	0	19.7741	152.623	31.722	-0.682259	4.58172e-07				lpg0207_ig	ig	-	0.125519	0.536152			-0.0237044
lpg0187	-	zinc metalloprotein	21.778	0	9.63841	312.526	0	0	0	0	4.44497	17.6906	1.71949	22.778	35.6019	0.193957	0.0234909				lpg0208	pkn5	serine/threonine-protein kinase	0.642128	0.0401782			1.07806
lpg0192	-	heat shock hsp20	3.79825	17.6549	0	0	3.34956	0	0	21.1503	0	0	3.0091	4.79825	5.51638	0.0605712	0.40882				lpg0210	-	hypothetical protein	0.194998	0.110539			0.124472
lpg0194	-	catalase/(hydro)peroxidase KatG	895.738	138.564	75.1796	515.349	197.624	3141.21	648.189	2781.7	1543.62	2677.47	498.651	896.738	1222.76	0.134674	0.586673				lpg0213_ig	ig	-	0.394921	0.175552			0.550847
lpg0196	-	hypothetical protein	13.0564	12.3049	397.584	22.1107	0	0	55.3332	23.794	0	0	17.1949	14.0564	53.8322	0.583169	0.544199				lpg0216_ig	ig	-	0.559936	0.0985932			0.902772
lpg0198	-	hypothetical protein	13.4349	10.1649	2.4096	3.40164	1.91403	3.83133	0	3.08441	4.44497	0	3.0091	14.4349	4.226	-0.533483	0.0675729				lpg0222	-	NADH dehydrogenase subunit 5	0.213373	0.449379			0.16366
lpg0199	cydA	cytochrome D ubiquinol oxidase subunit I	446.964	363.797	355.657	657.367	265.093	893.179	925.295	944.711	1072.85	1007.48	700.261	447.964	719.569	0.20583	0.209572				lpg0224	-	toxin secretion ABC transporter HlyB/MsbA family ATP-binding protein	0.108394	0.480628			-0.0602272
lpg0204_ig	ig	-	1874.89	3119.56	1462.63	886.128	247.389	1556	1094.37	807.675	716.044	631.553	1218.69	1875.89	1175	-0.203169	0.423506				lpg0224_ig	ig	-	0.104803	0.455881			-0.0678864
lpg0207	-	hypothetical protein	8.33491	21.3998	0	3.82685	33.9741	0	19.7619	28.2003	0	5.74943	1.71949	9.33491	12.4632	0.125519	0.536152				lpg0226	-	multidrug efflux protein, outer membrane component	0.287955	0.176597			0.32272
lpg0207_ig	ig	-	8.33491	21.3998	0	3.82685	33.9741	0	19.7619	28.2003	0	5.74943	1.71949	9.33491	12.4632	0.125519	0.536152				lpg0229	-	heme oxygenase	0.440132	0.0579733			0.647268
lpg0208	pkn5	serine/threonine-protein kinase	36.273	455.816	38.5536	19.9847	63.6416	69.9218	437.835	40.538	123.247	68.5509	306.928	37.273	163.502	0.642128	0.0401782				lpg0230	pleD	sensor histidine kinase	0.489589	0.0513408			0.752743
lpg0210	-	hypothetical protein	33.462	0	0	64.6312	95.2231	0	0	288.613	59.4009	20.3441	1.71949	34.462	53.9932	0.194998	0.110539				lpg0230_ig	ig	-	0.256842	0.134054			0.256366
lpg0213_ig	ig	-	15.835	83.9943	9.15649	15.7326	1.91403	29.2139	43.9153	12.3376	25.0535	64.1283	122.513	16.835	41.7959	0.394921	0.175552				lpg0236	-	hypothetical protein	0.478597	0.223413			0.729302
lpg0216_ig	ig	-	1725.01	35775.2	5594.61	3033.41	3205.05	880.727	1969.6	2672.86	2078.63	1938.44	5499.78	1726.01	6265.83	0.559936	0.0985932				lpg0237	mhpC	lipolytic enzyme	0.471273	0.0486948			0.713681
lpg0222	-	NADH dehydrogenase subunit 5	9.8367	0	0	25.0871	4.30657	0	9.66136	92.5324	15.7594	0	19.7741	10.8367	17.7121	0.213373	0.449379				lpg0238	gbsA	glycine betaine aldehyde dehydrogenase	0.784423	0.0271057			1.38153
lpg0224	-	toxin secretion ABC transporter HlyB/MsbA family ATP-binding protein	54.4163	0	0	29.3392	39.2377	181.988	66.3121	98.7012	140.219	98.1826	47.2859	55.4163	71.1265	0.108394	0.480628				lpg0244	-	pyridine nucleotide-disulfide oxidoreductase	0.14871	0.394715			0.0257548
lpg0224_ig	ig	-	27.5212	4.81496	0	68.4581	6.69911	69.4429	68.0687	34.3692	0	83.1456	18.0546	28.5212	36.3053	0.104803	0.455881				lpg0245	-	NAD-glutamate dehydrogenase	0.540261	0.0117572			0.860812
lpg0226	-	multidrug efflux protein, outer membrane component	56.5473	193.133	10.6022	112.679	57.8995	92.9098	109.788	52.8756	139.41	201.672	135.839	57.5473	111.681	0.287955	0.176597				lpg0250	-	ATP-dependent RNA helicase, DEAD box family	0.217664	0.158119			0.172812
lpg0229	-	heme oxygenase	148.008	100.579	246.261	200.697	371.322	272.025	743.046	573.26	819.49	428.554	340.029	149.008	410.526	0.440132	0.0579733				lpg0251	-	RNA binding protein, cold-inducible rrm	0.338026	0.132092			0.429507
lpg0230	pleD	sensor histidine kinase	4308.48	5641.53	5107.39	5408.61	6472.3	3949.14	22646.2	25205.8	20926.9	21109.3	16572.4	4309.48	13305	0.489589	0.0513408				lpg0252	-	membrane protein	0.393014	0.0776998			0.546779
lpg0230_ig	ig	-	12.3083	21.3998	34.2163	23.8115	25.3609	23.4669	13.1746	23.794	14.5472	27.8626	22.7832	13.3083	24.0417	0.256842	0.134054				lpg0258	-	hypothetical protein	-0.122072	0.291236			-0.55174
lpg0233	mdlC	benzoylformate decarboxylase	1.06062	0	0	0	0	0	21.0793	0	0	15.037	0	2.06062	4.61163	0.349856	0.513161				lpg0263	-	MFS transporter family protein	0.315161	0.371161			0.380744
lpg0236	-	hypothetical protein	249.42	4272.48	1255.88	349.944	379.457	337.636	86.0739	145.849	180.627	386.539	133.69	250.42	753.818	0.478597	0.223413				lpg0265	-	multicopper oxidase	0.0504965	0.543581			-0.183704
lpg0237	mhpC	lipolytic enzyme	115.711	67.4095	208.19	200.272	494.299	273.461	410.169	185.505	353.173	560.348	691.664	116.711	345.449	0.471273	0.0486948				lpg0269	-	hypothetical protein	0.252398	0.138268			0.246888
lpg0238	gbsA	glycine betaine aldehyde dehydrogenase	118.085	3254.38	213.491	1057.91	70.3407	80.9369	1553.72	269.225	187.093	321.968	229.981	119.085	724.905	0.784423	0.0271057				lpg0270_ig	ig	-	0.612013	0.0193075			1.01384
lpg0244	-	pyridine nucleotide-disulfide oxidoreductase	82.2377	106.999	5.78304	237.265	100.487	146.548	217.381	90.7699	66.2704	134.891	55.8833	83.2377	117.228	0.14871	0.394715				lpg0273	-	major facilitator superfamily transporter	0.40206	0.0746222			0.566072
lpg0245	-	NAD-glutamate dehydrogenase	47760	148314	163781	198034	146939	154624	186538	182573	172834	150047	153352	47761	165705	0.540261	0.0117572				lpg0275	-	SdbA	-0.349409	0.13472			-1.03658
lpg0250	-	ATP-dependent RNA helicase, DEAD box family	20429.8	29317.2	43122.7	37997.6	25107.3	26242.7	36056.6	39185.3	35815.9	33997.7	30394.9	20430.8	33724.8	0.217664	0.158119				lpg0275_ig	ig	-	0.982456	0.411236			1.80388
lpg0251	-	RNA binding protein, cold-inducible rrm	263.804	117.699	464.571	342.715	299.068	239.937	966.136	1058.83	1177.11	611.209	479.737	264.804	576.701	0.338026	0.132092				lpg0276	legG2	Ras GEF	0.561985	0.0381086			0.907141
lpg0252	-	membrane protein	32.21	187.783	25.5418	117.357	41.1517	129.786	75.0951	77.1103	41.6211	54.3985	61.0418	33.21	82.0887	0.393014	0.0776998				lpg0280_ig	ig	-	-0.809174	1.55715e-05			-2.01711
lpg0256	-	conserved domain protein	4.40279	0	0	0	11.0057	0	0	5.72819	0	19.0174	12.4663	5.40279	5.82175	0.0324354	0.402388				lpg0284	-	hypothetical protein	0.466626	0.0979267			0.70377
lpg0258	-	hypothetical protein	339.794	38.5197	61.2039	16.583	787.146	316.564	485.703	460.899	82.838	78.2807	235.14	340.794	257.288	-0.122072	0.291236				lpg0291	-	chromate transport protein	0.842968	0.0335234			1.50639
lpg0263	-	MFS transporter family protein	20.5711	3.20997	0	29.7644	15.7908	112.066	217.82	3.52504	0	53.5139	0	21.5711	44.569	0.315161	0.371161				lpg0293_ig	ig	-	0.215789	0.423506			0.168813
lpg0265	-	multicopper oxidase	40.6669	3.74497	56.8666	78.663	89.9595	23.9458	43.9153	55.0788	7.27358	36.2656	62.3314	41.6669	46.8045	0.0504965	0.543581				lpg0295	-	mannose-1-phosphate guanyltransferase	-0.823192	2.27862e-08			-2.04701
lpg0269	-	hypothetical protein	8.79161	0	0	0	0	0	0	5.28756	2.42453	16.806	140.568	9.79161	17.5086	0.252398	0.138268				lpg0366_ig	ig	-	0.767216	0.582095			1.34484
lpg0270_ig	ig	-	979.314	706.194	1673.23	1541.79	1140.76	5036.29	7763.34	5391.11	6434.29	5361.12	5063.46	980.314	4012.16	0.612013	0.0193075				lpg0371	-	hypothetical protein	0.391365	0.0736002			0.543261
lpg0273	-	major facilitator superfamily transporter	151.571	138.564	186.021	304.447	565.597	123.082	442.666	597.054	775.445	252.533	455.234	152.571	385.064	0.40206	0.0746222				lpg0373_ig	ig	-	0.0657218	0.582095			-0.151234
lpg0275	-	SdbA	155.426	3.20997	119.034	100.348	11.9627	15.3253	116.375	69.179	103.851	59.2634	91.1328	156.426	69.9682	-0.349409	0.13472				lpg0379	-	ribosomal protein S6 modification protein	0.282447	0.445554			0.310973
lpg0275_ig	ig	-	16.2977	13.3749	25.5418	1553.7	0	5.26808	0	25.1159	28.2862	0	0	17.2977	166.129	0.982456	0.411236				lpg0402	legA9	putative ankyrin-repeat containing protein	0.2543	0.580794			0.250945
lpg0276	legG2	Ras GEF	102.892	207.578	65.5412	253.422	58.8565	608.703	494.486	1035.04	339.03	448.898	267.81	103.892	378.937	0.561985	0.0381086				lpg0408	-	inner (transmembrane) protein	0.285949	0.176597			0.318444
lpg0280_ig	ig	-	39.3549	0	0	0	7.65613	0	3.07407	0	0	37.5924	4.29872	40.3549	6.26214	-0.809174	1.55715e-05				lpg0409_ig	ig	-	0.0536487	0.274023			-0.176982
lpg0284	-	hypothetical protein	935.526	4659.28	588.907	356.747	751.736	541.176	4478.92	4567.57	4019.46	4056	3395.13	936.526	2742.49	0.466626	0.0979267				lpg0414	-	glutathione synthase, ribosomal protein S6 modification protein	0.231466	0.543581			0.202247
lpg0291	-	chromate transport protein	13.1123	29.9598	4.33728	616.123	66.5126	16.2832	39.9629	7.49072	107.891	53.5139	30.9508	14.1123	98.3025	0.842968	0.0335234				lpg0416_ig	ig	-	0.32849	0.545813			0.40917
lpg0293_ig	ig	-	33.1988	2.13998	94.4564	12.7562	18.1833	18.1988	101.444	27.3191	163.252	45.5532	68.7795	34.1988	56.2082	0.215789	0.423506				lpg0437_ig	ig	-	0.501207	0.132092			0.777521
lpg0295	-	mannose-1-phosphate guanyltransferase	45.7289	0	0	0	0	0	0	0	60.2091	0	0	46.7289	7.02091	-0.823192	2.27862e-08				lpg0449	icmL	IcmL (DotI)	-1.81368	4.57964e-16			-4.15941
lpg0353	rpsD	30S ribosomal protein S4	0.841433	0	0	0	0	0	4.39153	3.08441	4.44497	1.76906	0	1.84143	2.369	0.109408	0.446312				lpg0450	icmK	IcmK (DotH)	-1.87003	2.05475e-16			-4.27958
lpg0355	rplQ	50S ribosomal protein L17	0.339073	0	0	1.70082	2.39254	2.39458	2.63492	0	0	0	0	1.33907	1.91229	0.154748	0.311477				lpg0451	icmE	IcmE (DotG)	-2.18682	3.56333e-35			-4.9552
lpg0366_ig	ig	-	107.859	8.02494	5240.88	116.506	59.8135	0	101.883	340.607	10.5063	256.071	224.823	108.859	636.912	0.767216	0.582095				lpg0455	icmJ	IcmJ (DotN)	-1.87947	1.98207e-14			-4.29972
lpg0371	-	hypothetical protein	145.644	446.186	868.42	216.43	177.526	163.789	439.153	399.211	203.256	264.916	422.134	146.644	361.102	0.391365	0.0736002				lpg0458	icmF	IcmF	-1.3195	4.11007e-09			-3.10547
lpg0373_ig	ig	-	47.005	15.5149	49.6378	3.40164	12.9197	13.4097	44.3544	36.1317	172.95	101.721	98.4406	48.005	55.8481	0.0657218	0.582095				lpg0460_ig	ig	-	-0.64069	0.00468281			-1.65779
lpg0379	-	ribosomal protein S6 modification protein	92.9673	78.6444	180.238	18.2838	99.5297	0	392.163	169.643	354.385	228.208	269.53	93.9673	180.063	0.282447	0.445554				lpg0466	-	oxaloacetate decarboxylase alpha subunit	0.491137	0.0671612			0.756045
lpg0388	-	ABC transporter, ATP binding component	0.305976	0	0	0	0	0	0	0	1.61635	0	0	1.30598	1.16164	-0.0508653	0.536152				lpg0467	-	zinc metalloprotease	-0.053368	0.0658192			-0.405215
lpg0401	-	hypothetical protein	0.326929	0	0	2.55123	0	1.91567	0	0	0	0	0	1.32693	1.44669	0.0375276	0.457648				lpg0483	legA12	ankyrin repeat-containing protein	-0.0650435	0.547475			-0.430115
lpg0402	legA9	putative ankyrin-repeat containing protein	65.0288	4.27997	53.0112	16.583	15.3123	39.7501	151.508	56.8413	732.207	22.1132	84.2549	66.0288	118.586	0.2543	0.580794				lpg0492	yqiY	amino acid (glutamine) ABC transporter, permease	0.452399	0.080478			0.673428
lpg0404	-	amino acid antiporter	1.05675	3.74497	1.92768	5.52767	5.7421	6.70483	3.95237	3.52504	6.46541	5.30717	0	2.05675	5.28972	0.410252	0.0635458				lpg0494	argG	argininosuccinate synthase	0.133048	0.580794			-0.00764704
lpg0408	-	inner (transmembrane) protein	77.1296	220.418	187.467	261.926	89.9595	188.693	28.5449	56.4007	287.711	67.6664	110.477	78.1296	150.926	0.285949	0.176597				lpg0500	-	peptidase, M23/M37 family	-0.65157	8.33997e-05			-1.68099
lpg0409_ig	ig	-	13.5301	2.13998	53.4932	0	19.6188	5.26808	0	3.08441	62.6336	0	8.16756	14.5301	16.4406	0.0536487	0.274023				lpg0515	legD2	phytanoyl-CoA dioxygenase	0.240882	0.276395			0.222329
lpg0412	-	protoheme IX farnesyltransferase	3.84262	0	0	4.67726	0	0	8.78306	1.76252	0	2.21132	1.71949	4.84262	2.91536	-0.220388	0.29331				lpg0519	-	hypothetical protein	0.364026	0.0759796			0.484956
lpg0414	-	glutathione synthase, ribosomal protein S6 modification protein	59.3045	87.2043	9.63841	60.3792	4.78508	479.395	205.963	48.0287	49.2987	23.8823	49.0054	60.3045	102.758	0.231466	0.543581				lpg0519_ig	ig	-	1.00254	0.184458			1.84671
lpg0416_ig	ig	-	14.013	0	0	5.95287	68.4267	4.78916	78.1692	22.9128	78.7971	3.09585	47.7158	15.013	31.9859	0.32849	0.545813				lpg0520	-	methyltransferase, ubiE/COQ5 family	0.174339	0.371161			0.080413
lpg0420	eda	multifunctional: 2-keto-3-deoxygluconate 6-phosphate aldolase/(4-hydroxy-2-oxoglutarate aldolase	2.81646	0	0	0	0	0	0	0	0	0	0	3.81646	1	-0.581661	0.0944475				lpg0525	-	hypothetical virulence protein	-0.883307	4.73582e-05			-2.17522
lpg0427_ig	ig	-	1.04619	0	0	0	0	0	0	0	0	0	0	2.04619	1	-0.310947	0.384319				lpg0543_ig	ig	-	0.375469	0.131516			0.509362
lpg0429	oprM	outer membrane efflux protein	0.326929	0	0	0	0	0	0	0	0	0	0	1.32693	1	-0.122848	0.580794				lpg0550	-	hypothetical protein	0.267181	0.142665			0.278417
lpg0437_ig	ig	-	142.342	346.142	152.769	75.6865	66.5126	32.5663	934.517	1480.08	320.038	308.7	818.476	143.342	454.548	0.501207	0.132092				lpg0560	phaB	acetyoacetyl CoA reductase	0.303657	0.180052			0.356208
lpg0449	icmL	IcmL (DotI)	226.255	0	0	0	0	0	1.75661	0	11.3145	7.96075	3.86885	227.255	3.49007	-1.81368	4.57964e-16				lpg0561_ig	ig	-	0.700669	0.0452849			1.20291
lpg0450	icmK	IcmK (DotH)	241.015	0	0	0	0	0	0	2.64378	6.86949	8.40302	4.72859	242.015	3.26449	-1.87003	2.05475e-16				lpg0562	-	hypothetical protein	0.269249	0.350336			0.282827
lpg0451	icmE	IcmE (DotG)	37883.1	0	0	17.8586	61.7275	0	400.946	129.105	653.814	575.385	615.147	37884.1	246.398	-2.18682	3.56333e-35				lpg0564	-	hypothetical protein	0.343818	0.111546			0.44186
lpg0452	icmG	IcmG (DotF)	4.1232	0	0	2.55123	0	0	0	0	0	0	0	5.1232	1.25512	-0.610855	0.0565007				lpg0585_ig	ig	-	0.00802079	0.516824			-0.274292
lpg0455	icmJ	IcmJ (DotN)	106.489	0	0	0	0	0	0	1.76252	2.42453	0	0	107.489	1.4187	-1.87947	1.98207e-14				lpg0597	aas	2-acylglycerophosphoethanolamine acyltransferase	0.245271	0.180906			0.23169
lpg0458	icmF	IcmF	45.7113	0	0	0	0	0	0	0	0	12.3834	0	46.7113	2.23834	-1.3195	4.11007e-09				lpg0608	-	hypothetical SAM-dependent methyltransferase	0.415836	0.580345			0.595452
lpg0460_ig	ig	-	24.7676	0	0	0	5.7421	2.39458	0	24.2347	5.65723	5.74943	5.15846	25.7676	5.89365	-0.64069	0.00468281				lpg0609	alaS	alanyl tRNA synthetase	0.499377	0.187894			0.773618
lpg0466	-	oxaloacetate decarboxylase alpha subunit	54.3518	39.0547	49.6378	253.422	202.887	432.462	146.238	20.7096	115.569	188.404	256.633	55.3518	171.502	0.491137	0.0671612				lpg0612	-	alcohol dehydrogenase (NADP-dependent, zinc-type)	0.356368	0.493739			0.468625
lpg0467	-	zinc metalloprotease	18.3159	0	5.30112	0	7.65613	0	3.07407	12.7783	0	124.276	7.73769	19.3159	17.0823	-0.053368	0.0658192				lpg0613_ig	ig	-	-0.423015	0.0605585			-1.19356
lpg0477	-	RNA polymerase signma-54 factor RpoN	0.805122	2.13998	0	0	0	1.91567	0	0	0	0	29.2313	1.80512	4.32869	0.37985	0.445874				lpg0614_ig	ig	-	0.232767	0.156053			0.205021
lpg0483	legA12	ankyrin repeat-containing protein	149.466	11.2349	89.6372	120.758	285.669	35.9187	93.9787	126.902	80.4135	238.823	202.04	150.466	129.537	-0.0650435	0.547475				lpg0617_ig	ig	-	0.147326	0.306774			0.022802
lpg0492	yqiY	amino acid (glutamine) ABC transporter, permease	1649.74	2735.97	1169.14	966.492	1568.55	1845.74	6196.88	7179.19	8193.69	9385.73	7530.49	1650.74	4678.19	0.452399	0.080478				lpg0626	-	DNA uptake/competence protein ComA	0.352223	0.107111			0.459785
lpg0494	argG	argininosuccinate synthase	73.7505	58.8495	27.9514	366.952	224.42	0	45.6719	127.342	53.3396	42.8996	58.0327	74.7505	101.546	0.133048	0.580794				lpg0628	-	type IV fimbrial biogenesis PilY1-related protein	0.406732	0.0675729			0.576035
lpg0500	-	peptidase, M23/M37 family	33.4577	0	0	0	0	0	36.4497	0	0	11.4989	18.9144	34.4577	7.68629	-0.65157	8.33997e-05				lpg0635	-	melitin resistance protein	-0.192045	0.210495			-0.700969
lpg0515	legD2	phytanoyl-CoA dioxygenase	33.4131	33.7047	145.54	3.40164	72.7332	79.979	16.6878	36.1317	53.3396	56.1675	91.5627	34.4131	59.9248	0.240882	0.276395				lpg0643	-	ribonuclease BN	0.41498	0.460944			0.593625
lpg0519	-	hypothetical protein	1955.53	1541.32	6277.98	3431.83	3457.7	3543.02	4846.49	4659.67	8794.57	4654.83	4021.45	1956.53	4523.89	0.364026	0.0759796				lpg0643_ig	ig	-	0.23012	0.545813			0.199377
lpg0519_ig	ig	-	307.165	248.238	27883.4	193.468	310.552	114.94	273.592	345.895	231.542	733.716	652.116	308.165	3099.75	1.00254	0.184458				lpg0645	-	hypothetical protein	0.285596	0.457648			0.31769
lpg0520	-	methyltransferase, ubiE/COQ5 family	287.952	218.278	67.4688	77.8126	218.2	2879.25	253.83	79.3135	1.61635	304.72	206.338	288.952	431.682	0.174339	0.371161				lpg0655	-	tryptophan/tyrosine permease	0.519018	0.543581			0.815507
lpg0525	-	hypothetical virulence protein	32.8862	0	7.2288	0	14.3552	0	10.9788	0	0	1.76906	0	33.8862	4.43319	-0.883307	4.73582e-05				lpg0660	-	ABC transporter permease protein	0.455748	0.0675729			0.680572
lpg0533	sucB	dihydrolipoamide succinyltransferase	3.0051	2.67498	0	0	1.91403	0	0	0	0	0	0	4.0051	1.4589	-0.438588	0.153667				lpg0663_ig	ig	-	0.413874	0.317437			0.591266
lpg0537_ig	ig	-	1.50288	5.88495	4.33728	4.25205	2.39254	7.18375	7.02644	9.69387	6.46541	3.09585	6.87795	2.50288	6.72101	0.428994	0.0452849				lpg0666	-	hypothetical protein	-0.0579349	0.545813			-0.414955
lpg0540	-	major facilitator family transporter	0.789942	0	0	0	1.91403	0	0	0	0	0	0	1.78994	1.1914	-0.17678	0.536152				lpg0671	ndh	NADH dehydrogenase transmembrane protein	0.470916	0.132092			0.71292
lpg0543_ig	ig	-	245.082	260.008	154.696	786.205	230.641	93.3887	528.301	1020.94	623.912	1314.41	819.336	246.082	584.184	0.375469	0.131516				lpg0674	-	adenylate cyclase	0.0353566	0.134054			-0.215993
lpg0549	-	gamma-glutamyltranspeptidase	1.08949	0	0	0	0	0	0	0	0	0	0	2.08949	1	-0.32004	0.371189				lpg0679	-	adenylyl transferase	0.457845	0.0401782			0.685044
lpg0550	-	hypothetical protein	214.478	455.281	302.646	503.018	228.248	137.928	361.423	460.018	746.35	368.406	413.107	215.478	398.643	0.267181	0.142665				lpg0680	-	dipeptidyl aminopeptidase/acylaminoacyl peptidase	0.187212	0.580794			0.107866
lpg0560	phaB	acetyoacetyl CoA reductase	175.08	71.6894	64.0954	433.284	908.208	397.501	448.375	263.938	489.755	261.82	194.302	176.08	354.297	0.303657	0.180052				lpg0683	-	transmembrane protein, ABC-type multidrug transport system	0.298563	0.176597			0.345344
lpg0561_ig	ig	-	125.406	278.198	127.227	213.028	93.3091	11.494	817.702	873.329	1952.15	1160.06	808.589	126.406	634.508	0.700669	0.0452849				lpg0693	-	LigA, interaptin	0.449975	0.170594			0.66826
lpg0562	-	hypothetical protein	10.1455	0	4.8192	0	0	0	142.725	17.1846	16.1635	13.7102	2.57923	11.1455	20.7181	0.269249	0.350336				lpg0698	-	hypothetical protein	0.549521	0.0376423			0.880561
lpg0564	-	hypothetical protein	1221.75	3030.75	5915.57	4510.15	3105.04	2647.45	2280.52	2050.69	1546.04	1193.67	697.252	1222.75	2698.71	0.343818	0.111546				lpg0701	kbl	2-amino-3-ketobutyrate coenzyme A ligase	0.116623	0.371161			-0.0426764
lpg0580_ig	ig	-	0.57192	2.67498	2.89152	2.97644	2.87105	5.747	0	4.84693	0	0	1.71949	1.57192	3.37274	0.331552	0.13472				lpg0702	tdh	threonine(-3-)dehydrogenase	-0.355338	0.0193075			-1.04922
lpg0585_ig	ig	-	227.828	109.674	193.732	220.682	336.391	67.5272	216.941	371.892	335.393	388.75	79.9562	228.828	233.094	0.00802079	0.516824				lpg0706	-	predicted transporter component	0.273678	0.217555			0.292274
lpg0592	glnK	nitrogen regulatory P-II transcription regulator	2.49342	0	0	52.3003	0	0	14.492	0	0	35.3811	4.72859	3.49342	11.6902	0.524571	0.455881				lpg0707	-	(outer) membrane protein	0.387044	0.146394			0.534046
lpg0597	aas	2-acylglycerophosphoethanolamine acyltransferase	160.25	131.074	212.527	179.437	218.2	136.012	348.687	165.677	655.431	384.327	395.052	161.25	283.642	0.245271	0.180906				lpg0710	yueD	sepiapterin reductase	-0.622742	0.00136688			-1.61951
lpg0597_ig	ig	-	2.03578	0	0	0	0	0	0	0	0	0	0	3.03578	1	-0.482271	0.168375				lpg0713	-	oligopeptide transporter	-0.426898	0.0326934			-1.20184
lpg0608	-	hypothetical SAM-dependent methyltransferase	32.6649	193.668	344.091	0	60.7705	0	6.14814	19.8284	48.0865	188.847	5.58833	33.6649	87.7028	0.415836	0.580345				lpg0714	-	sensor histidine kinase	-0.645338	0.0515985			-1.6677
lpg0609	alaS	alanyl tRNA synthetase	90.8658	29.9598	5.30112	33.166	172.263	89.0785	321.46	458.256	906.773	439.168	435.46	91.8658	290.089	0.499377	0.187894				lpg0722	-	hypothetical protein	-0.357919	0.0746222			-1.05473
lpg0612	-	alcohol dehydrogenase (NADP-dependent, zinc-type)	10.5611	4.27997	0	0	9.09165	0	34.6931	26.4378	4.84905	170.714	2.57923	11.5611	26.2645	0.356368	0.493739				lpg0733	-	hypothetical protein	-0.113335	0.000563924			-0.533107
lpg0613_ig	ig	-	160.087	24.6098	2.89152	94.8208	38.2806	36.8766	11.418	81.5166	136.986	158.331	12.4663	161.087	60.8196	-0.423015	0.0605585				lpg0735	-	DNA helicase, SNF2/RAD54 family domain protein	0.410956	0.107503			0.585043
lpg0614_ig	ig	-	1420.19	2864.37	1443.83	1929.58	1983.42	1721.23	4045.48	2364.42	3313.92	2360.81	2252.53	1421.19	2428.96	0.232767	0.156053				lpg0744	-	GGDEF domain protein	0.308051	0.135178			0.36558
lpg0617_ig	ig	-	649.218	2050.1	843.842	508.546	690.966	312.732	974.48	579.87	1715.35	524.525	917.776	650.218	912.819	0.147326	0.306774				lpg0759	pgi	glucose-6-phosphate isomerase	0.476465	0.0579733			0.724753
lpg0619_ig	ig	-	0.669136	0	0	0	0	0	0	24.2347	0	0	0	1.66914	3.42347	0.311974	0.543581				lpg0765	-	tetratricopeptide repeat domain 8	-0.264019	0.267451			-0.854467
lpg0626	-	DNA uptake/competence protein ComA	160.027	83.9943	242.406	182.413	221.549	520.582	319.264	436.665	766.555	523.641	316.386	161.027	362.345	0.352223	0.107111				lpg0767	-	hypothetical protein	0.0476232	0.170863			-0.189832
lpg0628	-	type IV fimbrial biogenesis PilY1-related protein	396.168	730.269	216.382	1187.6	1000.08	821.342	2351.66	1077.34	680.888	1203.4	853.296	397.168	1013.23	0.406732	0.0675729				lpg0770	-	hypothetical protein	-0.177824	0.371161			-0.670642
lpg0631	-	type IV fimbrial biogenesis protein PilV	0.712532	0	26.0237	0	0	0	0	5.72819	0	0	0	1.71253	4.17519	0.387037	0.438599				lpg0772	rfbA	polysaccharide ABC transporter, permease protein	-0.222045	0.304489			-0.76495
lpg0635	-	melitin resistance protein	213.398	0	115.179	51.0246	68.9052	66.5694	400.068	240.584	151.129	109.239	165.071	214.398	137.777	-0.192045	0.210495				lpg0788	-	hypothetical protein	0.288621	0.144172			0.324142
lpg0643	-	ribonuclease BN	20.3435	63.6645	189.395	99.0728	32.06	0	0	34.8098	2.42453	20.3441	103.169	21.3435	55.494	0.41498	0.460944				lpg0791	mip	macrophage infectivity potentiator (Mip)	-0.48684	0.125438			-1.32968
lpg0643_ig	ig	-	31.036	3.74497	300.236	9.35452	6.69911	42.6236	21.9576	59.4851	47.6824	25.6513	16.765	32.036	54.42	0.23012	0.545813				lpg0792	ampG	beta lactamase induction signal transducer AmpG	0.571711	0.010393			0.927884
lpg0645	-	hypothetical protein	37.6495	104.324	245.779	0	65.0771	0	227.481	26.8785	7.27358	56.6098	2.57923	38.6495	74.6003	0.285596	0.457648				lpg0798_ig	ig	-	0.461642	0.0580501			0.69314
lpg0652	-	major facilitator family transporter	1.21361	0	0	0	0	0	0	0	0	2.21132	0	2.21361	1.22113	-0.258339	0.40882				lpg0805	-	phosphoenolpyruvate synthase	-0.786996	2.61773e-08			-1.96982
lpg0655	-	tryptophan/tyrosine permease	89.7122	37.4497	0	6.80329	109.578	217.428	115.497	79.3135	150.321	2255.55	15.0455	90.7122	299.698	0.519018	0.543581				lpg0827	tolC	agglutination protein	0.106005	0.197304			-0.0653225
lpg0660	-	ABC transporter permease protein	194.825	134.284	277.104	360.574	245.475	451.618	1189.66	252.481	712.003	524.083	1435.34	195.825	559.263	0.455748	0.0675729				lpg0829	-	two component histidine kinase, GGDEF domain protein/EAL domain protein	0.127517	0.548291			-0.0194435
lpg0663_ig	ig	-	9.29737	78.6444	0	5.10246	0	0	160.73	0	0	3.98038	8.59744	10.2974	26.7055	0.413874	0.317437				lpg0841_ig	ig	-	-0.354545	0.150273			-1.04753
lpg0665	-	putative transmembrane protein	0.844383	0	0	2.55123	2.87105	7.66266	0	3.08441	0	0	4.29872	1.84438	3.04681	0.217994	0.315938				lpg0842	-	toluene tolerance protein Ttg2B	-0.169482	0.0488905			-0.652849
lpg0666	-	hypothetical protein	998.935	151.404	943.6	947.783	3200.74	281.603	638.089	600.579	348.324	954.848	673.609	999.935	875.058	-0.0579349	0.545813				lpg0849_ig	ig	-	0.448641	0.0782107			0.665415
lpg0671	ndh	NADH dehydrogenase transmembrane protein	27.4908	49.7546	193.732	136.491	27.275	228.922	47.4285	11.897	75.9685	3.09585	58.0327	28.4908	84.2597	0.470916	0.132092				lpg0852	-	hypothetical protein	0.249133	0.572066			0.239926
lpg0674	-	adenylate cyclase	20.3914	0	0	42.0953	27.275	0	0	0	67.8868	19.4596	65.3405	21.3914	23.2057	0.0353566	0.134054				lpg0867	recQ	ATP-dependent DNA helicase RecQ	0.268771	0.344356			0.281807
lpg0679	-	adenylyl transferase	39.109	0	0	0	971.371	0	9.66136	21.1503	0	91.9909	46.856	40.109	115.103	0.457845	0.0401782				lpg0876	pntAa	alanine dehydrogenase and pyridine nucleotide transhydrogenase	0.320386	0.131986			0.391886
lpg0680	-	dipeptidyl aminopeptidase/acylaminoacyl peptidase	60.4002	292.643	230.358	0	28.232	148.943	76.8517	34.3692	57.3805	42.8996	23.2131	61.4002	94.489	0.187212	0.580794				lpg0885	-	glycosyl hydrolase	0.579895	0.0108877			0.945337
lpg0682	-	ABC transporter ATP-binding protein	0.408662	0	0	0	0	0	0	0	0	0	0	1.40866	1	-0.148807	0.580794				lpg0886_ig	ig	-	0.487559	0.138268			0.748415
lpg0683	-	transmembrane protein, ABC-type multidrug transport system	1685.73	1065.18	839.505	2486.6	1988.68	986.089	3743.34	6293.52	5466.1	4532.76	6131.69	1686.73	3354.35	0.298563	0.176597				lpg0891	-	sensory box protein/GGDEF/EAL domains	0.175046	0.255103			0.0819216
lpg0693	-	LigA, interaptin	402.015	219.348	6471.71	334.211	282.798	507.172	515.126	692.23	594.413	927.428	803.43	403.015	1135.79	0.449975	0.170594				lpg0892	-	kynurenine 3-monooxygenase	0.431864	0.096679			0.629635
lpg0698	-	hypothetical protein	301.534	369.147	234.213	367.803	1363.75	352.482	1652.09	1136.39	1628.07	2585.03	1023.52	302.534	1072.25	0.549521	0.0376423				lpg0894	-	cytokinin oxidase	-0.184248	0.156311			-0.68434
lpg0699	-	outer membrane protein TolC	1.97611	0	0	0	0	0	0	0	0	0	0	2.97611	1	-0.473649	0.176597				lpg0896	-	hypothetical protein	-0.0905476	0.55962			-0.484507
lpg0701	kbl	2-amino-3-ketobutyrate coenzyme A ligase	12.3167	0	0	0	6.2206	0	23.7142	11.0158	16.1635	47.3222	59.7522	13.3167	17.4189	0.116623	0.371161				lpg0899	-	A/G specific adenine glycosylase	0.347526	0.308081			0.449768
lpg0702	tdh	threonine(-3-)dehydrogenase	18.3148	0	0	0	0	0	5.70899	51.1131	4.04088	6.1917	8.16756	19.3148	8.52222	-0.355338	0.0193075				lpg0900	-	hypothetical protein	0.520018	0.0645974			0.817638
lpg0706	-	predicted transporter component	65.0727	0	0	2.12603	0	53.1597	402.264	196.962	318.421	105.259	152.604	66.0727	124.08	0.273678	0.217555				lpg0903_ig	ig	-	0.410949	0.191154			0.585029
lpg0707	-	(outer) membrane protein	44.0757	58.8495	1.92768	213.453	191.403	149.422	90.4655	59.4851	60.6132	101.721	161.632	45.0757	109.897	0.387044	0.146394				lpg0906_ig	ig	-	0.0674971	0.532604			-0.147447
lpg0708	-	IcmL-like	4.4997	3.20997	3.37344	2.12603	34.4526	1.91567	6.58729	0	0	0	0	5.4997	6.1665	0.0496996	0.437451				lpg0907	-	negative regulator of flagellin synthesis	-0.602343	0.033788			-1.57601
lpg0710	yueD	sepiapterin reductase	72.6674	0	12.5299	0	45.9368	1.91567	21.9576	41.4193	24.6494	0	17.1949	73.6674	17.5603	-0.622742	0.00136688				lpg0934	-	DamX-related protein	-0.177554	0.0111551			-0.670065
lpg0713	-	oligopeptide transporter	93.3384	0	2.89152	22.5359	35.4096	5.26808	10.5397	130.867	46.8742	48.649	39.9781	94.3384	35.3013	-0.426898	0.0326934				lpg0936_ig	ig	-	-0.0816962	0.0826814			-0.46563
lpg0714	-	sensor histidine kinase	1187.96	223.093	258.309	290.415	179.441	439.166	175.222	198.284	416.615	306.489	193.442	1188.96	269.048	-0.645338	0.0515985				lpg0937	ileS	isoleucyl tRNA synthetase	-0.409588	0.129971			-1.16492
lpg0722	-	hypothetical protein	5.35957	0	0	0	0	0	12.7354	0	0	0	5.15846	6.35957	2.78939	-0.357919	0.0746222				lpg0940	-	LidA	-0.409122	0.00401974			-1.16393
lpg0733	-	hypothetical protein	19.0286	0	0	0	0	0	0	0	2.42453	0	141.858	20.0286	15.4282	-0.113335	0.000563924				lpg0941	-	hypothetical protein	0.40843	0.293346			0.579657
lpg0735	-	DNA helicase, SNF2/RAD54 family domain protein	44.421	124.119	31.8067	51.875	41.6302	38.3133	323.656	72.704	276.396	95.9713	103.599	45.421	117.007	0.410956	0.107503				lpg0945	legL1	Gala protein type 1, 3 or 4	0.3246	0.372715			0.400874
lpg0741	-	hypothetical protein	4.03396	0	0	136.491	0	0	0	46.7068	37.5802	0	0	5.03396	23.0778	0.661285	0.580794				lpg0946_ig	ig	-	-0.185102	0.0928608			-0.686163
lpg0744	-	GGDEF domain protein	170.807	50.2896	295.899	289.14	383.285	275.856	714.062	251.6	491.775	364.426	365.821	171.807	349.215	0.308051	0.135178				lpg0949	-	carrier/transport protein	-0.916435	0.00188656			-2.24587
lpg0759	pgi	glucose-6-phosphate isomerase	103.443	38.5197	194.696	111.829	734.031	175.762	436.957	376.298	306.703	463.493	280.276	104.443	312.857	0.476465	0.0579733				lpg0950	-	nitrilase	0.583001	0.228231			0.951962
lpg0765	-	tetratricopeptide repeat domain 8	28131	24878.9	8537.7	19892.4	35500	33088.3	6319.41	3995.64	9364.74	3950.3	7635.38	28132	15317.3	-0.264019	0.267451				lpg0950_ig	ig	-	0.473008	0.109367			0.717382
lpg0767	-	hypothetical protein	24.0119	23.5398	0	0	0	0	74.656	91.6511	7.27358	53.0717	18.9144	25.0119	27.9107	0.0476232	0.170863				lpg0953	-	AMP-binding protein	0.310468	0.30712			0.370735
lpg0769	-	hypothetical protein	3.54308	0	0	0	0	0	39.9629	0	0	7.07622	0	4.54308	5.70391	0.0988221	0.255103				lpg0956	-	hypothetical protein	0.501799	0.180906			0.778783
lpg0770	-	hypothetical protein	6.81551	3.20997	16.8672	3.40164	7.65613	0	2.63492	2.64378	2.82862	2.65358	0	7.81551	5.18959	-0.177824	0.371161				lpg0959	hbpA	bacterial extracellular solute-binding protein	0.29188	0.399462			0.331092
lpg0771_ig	ig	-	3.51111	2.13998	0	4.67726	5.26359	5.747	0	0	0	0	0	4.51111	2.78278	-0.209804	0.302275				lpg0974	-	hypothetical protein	0.125556	0.197066			-0.0236247
lpg0772	rfbA	polysaccharide ABC transporter, permease protein	24.3676	32.0997	8.67457	22.1107	32.5385	24.9037	3.95237	2.64378	5.65723	3.53811	6.01821	25.3676	15.2137	-0.222045	0.304489				lpg0977	-	single strand DNA binding protein	0.123558	0.580794			-0.027886
lpg0773	-	polysaccharide ABC transporter, ATP binding protein	1.70288	0	0	2.55123	2.87105	2.39458	0	0	0	0	0	2.70288	1.78169	-0.180996	0.45054				lpg0981	-	hypothetical protein	0.0765018	0.580794			-0.128243
lpg0788	-	hypothetical protein	34.9327	51.3596	61.6858	24.6619	54.5499	57.9489	172.148	87.2448	79.6053	73.4158	25.7923	35.9327	69.8412	0.288621	0.144172				lpg0989	-	Type IV secretory protein VirB4 components	-0.294553	0.134054			-0.919588
lpg0790	sda-2	L-serine dehydratase (iron, sulfur-dependent)	0.751652	0	0	0	0	0	0	0	0	0	0	1.75165	1	-0.243448	0.480628				lpg1008	-	cobalt/zinc/cadmium efflux RND transporter, permease protein HelA	-0.210801	0.0379169			-0.740971
lpg0791	mip	macrophage infectivity potentiator (Mip)	329127	235776	117812	129590	123535	157730	57524.6	60837.8	57819.3	56957.4	75223.3	329128	107281	-0.48684	0.125438				lpg1042	-	hypothetical protein	0.371398	0.193511			0.500679
lpg0791_ig	ig	-	0.358938	0	0	0	0	0	0	0	0	0	0	1.35894	1	-0.1332	0.580794				lpg1047	atpG	ATP synthase gamma subunit C-terminus	-0.178615	0.39131			-0.672327
lpg0792	ampG	beta lactamase induction signal transducer AmpG	2664.08	5664.53	11973.8	10995.4	6707.25	5204.86	10434.7	10873.9	12300.8	11392.7	13850	2665.08	9940.8	0.571711	0.010393				lpg1056	-	guanylate cyclase	0.222817	0.5074			0.183803
lpg0798_ig	ig	-	1279.43	0	49.1559	28.914	118.67	0	8115.1	5863.91	8137.52	7468.51	7276.01	1280.43	3706.78	0.461642	0.0580501				lpg1058	phbC	polyhydroxyalkanoic synthase	0.430949	0.111592			0.627683
lpg0803	-	acyl CoA dehydrogenase, short chain specific	1.93783	0	0	0	0	0	0	0	0	0	0	2.93783	1	-0.468027	0.180906				lpg1060	-	cold shock domain family protein	0.397363	0.0669624			0.556055
lpg0805	-	phosphoenolpyruvate synthase	350.285	2.67498	0	14.8822	33.9741	0	6.14814	10.1345	396.814	6.1917	92.8523	351.285	57.3672	-0.786996	2.61773e-08				lpg1069	-	AbiD phage protein-like	-0.24852	0.201078			-0.821414
lpg0809	dapE	succinyl-diaminopimelate desuccinylase	1.79572	0	0	0	0	0	0	0	36.3679	0	0	2.79572	4.63679	0.219724	0.416065				lpg1074	-	hypothetical protein	0.534995	0.0715335			0.84958
lpg0827	tolC	agglutination protein	61.5497	7.48994	0	301.045	18.6618	11.0151	212.55	30.8441	0	170.272	36.5391	62.5497	79.8417	0.106005	0.197304				lpg1083	-	hypothetical protein	0.963531	0.115153			1.76351
lpg0829	-	two component histidine kinase, GGDEF domain protein/EAL domain protein	89.152	46.5446	10.6022	38.6937	86.61	0	209.476	124.698	364.891	214.498	103.169	90.152	120.918	0.127517	0.548291				lpg1093	pacL	cation efflux transporter	0.500401	0.0815476			0.775802
lpg0838	-	hypothetical protein	0.423842	0	0	0	0	0	0	0	0	0	0	1.42384	1	-0.153462	0.580794				lpg1101	-	hypothetical protein	0.508414	0.115889			0.792891
lpg0841_ig	ig	-	5.91594	3.20997	0	4.67726	2.39254	8.14158	0	0	0	0	2.14936	6.91594	3.05707	-0.354545	0.150273				lpg1109	-	hypothetical protein	-0.0275967	0.377526			-0.350253
lpg0842	-	toluene tolerance protein Ttg2B	465.078	10.6999	1.92768	116.081	59.8135	6.22591	501.952	740.7	445.709	953.079	308.648	466.078	315.484	-0.169482	0.0488905				lpg1118	-	serine-type D-Ala-D-Ala carboxypeptidase	0.366107	0.302275			0.489394
lpg0849_ig	ig	-	284.789	118.769	876.613	227.485	779.968	167.142	848.882	1047.38	1598.57	1282.57	1072.1	285.789	802.948	0.448641	0.0782107				lpg1120	-	hypothetical protein	0.422307	0.379672			0.609251
lpg0852	-	hypothetical protein	80.1711	665	0	113.105	134.939	11.494	82.5607	67.8571	99.8097	77.8385	177.967	81.1711	144.057	0.249133	0.572066				lpg1124	-	hypothetical protein	-0.433337	0.0476977			-1.21557
lpg0867	recQ	ATP-dependent DNA helicase RecQ	560.375	447.256	5106.91	271.281	1544.62	219.823	652.142	680.774	441.668	627.573	421.704	561.375	1042.38	0.268771	0.344356				lpg1126	-	calcium-transporting ATPase	0.158797	0.46112			0.0472679
lpg0872_ig	ig	-	0.645049	0	2.89152	0	0	2.39458	0	0	0	1.76906	0	1.64505	1.70552	0.015677	0.514204				lpg1139	potC	spermidine/putrescine ABC transporter permease protein PotC	0.217606	0.580794			0.172689
lpg0873	-	hypothetical protein	1.29248	0	0	0	0	0	0	0	0	0	0	2.29248	1	-0.360306	0.311477				lpg1145	-	hypothetical protein	0.529339	0.0452849			0.837517
lpg0876	pntAa	alanine dehydrogenase and pyridine nucleotide transhydrogenase	1088.7	1142.22	1290.1	1450.38	2044.66	597.209	3866.74	5133.78	2460.9	2748.23	2043.18	1089.7	2278.74	0.320386	0.131986				lpg1147	-	hypothetical protein	0.589054	0.0737568			0.964871
lpg0878_ig	ig	-	1.52398	0	0	0	1.91403	1.91567	3.95237	1.76252	0	0	1.71949	2.52398	2.12641	-0.0744399	0.580794				lpg1169	-	hypothetical protein	-0.666808	0.00483643			-1.71349
lpg0883_ig	ig	-	0.936548	0	53.4932	0	0	22.988	42.1587	0	34.7516	4.42264	0	1.93655	16.7814	0.9378	0.041976				lpg1172	-	TPR repeat protein	0.336883	0.26254			0.42707
lpg0885	-	glycosyl hydrolase	2024.95	5559.68	8456.26	12390.1	4219.01	3383.54	7064.21	8770.31	12685.5	6019.66	8447.41	2025.95	7700.57	0.579895	0.0108877				lpg1173	pilS	sensor protein PilS	0.168326	0.212699			0.0675903
lpg0886_ig	ig	-	179.881	127.329	80.4807	65.4816	88.524	168.1	1138.72	1081.31	504.706	1211.36	1082.42	180.881	555.843	0.487559	0.138268				lpg1183_ig	ig	-	0.092826	0.580794			-0.0934286
lpg0891	-	sensory box protein/GGDEF/EAL domains	14.1498	0	0	5.52767	15.3123	57.9489	0	0	2.82862	19.0174	116.065	15.1498	22.67	0.175046	0.255103				lpg1189	-	hypothetical protein	-0.455404	0.010393			-1.26263
lpg0892	-	kynurenine 3-monooxygenase	77.7132	344.537	77.5892	369.078	65.0771	68.485	37.7671	215.909	185.072	543.985	210.207	78.7132	212.771	0.431864	0.096679				lpg1191	-	glycosyl hydrolase family 3	0.474981	0.0363579			0.721589
lpg0892_ig	ig	-	3.45261	2.67498	0	3.82685	4.30657	4.31025	0	0	0	0	1.71949	4.45261	2.68381	-0.219862	0.346538				lpg1219	flgE	flagellar hook protein FlgE	0.0732123	0.536152			-0.135259
lpg0894	-	cytokinin oxidase	394.087	1017.03	6.26496	42.0953	184.226	243.29	106.275	152.899	659.876	93.3177	69.6392	395.087	258.491	-0.184248	0.156311				lpg1225	flgK	flagellar hook associated protein 1 FlgK	0.534808	0.0786626			0.849181
lpg0896	-	hypothetical protein	637.261	173.339	402.885	149.672	146.423	923.83	1038.6	414.193	786.355	536.908	599.241	638.261	518.144	-0.0905476	0.55962				lpg1273	-	hypothetical protein	0.536163	0.0195906			0.85207
lpg0899	-	A/G specific adenine glycosylase	28.1258	16.5849	26.0237	2.97644	39.2377	2.39458	108.91	130.867	184.264	55.7253	71.3587	29.1258	64.8342	0.347526	0.308081				lpg1296	-	protein involved in catabolism of external DNA	0.0507967	0.424593			-0.183064
lpg0900	-	hypothetical protein	85.5125	315.647	322.405	459.647	107.664	7.66266	127.354	201.809	658.663	311.354	342.608	86.5125	286.481	0.520018	0.0645974				lpg1299_ig	ig	-	0.436687	0.288017			0.639921
lpg0903_ig	ig	-	156.775	1967.18	200.479	86.3167	101.922	361.103	630.184	169.202	109.508	117.2	311.227	157.775	406.432	0.410949	0.191154				lpg1312	legC1	coiled-coil-containing protein	0.167593	0.559696			0.0660271
lpg0906_ig	ig	-	278.151	50.8246	187.949	42.5205	15.3123	775.366	1042.99	425.208	102.234	345.408	263.082	279.151	326.089	0.0674971	0.532604				lpg1318	-	hypothetical protein	-0.0309268	0.276395			-0.357355
lpg0907	-	negative regulator of flagellin synthesis	16.4865	0	0	0	2.39254	3.83133	3.95237	7.49072	6.86949	4.42264	4.72859	17.4865	4.36877	-0.602343	0.033788				lpg1321	-	oxidoreductase	0.0171708	0.580794			-0.254778
lpg0916	pbpB	penicillin binding protein 3	3.16483	2.13998	1.92768	0	0	2.39458	4.83068	3.96567	6.86949	2.65358	6.01821	4.16483	4.07999	-0.00893853	0.555319				lpg1332	-	hypothetical protein	0.204058	0.240113			0.143795
lpg0924	ald	alanine dehydrogenase	0.330063	0	0	0	0	0	0	0	0	0	0	1.33006	1	-0.123872	0.580794				lpg1333	rluD	ribosomal large subunit pseudouridine synthase D, RluD	0.232221	0.325127			0.203857
lpg0934	-	DamX-related protein	24.7359	0	5.78304	0	10.0487	0	113.741	1.76252	0	0	29.6612	25.7359	17.0996	-0.177554	0.0111551				lpg1334	-	tRNA thiotransferase	0.201673	0.218861			0.138708
lpg0936_ig	ig	-	8.75383	0	0	0	0	0	0	39.6567	7.27358	23.8823	0	9.75383	8.08126	-0.0816962	0.0826814				lpg1335	-	major facilitator family transporter (permease)	0.202175	0.528768			0.139779
lpg0937	ileS	isoleucyl tRNA synthetase	5.68368	0	1.92768	0	6.69911	0	0	1.76252	0	1.76906	3.86885	6.68368	2.60272	-0.409588	0.129971				lpg1338	fliD	flagellar hook associated protein 2 FliD	0.0718489	0.543581			-0.138166
lpg0937_ig	ig	-	1.04728	0	2.4096	0	0	0	0	0	0	0	0	2.04728	1.24096	-0.21742	0.460944				lpg1339	-	hypothetical protein	0.0915846	0.554499			-0.0960761
lpg0940	-	LidA	84.8922	0	0	6.37808	138.767	38.3133	11.418	26.8785	0	88.8951	14.1858	85.8922	33.4836	-0.409122	0.00401974				lpg1340	fliC	flagellin	0.779431	0.00127508			1.37089
lpg0941	-	hypothetical protein	18.345	8.02494	26.0237	24.6619	4.78508	0	119.01	15.8627	115.165	60.1479	111.767	19.345	49.5448	0.40843	0.293346				lpg1341_ig	ig	-	-0.803601	6.11316e-07			-2.00523
lpg0945	legL1	Gala protein type 1, 3 or 4	45.3151	72.7594	77.5892	2.55123	81.3464	14.3675	105.836	92.5324	8.08176	109.681	403.22	46.3151	97.7965	0.3246	0.372715				lpg1349	cutE	apolipoprotein N-acyltransferase	0.288201	0.433537			0.323245
lpg0946_ig	ig	-	215.012	39.0547	30.8429	6.37808	0	114.461	89.148	154.221	116.781	482.51	367.111	216.012	141.051	-0.185102	0.0928608				lpg1350	-	L-lysine dehydrogenase	0.500085	0.449556			0.775129
lpg0949	-	carrier/transport protein	9.0739	0	0	0	0	0	0	0	0	2.21132	0	10.0739	1.22113	-0.916435	0.00188656				lpg1363	gspF	type II protein secretion LspF	0.466344	0.243243			0.703169
lpg0950	-	nitrilase	22.9071	3.74497	0	40.8197	113.406	410.431	61.9205	124.698	124.863	14.5947	10.7468	23.9071	91.5226	0.583001	0.228231				lpg1363_ig	ig	-	-0.131054	0.0675729			-0.570895
lpg0950_ig	ig	-	150.447	513.061	67.9508	55.2767	51.6789	1139.34	714.502	649.93	651.794	325.064	321.974	151.447	450.057	0.473008	0.109367				lpg1378	-	proton/peptide symporter, POT family protein	0.356232	0.166248			0.468334
lpg0953	-	AMP-binding protein	231.188	358.447	2509.84	332.085	224.899	248.558	212.55	426.09	129.712	230.42	63.1912	232.188	474.579	0.310468	0.30712				lpg1379_ig	ig	-	0.507387	0.0737568			0.790702
lpg0956	-	hypothetical protein	51.2303	342.932	122.89	73.1353	187.575	488.016	18.4444	8.37198	294.984	106.586	5.58833	52.2303	165.852	0.501799	0.180906				lpg1380	-	histidine ammonia lyase	0.0757923	0.34573			-0.129756
lpg0959	hbpA	bacterial extracellular solute-binding protein	47.9966	0	11.5661	174.759	219.635	62.2591	148.873	33.0473	86.0707	156.119	57.1729	48.9966	95.9503	0.29188	0.399462				lpg1381	-	aldehyde dehydrogenase, NAD dependent	0.0432858	0.580794			-0.199082
lpg0963	-	hypothetical protein	0.994977	0	0	0	0	0	0	8.81261	0	0	0	1.99498	1.88126	-0.0254888	0.543581				lpg1386_ig	ig	-	0.541724	0.322782			0.863932
lpg0974	-	hypothetical protein	36.1491	206.508	0	25.0871	5.7421	0	8.78306	18.0658	8.08176	203.441	10.3169	37.1491	49.6027	0.125556	0.197066				lpg1402	-	deoxyribonuclease TatD	0.189268	0.505099			0.112253
lpg0977	-	single strand DNA binding protein	337.696	55.6395	86.2637	114.38	271.793	33.0452	955.596	827.504	250.939	992.44	904.02	338.696	450.162	0.123558	0.580794				lpg1403	-	hypothetical protein	0.518897	0.0164765			0.815248
lpg0981	-	hypothetical protein	272.308	143.379	34.2163	275.958	200.973	14.3675	508.978	316.373	832.825	611.651	310.797	273.308	325.952	0.0765018	0.580794				lpg1414	-	glycerol kinase	0.788027	0.0452849			1.38922
lpg0987	-	membrane protein, Tfp pilus assembly, pilus retraction ATPase PilT	2.89059	0	0	27.6383	0	0	13.6137	0	0	3.98038	0	3.89059	5.52325	0.152178	0.460944				lpg1423	-	TPR domain protein (heat shock protein) N-acetylglucosaminyl transferase	0.0575847	0.291185			-0.168587
lpg0989	-	Type IV secretory protein VirB4 components	893.232	71.1544	365.296	2407.94	377.064	215.512	171.709	217.231	105.467	287.029	309.938	894.232	453.834	-0.294553	0.134054				lpg1425	pyrF	orotidine 5'-phosphate decarboxylase PyrF	0.354045	0.0923528			0.463671
lpg1008	-	cobalt/zinc/cadmium efflux RND transporter, permease protein HelA	14.0529	0	0	0	0	0	3.07407	42.7411	8.08176	28.7472	0	15.0529	9.26441	-0.210801	0.0379169				lpg1433	deoC	2-deoxyribose-5-phosphate aldolase	0.179136	0.240687			0.0906431
lpg1039	-	hypothetical protein	0.305976	0	0	0	0	0	0	0	0	16.3638	0	1.30598	2.63638	0.305072	0.416065				lpg1436	-	hypothetical protein	0.0887443	0.424593			-0.102134
lpg1042	-	hypothetical protein	225.662	485.776	1553.23	74.4109	583.301	1216.45	371.084	496.15	50.511	156.119	333.581	226.662	533.061	0.371398	0.193511				lpg1438	cpxR	transcriptional regulatory protein CpxR	-0.428059	0.201078			-1.20432
lpg1047	atpG	ATP synthase gamma subunit C-terminus	3425.53	1219.79	7133.38	1011.14	4289.35	338.594	1375.87	2012.36	1360.97	1879.62	2080.15	3426.53	2271.12	-0.178615	0.39131				lpg1445	-	hypothetical protein	-0.0267651	0.134054			-0.348479
lpg1056	-	guanylate cyclase	165.546	208.648	22.6503	107.577	64.5986	1516.73	173.026	330.913	130.924	131.352	85.5445	166.546	278.196	0.222817	0.5074				lpg1447	-	pseudouridine synthase	-0.307993	0.276395			-0.948251
lpg1058	phbC	polyhydroxyalkanoic synthase	121.348	75.9694	880.95	124.16	218.678	37.8344	710.988	278.478	192.346	309.585	461.252	122.348	330.024	0.430949	0.111592				lpg1449	-	hypothetical protein	0.434849	0.0452849			0.636001
lpg1060	-	cold shock domain family protein	80.3885	110.744	199.033	76.1118	103.358	180.551	232.312	418.599	208.509	205.21	287.584	81.3885	203.201	0.397363	0.0669624				lpg1452	-	lipase A	0.786105	0.00555123			1.38512
lpg1069	-	AbiD phage protein-like	42755.3	52455.3	13419.1	47856.9	49572	46115.8	5933.39	4940.79	8652.73	3818.51	8482.66	42756.3	24125.7	-0.24852	0.201078				lpg1453	-	hypothetical protein	0.437041	0.266695			0.640675
lpg1069_ig	ig	-	0.894395	0	0	0	0	0	0	0	0	0	0	1.8944	1	-0.277471	0.433537				lpg1454_ig	ig	-	0.191709	0.264412			0.117458
lpg1070	int	integrase, phage related	0.330063	0	0	0	0	0	0	0	0	0	0	1.33006	1	-0.123872	0.580794				lpg1455	-	phospholipase C	0.183448	0.265349			0.0998395
lpg1074	-	hypothetical protein	383.954	222.558	330.597	991.579	356.967	135.533	2844.83	2345.48	2717.49	1789.84	1449.96	384.954	1319.48	0.534995	0.0715335				lpg1456	-	23S rRNA (uracil-5-)methyltransferase RumA	0.466474	0.074382			0.703447
lpg1083	-	hypothetical protein	45.0062	0	65.0592	264.053	66.5126	63.6959	61.9205	82.8385	168.909	89.7796	3357.3	46.0062	423.007	0.963531	0.115153				lpg1456_ig	ig	-	0.0106114	0.563782			-0.268767
lpg1093	pacL	cation efflux transporter	387.356	3637.97	75.6615	581.681	700.057	426.236	2757	1280.47	1449.87	592.634	780.647	388.356	1229.22	0.500401	0.0815476				lpg1464_ig	ig	-	0.189256	0.276395			0.112227
lpg1096	-	chemiosmotic efflux system B protein A	4.09867	0	0	0	0	0	1.75661	0	1.61635	0	0	5.09867	1.3373	-0.581229	0.070823				lpg1465	-	hypothetical protein	0.34561	0.132092			0.445682
lpg1101	-	hypothetical protein	14.496	5.88495	24.5779	2.97644	131.59	94.8255	10.5397	40.538	12.1226	99.0671	67.4899	15.496	49.9612	0.508414	0.115889				lpg1471	bioA	adenosylmethionine-8-amino-7-oxononanoate aminotransferase	0.621571	0.0252724			1.03422
lpg1109	-	hypothetical protein	11.2992	19.7948	10.6022	24.2367	24.4039	20.1145	0	0	2.82862	0	3.43897	12.2992	11.542	-0.0275967	0.377526				lpg1472	-	biotin synthase BioB	0.913579	0.000799369			1.65698
lpg1116_ig	ig	-	4.47606	0	0	0	0	0	0	0	3.2327	0	1.71949	5.47606	1.49522	-0.563763	0.0662308				lpg1475	bioD	dethiobiotin synthetase	0.135823	0.582095			-0.00172955
lpg1118	-	serine-type D-Ala-D-Ala carboxypeptidase	22.2452	29.4248	120.48	1.70082	27.7535	2.39458	42.1587	165.236	46.4701	10.6143	83.825	23.2452	54.0058	0.366107	0.302275				lpg1479	-	potassium efflux system KefA	0.17366	0.201364			0.0789662
lpg1120	-	hypothetical protein	30.1289	3.20997	2.89152	33.5912	139.246	0	78.1692	111.479	129.308	81.8188	233.42	31.1289	82.3135	0.422307	0.379672				lpg1488	legC5	coiled-coil-containing protein	0.478727	0.054771			0.729579
lpg1122_ig	ig	-	0.38128	0	0	0	0	0	0	0	0	0	0	1.38128	1	-0.140282	0.586673				lpg1497	pepN	aminopeptidase N	0.378199	0.17383			0.515182
lpg1124	-	hypothetical protein	6.53427	0	0	0	0	0	10.1005	0	7.67767	0	0	7.53427	2.77782	-0.433337	0.0476977				lpg1499_ig	ig	-	0.628425	0.0131402			1.04884
lpg1126	-	calcium-transporting ATPase	7.30119	2.67498	1.92768	2.97644	2.39254	8.14158	48.746	9.69387	8.48585	19.4596	5.15846	8.30119	11.9657	0.158797	0.46112				lpg1502_ig	ig	-	-0.031704	0.276395			-0.359012
lpg1139	potC	spermidine/putrescine ABC transporter permease protein PotC	42.8295	39.5897	0	12.331	45.4583	13.8886	63.238	44.9443	360.446	54.3985	79.0964	43.8295	72.3391	0.217606	0.580794				lpg1509	-	D-alanyl-D-alanine carboxypeptidase	-1.3239	1.41949e-06			-3.11487
lpg1143	-	short chain type dehydrogenase/reductase	0.408662	0	0	0	0	0	0	0	0	0	0	1.40866	1	-0.148807	0.580794				lpg1513	-	type I secretion system LssZ	-0.541334	0.0553128			-1.44589
lpg1145	-	hypothetical protein	55.8261	47.6146	208.671	125.01	114.842	73.7531	128.233	450.765	550.368	126.93	86.4042	56.8261	192.259	0.529339	0.0452849				lpg1524	pilD	type 4 (IV) prepilin-like protein leader peptide processing enzyme PilD	-0.0606933	0.215107			-0.420838
lpg1147	-	hypothetical protein	11.3898	18.1899	13.9757	11.9057	15.7908	47.4127	5.70899	22.4721	14.1431	193.269	128.102	12.3898	48.097	0.589054	0.0737568				lpg1534_ig	ig	-	0.885104	0.0579557			1.59625
lpg1153	-	amine oxidase	0.326929	0	0	0	0	0	0	0	0	0	0	1.32693	1	-0.122848	0.580794				lpg1547	-	radical SAM enzyme, Cfr family	0.296357	0.127282			0.340639
lpg1159_ig	ig	-	0.490394	2.67498	0	0	0	0	0	0	0	0	0	1.49039	1.2675	-0.0703538	0.580794				lpg1554	fadD-1	long chain fatty acid-CoA ligase	-0.42634	0.00555123			-1.20065
lpg1169	-	hypothetical protein	13.105	0	9.63841	0	6.69911	0	0	0	4.04088	0	0	14.105	3.03784	-0.666808	0.00483643				lpg1565	thi3	thiamine biosynthesis protein NMT-1	-0.056186	0.371057			-0.411225
lpg1172	-	TPR repeat protein	41.0557	23.5398	30.361	170.507	66.0341	87.1628	1.75661	49.3506	55.7641	180.444	238.579	42.0557	91.3499	0.336883	0.26254				lpg1565_ig	ig	-	0.574322	0.0513408			0.933452
lpg1173	pilS	sensor protein PilS	15.1895	25.1448	32.7706	30.1896	16.2693	20.1145	19.7619	24.2347	23.8412	19.0174	17.1949	16.1895	23.8539	0.168326	0.212699				lpg1568	thiDE	phosphomethylpyrimidine kinase ThiD/thiamin-phosphate pyrophosphorylase fused protein ThiE	-0.285775	0.120781			-0.900868
lpg1183_ig	ig	-	47.1714	29.9598	106.986	220.256	24.8824	13.4097	6.58729	23.794	13.3349	86.6837	60.6119	48.1714	59.6506	0.092826	0.580794				lpg1580	-	cytochrome b-561 transmembrane protein	0.34271	0.132092			0.439496
lpg1189	-	hypothetical protein	27.9686	32.0997	2.4096	0	9.09165	0	0	20.7096	25.0535	0	2.14936	28.9686	10.1513	-0.455404	0.010393				lpg1586	-	hypothetical protein	-0.0753059	0.34166			-0.452002
lpg1191	-	glycosyl hydrolase family 3	97.6142	333.837	401.922	90.5687	371.801	235.627	155.899	370.57	192.75	454.205	326.703	98.6142	294.388	0.474981	0.0363579				lpg1588	legC6	coiled-coil-containing protein	0.40271	0.146394			0.567458
lpg1212_ig	ig	-	2.0076	0	0	0	0	22.988	3.07407	0	0	1.76906	2.14936	3.0076	3.99805	0.123627	0.55962				lpg1597	-	thiolase	0.405936	0.138576			0.574338
lpg1219	flgE	flagellar hook protein FlgE	50.7909	3.74497	7.71072	43.7961	38.7592	280.166	54.8941	52.8756	14.5472	11.9411	94.5718	51.7909	61.3007	0.0732123	0.536152				lpg1603	-	hypothetical protein	0.227517	0.255366			0.193825
lpg1225	flgK	flagellar hook associated protein 1 FlgK	1046.13	2004.63	4843.78	17889.2	1157.51	2686.72	2462.33	918.274	1524.62	1114.95	1264.25	1047.13	3587.63	0.534808	0.0786626				lpg1611	-	transcriptional regulator, MerR family, mercury resistance	0.229012	0.559231			0.197014
lpg1263	-	hypothetical protein	0.358938	0	0	0	0	2.39458	0	0	1.61635	0	0	1.35894	1.40109	0.0132674	0.480628				lpg1615	abcT3	multidrug resistance ABC transporter ATP binding protein	0.318371	0.222243			0.387588
lpg1273	-	hypothetical protein	50.3806	66.3395	374.934	122.884	125.369	205.934	212.989	115.886	170.929	167.176	193.442	51.3806	176.588	0.536163	0.0195906				lpg1622	-	hypothetical protein	0.560598	0.0208906			0.904184
lpg1273_ig	ig	-	1.47252	0	0	0	0	0	0	0	0	0	1.71949	2.47252	1.17195	-0.324232	0.325127				lpg1638	-	drug:proton antiporter	0.376051	0.314738			0.510603
lpg1290	-	hypothetical protein	0.871674	0	2.89152	0	0	0	0	0	0	0	0	1.87167	1.28915	-0.161926	0.528796				lpg1639	-	hypothetical protein	0.483834	0.16192			0.74047
lpg1294	-	membrane bound lytic murein transglycosylase D	2.02961	0	0	0	1.91403	27.2982	0	0	0	0	100.59	3.02961	13.9802	0.664128	0.548927				lpg1642	sidB	SidB	0.290832	0.209572			0.328857
lpg1296	-	protein involved in catabolism of external DNA	15.2529	0	5.30112	53.1507	7.17762	0	13.6137	4.84693	3.63679	56.1675	28.8014	16.2529	18.2696	0.0507967	0.424593				lpg1643_ig	ig	-	0.251666	0.152027			0.245328
lpg1299_ig	ig	-	7.22079	20.3298	32.7706	0	69.8622	0	13.6137	21.5909	0	38.477	18.0546	8.22079	22.4699	0.436687	0.288017				lpg1647	-	hypothetical protein	0.467239	0.0452849			0.705079
lpg1312	legC1	coiled-coil-containing protein	170.006	984.392	108.432	527.68	87.0885	7.66266	208.598	58.6038	86.4748	219.805	216.655	171.006	251.539	0.167593	0.559696				lpg1650	iolD	myo-inositol catabolism protein IolD	0.203388	0.445575			0.142365
lpg1314	-	hypothetical protein	0.535457	0	0	0	0	2.39458	0	0	0	0	0	1.53546	1.23946	-0.0930059	0.580794				lpg1659_ig	ig	-	-0.574649	0.0245619			-1.51695
lpg1318	-	hypothetical protein	13.3654	0	24.096	0	6.2206	0	36.0105	20.269	0	22.9977	14.1858	14.3654	13.378	-0.0309268	0.276395				lpg1665	-	hypothetical protein	0.248206	0.163534			0.237949
lpg1318_ig	ig	-	4.29023	0	0	0	0	0	2.19576	17.6252	0	36.2656	94.5718	5.29023	16.0658	0.482429	0.550868				lpg1667	-	hypothetical protein	0.121452	0.338466			-0.0323783
lpg1321	-	oxidoreductase	110.786	70.6194	180.238	343.141	24.8824	45.976	61.4814	108.395	230.734	53.5139	33.9599	111.786	116.294	0.0171708	0.580794				lpg1669	-	alpha-amylase, putative	0.443381	0.0630184			0.654197
lpg1322	cyaA	adenylate cyclase 1 protein	2.51511	0	0	0	0	0	0	0	0	4.42264	24.9326	3.51511	3.93552	0.049063	0.354534				lpg1669_ig	ig	-	0.582064	0.010393			0.949965
lpg1332	-	hypothetical protein	626.557	945.337	884.806	801.087	1121.62	221.738	665.756	903.733	876.871	2691.62	916.917	627.557	1003.95	0.204058	0.240113				lpg1672	-	phosphoribosylglycinamide formyltransferase	0.299876	0.141668			0.348145
lpg1333	rluD	ribosomal large subunit pseudouridine synthase D, RluD	372.122	1315.55	119.998	824.473	1187.18	979.863	143.603	453.849	95.3647	974.75	264.371	373.122	636.901	0.232221	0.325127				lpg1674	purF	amidophosphoribosyltransferase	0.515635	0.0307865			0.808292
lpg1334	-	tRNA thiotransferase	13645.9	22757.1	14419.5	35716	25524.1	32264.1	8481.8	17821.3	13317.5	10651.5	36160.8	13646.9	21712.4	0.201673	0.218861				lpg1675	-	phosphoribosylimidazole-succinocarboxamide synthase	0.307186	0.580794			0.363735
lpg1335	-	major facilitator family transporter (permease)	24.8564	154.614	8.19264	66.7572	61.249	0	29.4232	31.2848	9.29402	22.5555	18.4845	25.8564	41.1855	0.202175	0.528768				lpg1677	purM	phosphoribosylformylglycinamidine cyclo ligase	0.373676	0.264596			0.505537
lpg1338	fliD	flagellar hook associated protein 2 FliD	1318.26	1753.72	465.053	2160.89	5787.08	260.052	867.766	1069.85	774.232	761.579	1655.87	1319.26	1556.61	0.0718489	0.543581				lpg1678	purL2	phosphoribosylformylglycinamidine synthase II	0.386919	0.168375			0.533781
lpg1339	-	hypothetical protein	31.3062	0	6.74688	6.80329	66.0341	37.3555	63.238	12.7783	139.814	24.3245	31.8105	32.3062	39.8905	0.0915846	0.554499				lpg1688	-	possible flagellar hook-length control protein	0.539123	0.180906			0.858385
lpg1340	fliC	flagellin	12.8861	109.674	52.0474	34.0164	28.232	109.672	80.365	84.1604	22.6289	155.235	149.595	13.8861	83.5626	0.779431	0.00127508				lpg1691_ig	ig	-	0.45835	0.0420656			0.68612
lpg1341_ig	ig	-	40.4155	0	0	0	0	0	0	0	0	48.649	6.44808	41.4155	6.50971	-0.803601	6.11316e-07				lpg1701	legC3	kinectin 1 (kinesin receptor)	0.286525	0.142665			0.319672
lpg1349	cutE	apolipoprotein N-acyltransferase	10.8668	3.74497	0	0	5.7421	0	25.91	20.269	5.65723	155.235	3.86885	11.8668	23.0427	0.288201	0.433537				lpg1705	-	carboxypeptidase G2	-0.284105	0.0452849			-0.897305
lpg1350	-	L-lysine dehydrogenase	10.6291	0	0	1.70082	0	0	39.9629	0	126.075	48.649	141.428	11.6291	36.7816	0.500085	0.449556				lpg1706	-	arginine/ornithine succinyltransferase	-0.406588	0.00687846			-1.15852
lpg1355	sidG	SidG	0.330063	0	0	0	0	0	0	0	0	0	0	1.33006	1	-0.123872	0.580794				lpg1707	aruD	succinylglutamic-5-semialdehyde dehydrogenase	0.806152	0.129578			1.42787
lpg1363	gspF	type II protein secretion LspF	8.74717	0	0	0	0	0	0	0	47.2783	158.331	69.6392	9.74717	28.5248	0.466344	0.243243				lpg1709	-	hypothetical protein	-0.301353	0.128725			-0.934089
lpg1363_ig	ig	-	19.1446	0	0	0	31.103	1.91567	80.365	5.72819	12.1226	0	7.73769	20.1446	14.8972	-0.131054	0.0675729				lpg1716_ig	ig	-	-0.613956	0.0388737			-1.60077
lpg1371	lpxB	lipid A disaccharide synthase	0.339073	0	1.92768	0	2.87105	2.8735	0	3.08441	2.02044	3.09585	0	1.33907	2.58729	0.286041	0.16192				lpg1726	yafH	oxidoreductase, acyl CoA dehydrogenase family	-0.739726	0.0150769			-1.869
lpg1378	-	proton/peptide symporter, POT family protein	139.618	111.814	97.3479	65.4816	47.3723	319.437	403.142	398.33	760.898	584.231	395.482	140.618	319.354	0.356232	0.166248				lpg1728	-	hypothetical protein	-1.62488	6.07182e-10			-3.75675
lpg1379_ig	ig	-	237.087	184.039	168.19	210.051	585.215	106.798	1122.47	1535.16	1615.54	1338.73	781.937	238.087	765.814	0.507387	0.0737568				lpg1734	-	anthranilate synthase (glutamine amidotransferase) component I	-0.64343	0.00173151			-1.66363
lpg1380	-	histidine ammonia lyase	1155.15	1191.97	2126.23	762.818	1350.83	885.038	1992.88	1036.36	1339.15	1352.89	1717.77	1156.15	1376.59	0.0757923	0.34573				lpg1746	iscS	cysteine desulfurase NifS	-0.361939	0.155448			-1.0633
lpg1381	-	aldehyde dehydrogenase, NAD dependent	111.154	50.2896	179.274	123.735	100.965	0	102.762	202.249	156.382	170.714	142.717	112.154	123.909	0.0432858	0.580794				lpg1749	sppA	signal peptide peptidase	0.188538	0.265189			0.110696
lpg1386_ig	ig	-	33.7751	72.7594	16.3853	0	25.3609	15.8042	700.449	85.0417	69.5031	27.4204	187.854	34.7751	121.058	0.541724	0.322782				lpg1752	-	hypothetical protein	0.297946	0.50578			0.344029
lpg1402	-	deoxyribonuclease TatD	6.32704	0	56.3847	0	1.91403	22.0302	1.75661	1.76252	0	3.53811	15.9053	7.32704	11.3291	0.189268	0.505099				lpg1762	fleR	sigma 54-dependent response regulator	0.062099	0.419088			-0.15896
lpg1403	-	hypothetical protein	36272	89506.9	99206.7	101145	101932	95296.7	147721	157465	135104	132007	138671	36273	119807	0.518897	0.0164765				lpg1768	aat	leucyl/phenylalanyl-tRNA protein transferase	0.481132	0.125134			0.734708
lpg1414	-	glycerol kinase	44.8804	6.41995	89.1553	85.8915	179.441	62.2591	226.603	1646.64	34.7516	168.06	306.928	45.8804	281.615	0.788027	0.0452849				lpg1788	fliQ	flagellar biosynthetic protein FliQ	0.353193	0.138268			0.461853
lpg1417	gyrA	DNA gyrase, A subunit	1.88102	0	0	1.70082	0	0	1.75661	1.76252	2.82862	0	0	2.88102	1.80486	-0.203104	0.445554				lpg1797	-	hypothetical protein	0.265344	0.563782			0.274499
lpg1423	-	TPR domain protein (heat shock protein) N-acetylglucosaminyl transferase	7.6806	0	55.4208	0	1.91403	11.0151	2.63492	0	0	2.65358	15.4754	8.6806	9.91138	0.0575847	0.291185				lpg1809_ig	ig	-	-1.32737	1.3617e-06			-3.12227
lpg1425	pyrF	orotidine 5'-phosphate decarboxylase PyrF	45.5425	105.394	116.143	25.0871	77.0398	111.588	179.613	85.0417	152.341	134.006	55.4535	46.5425	105.171	0.354045	0.0923528				lpg1811_ig	ig	-	0.509137	0.0486948			0.794433
lpg1433	deoC	2-deoxyribose-5-phosphate aldolase	577.456	463.841	402.885	1107.23	322.514	1187.71	1063.19	1090.12	1202.57	1128.66	759.154	578.456	873.787	0.179136	0.240687				lpg1814	-	hypothetical protein	0.342491	0.212266			0.43903
lpg1436	-	hypothetical protein	79.1315	122.514	57.8304	130.963	22.4899	57.47	238.021	161.711	57.7846	75.6271	48.5755	80.1315	98.2987	0.0887443	0.424593				lpg1814_ig	ig	-	0.298356	0.486136			0.344903
lpg1437	cpxA	sensor histidine kinase CpxA	1.12388	0	0	0	0	2.39458	0	0	0	2.21132	2.14936	2.12388	1.67553	-0.102978	0.573208				lpg1816	-	major facilitator family transporter	-0.209198	0.332388			-0.737551
lpg1438	cpxR	transcriptional regulatory protein CpxR	88156.3	26361.4	22756.3	20073.5	62504.2	30888.2	32762.6	29514.7	24757.3	36661.9	42712.1	88157.3	32900.2	-0.428059	0.201078				lpg1817	-	hypothetical protein	-0.495034	0.000402591			-1.34715
lpg1445	-	hypothetical protein	12.7179	0	8.19264	0	5.26359	0	3.95237	10.1345	0	87.5683	3.86885	13.7179	12.898	-0.0267651	0.134054				lpg1821	pyrD	dihydroorotate oxidase	-0.507704	0.0962852			-1.37417
lpg1447	-	pseudouridine synthase	936.119	307.623	1501.18	219.406	234.469	378.823	425.978	268.785	550.368	398.48	315.956	937.119	461.107	-0.307993	0.276395				lpg1831	-	acetoacetyl CoA synthetase	0.35673	0.168375			0.469397
lpg1449	-	hypothetical protein	530.935	541.416	1841.9	1347.05	1615.44	871.149	2543.57	1601.25	1193.27	1384.73	1528.19	531.935	1447.8	0.434849	0.0452849				lpg1850	-	rhodanese domain protein	-0.200904	0.20265			-0.719863
lpg1452	-	lipase A	50.3409	1014.35	266.984	405.646	145.945	5.747	245.926	192.555	274.376	346.735	229.122	51.3409	313.739	0.786105	0.00555123				lpg1859	lon	ATP-dependent protease La	-0.740933	6.07182e-10			-1.87158
lpg1453	-	hypothetical protein	78.609	120.909	589.389	192.618	279.927	0	630.184	95.6168	113.549	54.3985	91.1328	79.609	217.772	0.437041	0.266695				lpg1867_ig	ig	-	0.286203	0.371161			0.318985
lpg1454_ig	ig	-	47.1928	86.1343	53.9751	28.914	18.6618	62.7381	79.4866	115.886	71.5236	176.906	45.1365	48.1928	74.9361	0.191709	0.264412				lpg1868	-	ABC transporter, ATP-binding component	0.0812778	0.117022			-0.118057
lpg1455	-	phospholipase C	165.218	153.009	564.329	383.11	134.461	94.3465	152.386	234.415	149.108	444.475	216.226	166.218	253.587	0.183448	0.265349				lpg1877_ig	ig	-	0.525405	0.111113			0.829128
lpg1456	-	23S rRNA (uracil-5-)methyltransferase RumA	125.6	324.207	489.631	318.479	1155.6	407.558	29.4232	265.7	337.009	230.42	137.989	126.6	370.601	0.466474	0.074382				lpg1889_ig	ig	-	0.759895	0.0326934			1.32922
lpg1456_ig	ig	-	89.7262	13.9099	58.3124	54.8515	302.896	65.1326	104.518	227.806	39.1965	38.0347	15.0455	90.7262	92.9703	0.0106114	0.563782				lpg1890	legLC8	leucine-rich repeat- and coiled coil-containing protein	0.349752	0.247487			0.454515
lpg1464_ig	ig	-	581.112	777.349	745.049	481.332	916.821	212.16	570.02	842.485	764.13	2764.15	916.917	582.112	900.041	0.189256	0.276395				lpg1900	-	transglutaminase domain protein	0.286613	0.154396			0.319858
lpg1465	-	hypothetical protein	296.791	220.418	254.936	684.581	860.357	1968.35	404.899	638.473	199.619	646.59	711.438	297.791	659.966	0.34561	0.132092				lpg1902_ig	ig	-	0.402938	0.276395			0.567943
lpg1471	bioA	adenosylmethionine-8-amino-7-oxononanoate aminotransferase	279.067	203.833	798.542	722.424	851.744	5216.84	642.48	762.291	827.572	923.005	758.724	280.067	1171.75	0.621571	0.0252724				lpg1904	-	integral membrane protein	-0.0714977	0.585164			-0.44388
lpg1472	-	biotin synthase BioB	74.4475	2332.58	204.334	409.898	129.197	302.675	1302.53	382.908	452.174	528.948	128.102	75.4475	618.334	0.913579	0.000799369				lpg1912	-	sensory box histidine kinase/response regulator	0.803954	0.00534316			1.42319
lpg1475	bioD	dethiobiotin synthetase	68.7907	0	25.0599	90.5687	382.806	60.3435	45.6719	75.7884	52.1273	102.605	109.187	69.7907	95.4159	0.135823	0.582095				lpg1926	-	hypothetical protein	0.530282	0.0206719			0.839529
lpg1479	-	potassium efflux system KefA	11.6037	136.959	0	0	7.17762	0	8.3439	4.4063	0	1.76906	19.3442	12.6037	18.8	0.17366	0.201364				lpg1934_ig	ig	-	0.351989	0.420157			0.459285
lpg1488	legC5	coiled-coil-containing protein	99.1182	142.309	53.9751	227.06	409.124	69.9218	377.671	538.01	515.616	320.641	350.346	100.118	301.467	0.478727	0.054771				lpg1937	-	pyoverdine biosynthesis regulatory gene SyrP-like	0.00195936	0.552041			-0.287219
lpg1497	pepN	aminopeptidase N	358.613	190.458	3920.9	277.659	556.026	1081.87	577.047	826.182	421.868	297.201	431.591	359.613	859.081	0.378199	0.17383				lpg1938_ig	ig	-	0.560045	0.523084			0.903004
lpg1499_ig	ig	-	40.0617	320.997	411.078	35.7172	151.687	68.964	178.735	185.946	187.901	59.2634	134.98	41.0617	174.527	0.628425	0.0131402				lpg1941	-	acyl CoA dehydrogenase	0.422901	0.155277			0.610518
lpg1502_ig	ig	-	67.8117	0	18.7949	30.1896	25.8394	285.913	69.3861	97.8199	3.2327	32.7275	65.7704	68.8117	63.9674	-0.031704	0.276395				lpg1944	-	hypothetical protein	0.408806	0.180906			0.580459
lpg1507	-	sodium/hydrogen antiporter	0.326929	0	0	0	0	0	0	0	0	0	0	1.32693	1	-0.122848	0.580794				lpg1945	-	3',5'-cyclic nucleotide phosphodiesterase	0.357399	0.14305			0.470822
lpg1509	-	D-alanyl-D-alanine carboxypeptidase	20.0815	0	0	0	0	0	0	0	0	0	0	21.0815	1	-1.3239	1.41949e-06				lpg1958_ig	ig	-	0.475708	0.0736535			0.723139
lpg1513	-	type I secretion system LssZ	21684	9092.79	6701.1	11722.9	4534.34	16684	2306.87	1387.99	3593.55	2458.99	3855.95	21685	6234.85	-0.541334	0.0553128				lpg1961	-	hypothetical protein	0.144978	0.46112			0.0177962
lpg1513_ig	ig	-	0.326929	0	0	0	0	0	0	0	0	0	0	1.32693	1	-0.122848	0.580794				lpg1963	-	hypothetical protein	0.400888	0.0645974			0.563573
lpg1521	-	generic methyl-transferase	0.408662	185.109	0	0	0	0	0	0	0	0	0	1.40866	19.5109	1.14147	0.311477				lpg1964	-	hypothetical protein	0.2943	0.13472			0.336252
lpg1524	pilD	type 4 (IV) prepilin-like protein leader peptide processing enzyme PilD	5.04168	0	0	6.80329	0	0	0	19.8284	0	0	15.9053	6.04168	5.25369	-0.0606933	0.215107				lpg1967_ig	ig	-	0.239093	0.523084			0.218513
lpg1534_ig	ig	-	10.9431	0	22.1683	181.988	7.65613	12.4518	25.91	6.60946	499.049	75.6271	75.2276	11.9431	91.6687	0.885104	0.0579557				lpg1968	-	hypothetical protein	0.135634	0.394715			-0.00213187
lpg1547	-	radical SAM enzyme, Cfr family	5490.45	4947.64	9297.69	5647.15	4672.63	12075.9	15062.1	13926.6	16665.8	12761.5	13586.5	5491.45	10865.3	0.296357	0.127282				lpg1972	-	hypothetical protein	0.401833	0.50578			0.565587
lpg1554	fadD-1	long chain fatty acid-CoA ligase	36.075	25.6798	0	34.4416	3.82806	0	0	0	7.27358	3.09585	54.5937	37.075	13.8913	-0.42634	0.00555123				lpg1975_ig	ig	-	-0.635248	0.00462591			-1.64618
lpg1565	thi3	thiamine biosynthesis protein NMT-1	27.9289	2.67498	4.8192	0	5.26359	13.4097	77.2909	37.0129	26.6698	34.0543	42.9872	28.9289	25.4183	-0.056186	0.371057				lpg1976	legG1	UVB-resistance protein UVR8	0.446571	0.0675729			0.661
lpg1565_ig	ig	-	307.885	287.828	207.708	698.612	291.411	182.946	1408.36	2366.18	2571.62	2149.85	1416.43	308.885	1159.09	0.574322	0.0513408				lpg1977_ig	ig	-	-0.0621099	0.276395			-0.423859
lpg1567_ig	ig	-	1.43484	0	0	0	0	0	0	0	0	0	0	2.43484	1	-0.38647	0.276395				lpg1983	-	hypothetical; 3-hydroxy-3-methylglutaryl coenzyme A reductase-like	0.370785	0.460988			0.499371
lpg1568	thiDE	phosphomethylpyrimidine kinase ThiD/thiamin-phosphate pyrophosphorylase fused protein ThiE	9.8122	0	0	7.22849	3.34956	0	9.22221	0	1.61635	2.65358	21.9235	10.8122	5.59937	-0.285775	0.120781				lpg1985	gad	guanine aminohydrolase	-0.22131	0.276395			-0.763384
lpg1580	-	cytochrome b-561 transmembrane protein	22.5456	75.9694	8.67457	63.3556	74.1687	68.0061	8.3439	79.7541	35.1556	58.3788	36.5391	23.5456	51.8346	0.34271	0.132092				lpg1987	-	phosphohistidine phosphatase SixA	-0.16271	0.460944			-0.638408
lpg1583	-	succinate semialdehyde dehyrogenase (NADP+)	0.38128	0	0	0	0	0	0	0	0	0	0	1.38128	1	-0.140282	0.586673				lpg1993_ig	ig	-	0.435813	0.111546			0.638055
lpg1586	-	hypothetical protein	6.11017	6.41995	0	0	13.3982	0	8.78306	12.7783	0	8.40302	0	7.11017	5.97825	-0.0753059	0.34166				lpg2013	pilT	twitching motility protein PilT	0.643137	0.0736002			1.08021
lpg1588	legC6	coiled-coil-containing protein	49.9589	13.9099	117.589	425.631	34.9311	161.395	164.682	49.7912	206.085	45.9955	58.0327	50.9589	128.804	0.40271	0.146394				lpg2016_ig	ig	-	0.250805	0.580794			0.243492
lpg1595	-	hypothetical protein	0.305976	0	0	0	0	0	0	0	0	0	0	1.30598	1	-0.115935	0.580794				lpg2018	-	hypothetical protein	0.12094	0.433537			-0.033471
lpg1597	-	thiolase	467.286	48.6846	263.128	1460.16	543.585	751.42	1675.37	1180.01	1998.62	1388.71	2605.02	468.286	1192.47	0.405936	0.138576				lpg2019	-	serine metalloprotease	-0.134749	0.0545107			-0.578775
lpg1603	-	hypothetical protein	262.4	112.884	175.419	1341.95	289.976	302.675	548.063	181.98	539.053	366.637	579.037	263.4	444.767	0.227517	0.255366				lpg2032	-	transporter, permease	-0.305614	0.0715335			-0.943178
lpg1611	-	transcriptional regulator, MerR family, mercury resistance	27.1379	0	0	15.7326	22.0114	105.841	43.4761	66.5352	110.72	66.3396	36.1092	28.1379	47.6765	0.229012	0.559231				lpg2044	-	conserved domain protein	-0.468536	0.000256632			-1.29064
lpg1615	abcT3	multidrug resistance ABC transporter ATP binding protein	783.588	514.131	622.159	703.715	381.849	227.006	3931.73	1948.03	2192.18	2513.39	3286.8	784.588	1633.1	0.318371	0.222243				lpg2045	-	ABC transport system periplasmic substrate binding protein	-0.463079	1.29224e-05			-1.279
lpg1622	-	hypothetical protein	201.062	983.857	803.361	412.874	434.964	214.555	1762.76	886.548	351.152	566.54	919.926	202.062	734.654	0.560598	0.0208906				lpg2049	-	hypothetical protein	0.35788	0.155448			0.47185
lpg1628_ig	ig	-	0.305976	0	0	0	0	0	0	0	13.739	0	0	1.30598	2.3739	0.259527	0.426458				lpg2050	-	hypothetical protein	0.90064	0.23588			1.62939
lpg1638	-	drug:proton antiporter	68.5777	0	54.457	11.4805	290.933	166.663	356.153	170.524	176.991	160.542	256.204	69.5777	165.395	0.376051	0.314738				lpg2059_ig	ig	-	-0.433767	0.138576			-1.21649
lpg1639	-	hypothetical protein	119.34	348.817	73.7338	1811.37	85.1744	403.727	113.741	31.7254	105.467	293.221	389.464	120.34	366.644	0.483834	0.16192				lpg2060_ig	ig	-	-0.280949	0.322782			-0.890575
lpg1642	sidB	SidB	51.3479	202.228	31.3248	8.92931	102.401	33.5241	131.307	162.152	138.602	66.7819	135.41	52.3479	102.266	0.290832	0.209572				lpg2061	-	major facilitator family transporter	0.405945	0.159629			0.574356
lpg1643_ig	ig	-	1584.45	2093.97	1071.31	1633.21	3483.06	2745.15	3532.98	3068.11	4729.85	2796.88	3137.63	1585.45	2830.22	0.251666	0.152027				lpg2069	-	transposase Tn5	-1.57842	7.8168e-15			-3.65768
lpg1647	-	hypothetical protein	124.692	417.297	208.671	288.289	571.817	179.115	460.232	893.158	227.097	152.139	278.127	125.692	368.594	0.467239	0.0452849				lpg2069_ig	ig	-	-0.101578	0.545813			-0.508032
lpg1650	iolD	myo-inositol catabolism protein IolD	553.9	113.954	5521.84	131.388	15.3123	248.079	611.301	117.648	1076.89	734.6	282.426	554.9	886.345	0.203388	0.445575				lpg2070	-	reverse transcriptase	0.453656	0.246423			0.676109
lpg1654	-	hypothetical protein	0.408662	0	0	0	0	0	0	0	0	0	0	1.40866	1	-0.148807	0.580794				lpg2073	-	hypothetical protein	-0.0193008	0.28565			-0.33256
lpg1659_ig	ig	-	1676.86	732.944	266.02	759.842	1258.48	153.732	340.343	97.8199	42.8333	181.328	624.604	1677.86	446.794	-0.574649	0.0245619				lpg2076	-	hypothetical protein	1.03738	0.0243703			1.92102
lpg1665	-	hypothetical protein	1628.41	7196.23	2226.47	2102.64	2326.03	3675.2	3114.91	1757.67	1671.71	2257.76	2517.33	1629.41	2885.6	0.248206	0.163534				lpg2080	traH	TraH	0.397524	0.231043			0.556398
lpg1667	-	hypothetical protein	2082.49	3919.38	841.915	1606.43	2839.47	927.661	3623.89	4261.78	2099.24	3155.11	4272.93	2083.49	2755.78	0.121452	0.338466				lpg2097	-	hypothetical protein	0.0364626	0.330385			-0.213634
lpg1669	-	alpha-amylase, putative	37.847	110.744	91.5649	105.451	13.8767	116.856	226.603	46.7068	140.623	64.1283	151.745	38.847	107.83	0.443381	0.0630184				lpg2098	-	MsrA3 - peptide methionine sulfoxide reductase	0.378711	0.127282			0.516275
lpg1669_ig	ig	-	50.6313	93.6242	159.034	93.5452	175.612	182.467	225.285	291.257	163.252	263.147	315.096	51.6313	197.232	0.582064	0.010393				lpg2100	-	predicted phosphatidoglycerophosphate synthase	-0.0277522	0.180906			-0.350585
lpg1670	-	hypothetical protein	1.66644	2.67498	0	0	0	2.39458	0	0	0	2.21132	0	2.66644	1.72809	-0.188366	0.449556				lpg2101	merA1	mercuric reductase	0.193159	0.378165			0.12055
lpg1672	-	phosphoribosylglycinamide formyltransferase	18.0553	8.55993	32.2887	45.9222	22.9684	34.482	28.5449	55.9601	41.6211	15.9215	83.825	19.0553	38.0094	0.299876	0.141668				lpg2102	-	sterol desaturase	0.570992	0.0800028			0.926351
lpg1674	purF	amidophosphoribosyltransferase	101.354	151.404	596.135	201.973	111.014	540.218	579.242	217.231	265.082	398.48	284.575	102.354	335.535	0.515635	0.0307865				lpg2111	-	peptide methionine sulfoxide reductase	0.442101	0.0441101			0.651466
lpg1675	-	phosphoribosylimidazole-succinocarboxamide synthase	40.2529	106.464	1.92768	292.966	181.833	0	29.4232	62.5695	120.822	11.0566	19.7741	41.2529	83.6837	0.307186	0.580794				lpg2111_ig	ig	-	0.386741	0.0476977			0.533401
lpg1677	purM	phosphoribosylformylglycinamidine cyclo ligase	71.0515	120.909	167.226	173.909	393.812	0	135.698	137.917	30.3066	343.197	190.433	72.0515	170.341	0.373676	0.264596				lpg2112_ig	ig	-	0.381067	0.338962			0.521299
lpg1678	purL2	phosphoribosylformylglycinamidine synthase II	127.197	47.6146	11.5661	272.982	651.728	408.995	450.132	368.808	99.0015	396.269	407.518	128.197	312.461	0.386919	0.168375				lpg2115	-	hypothetical phage AbiD protein	-0.151431	0.480628			-0.614352
lpg1679	-	hypothetical protein	0.408662	0	0	0	0	3.35241	0	0	0	0	0	1.40866	1.33524	-0.0232469	0.545813				lpg2119	-	transposase (ISmav2)	0.130117	0.580794			-0.0138989
lpg1683	-	hypothetical protein	1.42922	0	0	0	0	0	0	0	0	14.5947	0	2.42922	2.45947	0.00537496	0.449556				lpg2120	-	transposase, IS4 family, Tn5	-1.47283	3.18076e-08			-3.43249
lpg1688	-	possible flagellar hook-length control protein	23.469	203.298	3.37344	19.1342	183.269	0	81.2433	120.292	152.341	55.283	18.4845	24.469	84.6719	0.539123	0.180906				lpg2122_ig	ig	-	0.737528	0.0314138			1.28152
lpg1690	acnA	aconitate hydratase	0.38128	0	0	0	0	0	0	0	0	0	0	1.38128	1	-0.140282	0.586673				lpg2124	-	hypothetical protein	-0.468931	0.00101064			-1.29148
lpg1691_ig	ig	-	215.908	409.272	361.922	479.206	299.068	998.062	404.899	797.982	1070.43	911.064	490.054	216.908	623.196	0.45835	0.0420656				lpg2126	kup2	Kup system potassium uptake protein	0.383486	0.118856			0.526459
lpg1701	legC3	kinectin 1 (kinesin receptor)	88.8978	116.629	86.2637	83.3402	134.939	107.756	177.857	153.78	413.786	297.644	156.903	89.8978	173.89	0.286525	0.142665				lpg2132	-	sensory box/GGDEF family protein	-1.01828	0.000486621			-2.46307
lpg1705	-	carboxypeptidase G2	84.8363	26.2148	6.74688	2.97644	4.78508	9.57833	108.032	0	162.443	39.8038	75.6574	85.8363	44.6238	-0.284105	0.0452849				lpg2140_ig	ig	-	0.324259	0.322782			0.400146
lpg1706	-	arginine/ornithine succinyltransferase	1588.91	6.95494	54.457	3751.16	353.139	245.205	155.46	380.264	86.0707	718.679	472.859	1589.91	623.425	-0.406588	0.00687846				lpg2143	-	hypothetical protein	0.402271	0.57422			0.566521
lpg1707	aruD	succinylglutamic-5-semialdehyde dehydrogenase	28.1662	79.1794	13.4938	130.538	351.225	5.26808	100.566	28.641	30.7107	3.09585	1113.8	29.1662	186.652	0.806152	0.129578				lpg2146	-	response regulator TutC	0.309034	0.580345			0.367676
lpg1709	-	hypothetical protein	168.978	3.20997	42.409	39.1189	39.2377	24.9037	91.3438	274.513	24.2453	84.9147	215.366	169.978	84.9261	-0.301353	0.128725				lpg2152	abcT3	multidrug resistance ABC transporter ATP-binding protein	0.471908	0.109367			0.715035
lpg1716_ig	ig	-	7.54811	0	0	0	0	0	3.51322	2.64378	2.42453	2.21132	0	8.54811	2.07929	-0.613956	0.0388737				lpg2153	-	Sid related protein-like	-0.0464986	0.563782			-0.390565
lpg1720	glnD	protein-PII uridylyltransferase	2.06822	0	0	2.55123	0	0	1.75661	2.64378	3.2327	1.76906	0	3.06822	2.19534	-0.145385	0.510578				lpg2153_ig	ig	-	0.507311	0.291236			0.790539
lpg1726	yafH	oxidoreductase, acyl CoA dehydrogenase family	6.26732	0	0	0	0	0	0	0	3.2327	0	0	7.26732	1.32327	-0.739726	0.0150769				lpg2155	-	hypothetical protein	0.0244916	0.534788			-0.239165
lpg1728	-	hypothetical protein	41.1577	0	0	0	0	0	0	0	0	0	0	42.1577	1	-1.62488	6.07182e-10				lpg2156	-	Sid related protein-like	0.683336	0.0175431			1.16595
lpg1732_ig	ig	-	1.53089	0	0	0	0	0	0	11.0158	0	15.9215	48.1456	2.53089	8.50829	0.52657	0.433537				lpg2157	-	Sid related protein-like	0.305651	0.180906			0.360461
lpg1734	-	anthranilate synthase (glutamine amidotransferase) component I	12284	340.792	6570.5	8026.6	1435.52	236.106	1364.45	786.525	573.805	7897.95	679.627	12285	2792.19	-0.64343	0.00173151				lpg2158_ig	ig	-	-1.00163	2.61773e-08			-2.42756
lpg1746	iscS	cysteine desulfurase NifS	5.40033	2.67498	0	5.52767	0	6.22591	0	0	1.61635	1.76906	0	6.40033	2.7814	-0.361939	0.155448				lpg2180	-	sensory box histidine kinase/response regulator	-0.0495877	0.40882			-0.397153
lpg1749	sppA	signal peptide peptidase	584.397	375.567	757.579	598.264	453.626	308.901	813.311	834.554	1569.48	2018.49	1296.49	585.397	903.626	0.188538	0.265189				lpg2204	-	alginate O-acetylation protein	-0.389102	0.102822			-1.12123
lpg1750	clpB	ClpB protein	1.66227	3.74497	7.2288	0	0	0	0	0	42.4292	0	0	2.66227	6.3403	0.376858	0.563782				lpg2213	-	hemin binding protein Hbp	0.0843857	0.397702			-0.111429
lpg1752	-	hypothetical protein	5.51148	20.8648	2.4096	0	0	0	3.51322	4.84693	48.8946	18.5751	20.204	6.51148	12.9308	0.297946	0.50578				lpg2221	-	hypothetical protein	0.225967	0.580794			0.190519
lpg1762	fleR	sigma 54-dependent response regulator	676.784	363.797	769.627	1470.36	423.958	263.404	772.031	660.505	754.836	950.868	1380.32	677.784	781.97	0.062099	0.419088				lpg2225	-	expressed protein (GH3 homolog)	0.637835	0.0136876			1.06891
lpg1768	aat	leucyl/phenylalanyl-tRNA protein transferase	39.0892	12.3049	24.5779	69.3085	67.9481	6.70483	279.301	191.234	224.269	191.058	137.129	40.0892	121.383	0.481132	0.125134				lpg2237	abcT3	multidrug resistance ABC transporter ATP-binding protein (fused permease/ATPase domains)	0.407045	0.265189			0.576704
lpg1771	pmbA	peptide maturation protein PmbA	2.74976	0	0	0	1.91403	0	0	0	0	0	0	3.74976	1.1914	-0.497945	0.132092				lpg2239	-	hypothetical protein	0.465238	0.109367			0.700809
lpg1785	flhA	flagellar biosynthetic protein FlhA	0.920877	0	0	0	0	0	0	0	0	15.9215	0	1.92088	2.59215	0.130161	0.580794				lpg2246	-	hypothetical protein	0.474294	0.438406			0.720123
lpg1788	fliQ	flagellar biosynthetic protein FliQ	71.8153	237.538	58.3124	206.65	75.1258	59.8646	28.5449	215.028	132.541	428.554	190.003	72.8153	164.216	0.353193	0.138268				lpg2254	-	hypothetical protein	-0.295046	0.0026085			-0.920639
lpg1797	-	hypothetical protein	32.8528	0	6.26496	117.357	177.048	34.9609	215.185	29.9629	16.5676	14.1524	2.14936	33.8528	62.3648	0.265344	0.563782				lpg2258_ig	ig	-	-0.000441978	0.255103			-0.29234
lpg1809_ig	ig	-	20.2507	0	0	0	0	0	0	0	0	0	0	21.2507	1	-1.32737	1.3617e-06				lpg2261	-	phosphate acetyl/butyryltransferase family protein) includes: (de)hydratase mit MaoC domain)	-0.263626	0.332388			-0.853631
lpg1811_ig	ig	-	34.5353	60.4545	42.409	115.656	253.131	51.723	88.2697	50.6725	32.327	145.505	297.471	35.5353	114.762	0.509137	0.0486948				lpg2267	-	prolidase	0.240021	0.580794			0.220493
lpg1814	-	hypothetical protein	48.817	8.55993	15.4214	30.6148	100.965	143.196	174.344	201.368	45.2578	236.169	130.251	49.817	109.615	0.342491	0.212266				lpg2278	hpd	4-hydroxyphenylpyruvate dioxygenase	0.363281	0.332388			0.483368
lpg1814_ig	ig	-	58.5775	11.2349	479.993	294.667	15.3123	32.0874	25.91	26.4378	35.1556	39.3615	214.076	59.5775	118.424	0.298356	0.486136				lpg2283	-	hypothetical protein	0.623072	0.0111551			1.03742
lpg1816	-	major facilitator family transporter	239.209	39.5897	72.288	38.6937	75.6043	66.5694	123.841	210.181	133.753	512.584	200.75	240.209	148.385	-0.209198	0.332388				lpg2295	rluC	ribosomal large subunit (23S rRNA) pseudouridine synthase C	-1.25408	7.58885e-06			-2.96596
lpg1817	-	hypothetical protein	136.089	0	48.6739	0	44.5012	17.241	0	14.9814	259.829	10.1721	33.1001	137.089	43.8498	-0.495034	0.000402591				lpg2300	legA3	ankyrin repeat domain protein	0.83139	0.0135294			1.4817
lpg1821	pyrD	dihydroorotate oxidase	6.78519	0	1.92768	1.70082	0	2.8735	0	3.08441	2.02044	0	2.57923	7.78519	2.41861	-0.507704	0.0962852				lpg2316_ig	ig	-	-0.16756	0.212699			-0.648751
lpg1831	-	acetoacetyl CoA synthetase	98.0492	499.686	68.4327	266.179	111.492	17.241	187.079	109.717	144.663	298.086	539.489	99.0492	225.207	0.35673	0.168375				lpg2322	legA5	cardiac ankyrin repeat protein	0.0740803	0.580794			-0.133407
lpg1843	pip	proline iminopeptidase	0.305976	0	0	0	0	0	0	0	0	0	0	1.30598	1	-0.115935	0.580794				lpg2323	uptC	type II secretion system protein (twitching motility protein)	0.253671	0.213672			0.249604
lpg1850	-	rhodanese domain protein	75.2412	9.62992	11.5661	2.12603	14.3552	11.494	130.428	92.973	38.7924	48.2068	110.477	76.2412	48.0049	-0.200904	0.20265				lpg2328_ig	ig	-	0.676838	0.243243			1.15209
lpg1854	fabI	enoyl reductase	0.669136	0	0	0	0	0	0	0	0	0	0	1.66914	1	-0.222492	0.513161				lpg2334	-	hypothetical protein	0.138104	0.0944475			0.00313576
lpg1859	lon	ATP-dependent protease La	166.043	0	0	0	0	0	0	126.02	87.6871	79.6075	0	167.043	30.3315	-0.740933	6.07182e-10				lpg2344_ig	ig	-	0.547187	0.0675729			0.875582
lpg1867_ig	ig	-	55.3371	421.577	33.7344	3.40164	49.2863	181.988	27.2275	102.667	103.042	121.18	34.8196	56.3371	108.892	0.286203	0.371161				lpg2354	-	(oxygen-independent) coproporphyrinogen III oxidase	-0.41251	2.46375e-05			-1.17115
lpg1868	-	ABC transporter, ATP-binding component	18.1523	0	0	81.2142	6.69911	0	0	14.9814	96.9811	0	21.0637	19.1523	23.094	0.0812778	0.117022				lpg2366	-	inner membrane protein	-0.15897	0.433537			-0.63043
lpg1877_ig	ig	-	528.436	109.139	331.561	266.179	636.416	551.712	3094.71	3646.66	4201.71	2855.26	2047.48	529.436	1775.08	0.525405	0.111113				lpg2371_ig	ig	-	-0.0160332	0.26643			-0.325591
lpg1889_ig	ig	-	75.399	154.614	121.444	2586.1	197.145	93.3887	613.936	115.445	96.577	89.7796	316.816	76.399	439.524	0.759895	0.0326934				lpg2373	-	hypothetical protein	0.0599173	0.539984			-0.163613
lpg1890	legLC8	leucine-rich repeat- and coiled coil-containing protein	28.3458	19.7948	47.7101	69.3085	8.13464	2.39458	166	29.5222	147.896	53.9562	101.88	29.3458	65.6597	0.349752	0.247487				lpg2375_ig	ig	-	0.347692	0.120574			0.450122
lpg1900	-	transglutaminase domain protein	42.3299	55.6395	65.0592	21.2603	57.8995	87.1628	229.677	102.667	84.8585	71.2045	52.8742	43.3299	83.8302	0.286613	0.154396				lpg2376	-	transcriptional regulator, LysR family	0.216765	0.548927			0.170896
lpg1902_ig	ig	-	131.014	373.427	10.1203	1702.95	192.36	181.03	127.793	148.052	191.942	54.3985	346.477	132.014	333.855	0.402938	0.276395				lpg2377	-	hypothetical protein	0.308024	0.457534			0.365521
lpg1904	-	integral membrane protein	120.045	43.3346	83.8541	279.785	44.9798	72.3164	61.0422	81.5166	128.096	91.1064	130.681	121.045	102.671	-0.0714977	0.585164				lpg2381	mgt	magnesium-transporting ATPase, P-type	0.303785	0.163534			0.356482
lpg1911	gltX	glutamate tRNA synthetase catalytic subunit	0.339073	0	2.4096	2.12603	0	2.39458	0	3.08441	0	2.65358	0	1.33907	2.26682	0.228613	0.225484				lpg2382	-	hypothetical protein	0.472032	0.563782			0.7153
lpg1912	-	sensory box histidine kinase/response regulator	157.675	306.553	619.268	2511.26	757.957	14.3675	732.507	1479.64	1373.09	1506.35	792.254	158.675	1010.32	0.803954	0.00534316				lpg2384	kup	Kup system potassium uptake protein	0.0948649	0.399462			-0.0890803
lpg1926	-	hypothetical protein	117.328	298.528	253.008	218.981	563.204	190.13	327.169	618.204	703.113	478.53	351.205	118.328	401.207	0.530282	0.0206719				lpg2385	-	hypothetical protein	0.478546	0.27545			0.729192
lpg1933	-	hypothetical protein	1.33405	0	0	0	0	0	0	0	11.7185	0	0	2.33405	2.17185	-0.0312793	0.460944				lpg2387	pla	plasminogen activator	0.384161	0.163297			0.527898
lpg1934_ig	ig	-	21.9178	0	2.4096	45.0718	37.3236	0	1.75661	50.6725	2.42453	59.2634	306.499	22.9178	51.5421	0.351989	0.420157				lpg2389	-	catalase-peroxidase KatB	0.253443	0.276395			0.249118
lpg1937	-	pyoverdine biosynthesis regulatory gene SyrP-like	156.459	78.1094	151.805	209.201	13.3982	137.449	179.174	98.2606	218.207	288.798	197.311	157.459	158.171	0.00195936	0.552041				lpg2390_ig	ig	-	0.235225	0.416065			0.210264
lpg1938_ig	ig	-	8.41444	7.48994	229.876	25.5123	0	0	39.5237	13.2189	1.61635	0	14.6156	9.41444	34.1853	0.560045	0.523084				lpg2396_ig	ig	-	0.630512	0.0314138			1.05329
lpg1941	-	acyl CoA dehydrogenase	423.161	260.543	357.585	309.124	252.174	144.633	2466.72	1241.26	1583.62	2041.49	2564.19	424.161	1123.13	0.422901	0.155277				lpg2401	-	putative secreted esterase	0.588481	0.0465061			0.96365
lpg1944	-	hypothetical protein	41.4311	2.13998	72.77	304.022	55.9854	11.494	180.053	86.8042	117.59	93.76	153.034	42.4311	108.765	0.408806	0.180906				lpg2410	-	hypothetical, patatin-like phospholipase	0.28691	0.317437			0.320492
lpg1945	-	3',5'-cyclic nucleotide phosphodiesterase	383.795	124.119	631.316	832.977	360.795	261.967	1056.6	635.83	2579.7	978.288	1290.9	384.795	876.25	0.357399	0.14305				lpg2412	ampC	AMPC cephalosporinase	0.0108607	0.291672			-0.268235
lpg1949_ig	ig	-	1.3666	0	0	1.70082	2.39254	1.91567	0	0	0	0	0	2.3666	1.6009	-0.16976	0.501654				lpg2418	-	penicillin-binding protein AmpH, putative	-0.205617	0.148377			-0.729914
lpg1958_ig	ig	-	21.6787	29.4248	133.974	57.4027	64.1201	7.66266	99.2485	18.0658	82.4339	153.466	22.3533	22.6787	67.8151	0.475708	0.0736535				lpg2420_ig	ig	-	0.341161	0.201078			0.436193
lpg1961	-	hypothetical protein	131.729	144.449	177.829	41.2449	445.012	391.275	151.947	136.595	12.9308	285.703	56.3132	132.729	185.33	0.144978	0.46112				lpg2422	-	hypothetical protein	-0.0331963	0.5074			-0.362195
lpg1963	-	hypothetical protein	193.224	240.213	435.656	330.81	212.458	834.751	775.105	728.362	494.604	555.041	271.679	194.224	488.868	0.400888	0.0645974				lpg2424	-	hypothetical protein	0.694988	0.00465882			1.1908
lpg1964	-	hypothetical protein	785.026	926.078	924.805	947.357	1891.54	461.675	2787.74	2551.69	1683.03	1837.16	1457.7	786.026	1547.88	0.2943	0.13472				lpg2437	-	hypothetical protein	0.246706	0.500581			0.23475
lpg1966	-	hypothetical protein	3.46678	0	3.85536	8.50411	9.57016	24.4247	4.83068	3.52504	41.6211	13.7102	4.72859	4.46678	12.477	0.446116	0.125581				lpg2438	-	florfenicol efflux pump	0.685703	0.0283031			1.17099
lpg1967_ig	ig	-	20.2726	23.0048	3.37344	8.50411	54.5499	0	0	158.186	49.7028	3.98038	57.6028	21.2726	36.8905	0.239093	0.523084				lpg2450	-	integral membrane protein	0.337268	0.291672			0.42789
lpg1968	-	hypothetical protein	56.4148	28.8898	51.0835	30.1896	112.928	50.7651	54.8941	243.228	27.8821	130.91	43.8469	57.4148	78.4617	0.135634	0.394715				lpg2454_ig	ig	-	0.275078	0.5074			0.295259
lpg1972	-	hypothetical protein	20.4498	0	2.89152	59.1035	56.9425	0	1.75661	45.8256	2.02044	66.7819	295.752	21.4498	54.1074	0.401833	0.50578				lpg2458	-	sensory box histidine kinase	0.370482	0.0899968			0.498725
lpg1975_ig	ig	-	60.7912	0	8.67457	0	38.2806	2.39458	18.4444	28.641	19.3962	3.09585	14.1858	61.7912	14.3113	-0.635248	0.00462591				lpg2463	-	peptide aspartate b-dioxygenase	0.212339	8.80142e-05			0.161455
lpg1976	legG1	UVB-resistance protein UVR8	4869.77	36077.4	20103.8	21489	18279.5	10220.6	7128.33	5752.87	4942.4	5213.41	6980.26	4870.77	13619.8	0.446571	0.0675729				lpg2464	-	hypothetical protein	0.342049	0.160665			0.438087
lpg1977_ig	ig	-	63.226	36.9147	21.6864	14.457	109.578	31.1296	7.02644	38.3348	0	244.13	43.4171	64.226	55.6674	-0.0621099	0.276395				lpg2471	hypE	hydrogenase expression/formation protein HypE	-0.330706	0.28565			-0.996691
lpg1983	-	hypothetical; 3-hydroxy-3-methylglutaryl coenzyme A reductase-like	74.1174	130.539	435.656	153.924	201.452	0	586.269	42.3005	113.953	6.1917	83.825	75.1174	176.411	0.370785	0.460988				lpg2482_ig	ig	-	0.505141	0.0595837			0.785912
lpg1985	gad	guanine aminohydrolase	421.442	317.252	33.2525	74.8361	703.885	247.6	48.3068	284.207	225.077	481.183	112.197	422.442	253.78	-0.22131	0.276395				lpg2490	lepB	LepB	0.154294	0.578872			0.0376634
lpg1987	-	phosphohistidine phosphatase SixA	544.222	100.044	627.942	201.547	517.746	247.6	169.513	118.97	584.715	764.674	405.799	545.222	374.855	-0.16271	0.460944				lpg2492	-	alcohol dehydrogenase	0.439195	0.311354			0.64527
lpg1993	-	polysaccharide deacetylase	0.38128	0	0	0	0	0	0	0	0	0	0	1.38128	1	-0.140282	0.586673				lpg2496	-	RNA methyltransferase TrmH family, group 2	0.618323	0.0542896			1.02729
lpg1993_ig	ig	-	1181.2	466.516	695.893	1259.88	1068.03	1421.42	5623.79	6054.26	6209.21	5443.83	3995.23	1182.2	3224.81	0.435813	0.111546				lpg2501	-	multidrug resistance protein D	0.258224	0.264596			0.259315
lpg2004	queA	S-adenosylmethionine:tRNA ribosyltransferase-isomerase	0.729817	0	0	0	0	0	0	0	0	0	0	1.72982	1	-0.238	0.489692				lpg2504	-	hypothetical protein	-0.0978079	0.571072			-0.499991
lpg2013	pilT	twitching motility protein PilT	81.2908	36.3797	67.4688	44.2214	311.987	15.3253	217.381	701.484	609.769	1084.43	519.715	82.2908	361.816	0.643137	0.0736002				lpg2506	-	sensor histidine kinase/response regulator LuxN	0.0598807	0.341377			-0.163691
lpg2016_ig	ig	-	228.78	93.6242	3.85536	266.604	25.3609	31.6085	961.745	768.9	562.894	551.503	817.616	229.78	409.371	0.250805	0.580794				lpg2506_ig	ig	-	0.0817042	0.463471			-0.117148
lpg2018	-	hypothetical protein	3286.36	1059.29	3733.92	6102.12	1589.6	7666.97	1836.1	2277.62	3547.49	13273.2	2333.34	3287.36	4342.97	0.12094	0.433537				lpg2508	-	hypothetical protein	0.00971322	0.218952			-0.270682
lpg2019	-	serine metalloprotease	17.149	0	4.8192	0	4.78508	0	4.83068	8.37198	0	95.9713	4.29872	18.149	13.3077	-0.134749	0.0545107				lpg2511	sidC	SidC, interaptin	-0.0600627	0.58077			-0.419493
lpg2019_ig	ig	-	0.4766	0	2.4096	2.12603	0	2.8735	0	0	4.44497	7.51849	2.57923	1.4766	3.19518	0.335233	0.15572				lpg2512	-	RND multidrug efflux transporter MexF	0.449375	0.0748603			0.66698
lpg2032	-	transporter, permease	146.177	45.4746	21.6864	338.463	94.7446	53.1597	0	20.7096	17.7799	68.1087	58.0327	147.177	72.816	-0.305614	0.0715335				lpg2514	-	outer membrane efflux protein (RND multidrug efflux)	0.294168	0.361721			0.335971
lpg2044	-	conserved domain protein	679.007	0	455.415	0	57.8995	25.3826	393.042	982.606	104.659	49.0913	233.85	680.007	231.194	-0.468536	0.000256632				lpg2516	-	major facilitator family transporter	0.0706538	0.580794			-0.140715
lpg2045	-	ABC transport system periplasmic substrate binding protein	483.561	0	0	34.0164	15.3123	0	120.328	209.299	208.509	122.949	947.867	484.561	166.828	-0.463079	1.29224e-05				lpg2522_ig	ig	-	0.633205	0.0581049			1.05903
lpg2049	-	hypothetical protein	1371.62	1689.52	1264.08	666.722	1345.09	622.112	6873.62	6054.26	6080.31	3048.08	3638	1372.62	3129.18	0.35788	0.155448				lpg2523	-	hypothetical protein	0.485019	0.0555387			0.742996
lpg2050	-	hypothetical protein	17.0379	0	22.1683	1096.6	37.8021	136.012	1.75661	14.1002	5.65723	27.4204	83.3951	18.0379	143.492	0.90064	0.23588				lpg2524	-	transcriptional regulator, LuxR family	0.610183	0.0335234			1.00993
lpg2051	-	isopentenyl-diphosphate delta-isomerase	0.750771	0	0	0	0	0	1.75661	4.4063	3.63679	0	3.86885	1.75077	2.36686	0.130942	0.414432				lpg2525_ig	ig	-	0.529648	0.246423			0.838177
lpg2059	-	hypothetical phage repressor	0.408662	0	0	0	0	0	0	0	0	0	0	1.40866	1	-0.148807	0.580794				lpg2529	-	hypothetical protein	0.265795	0.212643			0.275459
lpg2059_ig	ig	-	28.4872	22.4698	15.4214	10.2049	11.0057	16.7621	2.19576	3.08441	4.44497	4.42264	8.59744	29.4872	10.8609	-0.433767	0.138576				lpg2542	-	hypothetical protein	0.359757	0.218861			0.475851
lpg2060_ig	ig	-	4905.27	1235.31	3952.71	806.614	3270.6	656.115	3825.46	2380.29	3696.6	2833.59	3025.01	4906.27	2569.23	-0.280949	0.322782				lpg2544	mltA	membrane-bound lytic murein transglycosylase A	0.473672	0.0452849			0.718798
lpg2061	-	major facilitator family transporter	420.14	380.917	141.203	190.067	259.351	715.98	1036.4	2254.26	1228.02	3301.94	1206.22	421.14	1072.44	0.405945	0.159629				lpg2548	-	transmembrane protein	0.41524	0.248676			0.594179
lpg2069	-	transposase Tn5	172.144	0	0	0	0	0	0	0	5.25314	28.3049	2.14936	173.144	4.57074	-1.57842	7.8168e-15				lpg2550_ig	ig	-	-0.109941	0.530245			-0.525868
lpg2069_ig	ig	-	311.957	218.813	223.129	92.2696	481.379	44.0603	545.867	169.202	250.939	298.086	143.147	312.957	247.689	-0.101578	0.545813				lpg2551	-	hypothetical protein	0.147531	0.43143			0.0232394
lpg2070	-	reverse transcriptase	44.3297	353.097	8.19264	23.8115	509.611	39.7501	144.042	57.7226	12.1226	83.5879	46.4262	45.3297	128.836	0.453656	0.246423				lpg2553	uhpC	hexosephosphate transport	0.213489	0.540564			0.163909
lpg2073	-	hypothetical protein	55.671	29.4248	0	2.12603	5.26359	198.271	78.1692	45.8256	94.5566	22.5555	55.8833	56.671	54.2076	-0.0193008	0.28565				lpg2554_ig	ig	-	0.181978	0.563782			0.0967051
lpg2076	-	hypothetical protein	372.638	3857.32	30820.2	889.53	1068.99	1095.28	1168.59	293.019	832.421	524.083	162.921	373.638	4072.24	1.03738	0.0243703				lpg2555_ig	ig	-	0.409727	0.278555			0.582422
lpg2079	traG	TraG	0.408662	0	0	0	0	0	0	0	0	0	0	1.40866	1	-0.148807	0.580794				lpg2568	-	hypothetical protein	0.170279	0.284042			0.0717549
lpg2080	traH	TraH	14.0964	0	52.0474	36.1425	85.1744	80.9369	18.0053	22.4721	53.7437	16.806	1.71949	15.0964	37.7048	0.397524	0.231043				lpg2574_ig	ig	-	0.165281	0.536152			0.0610948
lpg2097	-	hypothetical protein	32.8327	68.4794	9.63841	0	11.0057	0	46.9893	99.5825	3.63679	76.0694	42.5573	33.8327	36.7959	0.0364626	0.330385				lpg2581	-	2-oxoisovalerate dehydrogenase, E1 component, alpha and beta fusion	0.26486	0.386278			0.273467
lpg2098	-	MsrA3 - peptide methionine sulfoxide reductase	120.234	80.2494	102.649	203.673	99.0512	163.311	968.771	216.79	355.193	447.129	252.765	121.234	289.958	0.378711	0.127282				lpg2584	sidF	SidF, inhibitor of growth family, member 3	0.380497	0.107111			0.520085
lpg2100	-	predicted phosphatidoglycerophosphate synthase	65.8534	188.853	19.7587	0	18.6618	0	64.9946	152.458	6.46541	108.355	57.6028	66.8534	62.715	-0.0277522	0.180906				lpg2586_ig	ig	-	0.574111	0.0542896			0.933002
lpg2101	merA1	mercuric reductase	23.1954	18.7248	45.7824	125.01	15.7908	8.14158	12.2963	86.3635	21.4167	15.037	18.9144	24.1954	37.7478	0.193159	0.378165				lpg2587	-	probable thermolabile hemolysin	0.238093	0.371189			0.21638
lpg2102	-	sterol desaturase	56.1064	72.2244	60.722	138.617	30.146	8.14158	146.677	454.731	667.149	289.683	248.466	57.1064	212.656	0.570992	0.0800028				lpg2596	-	signal peptide protein, LysM domain protein	0.353654	0.109367			0.462835
lpg2111	-	peptide methionine sulfoxide reductase	1314.21	1969.85	2955.14	1607.7	4180.72	5304.48	3590.07	5512.73	4872.09	3720.32	2676.38	1315.21	3639.95	0.442101	0.0441101				lpg2600	-	acyltransferase	-0.328555	0.0872057			-0.992103
lpg2111_ig	ig	-	15.9845	0	0	0	281.841	0	9.22221	0	112.741	0	0	16.9845	41.3804	0.386741	0.0476977				lpg2604_ig	ig	-	0.25907	0.543581			0.261118
lpg2112_ig	ig	-	212.654	2523.04	75.6615	75.6865	316.294	1219.32	359.227	137.917	158.807	109.681	152.175	213.654	513.781	0.381067	0.338962				lpg2606	-	glutamine amidotransferase	0.409514	0.213313			0.581968
lpg2115	-	hypothetical phage AbiD protein	341.165	48.6846	402.885	145.845	160.779	107.277	182.688	163.914	474.399	215.383	502.52	342.165	241.438	-0.151431	0.480628				lpg2620	-	chromosome segregation SMC protein	0.329983	0.184458			0.412354
lpg2119	-	transposase (ISmav2)	70.8457	62.0595	143.13	137.341	20.5758	14.3675	26.3492	121.614	21.8207	396.269	15.9053	71.8457	96.9432	0.130117	0.580794				lpg2625	carB	carbamoyl phosphate synthase, large subunit	0.227748	0.580794			0.194317
lpg2120	-	transposase, IS4 family, Tn5	28.705	0	0	0	0	0	0	0	0	0	0	29.705	1	-1.47283	3.18076e-08				lpg2628	-	membrane protein	0.402995	0.21374			0.568066
lpg2122_ig	ig	-	71.5693	91.4843	39.0355	182.413	808.2	468.38	1666.15	192.115	376.61	86.6837	44.2768	72.5693	396.534	0.737528	0.0314138				lpg2636_ig	ig	-	0.185902	0.545813			0.105074
lpg2124	-	hypothetical protein	99.2726	0	0	9.77972	33.4956	0	94.857	109.276	5.25314	4.8649	73.0782	100.273	34.0605	-0.468931	0.00101064				lpg2637	-	hypothetical protein	0.00210384	0.105646			-0.286911
lpg2126	kup2	Kup system potassium uptake protein	227.01	178.154	300.236	118.632	868.971	240.416	934.956	431.377	746.35	1392.25	292.313	228.01	551.365	0.383486	0.118856				lpg2638	-	hypothetical protein	-0.0281155	0.513161			-0.351359
lpg2132	-	sensory box/GGDEF family protein	11.1157	0	0	0	0	0	0	0	1.61635	0	0	12.1157	1.16164	-1.01828	0.000486621				lpg2639	enhC	enhanced entry protein EnhC	0.590653	0.265189			0.968281
lpg2140_ig	ig	-	391.334	566.56	4680.89	659.493	373.715	417.136	403.142	497.912	219.824	349.389	99.7303	392.334	827.779	0.324259	0.322782				lpg2640	enhB	enhanced entry protein EnhB	0.302833	0.586673			0.354451
lpg2143	-	hypothetical protein	76.6199	181.899	0	110.553	54.0714	127.392	23.7142	957.49	95.3647	3.98038	395.482	77.6199	195.995	0.402271	0.57422				lpg2669	ftsE	cell division ATP transporter FtsE	-1.00175	4.98909e-09			-2.42781
lpg2146	-	response regulator TutC	12.8407	21.9348	6.74688	31.04	3.34956	0	11.8571	29.9629	155.574	11.4989	0	13.8407	28.1964	0.309034	0.580345				lpg2672	-	zinc protease (peptidase, M16 family)	0.340003	0.136021			0.433723
lpg2152	abcT3	multidrug resistance ABC transporter ATP-binding protein	68.0658	93.6242	126.263	51.0246	36.8451	34.482	225.285	531.4	546.327	305.162	86.8341	69.0658	204.725	0.471908	0.109367				lpg2674	dotD	DotD	-1.54514	4.98909e-09			-3.58671
lpg2153	-	Sid related protein-like	202.748	156.219	283.369	219.831	73.2117	321.353	173.465	49.7912	188.709	138.429	216.226	203.748	183.06	-0.0464986	0.563782				lpg2676	dotB	DotB	-2.04183	7.86025e-20			-4.64599
lpg2153_ig	ig	-	26.7877	19.7948	313.248	184.964	89.481	17.7199	176.1	6.60946	0	63.686	12.0364	27.7877	89.364	0.507311	0.291236				lpg2686	dotA	DotA	-1.83	1.64888e-21			-4.19423
lpg2155	-	hypothetical protein	68.6811	0	61.6858	16.1578	42.1087	57.9489	191.471	69.6196	169.717	72.5313	45.9963	69.6811	73.7236	0.0244916	0.534788				lpg2690	lphB	LphB	0.442976	0.513161			0.653332
lpg2156	-	Sid related protein-like	467.651	380.917	762.88	224.083	1307.28	876.896	3663.41	4169.68	4594.08	3173.69	3441.12	468.651	2260.4	0.683336	0.0175431				lpg2692	-	hypothetical protein	0.372343	0.493739			0.502694
lpg2157	-	Sid related protein-like	124.919	39.0547	47.7101	124.16	221.071	385.528	505.026	297.425	230.33	207.864	477.158	125.919	254.533	0.305651	0.180906				lpg2697	mutL	DNA mismatch repair protein MutL	-0.3936	0.183301			-1.13082
lpg2158_ig	ig	-	141.428	0	0	0	22.9684	0	0	4.4063	50.9151	26.0936	27.5118	142.428	14.1895	-1.00163	2.61773e-08				lpg2703_ig	ig	-	0.00245004	0.561334			-0.286172
lpg2163_ig	ig	-	0.358938	0	0	0	0	0	0	0	0	0	0	1.35894	1	-0.1332	0.580794				lpg2718	-	hypothetical protein	0.536084	0.0946333			0.851903
lpg2166	-	hypothetical protein	1.45837	2.13998	2.89152	1.70082	3.82806	3.35241	6.14814	4.4063	4.44497	3.09585	2.57923	2.45837	4.45873	0.258564	0.134054				lpg2719	-	hypothetical protein	0.390561	0.232225			0.541548
lpg2179	-	peptide synthetase, non-ribosomal	4.34203	0	0	0	0	75.1899	0	0	0	0	13.7559	5.34203	9.89458	0.267691	0.232715				lpg2720	legN	cNMP binding domain-containing protein	0.27357	0.141263			0.292041
lpg2180	-	sensory box histidine kinase/response regulator	6.61279	5.34996	5.30112	3.40164	0	1.91567	0	3.52504	28.6902	9.72981	0	7.61279	6.79135	-0.0495877	0.40882				lpg2722	-	NADH-dependent flavin oxidoreductase, Oye family	-0.0409572	0.493954			-0.378747
lpg2204	-	alginate O-acetylation protein	24.8732	4.27997	0	17.0082	16.2693	1.91567	10.9788	31.2848	6.86949	4.8649	2.14936	25.8732	10.562	-0.389102	0.102822				lpg2727_ig	ig	-	0.276884	0.274221			0.299109
lpg2206	-	hypothetical protein	2.03876	21.3998	0	22.9611	2.87105	0	3.51322	0	0	212.729	0	3.03876	27.3474	0.95422	0.224139				lpg2734	-	sensor protein LuxN	0.44064	0.180108			0.648351
lpg2213	-	hemin binding protein Hbp	168.816	139.099	154.214	124.16	214.85	136.97	85.1956	384.67	295.388	422.804	95.0017	169.816	206.235	0.0843857	0.397702				lpg2734_ig	ig	-	0.121795	0.580794			-0.0316477
lpg2221	-	hypothetical protein	8.00034	19.7948	64.0954	9.77972	0	13.8886	0	3.52504	0	9.28754	21.0637	9.00034	15.1435	0.225967	0.580794				lpg2735_ig	ig	-	0.359494	0.155448			0.475292
lpg2225	-	expressed protein (GH3 homolog)	1235	2374.31	1007.21	2568.24	2007.34	2726.95	9755.78	11059.8	7824.76	7397.31	6953.18	1236	5368.49	0.637835	0.0136876				lpg2737	-	uroporphyrinogen III methylase	-0.207549	0.0555387			-0.734035
lpg2228_ig	ig	-	0.358938	0	0	0	0	0	0	0	0	0	0	1.35894	1	-0.1332	0.580794				lpg2738	hemY	protoheme IX synthesis HemY	0.21077	0.132092			0.158109
lpg2237	abcT3	multidrug resistance ABC transporter ATP-binding protein (fused permease/ATPase domains)	22.6617	28.3548	5.30112	110.128	41.1517	0	66.7512	14.9814	40.0047	162.311	125.093	23.6617	60.4077	0.407045	0.265189				lpg2740	-	hypothetical protein	-0.244408	0.187894			-0.812644
lpg2239	-	hypothetical protein	82.3164	170.664	90.1191	96.9468	7.65613	241.374	256.904	152.899	529.355	660.742	215.366	83.3164	243.203	0.465238	0.109367				lpg2759	-	hypothetical protein	0.427049	0.0689174			0.619365
lpg2241	-	GTP cyclohydrolase II; riboflavin biosynthesis	0.339073	0	0	0	0	0	0	0	0	0	27.5118	1.33907	3.75118	0.447363	0.400816				lpg2793	lepA	interaptin	-0.837748	0.00123315			-2.07805
lpg2244	-	hypothetical protein	1.22446	8.02494	0	0	0	0	0	0	0	16.806	0	2.22446	3.4831	0.194741	0.580794				lpg2801_ig	ig	-	-0.496607	0.0135294			-1.35051
lpg2246	-	hypothetical protein	63.8148	165.314	33.7344	0	38.2806	26.8193	1139.16	129.105	90.5157	50.8604	248.036	64.8148	193.183	0.474294	0.438406				lpg2805	yhiP	peptide transport protein, POT family	0.874001	0.258768			1.57258
lpg2254	-	hypothetical protein	138.473	0	0	8.92931	15.3123	440.603	50.9417	128.223	12.9308	4.42264	35.6794	139.473	70.7043	-0.295046	0.0026085				lpg2808	aroE	shikimate-5-dehydrogenase	-1.06641	0.000148648			-2.56571
lpg2258_ig	ig	-	16.6025	0	42.8909	0	9.57016	0	37.7671	28.2003	0	35.3811	12.0364	17.6025	17.5846	-0.000441978	0.255103				lpg2810	prkA	serine protein kinase	0.267825	0.243243			0.27979
lpg2261	-	phosphate acetyl/butyryltransferase family protein) includes: (de)hydratase mit MaoC domain)	893.046	96.8342	383.127	477.08	289.976	215.512	739.533	483.371	543.094	1205.61	428.152	894.046	487.229	-0.263626	0.332388				lpg2813_ig	ig	-	0.818428	0.00555123			1.45405
lpg2267	-	prolidase	22.2594	3.74497	68.4327	48.0482	9.09165	0	75.5343	0	38.7924	96.4135	54.1638	23.2594	40.4222	0.240021	0.580794				lpg2815	-	hypothetical protein	-0.277234	0.000427446			-0.882652
lpg2272	-	transmembrane protein	1.74043	0	0	0	1.91403	0	0	0	0	0	0	2.74043	1.1914	-0.36176	0.272629				lpg2816	rep	ATP-dependent DNA helicase Rep	0.252191	0.278174			0.246447
lpg2278	hpd	4-hydroxyphenylpyruvate dioxygenase	126.542	7.48994	0	43.7961	914.429	0	186.64	801.507	615.426	327.718	36.969	127.542	294.397	0.363281	0.332388				lpg2820	-	aldo/keto reductase	0.401397	0.480628			0.564657
lpg2281	-	hypothetical protein	0.789942	0	0	0	0	0	0	0	0	0	0	1.78994	1	-0.252839	0.463993				lpg2822	bipA	virulence regulator BipA	-0.62252	0.00401974			-1.61904
lpg2283	-	hypothetical protein	107.378	247.703	1068.42	218.981	919.214	156.127	204.206	402.296	410.149	394.942	517.996	108.378	455.003	0.623072	0.0111551				lpg2825	-	cold shock protein CspE	0.722744	0.0335234			1.24999
lpg2288_ig	ig	-	1.44516	2.13998	2.4096	0	2.39254	0	2.63492	0	0	3.98038	4.29872	2.44516	2.78561	0.0566139	0.475002				lpg2829	sidH	SidH	0.312613	0.264412			0.37531
lpg2295	rluC	ribosomal large subunit (23S rRNA) pseudouridine synthase C	16.9506	0	0	0	0	0	0	0	0	0	0	17.9506	1	-1.25408	7.58885e-06				lpg2831	vipD	VipD	0.442982	0.109367			0.653345
lpg2299	hepA	ATP-dependent RNA helicase	0.326929	0	0	0	0	0	0	0	0	0	0	1.32693	1	-0.122848	0.580794				lpg2837	-	phospholipase/lecithinase/hemolysin, lysophospholipase A, glycerophospholipid-cholesterol acyltransferase	0.828814	0.000442329			1.4762
lpg2300	legA3	ankyrin repeat domain protein	47.3629	450.466	359.031	141.593	67.9481	1727.93	82.1216	82.3979	29.4984	90.2219	239.009	48.3629	328.022	0.83139	0.0135294				lpg2842	-	PhoH protein (phosphate starvation inducible protein)	-0.423428	0.153667			-1.19444
lpg2302_ig	ig	-	3.45244	17.1199	4.33728	0	3.34956	0	0	20.269	0	0	3.86885	4.45244	5.89445	0.121845	0.55962				lpg2845_ig	ig	-	0.303524	0.247181			0.355925
lpg2311	-	interaptin	0.408662	0	0	0	0	0	0	0	0	0	0	1.40866	1	-0.148807	0.580794				lpg2850_ig	ig	-	0.593136	0.0252724			0.973578
lpg2316_ig	ig	-	33.0143	58.3145	38.0717	31.4652	1.91403	3.35241	5.70899	15.4221	53.7437	13.2679	0	34.0143	23.1261	-0.16756	0.212699				lpg2851	hemG	protoporphyrinogen oxidase	-0.65126	0.00123315			-1.68033
lpg2320	-	hypothetical protein	1.85922	0	0	6.37808	0	0	30.3015	0	88.8993	0	0	2.85922	13.5579	0.675945	0.460944				lpg2853	-	hypothetical protein, KQDN repeats	0.18382	0.571226			0.100633
lpg2322	legA5	cardiac ankyrin repeat protein	27.6858	50.2896	1.92768	38.2685	5.7421	21.0723	11.8571	44.9443	129.308	5.30717	21.4936	28.6858	34.021	0.0740803	0.580794				lpg2856	-	hypothetical protein	-0.286902	0.00744639			-0.90327
lpg2323	uptC	type II secretion system protein (twitching motility protein)	181.373	36.9147	150.359	178.586	203.844	389.359	442.227	456.493	653.006	419.266	330.571	182.373	327.063	0.253671	0.213672				lpg2862	legC8	coiled-coil containing protein	0.349255	0.545816			0.453455
lpg2328_ig	ig	-	25.7348	0	75.1796	0	50.7219	777.281	39.5237	60.3664	80.0094	50.8604	126.382	26.7348	127.032	0.676838	0.243243				lpg2871	ptsP	phosphoenolpyruvate protein phosphotransferase PtsP	-1.14529	8.10778e-10			-2.73395
lpg2331	bioC	biotin synthase BioC	2.03646	0	0	0	0	0	0	0	0	0	0	3.03646	1	-0.482368	0.168375				lpg2876	-	arsenite efflux protein ArsB	0.0438796	0.420157			-0.197816
lpg2334	-	hypothetical protein	18.5026	0	0	52.7255	0	67.5272	8.3439	0	0	1.76906	127.672	19.5026	26.8038	0.138104	0.0944475				lpg2877	-	hypothetical protein	0.284092	0.446312			0.314482
lpg2344_ig	ig	-	157.523	363.797	88.6733	54.4263	406.732	93.3887	891.041	559.16	1246.61	1388.71	485.755	158.523	558.829	0.547187	0.0675729				lpg2878	corA	cobalt/magnesium uptake transporter	0.659899	0.107111			1.11596
lpg2345	deaD	ATP-dependent RNA helicase	0.628142	0	0	0	0	0	0	0	0	0	0	1.62814	1	-0.211692	0.530539				lpg2878_ig	ig	-	0.255724	0.28565			0.253982
lpg2354	-	(oxygen-independent) coproporphyrinogen III oxidase	471.225	0	0	20.8351	23.4469	0	126.476	292.579	181.435	152.581	1019.23	472.225	182.658	-0.41251	2.46375e-05				lpg2881	-	iron-sulfur cluster binding protein	0.210441	0.255103			0.157407
lpg2366	-	inner membrane protein	1665.82	669.28	459.27	4360.48	477.551	1650.35	1144.87	812.963	813.833	525.852	634.491	1666.82	1155.89	-0.15897	0.433537				lpg2884	-	hypothetical protein	-0.129105	0.411236			-0.566739
lpg2371_ig	ig	-	37.9538	37.4497	16.8672	62.08	41.6302	0	14.0529	2.64378	0	116.758	73.9379	38.9538	37.5419	-0.0160332	0.26643				lpg2890	gidB	glucose inhibited division protein B	-0.734687	0.000663732			-1.85826
lpg2373	-	hypothetical protein	43.6802	25.6798	48.192	47.1978	116.277	2.8735	124.719	28.641	44.4497	29.1894	35.6794	44.6802	51.2899	0.0599173	0.539984				lpg2900	capM2	CapM protein, capsular polysaccharide biosynthesis	0.0203662	0.000256632			-0.247963
lpg2375_ig	ig	-	280.497	138.564	479.029	409.473	326.342	279.687	1098.32	1005.52	1326.62	641.725	553.245	281.497	626.853	0.347692	0.120574				lpg2912	-	hypothetical protein	0.617021	0.0231243			1.02452
lpg2376	-	transcriptional regulator, LysR family	62.003	57.2445	9.63841	254.698	55.0284	0	113.741	41.4193	60.2091	198.134	237.719	63.003	103.783	0.216765	0.548927				lpg2913	-	hypothetical protein	0.124142	0.580794			-0.0266414
lpg2377	-	hypothetical protein	75.5472	724.384	1.92768	88.0175	167.478	11.0151	83.8782	55.5194	116.781	98.6249	198.171	76.5472	155.58	0.308024	0.457534				lpg2916_ig	ig	-	0.013957	0.0605585			-0.261632
lpg2381	mgt	magnesium-transporting ATPase, P-type	110.956	126.259	530.112	112.679	455.54	160.437	204.206	230.89	33.9434	162.753	226.542	111.956	225.336	0.303785	0.163534				lpg2922	-	ABC transporter, permease	-0.356079	0.0555387			-1.0508
lpg2382	-	hypothetical protein	11.1605	24.0748	0	170.507	121.063	0	4.83068	1.76252	4.44497	23.8823	0	12.1605	36.0565	0.472032	0.563782				lpg2936	-	hypothetical protein	0.732053	0.00165525			1.26984
lpg2384	kup	Kup system potassium uptake protein	187.129	143.379	101.685	117.782	228.727	548.838	166.439	179.337	246.898	105.701	491.773	188.129	234.056	0.0948649	0.399462				lpg2939	-	hypothetical BNR/Asp box repeat protein	0.294895	0.256061			0.337521
lpg2385	-	hypothetical protein	65.6509	767.719	40.4813	508.12	95.2231	304.591	12.2963	33.4879	25.0535	191.5	17.6247	66.6509	200.61	0.478546	0.27545				lpg2941	waaM	WaaM	-0.0435266	0.580794			-0.384226
lpg2387	pla	plasminogen activator	116.654	317.252	31.3248	265.328	291.89	11.494	254.269	486.015	243.665	301.182	637.07	117.654	284.949	0.384161	0.163297				lpg2942	-	hypothetical protein	-0.0241514	0.369199			-0.342905
lpg2389	-	catalase-peroxidase KatB	20.2354	7.48994	9.15649	19.1342	10.0487	0	0	6.60946	72.7358	0	245.457	21.2354	38.0631	0.253443	0.276395				lpg2946	-	hypothetical protein	0.316758	0.293346			0.384149
lpg2390_ig	ig	-	306.98	79.1794	85.7818	67.6076	409.124	293.097	1583.58	314.169	272.355	1229.49	949.157	307.98	529.355	0.235225	0.416065				lpg2947	-	ABC transporter, ATP binding protein	0.270339	0.150273			0.285152
lpg2394	-	hypothetical protein	3.9819	0	87.2276	0	0	0	2.63492	0	0	0	0	4.9819	9.98625	0.302008	0.204874				lpg2949_ig	ig	-	0.0503514	0.48869			-0.184014
lpg2396_ig	ig	-	50.8409	53.4996	109.878	410.323	173.22	13.8886	62.3597	384.23	336.201	158.773	501.66	51.8409	221.403	0.630512	0.0314138				lpg2951_ig	ig	-	0.554859	0.0452849			0.891945
lpg2401	-	putative secreted esterase	81.7062	593.31	90.1191	747.086	89.481	61.7802	131.307	842.926	99.4056	145.947	395.052	82.7062	320.641	0.588481	0.0465061				lpg2953_ig	ig	-	0.713759	0.0742807			1.23083
lpg2410	-	hypothetical, patatin-like phospholipase	36.8831	13.3749	44.8186	20.4099	161.257	35.9187	3.95237	32.6066	140.219	93.76	177.107	37.8831	73.3424	0.28691	0.317437				lpg2958	-	transmembrane protein	-0.285444	0.176597			-0.90016
lpg2412	ampC	AMPC cephalosporinase	280.728	0	184.094	108.427	26.3179	1266.26	225.285	120.733	273.972	411.748	261.792	281.728	288.862	0.0108607	0.291672				lpg2959	-	hypothetical protein	0.445155	0.0421547			0.65798
lpg2418	-	penicillin-binding protein AmpH, putative	164.263	10.1649	14.9395	10.6301	74.6473	13.8886	455.841	129.986	61.8255	131.352	116.065	165.263	102.934	-0.205617	0.148377				lpg2965	-	peroxynitrite reductase, AhpC/Tsa family	0.192761	0.254422			0.119702
lpg2419	-	hypothetical protein	0.495094	0	6.26496	5.52767	7.65613	1.91567	10.9788	12.3376	14.9513	3.09585	5.15846	1.49509	7.78865	0.716793	0.0045582				lpg2967_ig	ig	-	-0.0496553	0.397702			-0.397297
lpg2420_ig	ig	-	82.411	434.951	66.505	158.602	73.2117	10.5362	179.174	89.448	99.8097	288.356	419.125	83.411	182.972	0.341161	0.201078				lpg2971	maeA	malate dehydrogenase (NAD-linked), malic enzyme	0.190264	0.435852			0.114376
lpg2422	-	hypothetical protein	124.312	27.8198	18.313	212.177	206.715	60.8224	205.963	54.1975	142.239	214.056	8.59744	125.312	116.09	-0.0331963	0.5074				lpg2976	-	hypothetical protein	-0.171558	0.248676			-0.657278
lpg2424	-	hypothetical protein	76.9779	124.654	320.959	426.056	103.358	1082.35	470.772	287.291	397.218	265.801	374.848	77.9779	386.331	0.694988	0.00465882				lpg2977	-	zinc metalloprotease (virulence metalloprotease)	0.353193	0.317437			0.461852
lpg2437	-	hypothetical protein	48.7267	13.9099	0	33.5912	287.583	57.47	189.714	79.3135	122.035	36.2656	47.7158	49.7267	87.7598	0.246706	0.500581				lpg2981	atpC	ATP synthase epsilon chain, ATP synthase F1 epsilon subunit	0.00794143	0.480628			-0.274461
lpg2438	-	florfenicol efflux pump	24.0769	6.95494	365.777	77.8126	151.687	74.232	14.0529	30.8441	201.64	70.7622	212.357	25.0769	121.612	0.685703	0.0283031				lpg2997	-	alkane-1-monooxygenase	-0.363857	0.274023			-1.06739
lpg2444	-	hypothetical protein	0.997303	2.13998	4.8192	0	0	3.35241	0	0	3.63679	1.76906	2.57923	1.9973	2.82967	0.151291	0.344196				lpg2998	-	sulfate transporter	0.403157	0.0710718			0.56841
lpg2450	-	integral membrane protein	55.5218	40.6597	69.3965	21.6855	35.4096	3.35241	264.37	223.84	184.668	296.759	78.6665	56.5218	122.881	0.337268	0.291672				lpg3001	thdF	GTP binding protein in thiophene and furan oxidation (GTPase)	-0.981404	0.00126317			-2.38443
lpg2451	-	putative N-hydroxyarylamine O-acetyltransferase	0.305976	0	2.89152	2.97644	6.2206	1.91567	7.90475	8.81261	8.48585	8.40302	8.16756	1.30598	6.5778	0.702146	0.00413549
lpg2454_ig	ig	-	50.1664	8.55993	0	14.457	59.335	44.0603	274.47	133.511	206.489	118.084	95.0017	51.1664	96.3969	0.275078	0.5074
lpg2458	-	sensory box histidine kinase	134.798	57.2445	515.173	415.851	445.491	336.199	372.402	327.829	298.217	282.164	126.382	135.798	318.695	0.370482	0.0899968
lpg2463	-	peptide aspartate b-dioxygenase	212.611	0	0	0	2822.72	0	37.7671	136.155	0	234.842	241.588	213.611	348.307	0.212339	8.80142e-05
lpg2464	-	hypothetical protein	176.446	152.474	394.211	404.795	635.459	43.1025	1103.15	240.584	139.41	324.622	452.655	177.446	390.046	0.342049	0.160665
lpg2471	hypE	hydrogenase expression/formation protein HypE	12.4956	7.48994	3.85536	9.35452	8.61314	9.57833	1.75661	2.64378	3.63679	2.65358	3.43897	13.4956	6.3021	-0.330706	0.28565
lpg2482_ig	ig	-	17.857	31.5647	97.3479	21.2603	21.0544	34.9609	108.032	12.7783	137.794	110.566	18.0546	18.857	60.3413	0.505141	0.0595837
lpg2490	lepB	LepB	39.5839	14.9799	53.9751	9.77972	29.6675	0	72.4602	76.2291	164.06	120.296	27.5118	40.5839	57.8959	0.154294	0.578872
lpg2492	-	alcohol dehydrogenase	95.9027	32.0997	0	58.2531	162.214	99.6146	273.153	380.705	859.091	400.249	388.604	96.9027	266.398	0.439195	0.311354
lpg2496	-	RNA methyltransferase TrmH family, group 2	64.6764	4.81496	217.346	127.562	114.363	36.3976	622.279	233.975	431.162	506.835	422.564	65.6764	272.73	0.618323	0.0542896
lpg2496_ig	ig	-	1.30697	0	0	0	2.87105	0	0	0	0	2.65358	0	2.30697	1.55246	-0.172021	0.47421
lpg2501	-	multidrug resistance protein D	89.6156	88.2743	79.9988	39.1189	271.793	41.1868	348.687	431.818	80.8176	72.9736	177.537	90.6156	164.22	0.258224	0.264596
lpg2504	-	hypothetical protein	92.3839	21.3998	66.505	188.791	37.8021	36.3976	55.3332	75.3478	114.761	42.8996	96.2913	93.3839	74.5529	-0.0978079	0.571072
lpg2506	-	sensor histidine kinase/response regulator LuxN	67.1094	8.55993	0	176.035	8.61314	2.8735	81.2433	110.598	198.003	128.257	57.6028	68.1094	78.1786	0.0598807	0.341377
lpg2506_ig	ig	-	95.5927	153.009	9.15649	223.233	78.9538	112.545	202.449	159.508	48.4905	92.4332	76.0873	96.5927	116.587	0.0817042	0.463471
lpg2508	-	hypothetical protein	494.56	0	442.885	242.792	41.1517	2444.39	348.248	100.904	403.28	620.496	413.537	495.56	506.768	0.00971322	0.218952
lpg2511	sidC	SidC, interaptin	348.884	135.889	155.66	142.019	245.475	309.859	565.19	560.041	232.755	279.511	410.528	349.884	304.693	-0.0600627	0.58077
lpg2512	-	RND multidrug efflux transporter MexF	127.397	73.8294	184.575	500.467	51.6789	196.356	635.015	375.858	679.272	363.099	543.358	128.397	361.351	0.449375	0.0748603
lpg2514	-	outer membrane efflux protein (RND multidrug efflux)	65.381	0	240.96	31.8904	70.3407	227.964	206.402	237.059	90.9198	60.5902	130.681	66.381	130.681	0.294168	0.361721
lpg2516	-	major facilitator family transporter	56.477	292.643	13.9757	52.7255	57.421	17.7199	15.8095	18.5065	40.8129	23.44	133.26	57.477	67.6314	0.0706538	0.580794
lpg2522_ig	ig	-	25.4745	6.95494	43.3728	17.8586	51.6789	506.694	63.6771	37.8942	120.822	68.5509	210.207	26.4745	113.771	0.633205	0.0581049
lpg2523	-	hypothetical protein	93.8556	87.2043	43.3728	115.231	201.93	334.763	511.174	281.563	489.755	541.331	281.566	94.8556	289.789	0.485019	0.0555387
lpg2524	-	transcriptional regulator, LuxR family	109.097	144.449	239.514	117.782	131.59	71.8375	1257.73	540.653	966.174	570.963	436.32	110.097	448.702	0.610183	0.0335234
lpg2525	-	hypothetical protein	3.18013	0	0	0	0	0	0	0	0	0	0	4.18013	1	-0.62119	0.070823
lpg2525_ig	ig	-	15.8308	0	0	22.1107	208.63	48.3706	30.3015	158.627	29.4984	29.6317	32.6703	16.8308	56.984	0.529648	0.246423
lpg2529	-	hypothetical protein	42.8422	104.859	17.8311	104.601	90.9165	7.18375	107.153	82.8385	94.9607	134.006	54.1638	43.8422	80.8513	0.265795	0.212643
lpg2542	-	hypothetical protein	71.7533	27.2848	182.166	730.503	88.524	117.335	129.55	20.7096	196.791	106.143	56.7431	72.7533	166.575	0.359757	0.218861
lpg2544	mltA	membrane-bound lytic murein transglycosylase A	181.151	689.609	91.5649	560.421	359.36	356.314	339.465	794.016	516.828	1079.57	624.174	182.151	542.132	0.473672	0.0452849
lpg2544_ig	ig	-	1.19008	0	0	0	0	0	0	0	0	0	0	2.19008	1	-0.34046	0.339169
lpg2548	-	transmembrane protein	177.847	73.2944	95.9021	86.3167	86.1314	2140.76	136.577	805.913	322.866	664.281	230.841	178.847	465.288	0.41524	0.248676
lpg2550_ig	ig	-	315.997	70.0844	572.521	119.483	197.624	459.281	151.947	137.917	81.2217	437.399	223.533	316.997	246.101	-0.109941	0.530245
lpg2551	-	hypothetical protein	79.0158	0	0	227.485	18.6618	176.241	134.381	123.376	130.52	34.9389	268.24	80.0158	112.384	0.147531	0.43143
lpg2553	uhpC	hexosephosphate transport	244.71	0	233.731	219.831	464.153	179.594	749.634	288.613	898.692	768.655	204.189	245.71	401.709	0.213489	0.540564
lpg2554_ig	ig	-	126.016	59.9195	830.831	74.8361	324.428	3.35241	96.6136	93.8543	256.192	100.394	80.8159	127.016	193.124	0.181978	0.563782
lpg2555_ig	ig	-	43.3544	245.028	1.92768	25.5123	423.958	63.6959	136.577	72.704	8.88993	68.1087	82.9653	44.3544	113.937	0.409727	0.278555
lpg2557	-	hypothetical; probable transcriptional regulator-like	1.46052	6.95494	0	0	0	10.0572	10.5397	3.96567	6.86949	3.09585	3.43897	2.46052	5.49218	0.348718	0.175055
lpg2568	-	hypothetical protein	3941.33	5471.94	2883.33	4448.07	7505.4	17740	4685.32	4807.72	3172.09	2620.86	5004.14	3942.33	5834.89	0.170279	0.284042
lpg2574_ig	ig	-	84.9377	33.1697	8.19264	24.2367	63.1631	0	239.777	141.002	399.643	210.518	127.672	85.9377	125.737	0.165281	0.536152
lpg2581	-	2-oxoisovalerate dehydrogenase, E1 component, alpha and beta fusion	75.5148	2.13998	25.5418	28.0636	164.607	149.422	427.296	135.714	151.129	133.121	180.976	76.5148	140.801	0.26486	0.386278
lpg2583	-	flagellar protein FlhB	2.0041	0	0	0	0	0	3.51322	0	0	0	22.3533	3.0041	3.58666	0.0769746	0.43691
lpg2584	sidF	SidF, inhibitor of growth family, member 3	1351.99	1140.08	1521.42	1310.06	3470.14	851.513	4554.01	5277.43	7492.19	4076.79	2789.44	1352.99	3249.31	0.380497	0.107111
lpg2586_ig	ig	-	42.7731	182.434	34.6983	66.7572	32.5385	704.007	55.3332	89.0073	140.623	96.4135	229.981	43.7731	164.179	0.574111	0.0542896
lpg2587	-	probable thermolabile hemolysin	47.2043	86.6693	0	4.67726	24.4039	18.1988	21.5185	41.4193	20.2044	13.7102	593.223	48.2043	83.4025	0.238093	0.371189
lpg2596	-	signal peptide protein, LysM domain protein	63.2534	26.7498	93.9745	239.816	106.707	81.8947	285.888	127.783	132.137	108.797	236.859	64.2534	145.061	0.353654	0.109367
lpg2599	topA	DNA topoisomerase I	0.305976	0	0	0	0	0	0	0	0	0	0	1.30598	1	-0.115935	0.580794
lpg2600	-	acyltransferase	2065.9	1479.26	1573.95	193.468	628.281	9.57833	270.079	1096.29	2255.62	506.392	1676.93	2066.9	969.985	-0.328555	0.0872057
lpg2604_ig	ig	-	23.5459	0	169.154	68.0329	8.13464	20.1145	38.6454	89.0073	2.42453	22.9977	17.1949	24.5459	44.5706	0.25907	0.543581
lpg2606	-	glutamine amidotransferase	45.4042	74.3644	100.721	113.53	280.884	0	91.7829	98.2606	20.2044	267.57	134.12	46.4042	119.144	0.409514	0.213313
lpg2619	-	cell division protein ZipA	2.48367	0	0	11.9057	0	0	0	0	0	0	0	3.48367	2.19057	-0.201478	0.222243
lpg2620	-	chromosome segregation SMC protein	74.6105	34.7747	387.464	45.497	52.6359	130.265	271.836	54.1975	141.835	109.239	378.717	75.6105	161.646	0.329983	0.184458
lpg2625	carB	carbamoyl phosphate synthase, large subunit	29.6965	0	259.755	17.4334	5.7421	19.6356	36.8888	11.0158	31.9229	55.283	70.9288	30.6965	51.8605	0.227748	0.580794
lpg2628	-	membrane protein	400.773	137.494	607.701	81.2142	1587.21	4071.27	436.079	595.292	1710.5	570.078	355.074	401.773	1016.19	0.402995	0.21374
lpg2636_ig	ig	-	87.549	60.9895	238.551	659.493	43.0657	35.9187	13.6137	50.6725	27.0739	121.623	97.5809	88.549	135.858	0.185902	0.545813
lpg2637	-	hypothetical protein	95.3683	17.1199	0	426.906	24.4039	11.9729	202.889	23.794	0	192.385	58.8924	96.3683	96.8363	0.00210384	0.105646
lpg2638	-	hypothetical protein	132.994	19.7948	69.3965	81.2142	414.388	102.009	107.592	324.745	42.0251	64.5705	20.204	133.994	125.594	-0.0281155	0.513161
lpg2639	enhC	enhanced entry protein EnhC	964.252	171.199	218.31	373.755	321.557	108.235	7373.37	6115.51	8263.19	7537.06	7116.96	965.252	3760.92	0.590653	0.265189
lpg2640	enhB	enhanced entry protein EnhB	20.8035	0	21.6864	0	17.2263	0	64.9946	77.9916	117.185	40.246	88.5536	21.8035	43.7884	0.302833	0.586673
lpg2642	-	sensory box/GGDEF family protein	3.60427	6.95494	2.4096	3.40164	22.4899	0	100.127	2.64378	67.0786	5.30717	19.3442	4.60427	23.9757	0.71661	0.0737568
lpg2646	gacA	response regulator GacA	0.632905	0	0	0	0	0	0	0	0	22.1132	2.14936	1.6329	3.42626	0.321859	0.46112
lpg2647	phhA	phenylalanine-4-hydroxylase	0.330063	2.13998	0	0	0	0	10.9788	4.4063	10.1022	9.72981	7.73769	1.33006	5.50948	0.617238	0.0451177
lpg2669	ftsE	cell division ATP transporter FtsE	138.4	0	0	0	27.7535	0	10.1005	0	1.61635	75.1849	14.1858	139.4	13.8841	-1.00175	4.98909e-09
lpg2672	-	zinc protease (peptidase, M16 family)	3045.48	10210.9	7982.05	12143	5364.55	15043.7	2378.45	4619.57	1344.8	3597.82	3955.25	3046.48	6665.02	0.340003	0.136021
lpg2674	dotD	DotD	34.0869	0	0	0	0	0	0	0	0	0	0	35.0869	1	-1.54514	4.98909e-09
lpg2676	dotB	DotB	387.02	0	0	0	0	0	2.63492	0	7.27358	10.1721	5.15846	388.02	3.5239	-2.04183	7.86025e-20
lpg2686	dotA	DotA	1898.82	0	0	0	5.7421	0	51.82	18.0658	72.3317	49.5336	73.5081	1899.82	28.1001	-1.83	1.64888e-21
lpg2690	lphB	LphB	27.1635	31.5647	33.2525	143.294	69.8622	0	0	162.152	309.127	9.72981	12.0364	28.1635	78.1019	0.442976	0.513161
lpg2692	-	hypothetical protein	13.3973	0	0	46.7726	0	157.085	53.5766	34.8098	0	34.9389	2.14936	14.3973	33.9332	0.372343	0.493739
lpg2697	mutL	DNA mismatch repair protein MutL	1573.89	166.919	440.475	471.978	770.876	322.311	261.296	922.239	1097.1	844.724	1054.91	1574.89	636.282	-0.3936	0.183301
lpg2703_ig	ig	-	3814.45	2153.89	10859.1	3285.56	5172.19	1184.84	1187.47	3771.36	1535.94	4113.06	5096.99	3815.45	3837.04	0.00245004	0.561334
lpg2718	-	hypothetical protein	23.3756	165.849	3.85536	24.2367	11.9627	28.735	75.0951	44.063	107.487	278.626	87.6938	24.3756	83.7604	0.536084	0.0946333
lpg2719	-	hypothetical protein	186.184	195.273	106.022	108.427	95.7016	136.491	1569.09	1443.51	122.843	478.972	334.44	187.184	460.077	0.390561	0.232225
lpg2720	legN	cNMP binding domain-containing protein	33.4295	42.7997	86.2637	105.026	19.6188	57.9489	80.365	37.4536	87.283	50.8604	68.7795	34.4295	64.6398	0.27357	0.141263
lpg2722	-	NADH-dependent flavin oxidoreductase, Oye family	238.344	186.713	22.1683	153.074	402.425	80.9369	68.0687	197.402	126.884	848.262	82.1055	239.344	217.804	-0.0409572	0.493954
lpg2726	ppiB	peptidylprolyl cis-trans isomerase B (cyclophilin-type) Lcy	0.339073	5.34996	8.19264	8.92931	3.34956	2.39458	3.07407	8.81261	6.86949	4.42264	4.72859	1.33907	6.61235	0.693551	0.0020476
lpg2727_ig	ig	-	30.8864	60.4545	27.4695	5.95287	34.9311	26.8193	21.5185	207.096	53.7437	33.1698	122.084	31.8864	60.3239	0.276884	0.274221
lpg2734	-	sensor protein LuxN	13.0396	2.13998	39.9994	2.97644	16.2693	61.3013	1.75661	47.5881	83.2421	72.9736	49.0054	14.0396	38.7252	0.44064	0.180108
lpg2734_ig	ig	-	351.553	195.273	45.3005	395.866	500.998	12.4518	577.486	197.843	1841.43	609.44	280.706	352.553	466.679	0.121795	0.580794
lpg2735_ig	ig	-	372.163	187.783	279.996	307.423	420.13	201.145	1801.4	1554.98	1006.58	1581.09	1188.17	373.163	853.871	0.359494	0.155448
lpg2737	-	uroporphyrinogen III methylase	10.9829	0	0	0	0	0	20.201	3.08441	0	37.1502	3.86885	11.9829	7.43045	-0.207549	0.0555387
lpg2738	hemY	protoheme IX synthesis HemY	11.694	0	5.78304	170.933	0	0	1.75661	0	3.2327	12.3834	2.14936	12.694	20.6238	0.21077	0.132092
lpg2740	-	hypothetical protein	126.541	31.5647	8.19264	127.987	45.4583	45.976	6.14814	95.1762	173.354	167.176	15.4754	127.541	72.6508	-0.244408	0.187894
lpg2745	-	hypothetical protein	0.992932	0	0	1.70082	0	1.91567	0	0	1.61635	1.76906	0	1.99293	1.70019	-0.0689951	0.580794
lpg2757	-	hypothetical protein	0.902189	0	0	2.55123	2.39254	10.0572	4.39153	4.84693	15.3553	13.2679	2.57923	1.90219	6.5442	0.536603	0.0555387
lpg2759	-	hypothetical protein	80.1306	104.324	222.647	432.434	107.186	31.6085	273.153	210.181	180.223	338.332	258.783	81.1306	216.887	0.427049	0.0689174
lpg2784	nuoF	NADH dehydrogenase I, F subunit	0.408662	0	2.89152	0	0	2.39458	0	0	2.82862	0	0	1.40866	1.81147	0.109225	0.397702
lpg2793	lepA	interaptin	20857.4	652.695	389.392	1181.65	3078.72	1330.91	7524.44	3638.28	5298	4332.86	2869.39	20858.4	3030.63	-0.837748	0.00123315
lpg2800_ig	ig	-	1.05763	6.41995	21.6864	32.3156	7.17762	0	0	6.16882	0	0	3.0091	2.05763	8.67775	0.62504	0.0947748
lpg2801_ig	ig	-	15.7938	0	0	0	13.8767	0	0	11.0158	4.44497	0	14.1858	16.7938	5.35232	-0.496607	0.0135294
lpg2803	-	hypothetical protein	0.358938	0	0	3.40164	0	342.425	0	0	0	3.98038	0	1.35894	35.9807	1.42287	0.127282
lpg2805	yhiP	peptide transport protein, POT family	86.4354	2980.46	4.33728	1567.73	50.2433	5.747	1590.17	81.076	107.083	28.7472	116.065	87.4354	654.166	0.874001	0.258768
lpg2808	aroE	shikimate-5-dehydrogenase	13.6249	0	0	2.55123	0	0	0	0	0	0	0	14.6249	1.25512	-1.06641	0.000148648
lpg2810	prkA	serine protein kinase	28.0608	0	1.92768	0	301.939	0	74.656	2.64378	47.2783	55.283	44.7067	29.0608	53.8434	0.267825	0.243243
lpg2813_ig	ig	-	18.0792	3.20997	156.142	108.427	124.891	101.051	32.9365	308.001	323.27	59.2634	28.8014	19.0792	125.599	0.818428	0.00555123
lpg2815	-	hypothetical protein	71.5177	0	0	68.8833	175.612	0	2.19576	32.166	94.1525	0	0	72.5177	38.301	-0.277234	0.000427446
lpg2816	rep	ATP-dependent DNA helicase Rep	31.7862	0	0	22.9611	345.961	0	9.66136	61.6882	98.5975	20.3441	16.765	32.7862	58.5979	0.252191	0.278174
lpg2819	-	tyrosine phosphatase II superfamily protein	1.31077	0	0	90.1435	0	0	0	0	0	0	0	2.31077	10.0144	0.636867	0.58077
lpg2820	-	aldo/keto reductase	19.209	24.0748	0	179.437	0	82.8525	14.9312	127.783	27.0739	4.42264	38.6885	20.209	50.9263	0.401397	0.480628
lpg2822	bipA	virulence regulator BipA	18.6257	0	0	0	10.0487	0	0	12.7783	3.2327	0	10.7468	19.6257	4.68064	-0.62252	0.00401974
lpg2825	-	cold shock protein CspE	317.361	37.9847	580.232	5673.94	708.192	303.633	4658.09	1053.55	1400.97	1305.12	1081.99	318.361	1681.37	0.722744	0.0335234
lpg2828	-	hypothetical protein	0.408662	0	0	0	0	0	0	0	0	0	0	1.40866	1	-0.148807	0.580794
lpg2829	sidH	SidH	250.314	1663.84	131.082	96.0964	251.695	256.699	204.645	525.231	224.673	292.779	1505.41	251.314	516.215	0.312613	0.264412
lpg2831	vipD	VipD	71.6574	25.1448	120.48	41.2449	195.71	66.5694	481.311	207.537	550.368	160.1	156.473	72.6574	201.494	0.442982	0.109367
lpg2832	-	hypothetical protein	4.96706	0	0	0	0	79.5001	0	0	23.033	0	18.0546	5.96706	13.0588	0.340142	0.37198
lpg2837	-	phospholipase/lecithinase/hemolysin, lysophospholipase A, glycerophospholipid-cholesterol acyltransferase	96.1498	456.351	1013	309.975	849.83	980.342	504.587	770.222	610.173	915.486	130.251	97.1498	655.021	0.828814	0.000442329
lpg2842	-	PhoH protein (phosphate starvation inducible protein)	1607.08	193.668	434.692	370.779	689.052	247.121	248.56	916.952	1019.51	876.567	1058.77	1608.08	606.568	-0.423428	0.153667
lpg2845_ig	ig	-	13.1877	0	0	0	0	6.70483	10.1005	70.0602	0	23.8823	164.641	14.1877	28.5389	0.303524	0.247181
lpg2850_ig	ig	-	151.852	163.709	191.804	245.769	353.139	205.934	855.03	843.366	1590.09	985.806	545.077	152.852	598.972	0.593136	0.0252724
lpg2851	hemG	protoporphyrinogen oxidase	7593.79	215.068	4273.67	3105.27	881.412	128.829	970.967	504.962	173.354	6158.08	531.751	7594.79	1695.34	-0.65126	0.00123315
lpg2853	-	hypothetical protein, KQDN repeats	17.965	0	18.7949	5.95287	138.767	0	36.4497	15.4221	11.3145	30.9585	21.9235	18.965	28.9583	0.18382	0.571226
lpg2856	-	hypothetical protein	162.932	44.4046	33.2525	168.807	0	0	13.6137	497.031	24.6494	30.074	24.9326	163.932	84.6764	-0.286902	0.00744639
lpg2862	legC8	coiled-coil containing protein	37.0067	8.55993	97.8298	0	35.4096	0	274.47	66.0946	134.965	162.753	59.3223	38.0067	84.9405	0.349255	0.545816
lpg2871	ptsP	phosphoenolpyruvate protein phosphotransferase PtsP	1897.44	247.168	0	14.0318	178.484	0	151.069	47.5881	295.792	95.9713	318.535	1898.44	135.864	-1.14529	8.10778e-10
lpg2876	-	arsenite efflux protein ArsB	253.684	330.092	80.9626	294.242	172.263	269.63	325.851	225.162	377.418	257.84	474.149	254.684	281.761	0.0438796	0.420157
lpg2877	-	hypothetical protein	32.7585	304.413	0	2.12603	6.69911	4.78916	18.0053	16.744	98.5975	172.925	15.0455	33.7585	64.9344	0.284092	0.446312
lpg2878	corA	cobalt/magnesium uptake transporter	121.616	16.0499	169.154	245.769	325.864	152.774	415.439	3361.13	67.4827	250.764	588.924	122.616	560.335	0.659899	0.107111
lpg2878_ig	ig	-	149.032	349.887	81.9264	25.0871	224.899	232.274	849.761	113.683	214.975	135.775	465.121	150.032	270.339	0.255724	0.28565
lpg2881	-	iron-sulfur cluster binding protein	114.205	75.4344	125.299	163.704	253.131	66.0905	155.021	296.985	310.34	364.868	49.4353	115.205	187.031	0.210441	0.255103
lpg2884	-	hypothetical protein	92.25	42.2647	79.9988	8.0789	17.7048	13.4097	57.0899	49.3506	200.428	102.605	111.767	93.25	69.2697	-0.129105	0.411236
lpg2890	gidB	glucose inhibited division protein B	32.5035	14.9799	12.5299	13.1814	0	0	0	8.37198	0	2.65358	0	33.5035	6.17167	-0.734687	0.000663732
lpg2900	capM2	CapM protein, capsular polysaccharide biosynthesis	22.1736	0	0	0	0	0	0	0	2.02044	0	230.841	23.1736	24.2862	0.0203662	0.000256632
lpg2902	-	hypothetical protein	0.326929	0	0	0	0	0	0	0	0	0	0	1.32693	1	-0.122848	0.580794
lpg2912	-	hypothetical protein	77.3044	378.777	719.025	505.569	639.287	289.266	256.904	80.1947	39.6006	186.635	136.699	78.3044	324.196	0.617021	0.0231243
lpg2913	-	hypothetical protein	115.362	41.7297	0	70.5841	71.2977	241.853	196.74	152.017	299.833	211.402	253.194	116.362	154.865	0.124142	0.580794
lpg2916_ig	ig	-	145.926	43.3346	145.058	1137.42	17.2263	0	8.3439	73.1446	42.0251	25.209	15.4754	146.926	151.724	0.013957	0.0605585
lpg2922	-	ABC transporter, permease	753.234	28.3548	1515.16	131.814	357.446	25.3826	231.873	579.87	87.283	90.6641	264.371	754.234	332.221	-0.356079	0.0555387
lpg2936	-	hypothetical protein	1995.07	3030.75	14386.3	5950.32	8412.17	6058.77	11356.9	19087.7	11619.5	14671.2	13119.7	1996.07	10770.3	0.732053	0.00165525
lpg2939	-	hypothetical BNR/Asp box repeat protein	5.81287	0	0	0	0	0	0	1.76252	6.06132	108.355	8.16756	6.81287	13.4346	0.294895	0.256061
lpg2941	waaM	WaaM	93.096	39.5897	22.6503	25.9375	55.5069	135.054	212.989	150.255	24.6494	63.686	110.907	94.096	85.1225	-0.0435266	0.580794
lpg2942	-	hypothetical protein	36.9958	0	2.4096	55.7019	38.7592	7.66266	17.127	117.208	18.9921	76.0694	15.4754	37.9958	35.9405	-0.0241514	0.369199
lpg2943	-	UDP-N-acetylglucosamine acyltransferase, acyl-[acyl carrier protein]-UDP-N-acetylglucosamine-O-acyltransferase	2.99989	2.13998	4.8192	2.97644	3.34956	2.39458	0	0	0	0	0	3.99989	2.56798	-0.192457	0.402388
lpg2946	-	hypothetical protein	301.019	191.528	32.7706	93.12	208.63	477.001	1335.46	456.493	1577.96	763.79	1116.38	302.019	626.314	0.316758	0.293346
lpg2947	-	ABC transporter, ATP binding protein	271.178	302.808	399.512	205.374	315.337	1193.94	692.105	447.68	454.195	450.667	600.531	272.178	507.215	0.270339	0.150273
lpg2948	-	hypothetical protein	1.57593	0	3.85536	0	0	0	0	0	28.2862	0	2.14936	2.57593	4.42909	0.235381	0.582095
lpg2949	wbmI	asparagine synthetase (B)	0.57192	0	0	0	0	0	0	0	0	0	0	1.57192	1	-0.196431	0.545813
lpg2949_ig	ig	-	1205.52	2096.11	777.819	2588.65	2008.3	1711.65	679.808	848.654	170.929	1050.82	1605.57	1206.52	1354.83	0.0503514	0.48869
lpg2951_ig	ig	-	560.503	674.63	476.619	370.779	1301.54	615.887	1975.31	4695.36	3590.32	3364.74	3071.86	561.503	2014.71	0.554859	0.0452849
lpg2953_ig	ig	-	50.089	35.3097	1506	16.1578	175.612	109.672	88.2697	42.7411	473.187	132.679	53.3041	51.089	264.293	0.713759	0.0742807
lpg2957	-	stomatin like transmembrane protein	1.80432	0	0	0	0	0	0	0	0	0	0	2.80432	1	-0.447828	0.203657
lpg2958	-	transmembrane protein	703.532	375.567	338.308	35.292	122.02	31.1296	282.375	636.27	400.451	1000.84	419.125	704.532	365.138	-0.285444	0.176597
lpg2959	-	hypothetical protein	2327.17	6718.48	13892.8	6585.58	6044.04	5229.29	5195.18	5611.43	4688.63	7646.74	3266.6	2328.17	6488.88	0.445155	0.0421547
lpg2965	-	peroxynitrite reductase, AhpC/Tsa family	62.2153	199.018	307.465	0	78.4753	0	277.984	41.8599	6.46541	61.917	2.14936	63.2153	98.5334	0.192761	0.254422
lpg2967_ig	ig	-	478.416	60.4545	1933.95	307.423	120.106	69.9218	72.8994	592.648	541.882	288.356	278.557	479.416	427.619	-0.0496553	0.397702
lpg2969	-	hypothetical protein	0.330063	0	0	0	0	0	0	0	0	0	0	1.33006	1	-0.123872	0.580794
lpg2971	maeA	malate dehydrogenase (NAD-linked), malic enzyme	210.235	53.4996	301.2	7.6537	445.012	0	120.328	867.601	1051.84	228.208	188.284	211.235	327.363	0.190264	0.435852
lpg2976	-	hypothetical protein	1981.07	1104.77	6700.62	666.297	1311.11	83.3315	471.211	893.158	684.121	499.758	928.093	1982.07	1335.25	-0.171558	0.248676
lpg2977	-	zinc metalloprotease (virulence metalloprotease)	14.8236	76.5044	82.8903	9.77972	0	10.5362	22.3968	96.9387	5.25314	15.4792	27.0819	15.8236	35.686	0.353193	0.317437
lpg2981	atpC	ATP synthase epsilon chain, ATP synthase F1 epsilon subunit	21.9373	41.1947	35.6621	59.1035	21.5329	0	3.07407	20.7096	5.25314	34.4966	2.57923	22.9373	23.3606	0.00794143	0.480628
lpg2981_ig	ig	-	1.75233	0	0	0	0	0	0	0	0	0	27.5118	2.75233	3.75118	0.134467	0.40882
lpg2983	atpG	ATP synthase gamma chain, ATP synthase F1 gamma chain	2.07877	0	0	2.12603	0	2.39458	1.75661	3.96567	2.02044	1.76906	2.57923	3.07877	2.66116	-0.0633054	0.580794
lpg2997	-	alkane-1-monooxygenase	63246.1	20429.9	18906.2	18758.4	56694.6	22710.7	27740	25359.2	19753.8	28873.6	34406.5	63247.1	27364.3	-0.363857	0.274023
lpg2998	-	sulfate transporter	287.279	583.145	315.176	261.076	1325.47	507.172	1077.68	883.904	366.912	639.514	1324.01	288.279	729.405	0.403157	0.0710718
lpg3001	thdF	GTP binding protein in thiophene and furan oxidation (GTPase)	8.58086	0	0	0	0	0	0	0	0	0	0	9.58086	1	-0.981404	0.00126317

## Sheet: Sublibrary B
Sublibrary B
Gene ID	Gene Name	Annotation	Input average cpm	Output 1	Output 2	Output 3	Output 4	Output 5	Output 6	Output 7	Output 8	Output 9	Output 10	InputAvg+1	OutputAvg+1	Log10 fold change	q-value			Entries with Input read count <5	Gene ID	Gene Name	Annotation	Log10 fold change	q-value	Mean Log10 fold change	Stdev of Log10 fold change	Z score
lpg0006	speA	biosynthetic arginine decarboxylase	47.8466	264.402	87.1917	180.943	159.004	85.4853	244.257	360.337	238.262	172.072	244.987	48.8466	204.694	0.622271	0.0257333			were excluded before Z calcs	lpg0006	speA	biosynthetic arginine decarboxylase	0.622271	0.0257333	0.22737	0.469918	0.84036
lpg0008	-	hypothetical protein	1167.96	1657.49	1563.19	802.906	1769.08	881.709	1242.1	1146.34	2082.95	813.833	1542.46	1168.96	1351.21	0.0629215	0.398878				lpg0008	-	hypothetical protein	0.0629215	0.398878			-0.349951
lpg0009_ig	ig	-	44.466	125.567	110.554	109.366	606.602	339.293	56.9007	94.4041	167.522	440.716	250.375	45.466	231.13	0.70617	0.0225406				lpg0009_ig	ig	-	0.70617	0.0225406			1.0189
lpg0011	resA	thiol-disulfide oxidoreductase ResA	2.70474	0	0	0	0	57.1163	2.31304	0	0	0	0	3.70474	6.94293	0.272785	0.0959168				lpg0015	-	multidrug resistance protein	0.287758	0.129473			0.128507
lpg0015	-	multidrug resistance protein	21.7494	62.5468	0	12.0036	0	0	13.8782	142.871	169.854	12.7299	17.4102	22.7494	44.1293	0.287758	0.129473				lpg0018	-	outer membrane efflux protein	0.669214	0.0225406			0.940256
lpg0018	-	outer membrane efflux protein	164.79	1338.6	497.285	702.432	997.078	448.609	422.361	423.976	2055.74	478.028	366.444	165.79	774.055	0.669214	0.0225406				lpg0019	-	hemagglutinin/protease, zinc metalloprotease	0.441875	0.107792			0.456473
lpg0019	-	hemagglutinin/protease, zinc metalloprotease	398.985	2856.3	272.839	1015.86	763.901	1436.61	923.365	551.674	492.071	1472.27	1269.29	399.985	1106.42	0.441875	0.107792				lpg0022	-	hypothetical protein	0.505594	0.0612393			0.59207
lpg0022	-	hypothetical protein	124.816	301.362	337.503	259.188	230.62	860.905	272.476	233.06	581.08	509.194	434.841	125.816	403.023	0.505594	0.0612393				lpg0024_ig	ig	-	0.622797	0.0261904			0.84148
lpg0024_ig	ig	-	344.844	2640.71	1741.75	552.609	1182.09	925.208	1179.65	1473.38	2493.4	843.682	1467.85	345.844	1451.03	0.622797	0.0261904				lpg0026	-	amino acid permease	0.599212	0.0280066			0.791291
lpg0026	-	amino acid permease	228.537	1120.16	1172.29	716.658	591.256	1384.03	1443.8	933.083	721.783	505.682	522.721	229.537	912.146	0.599212	0.0280066				lpg0029	rre41	sensory box (GGDEF/EAL domain) regulatory protein	0.568284	0.09842			0.725475
lpg0029	rre41	sensory box (GGDEF/EAL domain) regulatory protein	67.361	361.066	765.952	60.0179	161.988	71.8682	39.7843	106.626	457.09	90.8648	404.58	68.361	252.984	0.568284	0.09842				lpg0029_ig	ig	-	0.675371	0.101663			0.953359
lpg0029_ig	ig	-	18.4043	127.463	76.7621	0	13.6411	78.6767	18.9669	67.0101	163.246	312.979	50.158	19.4043	91.8903	0.675371	0.101663				lpg0030_ig	ig	-	0.431792	0.321364			0.435015
lpg0030_ig	ig	-	17.57	132.201	6.67497	0	131.722	46.5252	32.3825	62.3741	0	0	80.0041	18.57	50.1884	0.431792	0.321364				lpg0040	-	integral membrane protein	0.169179	0.28001			-0.123832
lpg0039_ig	ig	-	3.8712	1.89536	2.50311	2.22289	2.13142	3.78254	0	0	0	0	0	4.8712	2.25353	-0.334772	0.0606497				lpg0044	-	hypothetical protein	0.474686	0.0819397			0.526295
lpg0040	-	integral membrane protein	1627.56	2121.38	1103.04	2791.94	3275.57	3025.27	3480.66	1507.09	2019.59	1957.32	2750.81	1628.56	2404.27	0.169179	0.28001				lpg0046_ig	ig	-	0.530613	0.0974716			0.64531
lpg0044	-	hypothetical protein	420.344	727.818	1264.07	826.469	728.093	935.799	908.099	1110.93	841.885	3709.65	1506.81	421.344	1256.96	0.474686	0.0819397				lpg0047	-	chloramphenicol acetyltransferase	-0.0241381	0.0775534			-0.535216
lpg0044_ig	ig	-	3.50131	0	0	0	0	0	2.31304	0	0	0	7.04699	4.50131	1.936	-0.366433	0.0306267				lpg0049	-	amino acid transporter, permease	0.505091	0.0611343			0.590999
lpg0046_ig	ig	-	112.225	1585.94	278.263	401.898	121.065	250.782	275.252	265.09	108.831	137.395	407.482	113.225	384.2	0.530613	0.0974716				lpg0051_ig	ig	-	0.560538	0.0549092			0.708991
lpg0047	-	chloramphenicol acetyltransferase	208.653	42.1717	85.523	2.66746	715.731	52.199	305.784	18.5437	101.835	186.119	462.614	209.653	198.319	-0.0241381	0.0775534				lpg0058	-	hypothetical protein	-0.335278	0.0508056			-1.19733
lpg0049	-	amino acid transporter, permease	80.3402	269.615	124.321	220.955	156.873	281.421	361.297	477.078	234.764	347.657	118.555	81.3402	260.253	0.505091	0.0611343				lpg0059	-	hypothetical protein	0.172728	0.257261			-0.116281
lpg0051_ig	ig	-	237.142	799.367	1539	1030.08	137.263	510.264	1197.69	1374.76	778.53	404.282	875.9	238.142	865.714	0.560538	0.0549092				lpg0061	-	multidrug resistance protein	-0.303641	0.0680402			-1.13001
lpg0058	-	hypothetical protein	5231.17	1307.8	782.223	8029.06	731.503	2518.41	3733.71	1624.26	1729.64	2435.35	1275.09	5232.17	2417.7	-0.335278	0.0508056				lpg0062	-	hypothetical protein	-0.154183	1.1886e-08			-0.811955
lpg0059	-	hypothetical protein	318.629	22.2705	45.056	1336.84	182.45	573.432	135.081	296.277	236.319	291.031	1628.68	319.629	475.744	0.172728	0.257261				lpg0067	-	YdeN-like	0.340752	0.198765			0.24128
lpg0061	-	multidrug resistance protein	17460.8	15306.9	12723.3	1936.58	12653.4	12686.2	13480.4	2921.89	6369.33	3448.03	5249.59	17461.8	8678.57	-0.303641	0.0680402				lpg0081	-	hypothetical protein	0.397585	0.111295			0.362223
lpg0062	-	hypothetical protein	400.768	0	0	185.833	3.41027	15.1301	1122.29	49.7307	0	83.8414	1346.8	401.768	281.704	-0.154183	1.1886e-08				lpg0090_ig	ig	-	0.561935	0.0312083			0.711965
lpg0067	-	YdeN-like	69.5219	18.9536	70.0871	0	351.684	118.772	215.575	619.527	81.2345	0	59.6922	70.5219	154.553	0.340752	0.198765				lpg0091	-	conserved domain protein	0.116702	0.228273			-0.235504
lpg0080	-	hypothetical protein	0.603761	2.84304	2.9203	0	2.13142	0	4.16347	2.52868	3.88682	4.3896	1.65812	1.60376	3.45214	0.332949	0.165356				lpg0106	-	xanthine/uracil permease	0.432191	0.311027			0.435866
lpg0081	-	hypothetical protein	446.013	592.773	1241.54	1836.55	553.743	1899.59	1878.65	791.477	508.396	1096.96	756.515	447.013	1116.62	0.397585	0.111295				lpg0106_ig	ig	-	-0.416303	0.0490515			-1.36975
lpg0090	-	hypothetical protein	1.94616	4.26456	1.66874	2.22289	12.7885	5.6738	2.31304	1.68579	36.1474	5.26752	4.14529	2.94616	8.61776	0.466137	0.145887				lpg0107	-	hypothetical protein	0.0237596	0.354004			-0.433289
lpg0090_ig	ig	-	1275.55	3774.61	4541.06	3347.67	3938.44	5787.28	5371.8	4012.17	5214.95	6207.78	4350.07	1276.55	4655.58	0.561935	0.0312083				lpg0109_ig	ig	-	0.0237596	0.354004			-0.433289
lpg0091	-	conserved domain protein	1028.94	4646.94	209.01	1315.06	166.251	44.2557	1348.04	1202.81	2180.51	1593.87	757.759	1029.94	1347.45	0.116702	0.228273				lpg0110	-	hypothetical protein	0.554707	0.0359032			0.696582
lpg0093	-	tRNA/rRNA methyltransferase	2.5066	0	0	0	0	0	0	0	0	0	0	3.5066	1	-0.544886	0.0225406				lpg0110_ig	ig	-	0.496366	0.063433			0.57243
lpg0106	-	xanthine/uracil permease	44.5985	0	115.978	164.938	37.513	56.3598	176.254	16.015	129.82	85.1583	441.473	45.5985	123.351	0.432191	0.311027				lpg0112	-	hypothetical protein	0.28049	0.344981			0.113042
lpg0106_ig	ig	-	7318.27	1093.62	2667.07	2117.52	2483.1	3402.77	3198.93	3118.29	1422.19	5663.91	2887.61	7319.27	2806.5	-0.416303	0.0490515				lpg0116	-	glycine cleavage system protein P	0.444613	0.110716			0.462299
lpg0107	-	hypothetical protein	2776.16	751.983	2625.35	5904.43	3332.69	2823.66	4228.7	3511.5	3039.88	1791.84	1313.23	2777.16	2933.32	0.0237596	0.354004				lpg0119	-	hypothetical protein	0.404409	0.183376			0.376745
lpg0109_ig	ig	-	2776.16	751.983	2625.35	5904.43	3332.69	2823.66	4228.7	3511.5	3039.88	1791.84	1313.23	2777.16	2933.32	0.0237596	0.354004				lpg0120	-	IcmL-like	-0.0437122	0.228226			-0.576871
lpg0110	-	hypothetical protein	571.581	1619.58	1677.92	2013.49	2327.94	2126.54	3835.48	1679.04	1602.15	1992.44	1652.73	572.581	2053.73	0.554707	0.0359032				lpg0130	-	hypothetical protein	-0.106846	0.192366			-0.711221
lpg0110_ig	ig	-	403.821	1174.65	1124.31	574.838	923.757	1382.9	1421.59	2383.7	984.532	675.121	2039.48	404.821	1269.49	0.496366	0.063433				lpg0141	-	oligopeptidase A	0.247233	0.381602			0.0422689
lpg0112	-	hypothetical protein	49.2122	4.26456	88.4433	108.921	9.37825	74.1377	174.866	68.6958	252.255	86.4752	80.4186	50.2122	95.7855	0.28049	0.344981				lpg0150	-	putative phage protein	0.332351	0.145887			0.223403
lpg0116	-	glycine cleavage system protein P	131.42	420.296	203.169	341.88	98.8979	580.241	379.801	75.8604	329.214	913.038	333.696	132.42	368.609	0.444613	0.110716				lpg0152	-	hypothetical protein	0.478641	0.102043			0.534712
lpg0119	-	hypothetical protein	191.493	77.2358	524.819	94.6949	176.908	161.893	539.401	714.774	589.242	775.204	1220.37	192.493	488.454	0.404409	0.183376				lpg0152_ig	ig	-	-0.0506837	0.228226			-0.591706
lpg0120	-	IcmL-like	376.28	190.957	94.7011	183.166	105.718	310.924	409.87	481.292	718.673	761.157	145.085	377.28	341.155	-0.0437122	0.228226				lpg0161	-	hypothetical protein	0.427619	0.09842			0.426136
lpg0130	-	hypothetical protein	3370.44	920.67	1047.14	1335.51	710.189	2095.9	3947.43	3234.61	3561.1	4356.68	5142.23	3371.44	2636.15	-0.106846	0.192366				lpg0165_ig	ig	-	0.252596	0.356558			0.0536822
lpg0141	-	oligopeptidase A	221.364	0	396.743	421.904	344.864	671.022	818.816	344.744	466.418	154.514	300.119	222.364	392.914	0.247233	0.381602				lpg0173	oxyR	transcriptional regulator, LysR	-0.0975013	0.242846			-0.691336
lpg0145	ccrB	site specific recombinase	0.54732	0	1.66874	0	0	2.26952	3.70086	0	1.94341	2.1948	0	1.54732	2.17773	0.148424	0.368562				lpg0176	-	FAD monooxygenase, PheA/TfdB family	0.633988	0.0261904			0.865296
lpg0150	-	putative phage protein	3681.71	9427.99	6478.89	3789.13	5154.2	4246.65	8916.76	10579.2	10478.5	14384.3	5696.87	3682.71	7916.24	0.332351	0.145887				lpg0181	-	hypothetical protein	0.556709	0.0460412			0.700844
lpg0152	-	hypothetical protein	202.13	805.053	521.065	1693.84	1042.26	310.546	462.608	263.826	272.855	601.815	131.406	203.13	611.528	0.478641	0.102043				lpg0182	-	hypothetical protein	0.451614	0.228273			0.477197
lpg0152_ig	ig	-	1089.36	3176.62	470.585	746.445	239.998	745.916	1367.01	659.564	535.604	1033.31	717.55	1090.36	970.26	-0.0506837	0.228226				lpg0185	-	ABC sugar transporter, ATP binding protein	0.370665	0.406135			0.304935
lpg0161	-	hypothetical protein	157.57	421.243	304.128	276.527	802.266	592.345	620.819	289.955	183.458	227.381	516.503	158.57	424.463	0.427619	0.09842				lpg0187	-	zinc metalloprotein	0.314805	0.347172			0.186064
lpg0165_ig	ig	-	317.505	1448.53	413.014	677.091	816.76	294.281	1247.65	65.3243	439.988	112.374	172.859	318.505	569.787	0.252596	0.356558				lpg0194	-	catalase/(hydro)peroxidase KatG	0.518328	0.0630492			0.619168
lpg0173	oxyR	transcriptional regulator, LysR	5422.35	7681.41	2997.48	4223.48	8842.41	3635.77	3206.33	2687.57	3239.28	3000.73	3803.3	5423.35	4332.78	-0.0975013	0.242846				lpg0195_ig	ig	-	-0.10214	0.212359			-0.701208
lpg0176	-	FAD monooxygenase, PheA/TfdB family	136.699	699.387	570.292	893.6	386.213	510.264	271.088	157.621	1025.34	705.848	698.481	137.699	592.814	0.633988	0.0261904				lpg0196_ig	ig	-	5.2185e-05	0.260695			-0.483739
lpg0181	-	hypothetical protein	398.724	2793.28	889.022	1354.18	2856.1	841.614	1453.98	1012.74	1385.26	909.087	898.284	399.724	1440.36	0.556709	0.0460412				lpg0200	qxtB	cytochrome D ubiquinol oxidase subunit II, cyanide insensitive	0.420563	0.12677			0.411119
lpg0182	-	hypothetical protein	396.715	6112.06	401.332	193.391	1091.71	250.026	902.085	662.093	848.104	303.761	476.294	397.715	1125.09	0.451614	0.228273				lpg0205	-	hypothetical protein	0.537551	0.0455052			0.660074
lpg0185	-	ABC sugar transporter, ATP binding protein	44.4548	76.2882	10.0124	98.6961	94.635	6.80856	514.42	8.00749	38.8682	24.5818	184.88	45.4548	106.72	0.370665	0.406135				lpg0208	pkn5	serine/threonine-protein kinase	0.507878	0.273112			0.59693
lpg0187	-	zinc metalloprotein	60.7333	2.3692	306.631	39.1228	140.674	44.2557	111.951	61.9527	357.976	121.592	77.9314	61.7333	127.446	0.314805	0.347172				lpg0216	-	hypothetical protein	0.357182	0.16458			0.276244
lpg0194	-	catalase/(hydro)peroxidase KatG	34.6774	63.9683	103.462	238.738	171.792	110.45	74.9424	40.8804	61.0231	108.423	193.17	35.6774	117.685	0.518328	0.0630492				lpg0219	-	hypothetical protein	0.531178	0.0606497			0.646512
lpg0195_ig	ig	-	875.978	398.025	418.854	763.339	324.402	264.778	853.049	596.769	528.996	812.077	1961.55	876.978	693.184	-0.10214	0.212359				lpg0221	-	hypothetical protein	0.0693627	0.357064			-0.336244
lpg0196_ig	ig	-	142.26	450.621	98.4557	110.255	84.8305	127.471	120.278	13.9077	188.511	97.4492	130.991	143.26	143.277	5.2185e-05	0.260695				lpg0223	-	transcriptional regulator, LysR family	0.171844	0.387652			-0.11816
lpg0200	qxtB	cytochrome D ubiquinol oxidase subunit II, cyanide insensitive	1321.64	2631.7	2120.55	11603.9	898.607	3367.59	1709.34	3366.94	2073.23	4391.36	2660.86	1322.64	3483.41	0.420563	0.12677				lpg0226	-	multidrug efflux protein, outer membrane component	0.0966448	0.0775534			-0.278187
lpg0201	-	hypothetical protein	0.488146	0	0	0	2.13142	3.02603	2.77565	0	0	0	0	1.48815	1.79331	0.0810096	0.386342				lpg0227	-	hypothetical protein	0.734621	0.0174287			1.07945
lpg0205	-	hypothetical protein	578.296	1919.52	2780.12	1919.24	1452.35	2050.13	1338.79	3839.38	1684.16	1713.7	1265.97	579.296	1997.34	0.537551	0.0455052				lpg0228	-	amino acid permease family protein	0.486275	0.0651881			0.550956
lpg0208	pkn5	serine/threonine-protein kinase	57.862	72.0236	0	220.955	129.164	370.689	737.397	163.943	89.0082	79.8908	22.3846	58.862	189.545	0.507878	0.273112				lpg0233	mdlC	benzoylformate decarboxylase	0.459476	0.0680393			0.493929
lpg0216	-	hypothetical protein	1840.65	1347.6	4037.52	901.602	2405.09	2687.11	4785.68	6427.91	5940.62	8107.6	5266.18	1841.65	4191.69	0.357182	0.16458				lpg0236_ig	ig	-	0.420688	0.357567			0.411387
lpg0217_ig	ig	-	0.416366	0	0	0	0	0	0	0	0	0	1.65812	1.41637	1.16581	-0.0845471	0.268955				lpg0239	gabT	4-aminobutyrate aminotransferase	0.371376	0.183239			0.30645
lpg0219	-	hypothetical protein	148.005	358.223	406.756	812.687	256.623	1117.36	180.417	621.634	611.786	414.818	272.345	149.005	506.265	0.531178	0.0606497				lpg0241	-	glutaminase	0.36645	0.129473			0.295966
lpg0221	-	hypothetical protein	3160.37	1634.27	3202.73	1159.46	10012.1	7197.79	2921.37	2183.1	1397.31	2583.72	4786.57	3161.37	3708.84	0.0693627	0.357064				lpg0249	-	stearoyl CoA 9-desaturase	0.443545	0.0757289			0.460027
lpg0223	-	transcriptional regulator, LysR family	50.0072	159.684	47.5591	8.44696	190.975	92.6721	68.4659	8.00749	93.2837	26.3376	52.2306	51.0072	75.7663	0.171844	0.387652				lpg0252	-	membrane protein	0.264578	0.151073			0.0791801
lpg0226	-	multidrug efflux protein, outer membrane component	14.0814	0	0	0	69.4843	0	7.40172	44.2519	4.2755	21.0701	31.9187	15.0814	18.8402	0.0966448	0.0775534				lpg0259	-	hypothetical protein	0.36367	0.212359			0.29005
lpg0227	-	hypothetical protein	167.795	3347.2	1045.88	964.732	809.087	572.676	482.037	706.345	561.257	196.215	466.345	168.795	916.178	0.734621	0.0174287				lpg0261_ig	ig	-	0.298207	0.195422			0.150744
lpg0228	-	amino acid permease family protein	558.595	1889.2	831.033	2097.07	2596.5	1770.61	1457.68	1057.83	2745.26	930.157	1760.09	559.595	1714.54	0.486275	0.0651881				lpg0265	-	multicopper oxidase	0.490781	0.107792			0.560545
lpg0233	mdlC	benzoylformate decarboxylase	156.449	379.545	413.431	351.216	325.681	489.082	663.379	528.916	544.932	516.656	312.555	157.449	453.539	0.459476	0.0680393				lpg0269	-	hypothetical protein	0.244515	0.347172			0.0364845
lpg0236	-	hypothetical protein	1.02013	0	0	0	0	1.51301	0	3.37158	2.33209	2.1948	0	2.02013	1.94115	-0.0173199	0.278144				lpg0270	-	nicotinate phosphoribosyltransferase	0.495742	0.118857			0.571104
lpg0236_ig	ig	-	43.7306	0	0	200.949	43.481	226.196	23.593	359.073	81.2345	61.0155	172.859	44.7306	117.84	0.420688	0.357567				lpg0274	-	transcriptional regulator, LysR family	0.561516	0.0508056			0.711072
lpg0238	gbsA	glycine betaine aldehyde dehydrogenase	0.488146	0	2.08593	1.77831	0	0	0	0	0	0	0	1.48815	1.38642	-0.0307497	0.303466				lpg0275	-	SdbA	0.115868	0.387652			-0.23728
lpg0239	gabT	4-aminobutyrate aminotransferase	270.892	1462.74	273.256	438.353	624.932	944.499	851.661	606.462	115.827	932.791	133.478	271.892	639.4	0.371376	0.183239				lpg0276	legG2	Ras GEF	0.654053	0.0601396			0.907994
lpg0241	-	glutaminase	579.594	1495.44	978.717	510.374	1282.69	862.418	1822.67	1809.69	575.638	2533.68	1618.32	580.594	1349.96	0.36645	0.129473				lpg0278	fixL	sensor histidine kinase	0.338182	0.175838			0.235811
lpg0245	-	NAD-glutamate dehydrogenase	3.34389	11.3721	0	4.44577	7.67311	4.16079	6.47651	24.4439	49.7513	4.3896	18.2393	4.34389	14.0952	0.511194	0.133548				lpg0280	-	transcriptional regulator, LysR family	0.335887	0.139923			0.230928
lpg0249	-	stearoyl CoA 9-desaturase	422.365	1232.46	945.759	1127.89	1789.97	944.121	1155.13	1410.16	1016.4	1312.05	812.062	423.365	1175.6	0.443545	0.0757289				lpg0365_ig	ig	-	0.550891	0.165905			0.688463
lpg0250	-	ATP-dependent RNA helicase, DEAD box family	4.87727	1.89536	1.66874	0	3.41027	2.64778	1.85043	2.10723	11.2718	0	0	5.87727	3.48516	-0.226953	0.0862861				lpg0373	-	components of sensory transduction system	0.187201	0.267182			-0.0854803
lpg0252	-	membrane protein	94.0455	2.84304	441.382	246.74	0	614.662	31.9199	55.631	197.839	128.615	18.2393	95.0455	174.787	0.264578	0.151073				lpg0376	sdhA	SdhA, GRIP coiled-coil protein GCC185	-1.54816	4.91519e-29			-3.77837
lpg0259	-	hypothetical protein	210.372	143.573	1973.7	180.498	609.16	480.004	197.071	363.287	364.972	234.844	326.234	211.372	488.335	0.36367	0.212359				lpg0379	-	ribosomal protein S6 modification protein	0.429961	0.247038			0.431119
lpg0261_ig	ig	-	301.66	1114.94	1246.13	280.084	653.493	593.102	377.488	316.507	618.393	492.952	310.897	302.66	601.399	0.298207	0.195422				lpg0380	-	hypothetical protein	0.190817	0.311027			-0.0777861
lpg0265	-	multicopper oxidase	145.992	154.946	173.132	700.209	124.049	1234.24	136.007	699.602	227.768	418.768	671.951	146.992	455.067	0.490781	0.107792				lpg0382	osmY	osmotically inducible protein Y	0.404792	0.127262			0.377558
lpg0269	-	hypothetical protein	90.4472	535.913	12.5156	352.994	46.0387	260.617	187.819	75.8604	21.3775	86.4752	16.1666	91.4472	160.578	0.244515	0.347172				lpg0384	uvrA	excinuclease ABC A subunit	0.128963	0.311027			-0.209412
lpg0270	-	nicotinate phosphoribosyltransferase	25.4009	257.295	25.8655	36.4553	25.577	12.1041	146.647	31.6085	99.8913	106.667	74.6152	26.4009	82.6726	0.495742	0.118857				lpg0401	-	hypothetical protein	0.243057	0.212593			0.033383
lpg0274	-	transcriptional regulator, LysR family	359.879	2707.52	1865.24	1460.44	1345.78	1560.67	496.841	657.457	1489.82	407.355	1147.42	360.879	1314.85	0.561516	0.0508056				lpg0402_ig	ig	-	0.430548	0.0872924			0.432368
lpg0275	-	SdbA	715.888	232.181	803.499	1192.8	494.916	640.762	741.56	930.976	1550.06	2035.02	729.156	716.888	936.093	0.115868	0.387652				lpg0404	-	amino acid antiporter	0.191091	0.0894793			-0.0772032
lpg0276	legG2	Ras GEF	167.373	3424.44	408.424	930.5	311.187	465.252	167.927	355.28	782.806	198.849	536.815	168.373	759.148	0.654053	0.0601396				lpg0409_ig	ig	-	0.299431	0.388341			0.153347
lpg0278	fixL	sensor histidine kinase	349.84	253.978	433.456	411.678	708.058	329.081	1543.26	701.709	784.36	1694.39	773.511	350.84	764.348	0.338182	0.175838				lpg0411	-	cytochrome c oxidase assembly protein	-0.876204	2.51848e-06			-2.34844
lpg0280	-	transcriptional regulator, LysR family	2878.72	3282.29	3714.2	5894.65	4860.06	5921.18	4448.9	4386	10232.4	9818.23	9839.67	2879.72	6240.76	0.335887	0.139923				lpg0416	zwf	glucose-6-phosphate-1-dehydrogenase	0.563706	0.107792			0.715732
lpg0292	-	hypothetical protein	0.488146	0	0	0	0	0	0	0	0	0	0	1.48815	1	-0.172646	0.212593				lpg0418	edd	6-phosphogluconate dehydratase	-0.720291	3.65017e-05			-2.01665
lpg0365_ig	ig	-	54.2773	252.083	690.442	2.22289	54.1381	268.182	101.774	215.781	26.8191	116.324	227.576	55.2773	196.534	0.550891	0.165905				lpg0430	-	multidrug resistance efflux pump PmrA	0.554047	0.0796923			0.695179
lpg0373	-	components of sensory transduction system	277.582	567.186	501.457	395.229	158.578	332.863	295.606	390.681	421.331	594.352	619.721	278.582	428.7	0.187201	0.267182				lpg0439	-	hypothetical protein	0.166659	0.329144			-0.129195
lpg0376	sdhA	SdhA, GRIP coiled-coil protein GCC185	1044.62	0	0	0	1.70514	204.257	12.4904	56.4739	0	4.3896	6.63246	1045.62	29.5948	-1.54816	4.91519e-29				lpg0442	icmS	IcmS	-2.29254	4.91519e-29			-5.36244
lpg0379	-	ribosomal protein S6 modification protein	135.356	585.666	73.4246	357.44	83.9779	52.199	107.788	187.544	394.901	140.028	1676.77	136.356	366.974	0.429961	0.247038				lpg0449	icmL	IcmL (DotI)	-1.32762	1.67075e-11			-3.30907
lpg0380	-	hypothetical protein	162.315	155.893	222.777	215.175	250.655	42.7427	268.312	528.073	165.19	315.174	360.226	163.315	253.422	0.190817	0.311027				lpg0450	icmK	IcmK (DotH)	0.186634	0.345729			-0.086687
lpg0382	osmY	osmotically inducible protein Y	2841.94	4331.37	2476.41	3392.57	2983.56	3143.29	11357.9	11181	8332.57	13764.9	11230	2842.94	7220.36	0.404792	0.127262				lpg0451	icmE	IcmE (DotG)	-1.69453	8.37501e-18			-4.08987
lpg0384	uvrA	excinuclease ABC A subunit	109.325	397.078	59.2403	96.4732	25.577	478.113	25.906	42.5661	168.688	80.3297	100.731	110.325	148.47	0.128963	0.311027				lpg0453	icmC	IcmC (DotE)	-2.43097	1.78957e-42			-5.65701
lpg0393	-	hypothetical protein	0.624549	0	5.42341	4.89035	0	1.51301	4.62608	3.79302	3.88682	3.95064	3.31623	1.62455	4.13996	0.406263	0.120479				lpg0455	icmJ	IcmJ (DotN)	-2.5551	6.08574e-57			-5.92118
lpg0401	-	hypothetical protein	952.42	2044.14	2382.96	1042.98	1357.71	1008.8	2203.4	2554.39	1478.55	1143.93	1458.73	953.42	1668.56	0.243057	0.212593				lpg0456	icmB	IcmB (DotO)	-2.2404	6.56796e-35			-5.25148
lpg0402_ig	ig	-	99.61	235.498	468.499	172.051	323.976	326.811	192.907	154.25	169.854	276.984	380.538	100.61	271.137	0.430548	0.0872924				lpg0457	tphA	TphA (ProP)	-0.0729802	0.000855871			-0.639154
lpg0404	-	amino acid antiporter	19.5131	0	0	0	0	18.9127	49.9616	59.0026	27.5964	16.2415	136.795	20.5131	31.8509	0.191091	0.0894793				lpg0460	purH	phosphoribosylamineimidazolecarboxamide formyltransferase	0.483696	0.0872924			0.545468
lpg0409_ig	ig	-	357.855	96.1894	3503.94	1305.28	305.219	263.265	533.387	408.804	293.455	187.436	243.743	358.855	715.072	0.299431	0.388341				lpg0466	-	oxaloacetate decarboxylase alpha subunit	-0.29751	0.101663			-1.11696
lpg0411	-	cytochrome c oxidase assembly protein	15.3437	0	0	0	0	0	6.93911	1.68579	3.10946	0	0	16.3437	2.17344	-0.876204	2.51848e-06				lpg0467	-	zinc metalloprotease	0.392518	0.356558			0.35144
lpg0415	-	hypothetical protein	0.520457	2.3692	3.75467	1.77831	2.5577	1.89127	5.55129	0	3.88682	7.46233	9.53416	1.52046	4.87857	0.506319	0.0764351				lpg0476	-	sigma-54 modulation protein	0.429044	0.331575			0.429169
lpg0416	zwf	glucose-6-phosphate-1-dehydrogenase	111.208	3.79072	663.742	163.604	706.353	336.267	393.679	441.255	872.591	311.223	206.435	112.208	410.894	0.563706	0.107792				lpg0477	-	RNA polymerase signma-54 factor RpoN	-0.070545	0.286369			-0.633972
lpg0418	edd	6-phosphogluconate dehydratase	14.6601	0	0	0	0	0	3.23825	6.3217	1.55473	0	8.70511	15.6601	2.98198	-0.720291	3.65017e-05				lpg0497	-	adenosine deaminase	0.5692	0.0447773			0.727424
lpg0429	oprM	outer membrane efflux protein	0.416366	0	0	2.22289	0	0	0	0	2.72077	1.75584	2.07264	1.41637	1.87721	0.122338	0.387652				lpg0501	pgm	phosphoglycerate mutase, 2,3-bisphosphoglycerate independent	0.474064	0.10952			0.524972
lpg0430	-	multidrug resistance efflux pump PmrA	87.4751	371.964	160.199	81.8022	1179.53	91.5374	282.191	212.831	367.693	142.662	268.2	88.4751	316.861	0.554047	0.0796923				lpg0502	-	phosphatidylcholine hydrolyzing phospholipase	0.297319	0.212593			0.148853
lpg0439	-	hypothetical protein	364.721	427.403	115.978	654.862	470.191	734.19	442.253	501.1	1191.7	460.469	359.811	365.721	536.796	0.166659	0.329144				lpg0505	yaeL	membrane associated zinc metalloprotease	-1.26873	1.92573e-09			-3.18375
lpg0442	icmS	IcmS	195.127	0	0	0	0	0	0	0	0	0	0	196.127	1	-2.29254	4.91519e-29				lpg0515	legD2	phytanoyl-CoA dioxygenase	0.263392	0.279023			0.0766567
lpg0449	icmL	IcmL (DotI)	29.354	0	0	0	0	0	0	0	4.2755	0	0	30.354	1.42755	-1.32762	1.67075e-11				lpg0515_ig	ig	-	0.385892	0.13085			0.337339
lpg0450	icmK	IcmK (DotH)	15.1974	19.4274	74.6762	16.0048	8.95196	8.69983	12.0278	17.2793	44.3098	19.3143	18.2393	16.1974	24.8931	0.186634	0.345729				lpg0516	-	hypothetical protein	0.461788	0.151073			0.498849
lpg0451	icmE	IcmE (DotG)	78.6624	0	0	3.11204	2.98399	0	0	0	0	0	0	79.6624	1.6096	-1.69453	8.37501e-18				lpg0518	-	hypothetical protein	0.43804	0.161362			0.448312
lpg0452	icmG	IcmG (DotF)	0.488146	0	0	0	0	0	0	0	0	0	0	1.48815	1	-0.172646	0.212593				lpg0519	-	hypothetical protein	0.393166	0.109942			0.352818
lpg0453	icmC	IcmC (DotE)	4358.98	0	20.4421	0	0	1.51301	57.3633	16.8579	25.2643	6.14545	24.0427	4359.98	16.1629	-2.43097	1.78957e-42				lpg0519_ig	ig	-	0.281027	0.33858			0.114183
lpg0455	icmJ	IcmJ (DotN)	14888.8	0	0	0	0	0	89.7459	73.3318	110.386	20.1922	111.094	14889.8	41.4749	-2.5551	6.08574e-57				lpg0525_ig	ig	-	0.408966	0.0984629			0.386442
lpg0456	icmB	IcmB (DotO)	1058.27	0	0	0	0	0	9.71476	13.9077	15.5473	2.1948	9.53416	1059.27	6.08988	-2.2404	6.56796e-35				lpg0527	-	signal transduction protein	0.491086	0.108354			0.561196
lpg0457	tphA	TphA (ProP)	11.6423	0	0	81.8022	13.2148	0	1.85043	0	0	0	0	12.6423	10.6867	-0.0729802	0.000855871				lpg0540	-	major facilitator family transporter	-0.937498	9.17023e-07			-2.47887
lpg0458	icmF	IcmF	0.488146	0	0	3.11204	3.41027	2.26952	0	0	6.21891	2.63376	0	1.48815	2.76445	0.268963	0.278633				lpg0540_ig	ig	-	0.420719	0.155626			0.411453
lpg0460	purH	phosphoribosylamineimidazolecarboxamide formyltransferase	135.7	215.597	57.5716	545.051	527.74	427.048	406.17	367.08	311.334	337.561	958.391	136.7	416.354	0.483696	0.0872924				lpg0557	mutM	formamidopyrimidine DNA glycosylase	0.287982	0.194501			0.128984
lpg0466	-	oxaloacetate decarboxylase alpha subunit	9296.29	3655.2	6488.9	2155.75	4559.53	3570.71	4955.45	7338.23	3802.48	7032.58	3295.92	9297.29	4686.48	-0.29751	0.101663				lpg0562	-	hypothetical protein	0.100553	0.0606497			-0.269871
lpg0467	-	zinc metalloprotease	106.868	324.58	0	105.365	225.504	644.544	205.86	721.939	253.032	103.595	68.8118	107.868	266.323	0.392518	0.356558				lpg0567	-	peptidase, M23/M37 family	-0.228095	0.109559			-0.969243
lpg0470	-	fructose bisphosphate aldolase	0.416366	1.89536	2.9203	0	0	3.40428	0	5.47881	2.33209	0	0	1.41637	2.60308	0.264313	0.273112				lpg0599	-	poly-beta-hydroxybutyrate polymerase	-0.150749	5.53744e-05			-0.804649
lpg0476	-	sigma-54 modulation protein	30.1745	12.7937	138.088	205.395	168.382	36.3123	2.77565	160.571	82.0119	3.07272	17.8247	31.1745	83.7227	0.429044	0.331575				lpg0609	alaS	alanyl tRNA synthetase	0.441101	0.107792			0.454825
lpg0477	-	RNA polymerase signma-54 factor RpoN	1765.13	1945.11	1188.98	815.354	1112.6	1039.06	1362.84	1586.75	1898.71	1762.43	2291.52	1766.13	1501.34	-0.070545	0.286369				lpg0612	-	alcohol dehydrogenase (NADP-dependent, zinc-type)	-0.192799	0.09842			-0.894133
lpg0497	-	adenosine deaminase	250.037	294.254	1350.85	498.371	562.269	630.927	706.864	1188.48	1229.01	1646.1	1192.6	251.037	930.973	0.5692	0.0447773				lpg0614_ig	ig	-	0.0548815	0.410259			-0.367061
lpg0501	pgm	phosphoglycerate mutase, 2,3-bisphosphoglycerate independent	17.1236	22.7443	61.3262	57.795	72.4683	15.5084	86.9702	13.0649	11.6605	122.031	66.3246	18.1236	53.9893	0.474064	0.10952				lpg0620	-	hypothetical protein	0.331097	0.31974			0.220734
lpg0502	-	phosphatidylcholine hydrolyzing phospholipase	70.4016	35.538	78.848	250.297	89.5196	72.2464	125.829	325.357	176.073	151.441	100.731	71.4016	141.588	0.297319	0.212593				lpg0622	-	transmembrane protein	0.264752	0.219505			0.0795496
lpg0505	yaeL	membrane associated zinc metalloprotease	17.5666	0	0	0	0	0	0	0	0	0	0	18.5666	1	-1.26873	1.92573e-09				lpg0626	-	DNA uptake/competence protein ComA	0.331484	0.401932			0.221558
lpg0515	legD2	phytanoyl-CoA dioxygenase	38.4951	15.1629	90.5292	0	14.0674	99.1024	126.292	64.9028	5.44155	28.9714	269.858	39.4951	72.4328	0.263392	0.279023				lpg0630	-	type IV fimbrial biogenesis PilW related protein, transmembrane)	0.278838	0.226179			0.109525
lpg0515_ig	ig	-	3874.15	6182.18	2448.04	5783.06	6014.87	5777.07	11745.6	14263.9	10634.3	22939.2	8429.86	3875.15	9422.81	0.385892	0.13085				lpg0635	-	melitin resistance protein	0.0587583	0.327716			-0.35881
lpg0516	-	hypothetical protein	272.313	409.871	173.132	740.665	435.662	3670.95	237.78	779.255	571.751	455.202	430.696	273.313	791.497	0.461788	0.151073				lpg0635_ig	ig	-	0.521097	0.102043			0.625059
lpg0518	-	hypothetical protein	711.48	4118.14	2531.06	5568.77	271.117	763.316	1015.89	1140.01	2363.58	470.127	1282.97	712.48	1953.5	0.43804	0.161362				lpg0643	-	ribonuclease BN	0.321038	0.133548			0.199327
lpg0519	-	hypothetical protein	189.718	594.195	522.316	453.469	241.277	363.88	604.628	466.12	913.791	190.07	356.08	190.718	471.583	0.393166	0.109942				lpg0648_ig	ig	-	0.333681	0.14996			0.226233
lpg0519_ig	ig	-	115.316	175.794	62.5778	80.4684	53.7118	538.255	73.092	85.9752	360.308	678.194	103.218	116.316	222.159	0.281027	0.33858				lpg0666	-	hypothetical protein	0.577309	0.212359			0.744681
lpg0525_ig	ig	-	678.767	3081.85	2621.18	1918.79	1673.59	1371.93	1014.96	1136.22	1557.06	1110.57	1935.02	679.767	1743.12	0.408966	0.0984629				lpg0667	-	hypothetical protein	0.399033	0.135087			0.365305
lpg0527	-	signal transduction protein	102.99	85.2911	245.722	1262.15	158.151	283.312	259.523	348.537	82.4006	221.675	264.884	103.99	322.165	0.491086	0.108354				lpg0670_ig	ig	-	0.596961	0.0686425			0.786501
lpg0540	-	major facilitator family transporter	21.5903	0	0	0	0	1.89127	0	5.05736	1.55473	2.1948	5.38888	22.5903	2.6087	-0.937498	9.17023e-07				lpg0672	-	acetoacetate decarboxylase ADC	-0.0201963	0.247038			-0.526828
lpg0540_ig	ig	-	275.268	429.299	340.006	285.863	3012.55	877.927	802.624	377.195	510.34	339.755	293.072	276.268	727.863	0.420719	0.155626				lpg0676	-	hypothetical protein	0.214691	0.356155			-0.0269806
lpg0557	mutM	formamidopyrimidine DNA glycosylase	2321.57	3321.62	2259.89	2029.49	5663.18	2954.16	6463.09	6038.91	3259.88	4693.8	8382.6	2322.57	4507.66	0.287982	0.194501				lpg0679	-	adenylyl transferase	-0.0809206	5.53744e-05			-0.656051
lpg0562	-	hypothetical protein	29.6951	0	0	38.6782	0	1.51301	10.64	104.519	101.057	64.9661	55.5469	30.6951	38.692	0.100553	0.0606497				lpg0682	-	ABC transporter ATP-binding protein	-1.55988	9.062e-20			-3.80332
lpg0567	-	peptidase, M23/M37 family	6.59791	4.7384	2.50311	0	5.11541	5.6738	2.77565	0	3.49814	4.82856	5.8034	7.59791	4.49365	-0.228095	0.109559				lpg0689_ig	ig	-	0.104377	0.386342			-0.261732
lpg0582	-	hypothetical protein	0.520457	0	0	0	0	6.80856	3.70086	0	7.38496	0	2.07264	1.52046	2.9967	0.294669	0.318999				lpg0690	-	hypothetical protein	0.468139	0.0984629			0.512364
lpg0599	-	poly-beta-hydroxybutyrate polymerase	75.414	0	0	0	0	69.5987	127.217	236.432	4.2755	8.77921	83.7348	76.414	54.0037	-0.150749	5.53744e-05				lpg0695	legA8	ankyrin repeat-containing protein	0.338256	0.232388			0.235969
lpg0609	alaS	alanyl tRNA synthetase	818.495	2910.32	854.813	1785.42	419.463	997.455	3328.92	2858.67	2720.39	3929.57	2812.99	819.495	2262.8	0.441101	0.107792				lpg0698	-	hypothetical protein	-0.114041	0.133548			-0.726532
lpg0612	-	alcohol dehydrogenase (NADP-dependent, zinc-type)	1322.92	1005.49	249.894	2888.42	251.508	733.434	1055.67	171.529	577.582	491.636	1057.88	1323.92	849.303	-0.192799	0.09842				lpg0707	-	(outer) membrane protein	0.320252	0.1727			0.197656
lpg0614	-	hypothetical protein	0.437856	0	0	0	0	0	0	0	0	0	0	1.43786	1	-0.157716	0.225271				lpg0710_ig	ig	-	0.685855	0.0352097			0.97567
lpg0614_ig	ig	-	21586.7	13635.7	19713.7	15448.2	12505	23573.1	35713.8	31958.7	32185.2	29862.9	30349.3	21587.7	24495.6	0.0548815	0.410259				lpg0731	-	hypothetical protein	-0.0418643	0.29085			-0.572938
lpg0620	-	hypothetical protein	61.7156	21.7966	0	395.674	169.235	259.104	269.7	52.2594	120.103	6.14545	40.2093	62.7156	134.423	0.331097	0.31974				lpg0789	-	alginate O-acetyltransferase AlgI	0.224204	0.0839171			-0.00673754
lpg0622	-	transmembrane protein	5676.74	5542.5	6083.4	4585.37	6002.08	6657.26	18005.6	14105.4	13976.2	13962.9	15523.7	5677.74	10445.4	0.264752	0.219505				lpg0790	sda-2	L-serine dehydratase (iron, sulfur-dependent)	0.661913	0.206939			0.92472
lpg0626	-	DNA uptake/competence protein ComA	22.057	193.8	74.259	3.11204	42.2021	54.0903	19.4295	0	10.4944	25.8987	61.3503	23.057	49.4637	0.331484	0.401932				lpg0791	mip	macrophage infectivity potentiator (Mip)	0.324267	0.238287			0.2062
lpg0630	-	type IV fimbrial biogenesis PilW related protein, transmembrane)	4067.77	3555.69	5280.32	5951.55	1609.22	4197.1	11487	13198.9	11603.7	10408.2	10020	4068.77	7732.17	0.278838	0.226179				lpg0804	-	choloylglycine hydrolase	-2.24608	5.50283e-32			-5.26356
lpg0635	-	melitin resistance protein	1746.34	653.425	897.366	765.562	362.341	1292.49	3900.71	2425.01	3023.95	3568.75	3105.24	1747.34	2000.48	0.0587583	0.327716				lpg0805	-	phosphoenolpyruvate synthase	-1.50608	2.7611e-20			-3.68883
lpg0635_ig	ig	-	67.5079	64.4422	493.947	26.6746	326.107	209.552	232.229	308.499	52.4721	443.789	106.534	68.5079	227.425	0.521097	0.102043				lpg0809	dapE	succinyl-diaminopimelate desuccinylase	0.442936	0.273112			0.45873
lpg0638	-	major facilitator family transporter	0.437856	0	0	0	0	1.89127	0	0	0	0	0	1.43786	1.18913	-0.0824873	0.265575				lpg0815	-	hypothetical protein	0.922631	0.070799			1.47954
lpg0643	-	ribonuclease BN	141.355	383.336	340.423	410.345	289.873	210.309	239.168	249.918	220.771	268.205	358.982	142.355	298.133	0.321038	0.133548				lpg0827	tolC	agglutination protein	0.408657	0.112245			0.385784
lpg0648_ig	ig	-	89.2429	394.708	196.494	99.1407	196.091	208.796	77.2555	135.706	206.779	142.662	278.149	90.2429	194.578	0.333681	0.14996				lpg0828	-	periplasmic protein	-0.532666	0.0110848			-1.61738
lpg0666	-	hypothetical protein	20.5344	164.422	0	0	0	43.4992	4.62608	128.963	428.328	4.3896	29.4316	21.5344	81.3659	0.577309	0.212359				lpg0829	-	two component histidine kinase, GGDEF domain protein/EAL domain protein	0.210953	0.0987343			-0.0349349
lpg0667	-	hypothetical protein	519.694	638.262	807.671	1298.61	2169.79	285.203	964.074	3743.29	885.029	1136.47	1111.77	520.694	1305.02	0.399033	0.135087				lpg0832	-	oxidoreductase dehydrogenase, short chain	0.383232	0.369724			0.331678
lpg0670_ig	ig	-	64.6377	679.012	30.8717	171.607	442.909	348.372	89.7459	194.287	96.3931	436.327	95.3416	65.6377	259.487	0.596961	0.0686425				lpg0841	-	toluene tolerance ABC transporter, ATP binding protein Ttg2A	-0.271074	0.010945			-1.0607
lpg0672	-	acetoacetate decarboxylase ADC	67.9876	18.4797	20.4421	36.0107	12.7885	51.0642	101.774	89.7682	89.7856	97.0102	131.406	68.9876	65.8529	-0.0201963	0.247038				lpg0843	-	toluene tolerance protein Ttg2C	0.0474904	0.205624			-0.382789
lpg0676	-	hypothetical protein	680.697	914.037	94.7011	412.123	2014.19	891.544	2099.31	676.844	1454.45	2094.28	514.43	681.697	1117.59	0.214691	0.356155				lpg0848	-	hypothetical TIGR00486	0.441454	0.0910216			0.455577
lpg0679	-	adenylyl transferase	416.382	0	616.183	0	149.199	2363.33	88.3581	34.9801	68.0194	57.9428	76.2733	417.382	346.428	-0.0809206	5.53744e-05				lpg0850	-	ABC transporter, permease protein	0.488617	0.323212			0.555942
lpg0682	-	ABC transporter ATP-binding protein	19969.6	16.1105	325.822	4.89035	282.626	480.76	826.68	713.088	1572.22	438.521	831.13	19970.6	550.185	-1.55988	9.062e-20				lpg0851	-	membrane fusion protein	0.651293	0.118801			0.902121
lpg0683	-	transmembrane protein, ABC-type multidrug transport system	0.483009	0	3.33748	3.11204	4.26284	0	3.70086	0	0	5.70648	3.73076	1.48301	3.38505	0.358421	0.195422				lpg0855	-	signal peptide peptidase SppA (protease IV)	0.385444	0.129956			0.336387
lpg0688	htpB	Hsp60, 60K heat shock protein HtpB	1.36572	0	0	0	0	0	3.70086	2.95013	3.10946	3.51168	0	2.36572	2.32721	-0.0071277	0.257261				lpg0867	recQ	ATP-dependent DNA helicase RecQ	-0.0149878	0.276288			-0.515744
lpg0689_ig	ig	-	264.038	554.866	640.38	299.2	260.886	192.153	321.05	418.918	185.79	374.433	112.752	265.038	337.043	0.104377	0.386342				lpg0868	-	acyl CoA dehydrogenase, short chain specific	0.404153	0.127381			0.3762
lpg0690	-	hypothetical protein	414.868	2880.47	2248.21	1952.14	390.05	1084.07	630.072	1047.3	716.73	674.243	587.387	415.868	1222.07	0.468139	0.0984629				lpg0874	pntB	NAD(P) transhydrogenase	0.65226	0.0578536			0.904178
lpg0692	dppF	ABC type dipeptide/oligopeptide/nickel transport, ATPase component	0.624549	0	0	0	2.5577	0	1.85043	0	3.88682	2.63376	2.07264	1.62455	2.30014	0.151021	0.374004				lpg0894	-	cytokinin oxidase	0.888865	0.0429118			1.40768
lpg0693	-	LigA, interaptin	0.437856	0	0	3.55662	0	0	0	0	0	0	0	1.43786	1.35566	-0.0255642	0.286056				lpg0900	-	hypothetical protein	0.315981	0.161362			0.188567
lpg0695	legA8	ankyrin repeat-containing protein	1040.72	1340.97	6678.3	665.976	1491.99	6560.81	1237.01	1035.92	887.75	1334.88	1455.41	1041.72	2269.9	0.338256	0.232388				lpg0901_ig	ig	-	0.341028	0.150706			0.241867
lpg0698	-	hypothetical protein	101.294	64.4422	5.00622	26.23	25.1508	85.8636	221.589	102.833	95.6158	72.8674	77.1024	102.294	78.67	-0.114041	0.133548				lpg0907	-	negative regulator of flagellin synthesis	-0.529972	1.3636e-05			-1.61164
lpg0706	-	predicted transporter component	1.76955	5.21224	2.9203	5.7795	5.11541	6.80856	10.64	9.69328	7.38496	7.02337	6.21793	2.76955	7.67955	0.442926	0.0775534				lpg0924	ald	alanine dehydrogenase	0.485228	0.180227			0.548729
lpg0707	-	(outer) membrane protein	428.245	352.537	702.123	502.817	1324.46	1511.88	865.539	995.879	1403.14	314.296	990.724	429.245	897.34	0.320252	0.1727				lpg0927	pilM	type IV pilus biogenesis protein PilM	0.70701	0.0261798			1.02069
lpg0708	-	IcmL-like	1.74869	0	0	2.22289	0	1.89127	0	0	1.55473	0	0	2.74869	1.56689	-0.244088	0.110716				lpg0928	pilN	type IV pilus biogenesis protein PilN	0.0260521	0.0660666			-0.42841
lpg0710_ig	ig	-	69.5241	240.237	447.64	168.939	1031.61	631.305	154.048	110.419	43.9211	282.252	300.948	70.5241	342.132	0.685855	0.0352097				lpg0931	pilQ	type IV pilus biogenesis protein PilQ	0.350512	0.152738			0.26205
lpg0731	-	hypothetical protein	1135.57	948.153	491.444	862.035	1429.33	1186.58	1781.5	1491.92	477.302	464.859	1178.09	1136.57	1032.12	-0.0418643	0.29085				lpg0935	-	universal stress protein A (UspA)	0.416397	0.107792			0.402254
lpg0746_ig	ig	-	0.520457	0	0	1.77831	0	0	2.31304	2.10723	0	0	0	1.52046	1.61986	0.0275027	0.354004				lpg0939_ig	ig	-	0.404299	0.116845			0.376511
lpg0789	-	alginate O-acetyltransferase AlgI	25.5838	116.565	0	0	115.523	141.467	0	38.7731	5.44155	12.7299	4.97435	26.5838	44.5473	0.224204	0.0839171				lpg0941	-	hypothetical protein	1.22198	0.052789			2.11656
lpg0790	sda-2	L-serine dehydratase (iron, sulfur-dependent)	65.9886	181.481	80.5168	87.5817	109.555	448.609	44.4103	48.4664	30.7059	1997.27	36.8931	66.9886	307.549	0.661913	0.206939				lpg0944	-	hypothetical protein	0.87248	0.331575			1.37281
lpg0791	mip	macrophage infectivity potentiator (Mip)	5.98939	10.4245	5.00622	16.0048	27.7085	2.64778	1.85043	21.9152	26.0417	3.07272	22.7991	6.98939	14.7471	0.324267	0.238287				lpg0951	tldD	TldD protein	-0.110603	0.0174287			-0.719216
lpg0804	-	choloylglycine hydrolase	617.623	0	0	0	0	0	5.55129	2.10723	3.88682	5.26752	8.29058	618.623	3.51034	-2.24608	5.50283e-32				lpg0954	mfd	transcription repair coupling factor	-0.0162449	0.219505			-0.518419
lpg0805	-	phosphoenolpyruvate synthase	837.595	0	6.67497	0	0	94.1851	34.6956	52.6809	17.102	17.5584	28.6025	838.595	26.1499	-1.50608	2.7611e-20				lpg0961	-	peptide ABC transporter, permease protein	0.805683	0.0762571			1.23067
lpg0809	dapE	succinyl-diaminopimelate desuccinylase	164.374	226.969	0	216.064	351.258	248.891	631.459	348.115	677.861	1276.06	598.994	165.374	458.567	0.442936	0.273112				lpg0971	-	ecto-ATP diphosphohydrolase II	0.487361	0.0832373			0.553269
lpg0815	-	hypothetical protein	6.5942	46.9101	246.974	51.5709	0	8.32158	25.4434	25.2868	202.115	18.8753	0	7.5942	63.5497	0.922631	0.070799				lpg0973	-	hypothetical protein	-0.312441	0.0959168			-1.14873
lpg0827	tolC	agglutination protein	1115.88	3406.43	724.651	3116.48	7402.85	2476.43	1974.41	1799.58	2780.63	2044.68	2883.46	1116.88	2861.96	0.408657	0.112245				lpg0973_ig	ig	-	0.524969	0.063433			0.6333
lpg0828	-	periplasmic protein	6.97406	1.89536	0	0	0	2.26952	1.85043	2.52868	1.94341	0	2.9017	7.97406	2.33891	-0.532666	0.0110848				lpg0974	-	hypothetical protein	0.378006	0.193645			0.320557
lpg0829	-	two component histidine kinase, GGDEF domain protein/EAL domain protein	70.1515	10.4245	0	38.2336	0	152.814	102.699	238.96	88.2308	19.7532	495.362	71.1515	115.648	0.210953	0.0987343				lpg0983	-	conjugative coupling factor TraD	0.376879	0.153714			0.31816
lpg0832	-	oxidoreductase dehydrogenase, short chain	192.856	0	30.8717	156.047	581.025	567.002	622.207	819.714	93.2837	1362.97	441.888	193.856	468.501	0.383232	0.369724				lpg0993	-	hypothetical protein	0.254137	0.257261			0.0569614
lpg0841	-	toluene tolerance ABC transporter, ATP binding protein Ttg2A	411.007	624.047	222.36	25.3409	0	52.5772	147.572	327.464	429.494	182.169	186.123	412.007	220.715	-0.271074	0.010945				lpg0995	-	hypothetical protein	0.35241	0.132008			0.266088
lpg0843	-	toluene tolerance protein Ttg2C	982.406	78.6574	104.296	4067.88	323.55	1275.09	795.223	872.817	1676	859.923	906.989	983.406	1097.04	0.0474904	0.205624				lpg1006_ig	ig	-	0.396214	0.197585			0.359305
lpg0848	-	hypothetical TIGR00486	167.059	175.794	477.26	562.39	946.35	320.381	539.863	216.624	584.189	412.623	398.777	168.059	464.425	0.441454	0.0910216				lpg1010	-	cadmium efflux ATPase	0.604209	0.0490515			0.801925
lpg0850	-	ABC transporter, permease protein	38.659	89.0818	0	532.603	18.3302	169.458	34.6956	201.03	50.5287	94.8154	21.141	39.659	122.168	0.488617	0.323212				lpg1012	-	hypothetical protein	0.372281	0.110716			0.308374
lpg0851	-	membrane fusion protein	16.4032	0	242.385	0	0	65.8161	21.7426	21.9152	417.833	0	0	17.4032	77.9692	0.651293	0.118801				lpg1024	-	copper efflux ATPase	-0.116925	1.0131e-05			-0.732671
lpg0855	-	signal peptide peptidase SppA (protease IV)	70.6271	250.661	143.929	375.668	127.033	74.1377	174.866	306.813	119.714	96.1323	60.9357	71.6271	173.989	0.385444	0.129956				lpg1029	-	chemiosmotic efflux system protein A-like protein	0.360534	0.123931			0.283378
lpg0867	recQ	ATP-dependent DNA helicase RecQ	3856.18	3245.8	3178.12	1685.39	4182.7	12098.4	4323.53	1591.81	2659.75	1763.74	2524.07	3857.18	3726.33	-0.0149878	0.276288				lpg1032_ig	ig	-	0.418114	0.101663			0.405909
lpg0868	-	acyl CoA dehydrogenase, short chain specific	454.858	418.874	1078.01	222.733	896.475	1280.77	1767.62	1663.87	722.56	988.539	2511.22	455.858	1156.07	0.404153	0.127381				lpg1037	-	hypothetical protein	0.245577	0.271264			0.0387459
lpg0874	pntB	NAD(P) transhydrogenase	371.493	6280.74	1229.03	774.898	1115.16	2423.09	338.629	742.168	2675.3	785.739	350.691	372.493	1672.54	0.65226	0.0578536				lpg1043	-	hypothetical protein	0.433078	0.116845			0.437753
lpg0879_ig	ig	-	4.46355	5.21224	2.08593	5.7795	5.96798	6.05206	10.1774	14.7506	12.0491	17.9974	19.4829	5.46355	10.9555	0.302158	0.197585				lpg1056_ig	ig	-	0.0385459	0.286369			-0.401823
lpg0894	-	cytokinin oxidase	43.4948	2287.7	89.6949	39.1228	142.805	344.967	98.0728	164.786	88.6195	97.4492	81.6622	44.4948	344.488	0.888865	0.0429118				lpg1059	phaB	acetoacetyl CoA reductase	0.815024	0.0357745			1.25054
lpg0900	-	hypothetical protein	350.431	773.78	545.261	307.203	481.701	948.66	471.86	685.273	1237.95	565.381	1247.73	351.431	727.48	0.315981	0.161362				lpg1059_ig	ig	-	0.52459	0.0800778			0.632492
lpg0901_ig	ig	-	470.558	790.364	1449.72	502.372	505.147	462.982	2178.42	1345.26	1192.48	1033.75	870.511	471.558	1034.1	0.341028	0.150706				lpg1070	int	integrase, phage related	-0.0901161	0.237371			-0.675619
lpg0907	-	negative regulator of flagellin synthesis	42.2784	0	0	0	5.11541	0	18.5043	25.7083	56.7476	8.34025	3.31623	43.2784	12.7732	-0.529972	1.3636e-05				lpg1073	-	hypothetical protein	-0.134426	0.127461			-0.769912
lpg0911	-	Bvg accessory factor	0.416366	0	0	0	0	0	0	0	0	0	0	1.41637	1	-0.151175	0.228226				lpg1075_ig	ig	-	0.591397	0.0601655			0.77466
lpg0924	ald	alanine dehydrogenase	524.525	990.799	662.908	8359.83	1154.38	1146.86	319.199	1215.03	1157.11	223.431	823.254	525.525	1606.28	0.485228	0.180227				lpg1089	-	methyltransferase	0.618559	0.0762571			0.832461
lpg0927	pilM	type IV pilus biogenesis protein PilM	16.251	105.666	12.5156	28.8975	174.776	93.4286	52.7373	40.8804	165.579	159.782	34.4059	17.251	87.8668	0.70701	0.0261798				lpg1090	-	hypothetical protein	0.314203	0.363861			0.184783
lpg0928	pilN	type IV pilus biogenesis protein PilN	10.2009	0	0	0	0	18.1562	0	21.4938	5.05287	29.4103	34.8204	11.2009	11.8934	0.0260521	0.0660666				lpg1097	phbC	polyhydroxyalkanoic synthase	0.425934	0.110716			0.42255
lpg0930	pilP	type IV pilus biogenesis protein PilP	2.35452	3.31688	0	2.22289	2.5577	2.64778	0	0	1.55473	0	3.31623	3.35452	2.56162	-0.117115	0.194742				lpg1100	-	proton transporter	-0.0290904	0.212359			-0.545755
lpg0931	pilQ	type IV pilus biogenesis protein PilQ	2180.61	4303.41	6380.43	2509.19	1489.01	2010.04	9808.67	5863.59	4088.55	7721.31	4713.61	2181.61	4889.78	0.350512	0.152738				lpg1101	-	hypothetical protein	0.352296	0.229631			0.265846
lpg0935	-	universal stress protein A (UspA)	454.431	2945.86	1621.18	1183.91	433.531	1071.21	1284.66	925.076	925.063	553.529	926.058	455.431	1188.01	0.416397	0.107792				lpg1102_ig	ig	-	0.48068	0.102043			0.53905
lpg0939_ig	ig	-	971.784	1843.24	1157.69	1692.95	1243.04	998.968	2413.42	3779.11	6173.44	2904.16	2462.3	972.784	2467.83	0.404299	0.116845				lpg1105_ig	ig	-	0.216866	0.237494			-0.0223523
lpg0941	-	hypothetical protein	316.449	668.114	45814	1305.72	2104.99	272.721	524.597	826.036	305.504	395.064	697.238	317.449	5292.4	1.22198	0.052789				lpg1109	-	hypothetical protein	0.422159	0.108354			0.414516
lpg0944	-	hypothetical protein	6.5745	1.89536	0	203.172	93.7825	1.51301	29.1443	1.68579	0	1.75584	221.773	7.5745	56.4721	0.87248	0.331575				lpg1109_ig	ig	-	0.613842	0.117813			0.822424
lpg0951	tldD	TldD protein	138.324	21.7966	111.388	4.44577	7.24683	600.667	57.826	52.6809	4.66418	185.241	24.0427	139.324	108	-0.110603	0.0174287				lpg1116	-	chitinase	0.193793	0.388739			-0.0714531
lpg0954	mfd	transcription repair coupling factor	8778.68	2568.21	7609.46	31079.9	12716.5	10504.9	3607.41	3306.25	2234.92	4262.74	6673.09	8779.68	8457.34	-0.0162449	0.219505				lpg1119	-	major acid phosphatase	-0.0152757	0.00019893			-0.516357
lpg0961	-	peptide ABC transporter, permease protein	392.159	786.1	14994.5	537.049	365.752	4261.41	361.297	354.858	1316.47	781.788	1364.21	393.159	2513.34	0.805683	0.0762571				lpg1122_ig	ig	-	0.524158	0.0680393			0.631573
lpg0969	-	hypothetical protein	2.95419	0	0	0	51.1541	59.3858	0	0	0	0	119.799	3.95419	24.0339	0.783766	0.351638				lpg1125	-	cystine/glutamine-binding periplasmic protein	0.38916	0.312153			0.344294
lpg0971	-	ecto-ATP diphosphohydrolase II	349.496	604.145	1614.09	527.268	1129.65	1053.06	464.458	1117.26	2535.76	337.561	1372.51	350.496	1076.58	0.487361	0.0832373				lpg1127	-	acyl CoA synthetase, long chain fatty acid:CoA ligase	0.434521	0.09842			0.440823
lpg0973	-	hypothetical protein	5.96117	0	2.50311	1.77831	2.13142	3.02603	2.77565	2.52868	2.33209	3.51168	3.31623	6.96117	3.39032	-0.312441	0.0959168				lpg1130	cyaA4	adenylate cyclase	0.385	0.123213			0.335442
lpg0973_ig	ig	-	558.624	1600.16	4013.74	2400.72	1302.72	774.285	3935.87	1364.22	984.92	1290.1	1067.41	559.624	1874.41	0.524969	0.063433				lpg1146	-	thermostable carboxypeptidase 1	0.248178	0.357064			0.0442804
lpg0974	-	hypothetical protein	123.306	480.947	191.905	97.8069	40.9233	163.406	167.001	700.445	665.035	248.891	201.876	124.306	296.824	0.378006	0.193645				lpg1154_ig	ig	-	-0.00141284	0.0207239			-0.486856
lpg0983	-	conjugative coupling factor TraD	326.147	724.975	127.242	1266.6	1746.49	1027.34	1014.96	497.729	584.966	370.483	420.747	327.147	779.152	0.376879	0.153714				lpg1159	-	permeases of drug/transporter	0.537039	0.056849			0.658984
lpg0989	-	Type IV secretory protein VirB4 components	0.724513	0	0	0	0	0	0	0	0	0	0	1.72451	1	-0.236666	0.153403				lpg1160	-	hypothetical protein	0.332122	0.156051			0.222915
lpg0993	-	hypothetical protein	344.895	428.351	406.339	1020.3	915.232	364.258	1444.26	266.354	562.812	144.857	647.08	345.895	620.985	0.254137	0.257261				lpg1161	-	phosphoribosyltransferase	0.502464	0.0992546			0.585408
lpg0995	-	hypothetical protein	1589.09	2832.14	4278.24	3208.07	4922.73	1131.36	5462.47	2979.63	1957.01	5232.41	3781.75	1590.09	3579.58	0.35241	0.132008				lpg1164	argE	acetylornithine deacetylase	0.21365	0.244545			-0.0291971
lpg0996	-	hypothetical protein	1.34906	3.79072	6.25778	4.00119	6.82054	1.51301	3.23825	3.79302	0	1.75584	5.38888	2.34906	4.65592	0.297111	0.197585				lpg1168	-	sensory box protein	0.55973	0.387652			0.707271
lpg1005	lvrA	LvrA	4.64644	3.79072	2.50311	3.55662	2.98399	2.26952	0	2.95013	0	0	1.65812	5.64644	2.97122	-0.27884	0.0895762				lpg1173	pilS	sensor protein PilS	0.801073	0.0606497			1.22086
lpg1006_ig	ig	-	250.59	180.533	85.1058	539.717	222.947	316.977	1404.01	1063.73	284.515	633.859	1523.39	251.59	626.479	0.396214	0.197585				lpg1175_ig	ig	-	0.455899	0.0862861			0.486316
lpg1010	-	cadmium efflux ATPase	150.91	470.997	1315.8	296.088	1605.39	747.429	214.65	444.205	341.263	438.521	222.187	151.91	610.653	0.604209	0.0490515				lpg1187	rdgC	exonuclease involved in removal of stalled replication fork	-0.333852	0.00183775			-1.1943
lpg1012	-	hypothetical protein	334.101	597.038	913.219	831.804	1455.76	823.08	886.356	527.652	843.051	401.649	607.285	335.101	789.689	0.372281	0.110716				lpg1206_ig	ig	-	0.295767	0.228226			0.145552
lpg1020	-	chemiosmotic efflux system B protein A	0.416366	0	0	0	0	0	0	0	0	0	0	1.41637	1	-0.151175	0.228226				lpg1214	-	2-acylglycerophosphoethanolamine acyltransferase	0.421775	0.367266			0.4137
lpg1024	-	copper efflux ATPase	21.6019	0	0	143.154	0	0	0	2.10723	0	0	17.4102	22.6019	17.2671	-0.116925	1.0131e-05				lpg1217	flgC	flagellar basal body rod protein FlgC	0.0140968	0.145887			-0.453852
lpg1029	-	chemiosmotic efflux system protein A-like protein	112.054	306.1	139.757	264.079	342.306	156.975	141.095	168.157	258.474	385.407	420.747	113.054	259.31	0.360534	0.123931				lpg1222	flgH	flagellar L-ring protein FlgH	0.243992	0.212593			0.0353718
lpg1032_ig	ig	-	280.02	712.655	387.982	1692.06	935.693	789.037	621.745	372.981	562.034	481.54	793.823	281.02	735.955	0.418114	0.101663				lpg1224	-	muramidase, peptidoglycan hydrolase FlgJ	-1.0817	4.92662e-07			-2.78573
lpg1037	-	hypothetical protein	229.142	425.034	94.7011	332.988	609.16	655.892	502.392	388.153	747.047	195.776	89.9528	230.142	405.11	0.245577	0.271264				lpg1225	flgK	flagellar hook associated protein 1 FlgK	0.368834	0.116845			0.30104
lpg1043	-	hypothetical protein	129.49	278.618	272.005	319.206	1251.57	146.762	298.382	134.02	184.235	287.958	354.422	130.49	353.718	0.433078	0.116845				lpg1226	flgL	flagellar hook associated protein type 3 FlgL	0.178515	0.317421			-0.103965
lpg1056_ig	ig	-	5.54967	1.89536	5.8406	20.8951	8.95196	10.2128	2.77565	3.37158	0	3.07272	4.55982	6.54967	7.15756	0.0385459	0.286369				lpg1277	abcT3	ABC transporter ATP binding protein	0.460675	0.0764351			0.49648
lpg1059	phaB	acetoacetyl CoA reductase	548.458	9518.02	16483	1361.74	1226.85	1576.18	1657.52	932.662	897.467	725.163	1500.18	549.458	3588.88	0.815024	0.0357745				lpg1312	legC1	coiled-coil-containing protein	0.548774	0.0550739			0.683958
lpg1059_ig	ig	-	480.218	722.131	5299.09	925.165	344.011	890.031	1501.16	1674.41	1182.37	1864.26	1691.28	481.218	1610.39	0.52459	0.0800778				lpg1317	-	hypothetical protein	0.340918	0.186875			0.241633
lpg1069	-	AbiD phage protein-like	0.73222	0	0	1.77831	5.54169	2.26952	0	2.52868	2.72077	0	1.65812	1.73222	2.64971	0.184595	0.345851				lpg1319	-	type II secretory pathway protein E	-0.237522	0.00394472			-0.989303
lpg1070	int	integrase, phage related	1749.24	809.792	886.102	596.622	2026.13	605.206	1943.88	2161.6	2343.36	1311.17	1528.78	1750.24	1422.26	-0.0901161	0.237371				lpg1322	cyaA	adenylate cyclase 1 protein	0.465557	0.0793255			0.506868
lpg1073	-	hypothetical protein	8.45668	9.95063	11.264	0	9.37825	9.07809	9.25215	1.68579	5.05287	0	3.73076	9.45668	6.93925	-0.134426	0.127461				lpg1334	-	tRNA thiotransferase	0.0790191	0.0770205			-0.315695
lpg1075_ig	ig	-	113.687	832.536	819.352	193.391	737.045	938.825	204.01	173.215	260.028	138.273	169.542	114.687	447.622	0.591397	0.0601655				lpg1335	-	major facilitator family transporter (permease)	0.560871	0.0862694			0.7097
lpg1089	-	methyltransferase	67.335	47.8578	82.6027	414.79	679.923	93.8069	359.909	684.851	72.2949	324.392	68.8118	68.335	283.924	0.618559	0.0762571				lpg1350	-	L-lysine dehydrogenase	-0.0845379	0.13085			-0.663749
lpg1090	-	hypothetical protein	1124.47	4230.91	11482.6	565.947	1191.04	629.792	1677.88	838.679	799.519	757.646	1018.5	1125.47	2320.25	0.314203	0.363861				lpg1356_ig	ig	-	0.385795	0.125334			0.337134
lpg1094	-	chemiosmotic efflux system B protein C	0.437856	0	0	0	0	0	0	2.52868	0	0	0	1.43786	1.25287	-0.0598101	0.273112				lpg1368_ig	ig	-	0.339594	0.137691			0.238817
lpg1097	phbC	polyhydroxyalkanoic synthase	67.9799	226.969	159.782	144.043	289.873	386.197	209.099	208.195	81.6232	44.774	78.7605	68.9799	183.932	0.425934	0.110716				lpg1402	-	deoxyribonuclease TatD	0.196474	0.247038			-0.0657481
lpg1100	-	proton transporter	2244	3480.35	283.686	1998.82	294.562	924.074	1995.69	4136.5	2348.03	4270.21	1253.54	2245	2099.55	-0.0290904	0.212359				lpg1404	-	major facilitator family transporter	0.155579	0.396105			-0.152773
lpg1101	-	hypothetical protein	87.6103	153.524	162.285	307.647	11.0834	236.408	115.189	495.2	268.579	39.5064	194.829	88.6103	199.425	0.352296	0.229631				lpg1408	licA	choline kinase	0.0462338	0.398988			-0.385463
lpg1102_ig	ig	-	50.6186	257.769	22.528	39.5674	309.482	167.945	111.026	136.97	247.202	188.753	70.0554	51.6186	156.13	0.48068	0.102043				lpg1408_ig	ig	-	0.282399	0.197469			0.117103
lpg1105_ig	ig	-	2432.44	2722.21	4698.76	2089.96	6040.87	2410.23	4638.1	5050.62	5391.41	4440.08	2602.41	2433.44	4009.47	0.216866	0.237494				lpg1414	-	glycerol kinase	0.350392	0.256247			0.261794
lpg1109	-	hypothetical protein	175.661	796.524	973.711	414.79	286.037	582.511	274.326	225.896	352.923	601.376	151.718	176.661	466.981	0.422159	0.108354				lpg1428	-	Tfp type 4 fimbrial pilin related signal peptide protein domain	0.352873	0.0609151			0.267074
lpg1109_ig	ig	-	497.408	418.874	1827.27	352.105	2225.63	629.792	1008.95	872.395	11549.7	1075.89	514.016	498.408	2048.46	0.613842	0.117813				lpg1438	cpxR	transcriptional regulatory protein CpxR	-0.304605	0.102043			-1.13206
lpg1116	-	chitinase	15.8596	0	65.4981	17.3385	3.83656	27.2343	12.953	40.0375	45.0871	14.4857	26.9444	16.8596	26.3415	0.193793	0.388739				lpg1439	-	Mg2+ and Co2+ transporter CorC	-0.702299	0.000436513			-1.97836
lpg1119	-	major acid phosphatase	50.2158	0	0	171.162	0	159.245	100.386	50.1522	0	3.51168	0	51.2158	49.4457	-0.0152757	0.00019893				lpg1445	-	hypothetical protein	0.245237	0.269982			0.0380211
lpg1122_ig	ig	-	139.46	234.077	1290.77	281.417	625.785	451.635	168.389	537.766	443.875	194.459	457.64	140.46	469.581	0.524158	0.0680393				lpg1449	-	hypothetical protein	0.0416599	0.357503			-0.395196
lpg1125	-	cystine/glutamine-binding periplasmic protein	1390.13	2212.36	2780.96	11042	11924	829.51	886.356	835.729	615.672	611.033	2334.63	1391.13	3408.22	0.38916	0.312153				lpg1449_ig	ig	-	0.505939	0.0549092			0.592803
lpg1127	-	acyl CoA synthetase, long chain fatty acid:CoA ligase	603.843	1117.31	2518.97	1044.31	4029.66	852.584	1491.45	1458.21	846.938	1364.73	1715.74	604.843	1644.99	0.434521	0.09842				lpg1453	-	hypothetical protein	0.432237	0.107792			0.435963
lpg1130	cyaA4	adenylate cyclase	967.774	5905.46	1765.53	1150.57	878.571	1547.44	2695.15	2921.89	2025.03	2301.47	2307.27	968.774	2350.84	0.385	0.123213				lpg1454	-	multidrug efflux protein	0.379804	0.280094			0.324384
lpg1146	-	thermostable carboxypeptidase 1	351.206	161.579	684.184	798.016	388.771	261.751	254.897	2718.33	226.213	438.521	294.73	352.206	623.7	0.248178	0.357064				lpg1465	-	hypothetical protein	-0.479206	0.000237736			-1.50361
lpg1154_ig	ig	-	39.0905	0	0	0	0	90.7809	42.5599	13.0649	101.446	66.722	75.0297	40.0905	39.9603	-0.00141284	0.0207239				lpg1466	-	hypothetical protein	0.0702725	0.398988			-0.334308
lpg1159	-	permeases of drug/transporter	338.228	494.215	3087.59	1319.5	1048.23	839.723	711.028	917.069	1607.2	730.869	916.938	339.228	1168.24	0.537039	0.056849				lpg1469	-	Rtn protein	0.506939	0.100431			0.594932
lpg1160	-	hypothetical protein	810.624	1129.16	820.186	852.254	3742.77	1957.84	1459.53	1684.1	1191.31	1615.37	2974.66	811.624	1743.72	0.332122	0.156051				lpg1470	-	serine-type D-Ala-D-Ala carboxypeptidase	0.300828	0.206201			0.15632
lpg1161	-	phosphoribosyltransferase	333.5	721.658	381.307	1550.68	952.318	1056.08	1196.77	181.644	1166.05	319.563	3101.92	334.5	1063.8	0.502464	0.0992546				lpg1471	bioA	adenosylmethionine-8-amino-7-oxononanoate aminotransferase	0.364951	0.0918667			0.292777
lpg1163	-	MFS transporter	1.69466	0	0	0	0	0	0	0	0	0	0	2.69466	1	-0.430504	0.056849				lpg1479	-	potassium efflux system KefA	0.269157	0.218366			0.0889238
lpg1164	argE	acetylornithine deacetylase	393.855	1089.36	363.368	715.324	433.105	973.247	692.986	460.641	739.273	316.051	664.49	394.855	645.784	0.21365	0.244545				lpg1483	legK1	serine/threonine-protein kinase	0.625884	0.0224501			0.848048
lpg1166	-	hypothetical protein	3.3757	0	0	0	0	0	0	0	0	0	0	4.3757	1	-0.641047	0.0058227				lpg1488_ig	ig	-	0.742426	0.0261904			1.09605
lpg1168	-	sensory box protein	27.3277	0	0	385.004	0	31.0168	104.549	120.112	133.318	114.13	129.748	28.3277	102.788	0.55973	0.387652				lpg1490	cyaA	adenylate cyclase PLUS two component hybrid sensor and regulator	0.131867	0.0620499			-0.203233
lpg1173	pilS	sensor protein PilS	78.4602	429.299	2251.55	1141.23	23.0193	228.843	347.418	38.7731	113.884	240.111	201.876	79.4602	502.6	0.801073	0.0606497				lpg1497	pepN	aminopeptidase N	0.6505	0.196399			0.900433
lpg1175_ig	ig	-	134.445	269.141	185.647	142.709	374.704	764.072	371.937	508.686	637.05	297.615	307.995	135.445	386.956	0.455899	0.0862861				lpg1506	-	inner membrane protein AmpE	0.670769	0.371876			0.943565
lpg1187	rdgC	exonuclease involved in removal of stalled replication fork	27.7923	0	7.09215	40.9011	14.9199	14.3736	0	0	9.71705	0	36.4785	28.7923	13.3482	-0.333852	0.00183775				lpg1507	-	sodium/hydrogen antiporter	-1.60547	3.90232e-15			-3.90034
lpg1193	hisI	phosphoribosyl-ATP pyrophosphatase/phosphoribosyl AMP cyclohydrolase = histidine biosynthesis bifunctional protein	0.483009	0	0	0	0	0	0	0	0	0	0	1.48301	1	-0.171144	0.212593				lpg1515	-	toxin secretion ATP binding protein	0.537758	0.0793255			0.660515
lpg1203	cydB	cytochrome D ubiquinol oxidase, subunit II	1.99402	0	0	0	0	0	0	45.5163	27.9851	0	0	2.99402	8.35014	0.44544	0.220131				lpg1516	-	ABC transporter, ATP binding/permease fusion protein	0.556297	0.0509435			0.699965
lpg1206_ig	ig	-	375.244	1404.93	503.126	925.165	737.045	1780.06	555.129	324.514	308.225	726.04	160.008	376.244	743.425	0.295767	0.228226				lpg1526	-	hypothetical protein	0.101629	0.37733			-0.26758
lpg1210	-	acetyltransferase	0.54732	0	0	0	0	0	0	0	0	0	0	1.54732	1	-0.18958	0.197585				lpg1527	-	hypothetical protein	0.560925	0.0801633			0.709815
lpg1214	-	2-acylglycerophosphoethanolamine acyltransferase	28.3745	111.352	12.5156	0	66.074	185.344	210.949	47.2021	1.94341	56.6259	73.7861	29.3745	77.5793	0.421775	0.367266				lpg1532	-	putative peptidase	0.599107	0.0502383			0.791067
lpg1217	flgC	flagellar basal body rod protein FlgC	89.1707	0	47.5591	60.4625	181.171	145.628	49.499	159.728	11.2718	82.0856	184.051	90.1707	93.1456	0.0140968	0.145887				lpg1554	fadD-1	long chain fatty acid-CoA ligase	-0.923255	5.98304e-06			-2.44856
lpg1222	flgH	flagellar L-ring protein FlgH	284.448	399.921	601.998	241.405	613.423	304.872	670.781	619.106	534.438	613.667	396.704	285.448	500.631	0.243992	0.212593				lpg1563	-	hypothetical protein	0.586269	0.0582236			0.763748
lpg1224	-	muramidase, peptidoglycan hydrolase FlgJ	11.0697	0	0	0	0	0	0	0	0	0	0	12.0697	1	-1.0817	4.92662e-07				lpg1564	-	integral membrane protein	-0.166948	0.110716			-0.83912
lpg1225	flgK	flagellar hook associated protein 1 FlgK	198.365	172.004	758.443	441.02	459.96	534.094	348.344	355.28	354.089	580.306	647.494	199.365	466.103	0.368834	0.116845				lpg1579_ig	ig	-	0.104615	0.357567			-0.261226
lpg1226	flgL	flagellar hook associated protein type 3 FlgL	340.802	790.364	131.413	266.302	849.158	795.846	294.218	645.235	566.698	316.929	489.559	341.802	515.572	0.178515	0.317421				lpg1593_ig	ig	-	0.451539	0.120503			0.477038
lpg1277	abcT3	ABC transporter ATP binding protein	386.563	1569.36	1457.23	1399.53	1665.92	1370.79	893.758	742.589	499.068	859.923	726.669	387.563	1119.48	0.460675	0.0764351				lpg1594	-	hypothetical protein	0.169732	0.331575			-0.122656
lpg1290	-	hypothetical protein	0.875713	0	0	0	0	0	0	0	0	0	2.07264	1.87571	1.20726	-0.191364	0.165356				lpg1608_ig	ig	-	0.381743	0.027734			0.328511
lpg1291	-	two component sensor kinase	3.82231	1.89536	0	2.22289	3.41027	0	0	5.05736	1.55473	0	4.14529	4.82231	2.82859	-0.231685	0.0990318				lpg1609	-	gamma-glutamyl phosphate reductase	0.698654	0.0770205			1.00291
lpg1299	-	transmembrane Tfp pilus assembly protein FimV (twitching motility)	0.437856	0	0	0	0	0	0	0	0	0	0	1.43786	1	-0.157716	0.225271				lpg1615	abcT3	multidrug resistance ABC transporter ATP binding protein	0.486513	0.110716			0.551463
lpg1312	legC1	coiled-coil-containing protein	304.48	2505.66	1780.55	1154.12	1127.09	1217.22	430.225	886.303	664.646	578.989	453.495	305.48	1080.83	0.548774	0.0550739				lpg1616	uup	ABC transporter ATP-binding protein Uup, erythromycin resistance	0.312362	0.347172			0.180866
lpg1317	-	hypothetical protein	428.281	1081.78	242.385	2135.75	1133.92	664.97	1383.66	426.504	484.687	385.407	1462.46	429.281	941.151	0.340918	0.186875				lpg1617	-	probable signal peptide protein	0.583383	0.133548			0.757607
lpg1319	-	type II secretory pathway protein E	7.31486	0	0	0	0	26.0995	0	0	0	0	12.0213	8.31486	4.81208	-0.237522	0.00394472				lpg1620	-	hypothetical protein	0.595947	0.18004			0.784342
lpg1322	cyaA	adenylate cyclase 1 protein	113.304	233.129	157.279	157.825	401.986	628.279	273.401	352.33	581.857	258.548	284.367	114.304	333.9	0.465557	0.0793255				lpg1622	-	hypothetical protein	0.386331	0.133868			0.338273
lpg1329	-	hypothetical protein	2.60937	0	0	0	0	37.4471	0	0	0	16.6805	40.2093	3.60937	10.4337	0.461006	0.265218				lpg1626	-	copper efflux ATPase	0.248861	0.201869			0.0457333
lpg1331	htrA	protease DO	0.483009	0	0	0	0	0	0	0	0	0	0	1.48301	1	-0.171144	0.212593				lpg1627	-	putative secreted protein	-0.0139016	0.110716			-0.513433
lpg1334	-	tRNA thiotransferase	13.014	15.6367	4.17185	4.89035	38.3656	86.6201	0	0	4.2755	0	4.14529	14.014	16.8105	0.0790191	0.0770205				lpg1632	-	glycosyltransferase	0.537723	0.0521919			0.660441
lpg1335	-	major facilitator family transporter (permease)	27.333	90.5034	142.26	37.3445	15.7725	27.9908	204.473	77.1248	47.0305	63.6493	314.627	28.333	103.078	0.560871	0.0862694				lpg1638	-	drug:proton antiporter	0.223728	0.219505			-0.00774938
lpg1348	leuS	leucyl tRNA synthetase	2.55425	6.15991	4.17185	6.66866	3.83656	2.26952	7.86433	11.3791	17.8794	8.77921	10.7778	3.55425	8.97862	0.402461	0.110716				lpg1642	sidB	SidB	0.435354	0.0862861			0.442596
lpg1350	-	L-lysine dehydrogenase	600.547	207.068	468.916	57.3504	31.9713	312.816	746.186	644.392	789.025	1145.25	538.473	601.547	495.145	-0.0845379	0.13085				lpg1644	-	hypothetical protein	0.360589	0.13085			0.283493
lpg1356_ig	ig	-	425.962	691.332	1366.7	2400.72	904.575	1090.51	1374.41	571.903	335.433	544.75	1089.38	426.962	1037.97	0.385795	0.125334				lpg1652	-	myo-inositol-2-dehydrogenase	0.403342	0.133548			0.374474
lpg1363	gspF	type II protein secretion LspF	0.603761	0	0	0	0	0	0	0	0	7.46233	0	1.60376	1.74623	0.0369625	0.26524				lpg1655	lasB	class 4 metalloprotease	0.470483	0.228851			0.517351
lpg1368_ig	ig	-	1109.35	1066.61	1876.92	1646.71	2130.14	1803.13	2738.17	2048.23	3614.74	4906.26	2428.31	1110.35	2426.92	0.339594	0.137691				lpg1664	-	penicillin binding protein 1C, peptidoglycan biosynthesis	0.239305	0.262156			0.0253985
lpg1402	-	deoxyribonuclease TatD	27.6076	17.0582	0	1.77831	26.0033	50.3077	92.9841	30.3442	176.462	15.3636	29.4316	28.6076	44.9733	0.196474	0.247038				lpg1666_ig	ig	-	0.376462	0.110716			0.317272
lpg1403	-	hypothetical protein	3.52875	6.63375	0	2.22289	4.68912	2.26952	2.77565	25.7083	42.3663	7.46233	11.6068	4.52875	11.5735	0.407485	0.24922				lpg1667	-	hypothetical protein	-0.101583	0.142678			-0.700021
lpg1404	-	major facilitator family transporter	303.48	1398.3	437.21	403.231	483.406	167.188	338.629	223.367	106.888	607.96	180.32	304.48	435.65	0.155579	0.396105				lpg1669_ig	ig	-	0.687671	0.0410518			0.979534
lpg1406	-	glycosyltransferase	0.520457	0	0	0	0	2.64778	0	2.10723	2.33209	0	0	1.52046	1.70871	0.0506942	0.364911				lpg1670_ig	ig	-	0.289608	0.297186			0.132445
lpg1407_ig	ig	-	0.520457	0	0	0	0	2.64778	0	2.10723	2.33209	0	0	1.52046	1.70871	0.0506942	0.364911				lpg1675	-	phosphoribosylimidazole-succinocarboxamide synthase	0.316643	0.166222			0.189975
lpg1408	licA	choline kinase	199.401	123.198	225.28	190.724	133.427	186.479	261.836	155.935	256.141	514.901	171.2	200.401	222.912	0.0462338	0.398988				lpg1680_ig	ig	-	0.53976	0.0687563			0.664774
lpg1408_ig	ig	-	20.0487	44.5409	31.7061	17.3385	27.7085	15.1301	45.3356	55.2095	72.2949	35.1168	48.9144	21.0487	40.3295	0.282399	0.197469				lpg1682	-	oxidoreductase, short chain dehydrogenase/reductase family	0.374688	0.406614			0.313497
lpg1414	-	glycerol kinase	37.9136	45.0148	76.3449	14.671	5.11541	248.891	77.7181	88.5039	167.133	98.7661	39.7948	38.9136	87.1953	0.350392	0.256247				lpg1687	-	hypothetical protein	-0.190203	0.123213			-0.888608
lpg1428	-	Tfp type 4 fimbrial pilin related signal peptide protein domain	40.7936	598.459	0	0	5.54169	177.779	56.4381	42.9876	0	16.2415	34.4059	41.7936	94.1853	0.352873	0.0609151				lpg1696	putA	proline dehydrogenase/delta-1-pyrroline-5-carboxylate dehydrogenase = bifunctional PutA protein	0.413601	0.25558			0.396305
lpg1438	cpxR	transcriptional regulatory protein CpxR	49.602	17.5321	15.853	25.7855	17.0514	38.2036	25.906	22.7581	36.1474	19.3143	22.3846	50.602	25.0936	-0.304605	0.102043				lpg1707	aruD	succinylglutamic-5-semialdehyde dehydrogenase	-0.116	0.161198			-0.730701
lpg1439	-	Mg2+ and Co2+ transporter CorC	15.6005	2.3692	0	2.22289	0	5.29555	2.77565	4.63592	2.33209	0	3.31623	16.6005	3.29475	-0.702299	0.000436513				lpg1726	yafH	oxidoreductase, acyl CoA dehydrogenase family	0.298978	0.0533554			0.152384
lpg1445	-	hypothetical protein	181.778	977.057	270.336	102.697	241.277	274.99	92.9841	340.108	313.278	211.579	380.538	182.778	321.484	0.245237	0.269982				lpg1728	-	hypothetical protein	-1.7611	5.50283e-32			-4.23152
lpg1449	-	hypothetical protein	3424.68	2354.98	1622.85	1719.62	1481.76	1848.53	6017.6	4968.86	6171.1	6288.99	5221.41	3425.68	3770.57	0.0416599	0.357503				lpg1731	ugpA	sn-glycerol-3-phosphate transmembrane ABC transporter	0.114647	0.262034			-0.239877
lpg1449_ig	ig	-	179.149	726.87	367.957	461.471	972.78	530.69	471.397	402.903	515.392	500.415	815.378	180.149	577.525	0.505939	0.0549092				lpg1732_ig	ig	-	0.469235	0.185676			0.514696
lpg1453	-	hypothetical protein	157.198	201.856	704.626	790.458	131.722	393.384	631.459	647.764	232.821	340.194	195.658	158.198	427.994	0.432237	0.107792				lpg1738	-	hypothetical protein	0.363522	0.151357			0.289736
lpg1454	-	multidrug efflux protein	23.6311	75.3405	53.3997	52.4601	16.1988	27.9908	0	50.1522	57.5249	30.7272	216.799	24.6311	59.0593	0.379804	0.280094				lpg1750	clpB	ClpB protein	0.279257	0.247038			0.110417
lpg1457	relA	GTP pyrophosphokinase ((p)ppGpp synthetase I) stringent stress response RelA	0.416366	1.89536	0	0	3.41027	2.26952	0	0	0	0	0	1.41637	1.75752	0.0937236	0.399985				lpg1753_ig	ig	-	0.634124	0.0224501			0.865585
lpg1465	-	hypothetical protein	9.93528	0	19.6077	6.66866	0	0	0	0	0	0	0	10.9353	3.62764	-0.479206	0.000237736				lpg1764	-	ATPase associated with chromosome architecture	0.2336	0.240187			0.0132579
lpg1466	-	hypothetical protein	9537.49	18003.5	5627	8617.24	18046.3	5287.23	10082.1	11624.8	12264.1	10828.3	11747.3	9538.49	11213.8	0.0702725	0.398988				lpg1776	-	hypothetical protein	0.274864	0.197585			0.101069
lpg1469	-	Rtn protein	83.5131	17.5321	280.766	131.15	597.65	503.456	252.584	110.841	329.602	273.911	208.094	84.5131	271.559	0.506939	0.100431				lpg1787	fliR	flagellar biosynthetic protein FliR	0.394236	0.107792			0.355096
lpg1470	-	serine-type D-Ala-D-Ala carboxypeptidase	440.476	763.356	524.402	625.52	1412.71	2149.99	849.348	673.051	998.524	205.433	613.088	441.476	882.542	0.300828	0.206201				lpg1805	mutS	DNA mismatch repair protein MutS	-0.759762	1.24341e-09			-2.10065
lpg1471	bioA	adenosylmethionine-8-amino-7-oxononanoate aminotransferase	13.7023	0	0	0	0	84.7288	5.55129	42.1447	41.9777	156.27	0	14.7023	34.0672	0.364951	0.0918667				lpg1806	-	outer membrane protein	-0.702522	0.000735787			-1.97884
lpg1479	-	potassium efflux system KefA	433.33	355.854	200.249	637.968	1026.92	678.587	854.436	1284.15	1155.16	705.848	1162.75	434.33	807.193	0.269157	0.218366				lpg1807	-	periplasmic protein	-0.451718	0.000685812			-1.44512
lpg1483	legK1	serine/threonine-protein kinase	486.778	2296.23	1670.83	3796.24	2228.19	1831.5	1851.82	1881.76	2852.54	1053.5	1138.71	487.778	2061.13	0.625884	0.0224501				lpg1810	-	long chain fatty acid transporter	0.485721	0.101663			0.549777
lpg1488_ig	ig	-	63.0295	473.366	684.184	429.906	83.1254	41.6079	292.368	993.772	262.36	147.491	120.213	64.0295	353.839	0.742426	0.0261904				lpg1814	-	hypothetical protein	0.0920393	0.367342			-0.287987
lpg1490	cyaA	adenylate cyclase PLUS two component hybrid sensor and regulator	23.7491	35.0641	0	0	36.6604	59.7641	0	8.00749	70.3515	115.447	0	24.7491	33.5294	0.131867	0.0620499				lpg1831	-	acetoacetyl CoA synthetase	0.557941	0.0660666			0.703464
lpg1492	-	spectinomycin phosphotransferase	0.437856	0	0	1.77831	0	0	0	0	0	0	1.65812	1.43786	1.34364	-0.0294318	0.313836				lpg1836_ig	ig	-	-0.150154	0.166982			-0.803381
lpg1497	pepN	aminopeptidase N	27.4668	192.853	462.659	44.4577	0	17.7779	239.631	21.0723	60.6344	16.6805	207.264	28.4668	127.303	0.6505	0.196399				lpg1842	uvrD	DNA dependent ATPase I and helicase II	0.0686361	0.357064			-0.33779
lpg1498	-	hypothetical protein	1.1575	0	0	0	0	0	0	0	0	0	0	2.1575	1	-0.333951	0.09842				lpg1843	pip	proline iminopeptidase	0.155342	0.331575			-0.153278
lpg1506	-	inner membrane protein AmpE	24.9851	2.3692	5.00622	0	0	475.843	53.1999	376.352	36.1474	66.722	191.927	25.9851	121.757	0.670769	0.371876				lpg1853	udk	uridine kinase	0.18833	0.252044			-0.0830778
lpg1507	-	sodium/hydrogen antiporter	75877.8	2832.61	1140.17	1932.58	2705.2	2832.74	1720.44	1429.97	1772	1270.35	1175.19	75878.8	1882.12	-1.60547	3.90232e-15				lpg1893	-	major facilitator family transporter	-0.381172	0.0410518			-1.295
lpg1515	-	toxin secretion ATP binding protein	268.505	1065.19	173.966	782.456	3180.93	868.092	747.111	525.966	341.652	981.954	619.306	269.505	929.663	0.537758	0.0793255				lpg1900	-	transglutaminase domain protein	0.359629	0.127262			0.281451
lpg1516	-	ABC transporter, ATP binding/permease fusion protein	211.511	948.153	880.678	439.687	2103.29	361.61	594.913	693.702	694.575	411.745	511.943	212.511	765.029	0.556297	0.0509435				lpg1904	-	integral membrane protein	0.0653728	0.403391			-0.344735
lpg1526	-	hypothetical protein	11.9398	5.68607	9.17808	8.44696	21.3142	7.94333	22.2052	21.9152	17.102	21.0701	18.6538	12.9398	16.3515	0.101629	0.37733				lpg1912	-	sensory box histidine kinase/response regulator	-0.176552	0.165445			-0.859557
lpg1527	-	hypothetical protein	150.076	347.798	203.586	1995.26	913.527	149.41	184.58	658.3	401.897	372.677	259.91	151.076	549.695	0.560925	0.0801633				lpg1915	pilE	Tfp pilus assembly protein, major type IV pilin class A	0.535578	0.0959168			0.655876
lpg1532	-	putative peptidase	325.622	2273.96	602.416	2145.53	454.419	2936.38	1506.71	744.697	557.37	419.207	1325.66	326.622	1297.64	0.599107	0.0502383				lpg1925	-	hypothetical protein	0.236688	0.225271			0.0198296
lpg1554	fadD-1	long chain fatty acid-CoA ligase	10.1771	0	3.33748	0	0	0	0	0	0	0	0	11.1771	1.33375	-0.923255	5.98304e-06				lpg1934	-	hypothetical protein	0.334262	0.137691			0.22747
lpg1563	-	hypothetical protein	203.902	412.714	239.047	114.256	906.706	654.379	1043.64	2164.55	764.149	828.757	765.22	204.902	790.342	0.586269	0.0582236				lpg1936	-	methoxymalonyl CoA synthase	0.103465	0.404812			-0.263672
lpg1564	-	integral membrane protein	851.931	118.934	334.165	68.0203	352.963	951.686	348.806	808.335	1033.12	1168.07	613.088	852.931	580.719	-0.166948	0.110716				lpg1940	-	peptide synthetase	0.476301	0.0962363			0.529732
lpg1579_ig	ig	-	2109.15	1015.44	838.96	1182.13	584.435	2003.23	8845.52	3367.78	4083.1	2280.4	2638.06	2110.15	2684.91	0.104615	0.357567				lpg1950	sec7	guanine nucleotide exchange protein	0.403539	0.125507			0.374893
lpg1584_ig	ig	-	0.437856	0	0	0	0	0	0	0	0	0	0	1.43786	1	-0.157716	0.225271				lpg1951	-	hypothetical protein	0.432288	0.189165			0.436072
lpg1593_ig	ig	-	14.553	0	0	44.9023	225.078	6.80856	6.47651	0	132.541	0	14.094	15.553	43.99	0.451539	0.120503				lpg1951_ig	ig	-	0.63194	0.319015			0.860937
lpg1594	-	hypothetical protein	911.75	2062.62	1260.73	3417.46	1230.68	1036.04	582.423	1300.16	726.058	533.337	1332.71	912.75	1349.22	0.169732	0.331575				lpg1954	-	hypothetical protein	0.570428	0.052789			0.730037
lpg1608_ig	ig	-	46.541	903.612	0	36.4553	25.1508	0	30.5321	1.68579	52.8608	84.7194	0	47.541	114.502	0.381743	0.027734				lpg1957_ig	ig	-	0.318733	0.197585			0.194423
lpg1609	-	gamma-glutamyl phosphate reductase	182.016	5436.36	444.302	151.156	599.782	352.532	555.129	506.158	460.588	173.828	454.324	183.016	914.416	0.698654	0.0770205				lpg1958_ig	ig	-	0.402169	0.117562			0.371978
lpg1611_ig	ig	-	1.99456	14.2152	0	0	31.545	0	0	0	81.2345	0	21.141	2.99456	15.8136	0.722697	0.313836				lpg1959	-	hypothetical protein	0.753127	0.278144			1.11883
lpg1615	abcT3	multidrug resistance ABC transporter ATP binding protein	117.417	462.941	176.469	114.701	591.682	158.488	1038.55	249.497	557.759	56.1869	213.897	118.417	363.018	0.486513	0.110716				lpg1959_ig	ig	-	-0.260206	0.00129138			-1.03758
lpg1616	uup	ABC transporter ATP-binding protein Uup, erythromycin resistance	66.8536	0	187.733	211.619	37.9393	135.793	253.509	147.085	183.847	154.953	70.4699	67.8536	139.295	0.312362	0.347172				lpg1960	-	hypothetical protein	0.218354	0.00145093			-0.0191859
lpg1617	-	probable signal peptide protein	300.992	417.453	377.136	921.164	1502.65	2445.03	227.14	408.804	4853.86	306.833	101.145	301.992	1157.12	0.583383	0.133548				lpg1965	-	hypothetical protein	-0.0690404	0.237755			-0.63077
lpg1620	-	hypothetical protein	241.846	262.981	294.533	259.633	688.449	739.486	357.133	236.01	197.839	6283.72	248.303	242.846	957.808	0.595947	0.18004				lpg1968	-	hypothetical protein	0.330602	0.179171			0.21968
lpg1622	-	hypothetical protein	354.45	782.309	271.17	905.159	289.873	299.577	1129.69	962.585	1082.48	1905.09	1013.94	355.45	865.187	0.386331	0.133868				lpg1969	-	hypothetical protein	0.266848	0.212593			0.0840094
lpg1626	-	copper efflux ATPase	926.732	1166.59	2571.95	2247.34	1600.7	1343.18	1186.13	1953.41	1363.89	1283.52	1727.76	927.732	1645.44	0.248861	0.201869				lpg1971_ig	ig	-	0.349441	0.118189			0.259771
lpg1627	-	putative secreted protein	178.308	237.867	106.382	16.8939	402.838	335.133	118.428	136.549	133.707	238.794	0	179.308	173.659	-0.0139016	0.110716				lpg1978	-	hypothetical teichoic acid biosynthesis protein)	0.435165	0.135087			0.442193
lpg1632	-	glycosyltransferase	101.453	490.898	366.289	216.954	419.037	474.33	146.184	230.531	689.911	278.301	211.41	102.453	353.384	0.537723	0.0521919				lpg1989_ig	ig	-	0.338827	0.152608			0.237185
lpg1634	-	oxidase	4.8568	0	0	0	0	0	0	0	0	0	0	5.8568	1	-0.76766	0.0006508				lpg1993_ig	ig	-	0.0431845	0.387652			-0.391952
lpg1636	-	acetyltransferase, GNAT family	0.437856	0	0	0	0	0	0	0	0	1.75584	0	1.43786	1.17558	-0.0874618	0.264041				lpg1996	-	hypothetical protein	0.398931	0.107792			0.365086
lpg1638	-	drug:proton antiporter	22.9652	0	0	33.7879	16.1988	18.9127	105.012	51.4165	13.6039	143.101	9.11964	23.9652	40.1152	0.223728	0.219505				lpg2028_ig	ig	-	-0.116572	0.0959168			-0.731919
lpg1642	sidB	SidB	291.889	362.961	989.981	1221.7	866.635	913.104	741.097	421.025	636.661	627.713	1190.11	292.889	798.099	0.435354	0.0862861				lpg2047	-	ABC transporter, permease	-0.129235	0.197585			-0.758865
lpg1644	-	hypothetical protein	137.009	202.803	198.997	98.6961	224.225	251.917	422.823	506.579	370.414	532.898	346.546	138.009	316.59	0.360589	0.13085				lpg2057	intD	Prophage dlp12 integrase	0.0436151	0.124156			-0.391036
lpg1647	-	hypothetical protein	3.97786	0	2.08593	2.22289	2.13142	3.02603	1.85043	0	1.55473	0	0	4.97786	2.28714	-0.33775	0.0674338				lpg2059_ig	ig	-	0.420878	0.0872924			0.41179
lpg1652	-	myo-inositol-2-dehydrogenase	380.782	1068.51	1010.01	2095.29	1668.48	941.095	110.563	672.629	446.984	755.451	885.019	381.782	966.402	0.403342	0.133548				lpg2072_ig	ig	-	0.457033	0.138173			0.488729
lpg1653	-	D-xylose-proton symporter	0.899375	0	0	0	0	0	138.782	0	0	0	0	1.89937	14.8782	0.893941	0.321534				lpg2073	-	hypothetical protein	0.437941	0.0910216			0.448102
lpg1655	lasB	class 4 metalloprotease	756.923	13142.9	1862.73	530.825	1188.91	815.515	1007.1	746.804	1870.34	792.762	424.892	757.923	2239.28	0.470483	0.228851				lpg2075	dam	DNA adenine methylase	0.254815	0.264041			0.0584046
lpg1664	-	penicillin binding protein 1C, peptidoglycan biosynthesis	26.9253	17.0582	0	41.3457	0	53.712	15.7287	41.3018	175.296	43.0181	87.0511	27.9253	48.4511	0.239305	0.262156				lpg2078	-	TraD	0.532743	0.062415			0.649842
lpg1666_ig	ig	-	644.753	1415.36	921.145	1074.1	1541.02	1515.28	1292.99	3295.29	2043.69	1111.89	1144.1	645.753	1536.49	0.376462	0.110716				lpg2087	traC	TraC	0.103072	0.406647			-0.26451
lpg1667	-	hypothetical protein	5530.38	4825.11	12500.5	9425.03	2147.62	5626.9	2152.98	1795.79	572.917	2330	2390.59	5531.38	4377.75	-0.101583	0.142678				lpg2096_ig	ig	-	0.508563	0.364241			0.598387
lpg1669_ig	ig	-	39.8439	70.6021	265.747	437.464	447.172	229.222	230.379	31.1871	176.85	35.9948	55.1323	40.8439	198.975	0.687671	0.0410518				lpg2097	-	hypothetical protein	0.345054	0.226179			0.250435
lpg1670_ig	ig	-	389.013	2848.25	85.523	665.976	637.295	1032.25	397.843	766.612	251.477	501.293	401.264	390.013	759.779	0.289608	0.297186				lpg2100	-	predicted phosphatidoglycerophosphate synthase	0.275259	0.19749			0.101908
lpg1675	-	phosphoribosylimidazole-succinocarboxamide synthase	3009.53	7613.18	5296.59	2172.65	4397.97	2340.63	7600.18	7870.1	9259.18	8417.07	7437.06	3010.53	6241.46	0.316643	0.166222				lpg2106	-	hypothetical protein	0.289577	0.197469			0.132378
lpg1680_ig	ig	-	71.5574	107.562	216.519	242.294	437.367	94.5634	262.299	729.103	132.541	184.363	97.8288	72.5574	251.444	0.53976	0.0687563				lpg2107	-	hypothetical protein	0.479325	0.0853879			0.536167
lpg1682	-	oxidoreductase, short chain dehydrogenase/reductase family	34.1815	0	95.9526	20.006	4.26284	279.151	169.777	89.7682	47.0305	89.5479	28.188	35.1815	83.3684	0.374688	0.406614				lpg2111	-	peptide methionine sulfoxide reductase	0.424605	0.102043			0.419722
lpg1687	-	hypothetical protein	1539.46	3009.36	700.037	840.695	1717.5	968.707	541.251	337.158	633.163	544.311	639.204	1540.46	994.138	-0.190203	0.123213				lpg2120	-	transposase, IS4 family, Tn5	0.303142	0.22981			0.161245
lpg1690	acnA	aconitate hydratase	2.07837	0	0	0	4.68912	2.64778	0	0	1.55473	0	0	3.07837	1.88916	-0.212051	0.106233				lpg2127_ig	ig	-	0.560201	0.102043			0.708273
lpg1696	putA	proline dehydrogenase/delta-1-pyrroline-5-carboxylate dehydrogenase = bifunctional PutA protein	7.2103	3.31688	0	2.22289	2.5577	0	123.979	40.8804	2.33209	2.63376	24.8717	8.2103	21.2794	0.413601	0.25558				lpg2133	-	proline/glycine betaine transporter	0.206625	0.286369			-0.0441453
lpg1707	aruD	succinylglutamic-5-semialdehyde dehydrogenase	1696.88	481.421	907.378	641.969	548.627	685.774	699	952.47	4518.04	1870.41	1683.82	1697.88	1299.89	-0.116	0.161198				lpg2147	-	hypothetical protein	0.596592	0.0455052			0.785715
lpg1726	yafH	oxidoreductase, acyl CoA dehydrogenase family	6.06927	16.1105	0	0	0	0	0	0	109.22	0	5.38888	7.06927	14.0719	0.298978	0.0533554				lpg2148	-	hypothetical protein	0.216738	0.290919			-0.0226255
lpg1728	-	hypothetical protein	778.614	0	0	0	0	0	95.7598	9.69328	17.4907	2.1948	0	779.614	13.5139	-1.7611	5.50283e-32				lpg2151	-	aminoglycoside 6-adenylyltransferase	0.655773	0.0261904			0.911653
lpg1731	ugpA	sn-glycerol-3-phosphate transmembrane ABC transporter	672.478	2873.84	137.254	713.546	213.142	35.1776	891.445	764.505	1588.15	973.614	568.734	673.478	876.941	0.114647	0.262034				lpg2151_ig	ig	-	0.2259	0.073963			-0.00312833
lpg1732_ig	ig	-	20.0107	76.762	2.50311	15.5602	17.9039	31.7733	29.1443	138.235	27.9851	90.8648	178.247	21.0107	61.8979	0.469235	0.185676				lpg2152_ig	ig	-	0.394709	0.133307			0.356102
lpg1738	-	hypothetical protein	165.502	238.341	167.709	133.818	477.864	990.646	259.523	454.32	588.853	237.478	286.854	166.502	384.541	0.363522	0.151357				lpg2156	-	Sid related protein-like	-0.0116677	0.357064			-0.508679
lpg1750	clpB	ClpB protein	191.14	308.47	788.898	292.087	501.31	513.29	482.962	177.008	230.877	315.174	34.8204	192.14	365.49	0.279257	0.247038				lpg2157_ig	ig	-	0.584403	0.311027			0.759777
lpg1753_ig	ig	-	43.3392	198.539	78.4308	189.39	124.049	85.8636	265.999	301.756	232.432	182.169	240.841	44.3392	190.947	0.634124	0.0224501				lpg2162_ig	ig	-	-0.0904815	0.218164			-0.676397
lpg1764	-	ATPase associated with chromosome architecture	289.435	673.326	430.952	418.792	268.133	863.553	859.525	485.928	327.27	468.81	167.055	290.435	497.334	0.2336	0.240187				lpg2171	-	hypothetical protein	-0.112268	0.242626			-0.722759
lpg1776	-	hypothetical protein	521.921	1705.82	390.903	1216.81	948.056	674.426	983.966	614.47	1338.23	1232.6	731.644	522.921	984.693	0.274864	0.197585				lpg2180	-	sensory box histidine kinase/response regulator	0.118985	0.388341			-0.230646
lpg1787	fliR	flagellar biosynthetic protein FliR	213.091	455.834	933.244	247.185	621.096	675.939	328.451	440.833	301.229	686.973	606.041	214.091	530.682	0.394236	0.107792				lpg2183	-	regulatory protein, SyrP-like	0.310894	0.249668			0.177742
lpg1792	fliM	flagellar protein	1.8808	1.89536	3.33748	3.11204	2.98399	2.64778	0	0	2.33209	0	0	2.8808	2.63087	-0.0394139	0.257397				lpg2186	pksJ	polyketide synthase, type I	0.671492	0.0262395			0.945105
lpg1805	mutS	DNA mismatch repair protein MutS	34.6052	0	0	47.5697	1.70514	0	0	0	0	2.63376	0	35.6052	6.19086	-0.759762	1.24341e-09				lpg2196	-	ornithine cyclodeaminase	-0.113227	0.171699			-0.7248
lpg1806	-	outer membrane protein	5.59005	0	0	0	0	0	0	0	0	3.07272	0	6.59005	1.30727	-0.702522	0.000735787				lpg2203	-	alginate O-acetylation protein AlgJ	-0.16561	0.0804199			-0.836272
lpg1807	-	periplasmic protein	11.2721	0	0	0	0	0	0	13.0649	1.55473	1.75584	16.9957	12.2721	4.33711	-0.451718	0.000685812				lpg2216	-	purine NTPase, putative	0.610852	0.0549092			0.81606
lpg1810	-	long chain fatty acid transporter	161.318	424.56	483.101	691.317	1598.56	308.655	339.091	105.362	183.458	557.919	264.884	162.318	496.691	0.485721	0.101663				lpg2217_ig	ig	-	-0.133419	0.110716			-0.76777
lpg1814	-	hypothetical protein	798.823	757.196	1143.92	1002.08	1299.31	847.288	885.894	1411.85	988.03	400.771	1139.95	799.823	988.629	0.0920393	0.367342				lpg2219	-	hypothetical protein	0.463351	0.070799			0.502174
lpg1824_ig	ig	-	0.437856	0	0	0	0	0	1.85043	0	0	5.26752	1.65812	1.43786	1.87761	0.115889	0.398988				lpg2221	-	hypothetical protein	0.33714	0.162829			0.233593
lpg1831	-	acetoacetyl CoA synthetase	407.093	1507.28	1815.59	2026.38	1843.25	4184.62	644.412	1204.07	548.43	519.29	443.546	408.093	1474.69	0.557941	0.0660666				lpg2224_ig	ig	-	0.502749	0.233809			0.586013
lpg1836_ig	ig	-	159.135	111.352	51.3138	26.6746	147.921	194.422	123.054	100.304	97.1705	51.3584	219.7	160.135	113.327	-0.150154	0.166982				lpg2227	-	acetyl CoA carboxylase alpha subunit	0.106569	0.369724			-0.257068
lpg1842	uvrD	DNA dependent ATPase I and helicase II	77.1486	107.562	35.8779	90.6937	292.857	24.9647	86.5076	75.439	73.4609	33.361	84.5639	78.1486	91.5287	0.0686361	0.357064				lpg2229	-	saframycin Mx1 synthetase B	0.224203	0.226085			-0.00673942
lpg1843	pip	proline iminopeptidase	13469.5	26393.8	24750.8	24129.9	41723	16238	12499.2	17291.5	10755.6	10477.5	8361.05	13470.5	19263	0.155342	0.331575				lpg2230	-	acyl CoA ligase	0.070138	0.09842			-0.334594
lpg1853	udk	uridine kinase	27596.5	33711.8	29246.8	34218.6	30166.8	34012.2	50225.8	50503.7	50462.6	56628.5	56608.1	27597.5	42579.5	0.18833	0.252044				lpg2232	fabH	3-oxoacyl-(acyl carrier protein) synthase III FabH	0.461493	0.130333			0.498221
lpg1893	-	major facilitator family transporter	197.098	18.9536	44.2216	16.8939	64.7952	65.8161	89.7459	166.05	94.8384	153.197	99.0724	198.098	82.3584	-0.381172	0.0410518				lpg2235	-	sterol desaturase	0.744854	0.0499115			1.10122
lpg1900	-	transglutaminase domain protein	2911.63	4559.76	4947.4	9638.43	4087.64	2262.33	6312.74	7515.66	8589.87	10500.4	8243.32	2912.63	6666.75	0.359629	0.127262				lpg2239	-	hypothetical protein	-0.0500236	0.257261			-0.590302
lpg1904	-	integral membrane protein	7899.05	3254.8	5104.68	4881.46	10577.8	5733.19	10904.6	17282.7	9315.93	14250.8	10517.8	7900.05	9183.38	0.0653728	0.403391				lpg2240_ig	ig	-	0.215136	0.238287			-0.0260334
lpg1912	-	sensory box histidine kinase/response regulator	5.67634	6.15991	3.33748	2.22289	5.11541	4.9173	3.70086	4.21447	2.72077	0	2.07264	6.67634	4.44617	-0.176552	0.165445				lpg2243	-	uracil phosphoribosyltransferase	0.508146	0.117562			0.5975
lpg1915	pilE	Tfp pilus assembly protein, major type IV pilin class A	104.081	678.064	64.6637	224.956	560.563	510.264	417.735	413.439	29.9285	144.857	552.153	105.081	360.662	0.535578	0.0959168				lpg2246	-	hypothetical protein	0.582034	0.0333251			0.754735
lpg1925	-	hypothetical protein	519.873	1416.78	407.173	1161.24	806.529	626.766	926.141	542.402	1323.85	981.954	780.143	520.873	898.298	0.236688	0.225271				lpg2252	-	glutamine synthetase	0.343128	0.218164			0.246337
lpg1934	-	hypothetical protein	638.868	563.869	737.584	1278.6	1587.06	1165.4	2178.42	1375.18	1501.09	2042.04	1375.82	639.868	1381.51	0.334262	0.137691				lpg2254	-	hypothetical protein	0.11793	0.398988			-0.232892
lpg1936	-	methoxymalonyl CoA synthase	3038.04	3403.12	9795.51	2558.99	2010.36	1084.83	1970.25	3029.36	8226.84	3193.88	3282.65	3039.04	3856.58	0.103465	0.404812				lpg2300	legA3	ankyrin repeat domain protein	0.207636	0.387652			-0.0419943
lpg1940	-	peptide synthetase	223.519	498.479	307.466	621.963	233.604	320.003	1156.98	419.34	1962.07	654.49	538.473	224.519	672.287	0.476301	0.0962363				lpg2313	-	hypothetical protein	0.433306	0.0862861			0.438239
lpg1950	sec7	guanine nucleotide exchange protein	148.867	457.255	483.101	108.032	179.892	410.405	179.492	292.484	953.826	214.652	506.14	149.867	379.528	0.403539	0.125507				lpg2322	legA5	cardiac ankyrin repeat protein	0.275863	0.240524			0.103194
lpg1951	-	hypothetical protein	125.028	485.686	6.25778	231.625	536.692	804.924	208.173	181.222	517.724	177.34	250.375	126.028	341.002	0.432288	0.189165				lpg2341_ig	ig	-	0.38298	0.111796			0.331142
lpg1951_ig	ig	-	7.94681	116.565	103.045	23.5626	0	0	0	0	109.997	20.1922	0	8.94681	38.3361	0.63194	0.319015				lpg2351	-	hypothetical protein	-0.101114	0.262072			-0.699023
lpg1954	-	hypothetical protein	172.982	1539.98	345.429	990.073	155.594	768.99	594.451	484.243	525.109	273.911	782.631	173.982	647.041	0.570428	0.052789				lpg2355	-	amidase (enantiomer selective)	0.522201	0.062415			0.627408
lpg1957_ig	ig	-	303.719	475.735	632.87	585.508	1250.29	943.364	433.926	356.123	1260.11	193.582	206.435	304.719	634.794	0.318733	0.197585				lpg2356_ig	ig	-	0.381288	0.149622			0.327542
lpg1958_ig	ig	-	79.1107	202.329	317.478	110.7	479.996	268.182	142.946	101.99	200.171	103.595	84.9784	80.1107	202.237	0.402169	0.117562				lpg2364_ig	ig	-	0.400173	0.114946			0.367731
lpg1959	-	hypothetical protein	6.95743	288.568	0	0	2.98399	78.2985	0	0	0	21.948	48.9144	7.95743	45.0713	0.753127	0.278144				lpg2372	-	hypothetical protein	0.226659	0.277058			-0.00151405
lpg1959_ig	ig	-	11.2097	0	0	0	0	0	0	10.5362	0	39.0675	7.46152	12.2097	6.70652	-0.260206	0.00129138				lpg2372_ig	ig	-	0.60509	0.0839649			0.8038
lpg1960	-	hypothetical protein	96.9446	1284.11	0	61.3516	57.5483	0	38.859	2.95013	75.4043	89.109	0	97.9446	161.933	0.218354	0.00145093				lpg2374	-	mannose-6-phosphate isomerase	0.0844187	0.354004			-0.304204
lpg1965	-	hypothetical protein	1358.71	1692.55	445.554	325.43	584.862	1322	916.888	961.32	2479.4	1547.34	1313.23	1359.71	1159.86	-0.0690404	0.237755				lpg2375	-	hypothetical protein	0.305163	0.151719			0.165546
lpg1968	-	hypothetical protein	559.036	1236.72	1217.76	932.278	409.659	412.675	1221.28	717.303	993.471	2651.32	2187.47	560.036	1198.99	0.330602	0.179171				lpg2380	-	hypothetical protein	0.415014	0.226179			0.399311
lpg1969	-	hypothetical protein	6293.55	9378.71	6348.73	6993.64	5539.13	5652.24	17100.3	13765.3	15553.5	18116.8	17903.9	6294.55	11636.2	0.266848	0.212593				lpg2381	mgt	magnesium-transporting ATPase, P-type	0.716884	0.010432			1.0417
lpg1971_ig	ig	-	2778.05	3627.24	4677.48	6059.14	4913.35	6259.34	5701.64	5951.67	8584.04	8539.1	7812.21	2779.05	6213.52	0.349441	0.118189				lpg2382_ig	ig	-	0.389493	0.125939			0.345002
lpg1978	-	hypothetical teichoic acid biosynthesis protein)	571.312	4316.2	566.955	425.905	247.671	855.988	2211.26	1873.75	1361.94	1761.99	1956.58	572.312	1558.82	0.435165	0.135087				lpg2384	kup	Kup system potassium uptake protein	0.481894	0.0793255			0.541635
lpg1979	-	hypothetical protein	0.724513	6.15991	2.08593	5.7795	1.70514	0	3.23825	6.3217	2.33209	3.51168	4.55982	1.72451	4.5694	0.423193	0.105906				lpg2391	sdbC	SdbC	0.547169	0.0543868			0.680542
lpg1989_ig	ig	-	3575.68	7036.04	4296.59	5855.97	2444.74	3764.38	11395.4	11174.7	12060.4	9940.7	10059.4	3576.68	7803.83	0.338827	0.152608				lpg2396	-	transcriptional regulator	0.480971	0.101275			0.539671
lpg1993	-	polysaccharide deacetylase	0.520457	0	0	0	0	0	0	0	0	0	1.65812	1.52046	1.16581	-0.115346	0.238287				lpg2397	-	secreted peptidase	0.339121	0.257261			0.23781
lpg1993_ig	ig	-	745.752	756.248	469.751	543.718	329.944	663.457	1063.53	1345.68	1539.96	589.524	936.421	746.752	824.823	0.0431845	0.387652				lpg2399	-	hypothetical virulence protein	0.383833	0.110716			0.332958
lpg1996	-	hypothetical protein	152.51	299.94	390.903	220.51	700.811	242.461	369.161	351.908	274.021	748.866	237.94	153.51	384.652	0.398931	0.107792				lpg2404_ig	ig	-	0.40248	0.242626			0.372639
lpg2028_ig	ig	-	361.008	45.0148	52.5654	31.1204	377.261	1167.29	211.874	237.696	286.847	208.506	139.696	362.008	276.787	-0.116572	0.0959168				lpg2405	mutT	mutator MutT protein	-0.230049	0.107025			-0.973401
lpg2035_ig	ig	-	2.45662	0	0	0	0	0	0	0	1.55473	0	3.31623	3.45662	1.4871	-0.366313	0.0550739				lpg2413	-	hypothetical protein	0.22167	0.323212			-0.0121289
lpg2047	-	ABC transporter, permease	495.981	732.082	207.341	91.5829	277.085	264.778	509.794	222.945	442.32	485.051	447.691	496.981	369.067	-0.129235	0.197585				lpg2416	legA1	ankyrin repeat family protein	0.416222	0.104433			0.401883
lpg2057	intD	Prophage dlp12 integrase	86.8066	192.853	0	10.6698	368.309	55.6033	75.405	84.2894	49.7513	29.8493	94.0981	87.8066	97.0828	0.0436151	0.124156				lpg2417	-	hypothetical protein	0.0309688	0.3684			-0.417947
lpg2059_ig	ig	-	670.367	1731.41	1762.61	1109.66	1809.15	976.651	2605.87	1654.6	2262.13	1366.04	2406.34	671.367	1769.45	0.420878	0.0872924				lpg2417_ig	ig	-	0.351168	0.335			0.263446
lpg2072	-	hypothetical protein	1.22831	0	0	0	1.70514	0	2.77565	2.52868	2.72077	4.82856	2.07264	2.22831	2.66314	0.0774192	0.380149				lpg2419	-	hypothetical protein	0.456275	0.0872924			0.487117
lpg2072_ig	ig	-	180.3	131.727	1193.15	96.4732	924.184	473.952	1099.62	431.562	354.478	388.041	89.9528	181.3	519.314	0.457033	0.138173				lpg2420_ig	ig	-	0.318856	0.17124			0.194686
lpg2073	-	hypothetical protein	297.216	762.408	1788.06	905.159	352.111	540.146	696.687	507.001	777.753	1174.22	661.174	298.216	817.471	0.437941	0.0910216				lpg2424	-	hypothetical protein	0.45574	0.106233			0.485978
lpg2075	dam	DNA adenine methylase	935.388	2207.62	1428.44	292.976	920.347	1478.22	1418.82	981.128	1426.46	1760.67	4912.58	936.388	1683.73	0.254815	0.264041				lpg2438	-	florfenicol efflux pump	0.378559	0.37146			0.321734
lpg2077	-	TraI	0.845265	0	0	0	0	0	0	0	0	0	0	1.84527	1	-0.266059	0.13085				lpg2440_ig	ig	-	0.227723	0.229631			0.000750715
lpg2078	-	TraD	289.411	1225.35	1458.9	1660.05	1650.57	589.697	730.457	512.901	351.369	1381.85	331.623	290.411	990.276	0.532743	0.062415				lpg2441	-	DNA binding protein	0.0943615	0.361663			-0.283046
lpg2087	traC	TraC	3593.73	4834.58	5204.39	11772	5013.95	4781.13	2016.04	1714.02	5458.65	1852.85	2918.7	3594.73	4557.63	0.103072	0.406647				lpg2443	-	hypothetical protein	0.431743	0.116845			0.434911
lpg2096_ig	ig	-	9.29614	0	6.25778	0	12.7885	15.1301	8.78955	8.42894	36.5361	88.231	145.914	10.2961	33.2076	0.508563	0.364241				lpg2450	-	integral membrane protein	0.550084	0.0853317			0.686745
lpg2097	-	hypothetical protein	234.193	2067.36	353.356	295.199	104.866	540.903	247.958	204.402	350.591	605.326	425.721	235.193	520.568	0.345054	0.226179				lpg2452	legA14	ankyrin repeat-containing protein	0.0811855	0.388341			-0.311085
lpg2100	-	predicted phosphatidoglycerophosphate synthase	95.3381	0	129.745	431.684	235.309	35.1776	111.951	131.07	227.768	503.049	0	96.3381	181.575	0.275259	0.19749				lpg2455_ig	ig	-	0.272584	0.220131			0.0962174
lpg2106	-	hypothetical protein	1098.28	1636.17	612.011	3580.62	3050.06	979.677	2204.79	2805.15	2266.41	2556.07	1712.42	1099.28	2141.34	0.289577	0.197469				lpg2456	legA15	ankyrin repeat-containing protein	0.234964	0.247038			0.0161604
lpg2107	-	hypothetical protein	152.686	571.924	161.034	317.873	402.838	365.393	474.173	1392.88	295.01	327.464	315.456	153.686	463.405	0.479325	0.0853879				lpg2462_ig	ig	-	0.665271	0.242626			0.931865
lpg2111	-	peptide methionine sulfoxide reductase	43.3274	81.5004	103.462	161.826	157.299	59.3858	187.819	109.576	38.8682	67.1609	201.461	44.3274	117.836	0.424605	0.102043				lpg2483	-	hypothetical protein	0.125371	0.0642125			-0.217057
lpg2120	-	transposase, IS4 family, Tn5	367.036	149.259	222.36	1232.37	1356.44	697.878	468.159	519.644	1525.58	899.869	315.042	368.036	739.659	0.303142	0.22981				lpg2485	-	TPR domain protein	-1.08924	7.81584e-13			-2.80178
lpg2126	kup2	Kup system potassium uptake protein	0.920865	0	1.66874	0	0	0	0	0	0	0	0	1.92087	1.16687	-0.216473	0.150706				lpg2490	lepB	LepB	0.45326	0.0839649			0.4807
lpg2127_ig	ig	-	136.023	437.828	548.182	19.1168	759.212	1353.77	252.121	948.256	258.862	191.387	198.559	137.023	497.729	0.560201	0.102043				lpg2490_ig	ig	-	0.500501	0.198841			0.581231
lpg2133	-	proline/glycine betaine transporter	104.197	271.036	246.557	228.957	198.648	153.571	67.0781	56.8953	121.657	63.6493	274.833	105.197	169.288	0.206625	0.286369				lpg2491	-	hypothetical protein	0.311865	0.33858			0.179807
lpg2147	-	hypothetical protein	314.897	594.195	1159.78	2523.86	3381.28	594.236	941.869	927.605	1057.22	643.955	643.763	315.897	1247.78	0.596592	0.0455052				lpg2492_ig	ig	-	0.454524	0.110716			0.48339
lpg2148	-	hypothetical protein	779.193	523.593	904.458	2085.51	612.57	402.84	1755.13	965.535	2285.45	2512.17	793.823	780.193	1285.11	0.216738	0.290919				lpg2493	-	small heat shock protein HspC2	0.359702	0.13085			0.281606
lpg2151	-	aminoglycoside 6-adenylyltransferase	219.703	2175.87	958.692	1435.09	872.603	543.172	330.764	686.537	1965.18	457.397	555.054	220.703	999.036	0.655773	0.0261904				lpg2506	-	sensor histidine kinase/response regulator LuxN	-0.0730356	0.228226			-0.639272
lpg2151_ig	ig	-	8.37318	0	0	0	0	26.4778	89.2833	13.4863	0	18.4363	0	9.37318	15.7684	0.2259	0.073963				lpg2507	-	hypothetical protein	0.392299	0.110716			0.350973
lpg2152_ig	ig	-	141.481	144.995	347.933	200.504	133.001	96.0764	618.044	324.514	678.25	489.441	492.875	142.481	353.563	0.394709	0.133307				lpg2509_ig	ig	-	0.416209	0.198841			0.401855
lpg2153	-	Sid related protein-like	1.58286	2.84304	3.75467	1.77831	0	1.89127	6.0139	3.37158	0	4.82856	3.73076	2.58286	3.82121	0.170099	0.340758				lpg2511	sidC	SidC, interaptin	0.342546	0.219505			0.245097
lpg2156	-	Sid related protein-like	6690.08	5800.74	5825.58	9100.94	10159.2	3498.09	8016.53	4434.46	5959.66	5476.03	6855.89	6691.08	6513.71	-0.0116677	0.357064				lpg2512_ig	ig	-	0.410296	0.133548			0.389272
lpg2157_ig	ig	-	53.2988	0	6.25778	518.377	519.64	74.516	346.031	15.1721	375.467	131.249	88.7092	54.2988	208.542	0.584403	0.311027				lpg2515	-	structural toxin protein (hemagglutinin/hemolysin) RtxA	0.436127	0.123931			0.44424
lpg2162_ig	ig	-	749.809	340.691	1126.4	1108.78	673.529	376.741	325.676	161.836	396.067	1092.57	483.755	750.809	609.604	-0.0904815	0.218164				lpg2517	-	transcriptional regulator, AsnC family	0.34061	0.149622			0.240978
lpg2166	-	hypothetical protein	3.15669	3.79072	0	3.55662	0	5.6738	4.16347	5.05736	5.05287	5.70648	4.55982	4.15669	4.75611	0.0585043	0.371405				lpg2526	-	hypothetical protein	-0.0565439	0.257261			-0.604177
lpg2170	-	hypothetical protein	0.483009	2.3692	0	0	1.70514	0	0	1.68579	1.55473	0	0	1.48301	1.73148	0.067275	0.398988				lpg2527	-	hypothetical protein with coiled coil domain	0.0664005	0.398988			-0.342548
lpg2171	-	hypothetical protein	1789.6	1165.17	1970.37	1229.26	1690.64	1709.71	540.326	1226.41	1452.89	1100.03	1732.32	1790.6	1382.71	-0.112268	0.242626				lpg2531	-	chorismate mutase/prephenate dehydratase (P-protein)	0.654215	0.0321204			0.908339
lpg2180	-	sensory box histidine kinase/response regulator	371.61	455.36	357.945	387.227	169.235	111.207	441.328	600.14	758.319	888.456	721.28	372.61	490.05	0.118985	0.388341				lpg2533_ig	ig	-	0.433644	0.107792			0.438956
lpg2183	-	regulatory protein, SyrP-like	103.198	380.019	129.745	214.286	474.028	64.6814	128.605	422.711	77.7364	28.9714	201.047	104.198	213.183	0.310894	0.249668				lpg2536	-	ferredoxin reductase	0.427679	0.108094			0.426264
lpg2186	pksJ	polyketide synthase, type I	194.435	1346.18	995.821	798.46	556.301	388.088	169.777	2129.99	623.446	1599.13	555.469	195.435	917.267	0.671492	0.0262395				lpg2538	-	hypothetical protein	0.531793	0.070799			0.647821
lpg2196	-	ornithine cyclodeaminase	374.71	108.035	80.0996	453.469	318.86	87.7548	290.055	332.522	213.386	193.582	807.088	375.71	289.485	-0.113227	0.171699				lpg2542	-	hypothetical protein	0.179988	0.345851			-0.10083
lpg2203	-	alginate O-acetylation protein AlgJ	171.023	125.094	27.5342	9.78069	20.4616	30.6385	277.102	110.841	106.888	232.649	223.846	172.023	117.483	-0.16561	0.0804199				lpg2544	mltA	membrane-bound lytic murein transglycosylase A	0.435932	0.101663			0.443826
lpg2206	-	hypothetical protein	0.54732	0	0	0	0	0	0	0	0	0	0	1.54732	1	-0.18958	0.197585				lpg2544_ig	ig	-	0.841769	0.00501434			1.30746
lpg2216	-	purine NTPase, putative	111.004	1059.51	55.0685	443.243	154.741	865.066	645.8	165.629	349.814	314.296	508.627	112.004	457.179	0.610852	0.0549092				lpg2545	-	hypothetical protein	0.625231	0.0306309			0.84666
lpg2217_ig	ig	-	2272.39	6635.18	418.437	2643.46	2056.39	699.769	583.811	487.614	1267.88	895.918	1022.23	2273.39	1672.07	-0.133419	0.110716				lpg2549	-	transcriptional regulator, AraC-family	0.13941	0.0853879			-0.187181
lpg2219	-	hypothetical protein	272.22	559.605	957.44	705.544	781.379	1040.58	773.017	760.712	1372.82	405.16	574.537	273.22	794.079	0.463351	0.070799				lpg2552	-	hypothetical protein	0.418637	0.110716			0.407023
lpg2221	-	hypothetical protein	284.666	281.461	502.291	285.418	960.418	911.213	624.52	720.674	1080.54	181.73	650.396	285.666	620.866	0.33714	0.162829				lpg2556	legK3	putative protein kinase	0.713221	0.0312083			1.0339
lpg2224_ig	ig	-	29.1081	9.00295	8.76089	0	0	278.016	6.0139	71.646	109.997	432.376	32.3333	30.1081	95.8146	0.502749	0.233809				lpg2557	-	hypothetical; probable transcriptional regulator-like	-0.0564143	0.18004			-0.603901
lpg2227	-	acetyl CoA carboxylase alpha subunit	169.888	586.14	122.652	188.945	120.638	278.395	390.903	21.9152	207.945	164.171	92.4399	170.888	218.415	0.106569	0.369724				lpg2564_ig	ig	-	0.425216	0.259476			0.421023
lpg2229	-	saframycin Mx1 synthetase B	6.73908	8.52911	14.6015	11.1144	8.0994	6.80856	15.7287	14.7506	15.936	16.2415	7.87605	7.73908	12.9686	0.224203	0.226085				lpg2566	-	ISxcC1 transposase	0.62509	0.0306309			0.846359
lpg2230	-	acyl CoA ligase	16.1507	2.84304	0	28.4529	19.6091	0	81.8816	26.1297	0	5.70648	26.9444	17.1507	20.1567	0.070138	0.09842				lpg2571	-	hypothetical protein	0.287859	0.0410518			0.128723
lpg2232	fabH	3-oxoacyl-(acyl carrier protein) synthase III FabH	262.061	687.067	124.321	463.694	3129.35	503.077	452.893	560.103	768.036	616.3	298.046	263.061	761.289	0.461493	0.130333				lpg2572	-	hypothetical protein	-0.781967	0.000298696			-2.1479
lpg2233	-	acyl carrier protein	0.416366	1.89536	0	0	0	0	0	0	0	0	0	1.41637	1.18954	-0.0757979	0.271264				lpg2577	-	hypothetical protein	0.644168	0.0549092			0.886959
lpg2234	-	multidrug resistance protein D	0.437856	0	0	0	0	0	0	0	0	0	0	1.43786	1	-0.157716	0.225271				lpg2581	-	2-oxoisovalerate dehydrogenase, E1 component, alpha and beta fusion	-0.109287	0.223846			-0.716416
lpg2235	-	sterol desaturase	124.208	924.935	333.331	215.62	3776.02	231.869	473.248	255.818	340.097	186.119	210.995	125.208	695.806	0.744854	0.0499115				lpg2582_ig	ig	-	0.476113	0.0806088			0.529332
lpg2239	-	hypothetical protein	12023.3	15301.7	25772.9	17512.8	5948.37	9091.33	8628.1	4530.55	8192.25	8040.44	4132.44	12024.3	10716.1	-0.0500236	0.257261				lpg2584	sidF	SidF, inhibitor of growth family, member 3	0.206454	0.280094			-0.0445094
lpg2240_ig	ig	-	569.859	398.499	1331.24	1245.26	1209.37	776.933	1375.33	852.166	819.342	665.464	684.802	570.859	936.84	0.215136	0.238287				lpg2584_ig	ig	-	0.477415	0.123213			0.532102
lpg2243	-	uracil phosphoribosyltransferase	413.461	608.884	937.416	165.827	2392.31	497.782	551.428	651.978	1801.93	974.931	4762.11	414.461	1335.46	0.508146	0.117562				lpg2585	pcgL	D-alanyl-D-alanine dipeptidase	0.461179	0.0796923			0.497551
lpg2246	-	hypothetical protein	184.405	322.211	442.216	1024.75	914.379	646.435	840.096	327.043	727.613	767.303	1059.95	185.405	708.2	0.582034	0.0333251				lpg2586	-	cysteine protease, papain C1 family	0.528253	0.0762305			0.640287
lpg2246_ig	ig	-	3.6052	0	0	0	0	4.9173	0	0	0	0	13.6795	4.6052	2.85968	-0.206932	0.0444685				lpg2596	-	signal peptide protein, LysM domain protein	0.224359	0.228944			-0.00640751
lpg2247	-	DedA family protein	4.8765	93.8202	0	0	0	0	43.0225	0	11.2718	7.46233	0	5.8765	16.5577	0.449881	0.184169				lpg2604	-	hypothetical protein	0.123184	0.387652			-0.221712
lpg2252	-	glutamine synthetase	297.961	472.892	481.849	411.234	162.414	343.833	443.178	2231.14	1347.17	285.763	398.362	298.961	658.784	0.343128	0.218164				lpg2607	pepO	metallopeptidase PepO, peptidase, M13 family	0.0242405	0.312519			-0.432265
lpg2254	-	hypothetical protein	295.811	382.389	321.233	317.428	167.956	59.3858	377.488	419.761	392.958	812.955	632.571	296.811	389.412	0.11793	0.398988				lpg2619_ig	ig	-	0.580168	0.0306267			0.750764
lpg2300	legA3	ankyrin repeat domain protein	310.394	434.511	141.426	1955.25	245.54	246.621	414.034	219.995	299.285	147.491	908.647	311.394	502.28	0.207636	0.387652				lpg2620	-	chromosome segregation SMC protein	0.2467	0.212593			0.0411355
lpg2313	-	hypothetical protein	365.094	1549.46	797.658	588.62	489.374	1579.97	883.118	1314.91	990.362	746.672	978.703	366.094	992.884	0.433306	0.0862861				lpg2623_ig	ig	-	0.621473	0.101275			0.838663
lpg2322	legA5	cardiac ankyrin repeat protein	983.511	633.523	697.117	1554.24	2511.24	1209.65	1308.72	1178.37	5900.97	1772.08	1805.69	984.511	1858.16	0.275863	0.240524				lpg2635	mviN	integral membrane protein (putative virulence factor) MviN, possible role in motility	0.344553	0.22891			0.249369
lpg2330	ispA	geranyltranstransferase	0.437856	0	2.08593	0	5.54169	1.89127	0	0	0	0	0	1.43786	1.95189	0.13274	0.407407				lpg2638	-	hypothetical protein	0.0797244	0.403854			-0.314194
lpg2341_ig	ig	-	160.523	865.705	380.473	222.733	535.413	363.123	223.439	241.489	433.38	321.319	304.264	161.523	390.134	0.38298	0.111796				lpg2639	enhC	enhanced entry protein EnhC	0.0480811	0.286369			-0.381532
lpg2351	-	hypothetical protein	23164	27998.7	18619	13874.8	27055.4	16597.8	14894.6	13049.7	18016.6	14045	19373.8	23165	18353.5	-0.101114	0.262072				lpg2642	-	sensory box/GGDEF family protein	0.215334	0.357064			-0.0256131
lpg2355	-	amidase (enantiomer selective)	280.505	666.692	1752.18	314.316	1706.41	421.375	609.717	709.295	1206.08	730.869	1241.93	281.505	936.887	0.522201	0.062415				lpg2644_ig	ig	-	0.659882	0.0408136			0.920397
lpg2356_ig	ig	-	113.204	414.61	118.063	512.153	94.2088	69.9769	136.932	261.297	302.395	324.831	503.238	114.204	274.77	0.381288	0.149622				lpg2645	uvrC	excinuclease ABC subunit	0.629833	0.062415			0.856454
lpg2364_ig	ig	-	316.362	989.377	953.686	1195.02	1572.99	678.965	600.002	271.833	745.492	253.719	703.87	317.362	797.496	0.400173	0.114946				lpg2648_ig	ig	-	0.752272	0.0680393			1.11701
lpg2372	-	hypothetical protein	311.896	555.34	266.999	316.539	569.515	561.328	167.464	1091.97	415.501	211.14	1107.21	312.896	527.3	0.226659	0.277058				lpg2655	-	sensory box protein, EAL domain, GGDEF domain, signal transduction protein	0.52745	0.0509435			0.638579
lpg2372_ig	ig	-	662.388	9094.88	317.895	5338.48	766.032	1601.15	1010.34	4124.28	963.543	2283.91	1210.84	663.388	2672.13	0.60509	0.0839649				lpg2655_ig	ig	-	0.409306	0.102043			0.387166
lpg2374	-	mannose-6-phosphate isomerase	7250.76	2147.44	3280.33	29542.1	6346.09	14793.1	6804.96	5931.02	3741.45	7348.2	8132.23	7251.76	8807.7	0.0844187	0.354004				lpg2659	-	ATPase N2B (nucleotide (GTP) binding protein)	0.792274	0.133548			1.20213
lpg2375	-	hypothetical protein	203.15	483.316	343.344	407.233	588.698	336.267	544.027	319.878	336.21	533.776	219.286	204.15	412.203	0.305163	0.151719				lpg2666	-	probable hydrolase	0.164179	0.407821			-0.134472
lpg2380	-	hypothetical protein	128.311	100.928	743.007	7.55781	828.696	532.959	296.069	159.728	324.938	170.317	188.196	129.311	336.24	0.415014	0.226179				lpg2679	-	D-isomer specific 2-hydroxyacid dehydrogenase	0.0806024	0.354004			-0.312326
lpg2381	mgt	magnesium-transporting ATPase, P-type	153.459	1698.24	789.732	838.028	1225.14	1037.93	329.377	398.267	855.878	261.181	604.383	154.459	804.816	0.716884	0.010432				lpg2683	-	DlpA protein	0.298441	0.196534			0.151242
lpg2382_ig	ig	-	179.267	226.021	274.925	621.074	640.705	719.06	247.032	297.12	169.854	296.298	917.767	180.267	441.986	0.389493	0.125939				lpg2684	-	hypothetical protein	-0.0720455	0.268342			-0.637165
lpg2384	kup	Kup system potassium uptake protein	672.266	3329.2	4108.86	2707.92	869.619	1544.03	1282.81	1472.54	882.697	1315.13	2898.39	673.266	2042.12	0.481894	0.0793255				lpg2686	dotA	DotA	-1.38109	2.46387e-17			-3.42285
lpg2391	sdbC	SdbC	159.924	806.949	477.26	1283.49	323.123	414.944	464.921	402.06	316.776	232.21	940.981	160.924	567.272	0.547169	0.0543868				lpg2687	icmV	IcmV	-1.53548	1.81171e-17			-3.7514
lpg2396	-	transcriptional regulator	165.729	392.339	117.646	409.9	784.363	390.358	70.3164	986.186	725.669	450.373	709.259	166.729	504.641	0.480971	0.101275				lpg2692_ig	ig	-	0.61872	0.0284685			0.832804
lpg2397	-	secreted peptidase	60.0877	0	60.0747	43.124	0	77.1637	167.927	155.935	65.6873	525.436	228.405	61.0877	133.375	0.339121	0.257261				lpg2696	miaA	tRNA delta(2)-isopentenylpyrophosphate transferase	-0.268233	2.85051e-07			-1.05466
lpg2399	-	hypothetical virulence protein	686.671	1548.98	2284.51	1454.66	1323.19	3483.72	945.57	1835.82	1623.91	1259.38	872.583	687.671	1664.23	0.383833	0.110716				lpg2704	petB	ubiquinol-cytochrome c reductase, cytochrome b	0.21048	0.000735787			-0.0359434
lpg2401	-	putative secreted esterase	1.45728	3.79072	0	0	0	0	0	0	0	0	0	2.45728	1.37907	-0.250868	0.102043				lpg2718	-	hypothetical protein	0.360201	0.269982			0.282668
lpg2404_ig	ig	-	29.8653	122.724	0	0	185.434	190.64	36.546	192.601	25.653	14.4857	1.65812	30.8653	77.9742	0.40248	0.242626				lpg2719	-	hypothetical protein	0.359745	0.354004			0.281698
lpg2405	mutT	mutator MutT protein	1905.61	1456.11	956.606	749.557	3309.67	1282.28	577.334	350.222	465.252	1037.7	1030.93	1906.61	1122.57	-0.230049	0.107025				lpg2721_ig	ig	-	0.744581	0.0601396			1.10064
lpg2413	-	hypothetical protein	761.087	2587.16	299.539	2585.66	728.946	610.501	892.37	1303.96	476.136	672.926	2529.04	762.087	1269.62	0.22167	0.323212				lpg2723	-	transcriptional regulator	0.485032	0.070799			0.548312
lpg2416	legA1	ankyrin repeat family protein	247.621	652.003	601.998	1069.21	159.856	501.564	773.48	937.719	323.772	771.253	681.9	248.621	648.276	0.416222	0.104433				lpg2731	-	aminotransferase class II	0.687525	0.0793255			0.979224
lpg2417	-	hypothetical protein	641.528	673.326	254.483	570.837	1211.07	670.644	604.628	264.247	1319.19	711.994	609.772	642.528	690.019	0.0309688	0.3684				lpg2737	-	uroporphyrinogen III methylase	-0.0666469	0.0660666			-0.625676
lpg2417_ig	ig	-	656.584	735.873	1498.53	323.207	134.279	956.603	800.774	9605.2	189.677	253.28	253.692	657.584	1476.11	0.351168	0.335				lpg2743_ig	ig	-	0.632752	0.0352097			0.862665
lpg2419	-	hypothetical protein	45.5072	80.5527	184.396	76.4672	240.85	65.4379	42.5599	130.227	172.575	136.078	190.683	46.5072	132.983	0.456275	0.0872924				lpg2744	-	hypothetical protein	0.327232	0.18004			0.21251
lpg2420_ig	ig	-	243.379	338.795	347.933	1042.09	474.88	350.263	686.51	400.796	172.575	418.329	850.199	244.379	509.237	0.318856	0.17124				lpg2745	-	hypothetical protein	0.545477	0.110716			0.676942
lpg2424	-	hypothetical protein	296.618	1613.42	177.304	621.963	1095.55	1309.14	798.923	400.375	1593.21	337.122	542.618	297.618	849.962	0.45574	0.106233				lpg2758	-	hypothetical protein	0.425624	0.127262			0.42189
lpg2433_ig	ig	-	2.94625	0	0	1.77831	1.70514	6.43031	0	0	0	0	1.65812	3.94625	2.15719	-0.262297	0.0770205				lpg2761	-	hypothetical protein	0.398975	0.122545			0.365181
lpg2435	-	hypothetical protein	3.28519	0	4.58904	3.11204	4.68912	3.02603	4.62608	2.52868	3.88682	6.58441	6.63246	4.28519	4.96747	0.0641652	0.404657				lpg2767	-	L-sorbosone dehydrogenase	0.523798	0.193645			0.630808
lpg2438	-	florfenicol efflux pump	236.377	253.03	312.889	8.44696	514.525	625.631	241.019	73.7532	766.481	295.42	2574.22	237.377	567.542	0.378559	0.37146				lpg2797	-	ribosomal RNA large subunit methyltransferase J	-0.113535	0.148108			-0.725455
lpg2440_ig	ig	-	5259.95	5322.17	6715.02	5210.89	8110.48	5297.44	10661.7	16076.5	9507.55	8647.52	13317.2	5260.95	8887.64	0.227723	0.229631				lpg2799	-	O-acetyltransferase	0.105781	0.410864			-0.258744
lpg2441	-	DNA binding protein	395.382	316.999	597.409	372.111	582.304	388.088	652.277	419.34	686.801	299.81	600.652	396.382	492.579	0.0943615	0.361663				lpg2800	frgA	siderophore biosynthetic protein, iron repressed gene FrgA	0.265345	0.235866			0.0808111
lpg2443	-	hypothetical protein	491.113	807.423	1172.71	747.779	2192.8	158.488	924.753	2788.71	1496.04	1884.02	1115.91	492.113	1329.86	0.431743	0.116845				lpg2803	-	hypothetical protein	0.430782	0.110716			0.432867
lpg2450	-	integral membrane protein	205.517	452.517	2451.8	533.492	563.547	184.966	515.345	213.674	1280.71	214.213	908.647	206.517	732.891	0.550084	0.0853317				lpg2807	-	patatin family protein	0.369328	0.212359			0.30209
lpg2452	legA14	ankyrin repeat-containing protein	260.244	228.865	591.569	72.9106	151.331	105.911	395.067	306.813	474.581	497.342	315.042	261.244	314.943	0.0811855	0.388341				lpg2809	pepN	aminopeptidase N	0.364965	0.164768			0.292805
lpg2455_ig	ig	-	18.0274	17.0582	18.7733	13.3373	15.3462	26.4778	46.2608	63.6385	58.3023	47.8467	39.3802	19.0274	35.6421	0.272584	0.220131				lpg2810	prkA	serine protein kinase	0.162389	0.405271			-0.138282
lpg2456	legA15	ankyrin repeat-containing protein	4524.87	3162.88	3793.47	16113.7	7196.1	6287.71	7281.44	5809.22	4411.15	9560.56	14117.6	4525.87	7774.38	0.234964	0.247038				lpg2811	-	hypothetical protein	0.848667	0.10809			1.32214
lpg2462_ig	ig	-	455.419	663.849	596.992	523.267	16526.2	511.399	619.894	423.976	329.991	268.205	643.349	456.419	2111.71	0.665271	0.242626				lpg2812	-	sporulation protein	-0.312102	0.0403388			-1.14801
lpg2471	hypE	hydrogenase expression/formation protein HypE	1.28133	0	0	3.55662	1.70514	2.26952	1.85043	0	0	0	0	2.28133	1.93817	-0.0707968	0.228226				lpg2813_ig	ig	-	0.4082	0.107792			0.384811
lpg2483	-	hypothetical protein	31.0456	0	193.574	0	7.67311	63.9249	3.23825	90.6111	3.88682	8.77921	46.0127	32.0456	42.77	0.125371	0.0642125				lpg2814	-	aminopeptidase	0.242441	0.387652			0.0320709
lpg2485	-	TPR domain protein	125.152	4.26456	0	6.66866	0	1.51301	0	41.7232	7.38496	31.1662	0	126.152	10.2721	-1.08924	7.81584e-13				lpg2815	-	hypothetical protein	-1.67694	1.36178e-17			-4.05242
lpg2490	lepB	LepB	1361.22	6315.33	4144.74	2181.54	1341.52	3465.94	5552.68	3055.91	4890.01	5284.64	2439.5	1362.22	3868.18	0.45326	0.0839649				lpg2816	rep	ATP-dependent DNA helicase Rep	0.0366489	0.387652			-0.40586
lpg2490_ig	ig	-	121.753	959.525	34.6264	20.006	1262.23	199.34	510.719	372.981	143.424	184.802	188.611	122.753	388.626	0.500501	0.198841				lpg2819	-	tyrosine phosphatase II superfamily protein	0.225843	0.250084			-0.00324973
lpg2491	-	hypothetical protein	100.447	19.4274	84.2714	9.78069	506.852	194.801	207.248	490.564	226.602	205.872	124.773	101.447	208.019	0.311865	0.33858				lpg2824	recN	DNA repair protein RecN	0.471224	0.110716			0.518929
lpg2492_ig	ig	-	340.201	930.621	545.678	296.977	3001.47	1241.43	1191.68	1081.43	281.794	479.345	656.614	341.201	971.703	0.454524	0.110716				lpg2827	-	hypothetical protein	0.341637	0.230025			0.243164
lpg2493	-	small heat shock protein HspC2	159.137	772.358	176.052	455.247	520.066	191.775	227.14	346.851	219.605	371.36	375.563	160.137	366.602	0.359702	0.13085				lpg2828	-	hypothetical protein	-0.0096975	0.257261			-0.504486
lpg2506	-	sensor histidine kinase/response regulator LuxN	687.663	262.507	1570.7	437.908	980.879	637.357	493.602	226.317	572.14	275.228	354.008	688.663	582.065	-0.0730356	0.228226				lpg2829	sidH	SidH	0.28224	0.205624			0.116766
lpg2507	-	hypothetical protein	649.082	1118.26	521.065	1661.83	863.651	2410.61	1240.25	2942.54	1575.72	1779.11	1919.27	650.082	1604.23	0.392299	0.110716				lpg2831	vipD	VipD	0.0635299	0.380149			-0.348656
lpg2508	-	hypothetical protein	0.899375	0	0	1.77831	2.13142	0	2.31304	1.68579	2.33209	0	2.9017	1.89937	2.31423	0.0857968	0.410259				lpg2832	-	hypothetical protein	0.0509124	0.347172			-0.375507
lpg2509_ig	ig	-	827.019	945.31	10061.7	1700.06	1179.53	461.469	658.753	1518.47	1873.06	2264.16	917.352	828.019	2158.98	0.416209	0.198841				lpg2837	-	phospholipase/lecithinase/hemolysin, lysophospholipase A, glycerophospholipid-cholesterol acyltransferase	0.450137	0.379758			0.474056
lpg2511	sidC	SidC, interaptin	136.766	374.333	1052.14	60.9071	425.005	180.427	157.749	160.15	306.67	187.436	116.897	137.766	303.172	0.342546	0.219505				lpg2838_ig	ig	-	0.375617	0.127262			0.315474
lpg2512_ig	ig	-	148.4	247.344	169.794	406.343	791.183	316.22	1046.42	187.544	265.47	304.638	97.8288	149.4	384.278	0.410296	0.133548				lpg2842	-	PhoH protein (phosphate starvation inducible protein)	0.259622	0.309086			0.0686322
lpg2515	-	structural toxin protein (hemagglutinin/hemolysin) RtxA	281.117	98.0848	200.249	1350.63	442.056	503.834	726.757	1202.39	1267.88	1085.55	813.72	282.117	770.114	0.436127	0.123931				lpg2845_ig	ig	-	0.142172	0.367342			-0.181303
lpg2517	-	transcriptional regulator, AsnC family	402.423	968.528	476.426	355.217	1306.56	1340.53	1332.77	839.944	1191.7	644.833	371.832	403.423	883.834	0.34061	0.149622				lpg2848_ig	ig	-	0.435815	0.0918667			0.443576
lpg2526	-	hypothetical protein	2520.02	2374.88	845.218	754.003	1653.13	1001.62	2405.1	3451.23	3753.89	3554.7	2328.82	2521.02	2213.26	-0.0565439	0.257261				lpg2854	-	hypothetical protein	0.228292	0.270086			0.00196257
lpg2527	-	hypothetical protein with coiled coil domain	953.418	697.018	648.723	714.88	465.928	592.723	1287.9	2279.18	1787.55	993.367	1643.61	954.418	1112.09	0.0664005	0.398988				lpg2860	-	hypothetical protein	0.496632	0.0796923			0.572997
lpg2531	-	chorismate mutase/prephenate dehydratase (P-protein)	45.6677	24.1658	211.513	412.567	54.5644	187.992	307.171	133.599	238.651	295.859	228.82	46.6677	210.49	0.654215	0.0321204				lpg2862	legC8	coiled-coil containing protein	-0.022133	0.183376			-0.530949
lpg2533_ig	ig	-	125.628	348.746	256.986	223.622	1037.15	278.016	144.334	252.447	234.375	172.072	479.195	126.628	343.694	0.433644	0.107792				lpg2871	ptsP	phosphoenolpyruvate protein phosphotransferase PtsP	-1.56264	1.77703e-19			-3.80919
lpg2536	-	ferredoxin reductase	3148.65	2765.8	4169.77	4124.79	8986.07	4311.71	13693.6	9941.51	13251.7	16418	6649.04	3149.65	8432.21	0.427679	0.108094				lpg2877	-	hypothetical protein	0.569305	0.0447773			0.727647
lpg2538	-	hypothetical protein	239.459	1065.67	266.581	1146.56	589.124	1072.35	1312.88	1639.43	539.102	210.262	329.55	240.459	818.151	0.531793	0.070799				lpg2884	-	hypothetical protein	0.544512	0.0490515			0.674887
lpg2542	-	hypothetical protein	320.484	102.823	356.693	542.829	217.831	233.004	1002.47	706.766	415.112	927.084	351.106	321.484	486.572	0.179988	0.345851				lpg2885	-	hypothetical protein	0.423034	0.238287			0.416379
lpg2544	mltA	membrane-bound lytic murein transglycosylase A	294.468	859.545	1267.83	307.647	1292.07	789.415	1454.44	630.485	311.723	776.96	361.884	295.468	806.199	0.435932	0.101663				lpg2888	-	hypothetical protein	-0.0415922	0.13085			-0.572359
lpg2544_ig	ig	-	53.1169	686.594	861.488	75.5781	208.453	768.611	74.0172	335.472	116.216	309.028	313.798	54.1169	375.925	0.841769	0.00501434				lpg2890	gidB	glucose inhibited division protein B	-0.269946	0.110716			-1.0583
lpg2545	-	hypothetical protein	272.97	1222.51	603.667	325.43	1765.24	957.738	1199.08	709.717	722.56	1283.08	2760.35	273.97	1155.94	0.625231	0.0306309				lpg2901	-	transporter, LysE family	0.272898	0.335			0.096886
lpg2549	-	transcriptional regulator, AraC-family	23.6437	0	12.0984	23.118	0	88.5113	49.9616	96.0899	1.55473	58.3817	0	24.6437	33.9716	0.13941	0.0853879				lpg2912	-	hypothetical protein	0.460467	0.117562			0.496037
lpg2552	-	hypothetical protein	460.343	339.269	754.271	912.717	2741.86	986.485	979.34	981.971	2419.55	655.368	1315.71	461.343	1209.65	0.418637	0.110716				lpg2913	-	hypothetical protein	0.426617	0.102043			0.424004
lpg2556	legK3	putative protein kinase	196.995	457.255	207.341	1744.96	262.165	3178.46	854.436	306.392	1333.96	456.08	1418.93	197.995	1023	0.713221	0.0312083				lpg2920_ig	ig	-	0.469743	0.346073			0.515777
lpg2557	-	hypothetical; probable transcriptional regulator-like	788.56	1054.29	410.093	410.789	113.392	162.649	900.697	492.671	335.821	616.739	2426.65	789.56	693.38	-0.0564143	0.18004				lpg2923	-	ABC transporter, ATP binding protein	-0.404244	0.00748603			-1.34409
lpg2564_ig	ig	-	75.702	229.812	9.59526	59.1287	431.826	101.372	276.639	219.152	359.531	5.70648	339.085	76.702	204.185	0.425216	0.259476				lpg2925	-	outer membrane efflux protein	-0.336689	2.45709e-05			-1.20033
lpg2566	-	ISxcC1 transposase	82.2706	331.688	241.133	356.995	546.07	389.601	709.64	84.2894	139.537	257.231	446.033	83.2706	351.222	0.62509	0.0306309				lpg2929_ig	ig	-	-0.429859	0.0284685			-1.3986
lpg2571	-	hypothetical protein	12.5823	0	0	0	0	71.1117	3.23825	28.6584	148.865	0	1.65812	13.5823	26.3532	0.287859	0.0410518				lpg2936	-	hypothetical protein	0.575459	0.0280066			0.740743
lpg2572	-	hypothetical protein	6.08507	0	0	0	1.70514	0	0	0	0	0	0	7.08507	1.17051	-0.781967	0.000298696				lpg2941	waaM	WaaM	0.377348	0.32129			0.319159
lpg2577	-	hypothetical protein	152.688	1523.39	29.6202	320.54	1559.35	862.796	674.482	474.128	567.087	425.792	326.234	153.688	677.342	0.644168	0.0549092				lpg2944	lpxD	UDP-3-O-[3-hydroxymyristoyl] glucosamine N-acyltransferase	0.472384	0.124156			0.521397
lpg2581	-	2-oxoisovalerate dehydrogenase, E1 component, alpha and beta fusion	2248.13	1954.59	471.002	1371.52	786.068	1535.71	2607.26	2392.55	2148.25	1432.77	2777.76	2249.13	1748.75	-0.109287	0.223846				lpg2947	-	ABC transporter, ATP binding protein	0.465839	0.0853879			0.507469
lpg2582_ig	ig	-	442.639	499.901	1153.93	750.891	889.228	929.369	1712.11	865.652	2215.88	3052.09	1199.23	443.639	1327.83	0.476113	0.0806088				lpg2951_ig	ig	-	0.321669	0.166222			0.200672
lpg2584	sidF	SidF, inhibitor of growth family, member 3	200.066	622.625	287.441	536.604	83.1254	286.338	262.299	136.97	448.15	290.153	270.687	201.066	323.439	0.206454	0.280094				lpg2953_ig	ig	-	0.515079	0.0606497			0.612253
lpg2584_ig	ig	-	11.2951	0	148.101	9.78069	30.6924	0	2.77565	2.95013	164.801	0	0	12.2951	36.9101	0.477415	0.123213				lpg2968	argD	N-acetylornithine aminotransferase ArgD	0.32215	0.339087			0.201695
lpg2585	pcgL	D-alanyl-D-alanine dipeptidase	247.348	813.109	953.686	1188.8	753.67	616.932	448.729	419.761	436.101	325.709	1215.4	248.348	718.189	0.461179	0.0796923				lpg2969	-	hypothetical protein	0.168281	0.265575			-0.125742
lpg2586	-	cysteine protease, papain C1 family	326.118	1070.88	1021.69	3546.39	1361.98	392.627	333.078	793.585	770.756	599.181	1139.54	327.118	1103.97	0.528253	0.0762305				lpg2970	-	glycerophosphoryl diester phosphodiesterase	0.0256013	0.342636			-0.42937
lpg2596	-	signal peptide protein, LysM domain protein	14467.7	15151.5	17140.9	17202.5	14928.5	16439.7	28705.3	30603.4	36955.9	30950.2	34454.4	14468.7	24254.2	0.224359	0.228944				lpg2971	maeA	malate dehydrogenase (NAD-linked), malic enzyme	0.327886	0.154466			0.213901
lpg2603	-	hypothetical protein	1.22831	0	0	0	0	0	0	0	0	2.1948	0	2.22831	1.21948	-0.261801	0.110716				lpg2976	-	hypothetical protein	0.47009	0.0745372			0.516515
lpg2604	-	hypothetical protein	470.484	354.906	664.576	212.063	451.008	771.637	417.735	692.437	420.165	430.62	1835.95	471.484	626.11	0.123184	0.387652				lpg2977	-	zinc metalloprotease (virulence metalloprotease)	-0.11282	0.010432			-0.723934
lpg2604_ig	ig	-	4.0264	5.21224	4.17185	5.7795	9.80453	4.9173	5.55129	11.3791	12.4378	12.2909	4.55982	5.0264	8.61043	0.233768	0.22698				lpg2991_ig	ig	-	0.478791	0.0925302			0.535031
lpg2607	pepO	metallopeptidase PepO, peptidase, M13 family	6964.79	12917.3	17609.8	5039.28	1277.15	9793.74	8384.76	5708.5	4893.9	4938.74	3083.27	6965.79	7365.65	0.0242405	0.312519				lpg2995	-	lipoprotein	0.380569	0.284341			0.326011
lpg2619_ig	ig	-	499.227	1328.65	1672.91	2622.56	2228.61	2949.62	1259.22	1561.46	2468.52	1188.27	1735.63	500.227	1902.55	0.580168	0.0306267				lpg2997	-	alkane-1-monooxygenase	0.580556	0.0312083			0.751589
lpg2620	-	chromosome segregation SMC protein	548.74	1099.78	1072.58	1316.39	1509.05	764.072	930.767	1193.12	562.034	516.217	727.913	549.74	970.192	0.2467	0.212593				lpg2998	-	sulfate transporter	0.401996	0.128142			0.37161
lpg2623_ig	ig	-	40.2144	63.4945	118.898	30.2312	702.09	35.9341	43.0225	391.103	34.204	130.81	164.153	41.2144	172.394	0.621473	0.101275				lpg2999	legP	astacin protease	0.202466	0.269982			-0.0529966
lpg2625	carB	carbamoyl phosphate synthase, large subunit	0.603761	0	0	0	0	0	0	0	0	0	0	1.60376	1	-0.20514	0.184169				lpg3001	thdF	GTP binding protein in thiophene and furan oxidation (GTPase)	-1.41143	3.23063e-13			-3.48741
lpg2626_ig	ig	-	0.437856	0	0	0	0	0	0	0	0	0	0	1.43786	1	-0.157716	0.225271
lpg2635	mviN	integral membrane protein (putative virulence factor) MviN, possible role in motility	179.457	460.572	219.44	51.5709	130.017	122.176	354.357	624.584	665.424	247.135	1104.31	180.457	398.958	0.344553	0.22891
lpg2638	-	hypothetical protein	11719.6	5147.32	8309.08	8347.82	15623.7	9030.43	17112.3	24978.3	13933.1	22101.7	16229.2	11720.6	14082.3	0.0797244	0.403854
lpg2638_ig	ig	-	0.483009	0	0	0	0	0	0	0	0	0	0	1.48301	1	-0.171144	0.212593
lpg2639	enhC	enhanced entry protein EnhC	203.895	104.719	81.3511	677.98	141.953	121.419	84.6572	84.2894	141.48	586.451	254.521	204.895	228.882	0.0480811	0.286369
lpg2642	-	sensory box/GGDEF family protein	875.654	232.655	377.136	1498.22	2224.78	1297.03	6622.23	570.639	741.217	631.664	187.782	876.654	1439.34	0.215334	0.357064
lpg2644_ig	ig	-	67.8223	195.222	290.361	274.749	156.446	203.122	243.794	240.225	37.3135	1149.64	344.059	68.8223	314.493	0.659882	0.0408136
lpg2645	uvrC	excinuclease ABC subunit	42.3007	221.283	47.1419	289.864	671.824	75.6507	84.6572	118.848	62.9665	225.626	38.5512	43.3007	184.641	0.629833	0.062415
lpg2648_ig	ig	-	235.724	867.126	127.242	7967.26	1211.07	511.399	304.396	692.859	285.293	661.074	744.079	236.724	1338.18	0.752272	0.0680393
lpg2653_ig	ig	-	0.724513	0	0	1.77831	0	0	1.85043	1.68579	2.33209	1.75584	0	1.72451	1.94025	0.0511903	0.382718
lpg2655	-	sensory box protein, EAL domain, GGDEF domain, signal transduction protein	180.879	745.823	407.173	608.626	580.599	430.831	1291.6	423.554	372.746	503.049	752.784	181.879	612.679	0.52745	0.0509435
lpg2655_ig	ig	-	2033.04	2405.21	5088.41	4078.55	2686.02	3150.85	7391.55	4755.61	7280.79	8467.11	6885.33	2034.04	5219.94	0.409306	0.102043
lpg2658	feoA	ferrous iron transporter A	1.45183	0	2.08593	2.66746	2.13142	2.64778	0	0	0	0	0	2.45183	1.95326	-0.0987311	0.209507
lpg2659	-	ATPase N2B (nucleotide (GTP) binding protein)	12.9233	0	0	8.89154	80.1414	95.3199	336.778	10.5362	136.039	67.1609	118.141	13.9233	86.3008	0.792274	0.133548
lpg2666	-	probable hydrolase	232.755	91.451	321.65	17.7831	761.343	532.203	251.196	547.46	299.674	350.29	228.405	233.755	341.146	0.164179	0.407821
lpg2671	-	zinc protease (peptidase, M16 family)	0.483009	0	0	0	0	0	0	0	0	0	0	1.48301	1	-0.171144	0.212593
lpg2675	dotC	DotC	1.62389	0	0	0	0	0	0	0	0	0	0	2.62389	1	-0.418945	0.0606497
lpg2676	dotB	DotB	1.10756	0	0	0	0	0	0	0	0	0	0	2.10756	1	-0.323779	0.102043
lpg2679	-	D-isomer specific 2-hydroxyacid dehydrogenase	1484.83	1987.76	1231.53	225.401	4088.06	2861.11	2296.38	1063.73	2650.81	729.991	743.665	1485.83	1788.84	0.0806024	0.354004
lpg2683	-	DlpA protein	6362.36	6287.85	6652.02	5469.19	8216.2	7352.12	21628.8	20664	17545.9	18315.6	14369.2	6363.36	12651.1	0.298441	0.196534
lpg2684	-	hypothetical protein	11.355	18.9536	9.17808	7.11323	15.3462	10.2128	3.23825	5.90026	7.77364	6.58441	10.3632	12.355	10.4664	-0.0720455	0.268342
lpg2686	dotA	DotA	163.939	0	0	0	0	33.6646	10.1774	1.68579	3.10946	0	9.94869	164.939	6.85859	-1.38109	2.46387e-17
lpg2687	icmV	IcmV	133.9	0	0	0	0	14.3736	3.70086	0	7.38496	2.1948	1.65812	134.9	3.93124	-1.53548	1.81171e-17
lpg2692_ig	ig	-	138.036	558.183	689.19	555.277	294.989	408.136	174.403	437.883	909.905	1130.76	610.187	139.036	577.891	0.61872	0.0284685
lpg2696	miaA	tRNA delta(2)-isopentenylpyrophosphate transferase	58.8268	126.515	0	0	1.70514	166.81	8.78955	0	0	8.77921	0	59.8268	32.2599	-0.268233	2.85051e-07
lpg2700_ig	ig	-	0.483009	0	0	0	0	0	0	0	0	0	0	1.48301	1	-0.171144	0.212593
lpg2703	-	ubiquinol-cytochrome c reductase, cytochrome c1	0.624549	0	0	0	0	0	0	0	0	0	0	1.62455	1	-0.210733	0.17999
lpg2704	petB	ubiquinol-cytochrome c reductase, cytochrome b	14.9883	0	0	0	233.604	0	1.85043	11.8005	2.33209	0	0	15.9883	25.9587	0.21048	0.000735787
lpg2718	-	hypothetical protein	89.7089	77.2358	69.67	250.297	5.96798	108.181	485.738	130.649	556.204	155.392	229.649	90.7089	207.898	0.360201	0.269982
lpg2718_ig	ig	-	0.437856	0	429.284	0	2.13142	0	0	0	0	0	1.65812	1.43786	44.3073	1.48876	0.228944
lpg2719	-	hypothetical protein	33.7048	10.8983	246.139	199.171	48.5964	7.94333	73.092	42.1447	7.77364	0	148.816	34.7048	79.4574	0.359745	0.354004
lpg2721_ig	ig	-	782.398	11330	19812.1	1989.04	1844.1	2143.18	1699.62	1182.58	928.95	771.692	1796.15	783.398	4350.74	0.744581	0.0601396
lpg2723	-	transcriptional regulator	119.335	489.002	276.177	320.985	104.44	261.373	629.609	465.277	532.883	247.574	339.085	120.335	367.64	0.485032	0.070799
lpg2731	-	aminotransferase class II	121.326	876.603	15.853	339.657	260.886	196.692	2553.13	757.762	476.136	171.634	298.875	122.326	595.723	0.687525	0.0793255
lpg2737	-	uroporphyrinogen III methylase	39.5175	0	54.2341	0	16.1988	54.0903	121.203	34.9801	10.8831	35.9948	9.94869	40.5175	34.7533	-0.0666469	0.0660666
lpg2743_ig	ig	-	111.676	419.348	532.329	224.067	1100.67	210.687	1118.12	266.354	260.806	185.241	509.456	112.676	483.708	0.632752	0.0352097
lpg2744	-	hypothetical protein	469.953	673.326	498.537	531.27	618.538	900.622	592.6	2492.86	1944.58	674.682	1067.83	470.953	1000.48	0.327232	0.18004
lpg2745	-	hypothetical protein	74.3466	99.9801	57.5716	79.5793	388.345	197.07	475.561	202.716	396.067	17.1195	721.695	75.3466	264.57	0.545477	0.110716
lpg2758	-	hypothetical protein	35.9802	238.341	189.819	21.3397	71.6157	52.9555	100.386	69.9602	66.4646	28.0935	136.38	36.9802	98.5356	0.425624	0.127262
lpg2759	-	hypothetical protein	2.61552	1.89536	6.67497	5.7795	1.70514	3.78254	7.40172	8.42894	8.551	14.4857	16.9957	3.61552	8.57005	0.374812	0.137691
lpg2761	-	hypothetical protein	183.387	371.964	125.99	166.272	725.535	1035.28	483.888	350.644	355.644	464.859	530.597	184.387	462.067	0.398975	0.122545
lpg2764	ppa	inorganic pyrophosphatase	1.24497	0	0	1.77831	0	3.02603	1.85043	3.79302	2.72077	5.70648	2.48717	2.24497	3.13622	0.145196	0.37733
lpg2767	-	L-sorbosone dehydrogenase	38.6528	1.89536	10.8468	240.072	396.018	126.715	50.4242	110.841	225.047	107.106	45.5982	39.6528	132.456	0.523798	0.193645
lpg2784	nuoF	NADH dehydrogenase I, F subunit	1.06778	0	0	1.77831	0	0	0	0	1.55473	0	1.65812	2.06778	1.49912	-0.139669	0.198765
lpg2797	-	ribosomal RNA large subunit methyltransferase J	2114.59	370.543	982.889	829.136	2278.06	6289.6	891.445	1282.88	859.376	1476.22	1018.91	2115.59	1628.91	-0.113535	0.148108
lpg2799	-	O-acetyltransferase	409.703	260.612	576.55	322.763	766.032	1480.11	263.686	327.886	343.206	665.464	223.431	410.703	523.974	0.105781	0.410864
lpg2800	frgA	siderophore biosynthetic protein, iron repressed gene FrgA	946.349	1202.13	1904.87	754.447	283.053	1184.31	2343.11	2431.75	2939.6	2311.13	2087.98	947.349	1745.24	0.265345	0.235866
lpg2803	-	hypothetical protein	1445.29	6490.65	3209.41	1338.18	10193.7	3358.14	2706.25	3410.35	5003.12	1510.9	1766.72	1446.29	3899.74	0.430782	0.110716
lpg2807	-	patatin family protein	211.64	583.77	144.346	92.9166	96.7665	678.587	864.614	1384.45	391.403	331.415	398.777	212.64	497.705	0.369328	0.212359
lpg2809	pepN	aminopeptidase N	196.202	549.18	122.652	341.88	628.769	694.852	470.935	152.142	1101.14	197.093	300.948	197.202	456.959	0.364965	0.164768
lpg2810	prkA	serine protein kinase	188.161	54.0177	25.8655	614.405	283.905	213.335	397.38	521.33	116.993	195.776	316.286	189.161	274.929	0.162389	0.405271
lpg2811	-	hypothetical protein	31.693	224.6	0	0	508.131	172.862	218.813	63.217	84.7327	720.773	304.264	32.693	230.739	0.848667	0.10809
lpg2812	-	sporulation protein	475.645	317.946	10.0124	379.224	533.708	334.376	281.728	73.3318	86.2874	115.886	180.735	476.645	232.323	-0.312102	0.0403388
lpg2813_ig	ig	-	300.195	301.362	505.629	1490.22	582.73	444.826	616.656	719.831	670.477	1294.93	1073.22	301.195	770.988	0.4082	0.107792
lpg2814	-	aminopeptidase	58.2325	113.721	262.41	48.0143	341.88	53.712	28.2191	62.3741	12.0491	96.1323	6.63246	59.2325	103.514	0.242441	0.387652
lpg2815	-	hypothetical protein	76.8881	0	0	0	2.98399	3.40428	0	0	0	0	0	77.8881	1.63883	-1.67694	1.36178e-17
lpg2816	rep	ATP-dependent DNA helicase Rep	343.756	316.051	377.553	519.711	499.605	231.869	441.79	498.572	368.859	97.4492	389.657	344.756	375.112	0.0366489	0.387652
lpg2819	-	tyrosine phosphatase II superfamily protein	1688.16	1775	1769.7	1205.69	1248.16	2339.5	3561.15	4412.55	4847.25	4169.25	3074.56	1689.16	2841.28	0.225843	0.250084
lpg2822	bipA	virulence regulator BipA	0.488146	0	0	0	0	0	0	0	0	0	0	1.48815	1	-0.172646	0.212593
lpg2822_ig	ig	-	0.416366	0	0	1.77831	0	0	0	0	0	0	0	1.41637	1.17783	-0.0800925	0.269982
lpg2824	recN	DNA repair protein RecN	39.78	34.5903	247.391	50.2372	15.3462	68.4639	224.365	128.541	96.3931	200.166	131.406	40.78	120.69	0.471224	0.110716
lpg2827	-	hypothetical protein	75.6861	461.994	201.918	51.1264	159.004	106.668	314.111	87.2395	198.228	16.2415	77.5169	76.6861	168.405	0.341637	0.230025
lpg2828	-	hypothetical protein	8755.63	5688.92	7861.02	9008.91	25521.2	15933.2	7311.98	2403.51	5209.12	2787.84	3896.99	8756.63	8563.27	-0.0096975	0.257261
lpg2829	sidH	SidH	957.341	1306.38	469.751	1388.86	1571.28	1041.33	2931.08	1920.53	2281.56	2509.98	2924.5	958.341	1835.53	0.28224	0.205624
lpg2831	vipD	VipD	1666.15	556.761	1644.13	2811.51	1420.38	4562.87	2375.95	2408.99	1708.65	949.471	848.955	1667.15	1929.77	0.0635299	0.380149
lpg2832	-	hypothetical protein	500.034	261.086	478.512	1151.45	225.504	1173.34	580.11	215.359	972.094	294.542	271.516	501.034	563.352	0.0509124	0.347172
lpg2837	-	phospholipase/lecithinase/hemolysin, lysophospholipase A, glycerophospholipid-cholesterol acyltransferase	147.399	3.31688	0	246.74	863.225	316.598	229.916	220.417	651.82	309.028	1332.71	148.399	418.377	0.450137	0.379758
lpg2838	-	rhodanese domain protein	2.77801	0	0	0	0	0	0	6.3217	0	9.65713	163.324	3.77801	18.9303	0.699895	0.218359
lpg2838_ig	ig	-	6.26425	0	0	0	0	32.9081	101.311	16.4364	0	11.8519	0	7.26425	17.2507	0.375617	0.127262
lpg2841_ig	ig	-	2.19659	61.5991	11.6812	16.0048	6.82054	4.9173	4.16347	5.47881	13.6039	2.1948	10.7778	3.19659	14.7242	0.663344	0.0499115
lpg2842	-	PhoH protein (phosphate starvation inducible protein)	170.437	253.03	216.519	85.8034	36.2341	619.201	682.346	103.254	293.844	358.631	458.054	171.437	311.692	0.259622	0.309086
lpg2845_ig	ig	-	88.4498	60.1776	277.428	282.306	8.0994	54.0903	129.068	109.155	161.692	121.153	27.7734	89.4498	124.094	0.142172	0.367342
lpg2848_ig	ig	-	8.22786	2.3692	0	0	0	12.8606	5.55129	24.8654	0	0	196.072	9.22786	25.1719	0.435815	0.0918667
lpg2854	-	hypothetical protein	113.461	124.146	429.701	83.5805	91.2248	113.854	221.126	83.8679	213.386	385.407	179.906	114.461	193.62	0.228292	0.270086
lpg2860	-	hypothetical protein	74.6593	203.277	361.283	110.7	437.794	62.4118	170.24	93.5612	435.713	215.091	274.004	75.6593	237.407	0.496632	0.0796923
lpg2861	-	nitrogen regulation protein	2.18892	0	1.66874	3.55662	2.13142	0	0	0	1.94341	0	0	3.18892	1.93002	-0.218082	0.110716
lpg2862	legC8	coiled-coil containing protein	118.734	73.4451	17.939	120.48	107.85	77.1637	70.3164	254.132	118.159	4.82856	283.538	119.734	113.785	-0.022133	0.183376
lpg2871	ptsP	phosphoenolpyruvate protein phosphotransferase PtsP	23681.6	22.2705	412.596	5.7795	327.386	661.944	971.476	813.814	1499.54	662.83	1095.6	23682.6	648.323	-1.56264	1.77703e-19
lpg2877	-	hypothetical protein	626.501	5702.19	3553.17	2310.02	2185.56	1197.93	1802.78	2069.73	2015.71	1280.45	1149.07	627.501	2327.66	0.569305	0.0447773
lpg2882	metG_1	methionyl tRNA synthetase	0.416366	0	0	0	0	0	0	0	0	0	0	1.41637	1	-0.151175	0.228226
lpg2884	-	hypothetical protein	944.528	1632.85	5954.49	2464.29	2344.14	2235.1	4640.88	2499.6	3403.69	2217.63	5724.64	945.528	3312.73	0.544512	0.0490515
lpg2885	-	hypothetical protein	929.513	4531.33	500.622	11990.7	1085.32	1013.72	985.817	1220.09	1321.13	1470.52	517.332	930.513	2464.66	0.423034	0.238287
lpg2888	-	hypothetical protein	459.45	317.473	426.781	101.808	224.652	1962.76	141.558	69.5387	186.956	127.299	615.161	460.45	418.398	-0.0415922	0.13085
lpg2890	gidB	glucose inhibited division protein B	224318	145564	140707	140825	136351	227816	77157.4	89003.7	70852.9	82314.3	94211.2	224319	120481	-0.269946	0.110716
lpg2891	soj	sporulation initiation inhibitor protein Soj	0.73222	0	1.66874	0	1.70514	1.89127	0	0	0	0	0	1.73222	1.52651	-0.054902	0.269982
lpg2898	-	cytochrome c	0.416366	0	0	0	0	0	0	0	0	0	0	1.41637	1	-0.151175	0.228226
lpg2901	-	transporter, LysE family	1577.49	1081.3	3089.67	12604.2	640.279	779.202	2189.52	3616.86	1885.11	1357.7	2335.87	1578.49	2958.97	0.272898	0.335
lpg2902_ig	ig	-	1.02013	0	0	0	0	0	0	0	0	0	0	2.02013	1	-0.305379	0.109942
lpg2905_ig	ig	-	0.416366	0	0	0	0	0	0	0	0	0	0	1.41637	1	-0.151175	0.228226
lpg2906_ig	ig	-	0.416366	0	0	0	0	0	0	0	0	0	0	1.41637	1	-0.151175	0.228226
lpg2912	-	hypothetical protein	99.7391	783.257	22.528	440.576	378.966	163.027	266.462	158.043	288.791	195.776	201.047	100.739	290.847	0.460467	0.117562
lpg2913	-	hypothetical protein	310.157	1149.53	489.776	767.34	1152.67	324.542	294.218	984.5	1457.56	605.326	1074.46	311.157	830.993	0.426617	0.102043
lpg2914	-	hypothetical protein	1.3908	1.89536	2.08593	1.77831	2.13142	0	0	0	0	0	1.65812	2.3908	1.95491	-0.0874154	0.230025
lpg2920_ig	ig	-	26.2228	147.364	30.8717	0	1.70514	51.4425	210.949	230.531	29.1512	61.8934	29.017	27.2228	80.2926	0.469743	0.346073
lpg2923	-	ABC transporter, ATP binding protein	3637.62	2743.53	1226.94	47.5697	4693.39	723.221	2217.28	944.884	622.28	516.217	599.409	3638.62	1434.47	-0.404244	0.00748603
lpg2925	-	outer membrane efflux protein	636.531	52.5962	0	16.0048	75.4523	37.8254	121.666	418.497	132.152	1891.04	181.149	637.531	293.638	-0.336689	2.45709e-05
lpg2929_ig	ig	-	163.517	74.3928	35.8779	39.5674	19.1828	17.0214	50.4242	61.5313	110.386	42.5792	150.474	164.517	61.1437	-0.429859	0.0284685
lpg2936	-	hypothetical protein	6905.16	19306.1	27664	29770.7	27693.5	28703.4	21961.8	33349.5	22693.6	20282.6	28398.5	6906.16	25983.4	0.575459	0.0280066
lpg2941	waaM	WaaM	48.5347	113.721	154.359	0	22.1668	85.8636	345.568	128.963	36.1474	124.226	160.008	49.5347	118.102	0.377348	0.32129
lpg2944	lpxD	UDP-3-O-[3-hydroxymyristoyl] glucosamine N-acyltransferase	109.39	945.31	191.071	191.168	667.561	423.266	284.041	217.045	32.6493	191.387	122.286	110.39	327.578	0.472384	0.124156
lpg2947	-	ABC transporter, ATP binding protein	262.264	1031.07	302.042	317.428	1329.15	1388.95	913.65	825.193	673.586	420.963	483.341	263.264	769.538	0.465839	0.0853879
lpg2948_ig	ig	-	0.437856	0	0	0	0	0	0	0	0	0	0	1.43786	1	-0.157716	0.225271
lpg2951_ig	ig	-	1002	1170.86	784.726	3910.94	2150.6	3846.46	1064	2227.77	2078.28	1910.36	1882.38	1003	2103.64	0.321669	0.166222
lpg2953_ig	ig	-	367.788	2398.58	739.252	721.549	1910.18	1686.63	1378.57	764.926	924.286	927.084	613.088	368.788	1207.41	0.515079	0.0606497
lpg2968	argD	N-acetylornithine aminotransferase ArgD	39.1078	20.8489	74.259	2.22289	294.562	3.40428	48.5738	16.8579	272.466	71.9895	26.9444	40.1078	84.2129	0.32215	0.339087
lpg2969	-	hypothetical protein	4733.06	4721.81	9448.41	6874.94	5467.09	8343.52	7368.88	6090.75	6363.89	7825.35	7230.63	4734.06	6974.53	0.168281	0.265575
lpg2970	-	glycerophosphoryl diester phosphodiesterase	1100.12	887.501	934.078	661.531	485.964	422.131	1243.03	3127.14	1148.56	1793.59	966.267	1101.12	1167.98	0.0256013	0.342636
lpg2970_ig	ig	-	0.520457	0	0	0	0	0	0	0	0	0	0	1.52046	1	-0.181974	0.205624
lpg2971	maeA	malate dehydrogenase (NAD-linked), malic enzyme	1389.38	1614.85	5326.21	1902.35	1793.38	1554.62	3501.48	1758.28	3988.27	4011.22	4120.83	1390.38	2958.15	0.327886	0.154466
lpg2976	-	hypothetical protein	453.813	1664.6	537.335	1710.29	1214.91	685.017	1074.64	1097.45	2337.53	1464.81	1628.68	454.813	1342.53	0.47009	0.0745372
lpg2977	-	zinc metalloprotease (virulence metalloprotease)	16.3914	0	22.9452	0	48.5964	0	17.1165	2.10723	0	33.361	0	17.3914	13.4126	-0.11282	0.010432
lpg2982	atpD	H+-transporting two-sector ATPase, ATP synthase F1 subunit beta	0.483009	0	0	0	0	0	3.23825	2.95013	2.33209	0	3.31623	1.48301	2.18367	0.168043	0.370348
lpg2991_ig	ig	-	640.34	1498.75	4180.61	1788.98	2779.8	2040.3	367.773	1421.54	2782.96	579.867	1863.72	641.34	1931.43	0.478791	0.0925302
lpg2993	gmhA	phosphoheptose isomerase	1.85644	0	0	0	0	0	0	0	0	0	0	2.85644	1	-0.455825	0.0490515
lpg2995	-	lipoprotein	270.812	132.201	32.9576	117.368	823.154	112.341	781.344	775.462	1389.54	1012.24	1342.24	271.812	652.886	0.380569	0.284341
lpg2997	-	alkane-1-monooxygenase	140.1	383.336	302.459	958.953	363.194	549.981	485.738	400.796	790.191	596.108	530.597	141.1	537.135	0.580556	0.0312083
lpg2998	-	sulfate transporter	1355.57	1173.7	1074.25	3337	2624.2	1312.92	5296.4	4053.48	2565.3	6767.01	6018.13	1356.57	3423.24	0.401996	0.128142
lpg2999	legP	astacin protease	1956.56	2896.11	1644.96	1608.48	2684.31	1370.41	2945.89	5723.67	5517.34	3976.1	2824.6	1957.56	3120.19	0.202466	0.269982
lpg3001	thdF	GTP binding protein in thiophene and furan oxidation (GTPase)	43.7097	0	0	0	4.68912	2.64778	0	0	0	0	0	44.7097	1.73369	-1.41143	3.23063e-13

## Sheet: Sublibrary C
Sublibrary C
Gene ID	Gene Name	Annotation	Input average cpm	Output 1	Output 2	Output 3	Output 4	Output 5	Output 6	Output 7	Output 8	Output 9	Output 10	InputAvg+1	OutputAvg+1	Log10 fold change	q-value			Entries with Input read count <5	Gene ID	Gene Name	Annotation	Log10 fold change	q-value	Mean Log10 fold change	Stdev of Log10 fold change	Z score
lpg0008	-	hypothetical protein	246.859	103.823	78.779	210.483	215.769	1153.75	171.784	124.99	243.491	252.904	363.03	247.859	292.88	0.0724849	0.14229			were excluded before Z calcs	lpg0008	-	hypothetical protein	0.0724849	0.14229	-0.203576	0.442166	0.624338
lpg0010	-	GTP binding protein HflX	1161.76	132.138	856.096	226.23	220.162	184.377	395.577	454.759	876.375	1126.75	859.685	1162.76	534.215	-0.337774	0.386959				lpg0010	-	GTP binding protein HflX	-0.337774	0.386959			-0.303501
lpg0015	-	multidrug resistance protein	280.524	114.927	157.103	71.3857	59.8444	65.4517	466.497	427.086	357.343	320.312	307.898	281.524	235.785	-0.0770002	0.254535				lpg0015	-	multidrug resistance protein	-0.0770002	0.254535			0.286263
lpg0015_ig	ig	-	73.7154	91.0533	55.5552	12.5975	22.5103	246.834	73.0215	146.205	144.946	131.372	335.931	74.7154	127.003	0.230403	0.051221				lpg0015_ig	ig	-	0.230403	0.051221			0.981484
lpg0017	-	hypothetical protein	174.825	112.706	11.8396	62.4625	4.39225	26.5229	63.5655	50.2725	19.1348	45.7588	32.7054	175.825	43.9361	-0.60226	0.107461				lpg0017	-	hypothetical protein	-0.60226	0.107461			-0.901662
lpg0020_ig	ig	-	859.236	72.1764	308.286	283.968	75.7664	249.401	787.476	161.426	120.549	471.365	215.856	860.236	275.627	-0.494296	0.217196				lpg0020_ig	ig	-	-0.494296	0.217196			-0.65749
lpg0022	-	hypothetical protein	0.869164	0	0	0	0	0	0	0	0	0	0	1.86916	1	-0.271647	0.348903				lpg0026	-	amino acid permease	0.221838	0.0272608			0.962114
lpg0026	-	amino acid permease	509.388	539.657	441.254	365.852	211.377	401.694	1162.57	1133.67	1036.63	1747.69	1455.86	510.388	850.625	0.221838	0.0272608				lpg0027	pit	low affinity inorganic phosphate transporter	-0.155387	0.466486			0.108985
lpg0027	pit	low affinity inorganic phosphate transporter	51.1304	67.1796	49.6353	13.1224	0	26.5229	39.4001	31.3627	61.2315	3.44421	62.6075	52.1304	36.4506	-0.155387	0.466486				lpg0030	-	hypothetical protein	0.0511323	0.112342			0.576047
lpg0030	-	hypothetical protein	52.3603	45.5266	18.2148	56.6887	13.7258	118.07	96.1362	47.9665	46.8803	90.5336	56.5337	53.3603	60.0276	0.0511323	0.112342				lpg0032_ig	ig	-	0.0511323	0.112342			0.576047
lpg0032_ig	ig	-	52.3603	45.5266	18.2148	56.6887	13.7258	118.07	96.1362	47.9665	46.8803	90.5336	56.5337	53.3603	60.0276	0.0511323	0.112342				lpg0034	-	hypothetical protein	0.174627	0.301506			0.855341
lpg0034	-	hypothetical protein	44.8776	0	126.593	29.919	34.589	280.202	58.8375	69.1824	0	53.6313	22.8938	45.8776	68.5848	0.174627	0.301506				lpg0035	-	hypothetical protein	0.17314	0.0473745			0.851978
lpg0035	-	hypothetical protein	98.3444	26.0945	160.29	102.879	150.984	32.0842	189.12	132.83	167.908	194.844	313.038	99.3444	148.007	0.17314	0.0473745				lpg0040	-	integral membrane protein	-0.725972	0.015918			-1.18145
lpg0036	-	hypothetical protein	0.485503	0	0	0	0	0	0	0	0	0	0	1.4855	1	-0.171874	0.236889				lpg0044	-	hypothetical protein	-0.222431	0.424332			-0.042642
lpg0036_ig	ig	-	3.49046	0	0	0	0	0	0	0	0	0	0	4.49046	1	-0.652291	0.171474				lpg0045	-	hypothetical protein	0.190202	0.409296			0.890566
lpg0040	-	integral membrane protein	1021.6	43.3058	28.2329	543.266	126.277	10.6947	257.939	258.742	181.302	279.473	182.683	1022.6	192.192	-0.725972	0.015918				lpg0047	-	chloramphenicol acetyltransferase	-0.0881794	0.345256			0.26098
lpg0044	-	hypothetical protein	77.6418	24.4289	33.6974	65.6119	26.3535	7.7002	13.6587	94.5493	39.7048	63.4719	92.0424	78.6418	47.1219	-0.222431	0.424332				lpg0048	-	acetyltransferase	-0.237411	0.467453			-0.0765217
lpg0045	-	hypothetical protein	46.8994	31.6466	0	41.9916	14.8239	524.897	10.5067	48.4277	34.4427	14.2689	11.2133	47.8994	74.2218	0.190202	0.409296				lpg0055	-	transcriptional regulator, LysR family	0.0678035	0.200312			0.61375
lpg0047	-	chloramphenicol acetyltransferase	98.5235	4.44162	53.2783	82.9334	29.0987	17.1116	120.827	89.0147	39.7048	141.213	224.733	99.5235	81.2356	-0.0881794	0.345256				lpg0060_ig	ig	-	-0.375112	0.215024			-0.387945
lpg0048	-	acetyltransferase	148.352	122.145	81.0559	6.82363	31.8438	75.2908	125.03	90.3983	41.6183	232.238	48.1237	149.352	86.4567	-0.237411	0.467453				lpg0062	-	hypothetical protein	-0.795522	0.0626902			-1.33874
lpg0055	-	transcriptional regulator, LysR family	75.935	22.2081	178.05	44.6161	8.7845	35.9343	30.4694	52.1174	76.0609	223.382	217.725	76.935	89.9347	0.0678035	0.200312				lpg0063	aroH	phospho-2-dehydro-3-deoxyheptonate aldolase	-0.783864	0.0409376			-1.31237
lpg0060_ig	ig	-	2064.29	50.5235	497.264	92.3815	626.445	216.033	1266.58	2061.17	2322.01	794.629	769.979	2065.29	870.702	-0.375112	0.215024				lpg0064	-	hypothetical protein	0.104181	0.026181			0.696021
lpg0062	-	hypothetical protein	5.24486	0	0	0	0	0	0	0	0	0	0	6.24486	1	-0.795522	0.0626902				lpg0068	-	transmembrane protein	-0.0982623	0.253085			0.238177
lpg0063	aroH	phospho-2-dehydro-3-deoxyheptonate aldolase	8.56081	0	0	0	0	0	0	1.84486	1.91348	1.96812	0	9.56081	1.57265	-0.783864	0.0409376				lpg0070	aatA	aspartate aminotransferase A	-0.174982	0.308195			0.0646671
lpg0064	-	hypothetical protein	19.4617	0	6.83055	0	0	0	0	0	234.402	8.85655	0	20.4617	26.0089	0.104181	0.026181				lpg0071_ig	ig	-	-0.174982	0.308195			0.0646671
lpg0066	-	phosphoribosylglycinamide synthetase ATP-grasp (A) domain protein	4.29535	0	0	11.0228	0	0	13.6587	4.61216	397.526	0	5.13942	5.29535	44.1959	0.921488	0.163471				lpg0074	-	glutamate synthase	0.112999	0.13036			0.715963
lpg0068	-	transmembrane protein	119.824	13.3249	84.6988	75.06	26.9025	94.1135	151.296	113.92	133.944	75.7727	184.552	120.824	96.3585	-0.0982623	0.253085				lpg0076	-	hypothetical protein	-0.232704	0.431164			-0.0658766
lpg0070	aatA	aspartate aminotransferase A	29.1807	0	0	58.7882	39.5303	0	22.5894	8.30189	24.8753	23.6175	14.0166	30.1807	20.1719	-0.174982	0.308195				lpg0082	-	hypothetical protein	-0.181403	0.466486			0.0501457
lpg0071_ig	ig	-	29.1807	0	0	58.7882	39.5303	0	22.5894	8.30189	24.8753	23.6175	14.0166	30.1807	20.1719	-0.174982	0.308195				lpg0089	-	hypothetical protein	-0.32069	0.304222			-0.264865
lpg0073_ig	ig	-	1.60664	2.77602	1.82148	2.09958	3.29419	4.27789	0	0	0	2.46015	0	2.60664	2.67293	0.0109072	0.153381				lpg0090	-	hypothetical protein	0.105607	0.165128			0.699246
lpg0074	-	glutamate synthase	171.438	259.835	135.245	68.2363	12.6277	113.364	402.932	303.019	215.745	565.835	149.978	172.438	223.682	0.112999	0.13036				lpg0091_ig	ig	-	-0.953947	0.00300893			-1.69703
lpg0076	-	hypothetical protein	137.954	17.2113	130.691	32.5435	3.29419	30.8008	75.6482	95.9329	116.722	108.739	191.56	138.954	81.3144	-0.232704	0.431164				lpg0095	-	cytosolic IMP-GMP specific 5'-nucleotidase	0.0484453	0.141884			0.56997
lpg0080	-	hypothetical protein	0.485503	0	0	0	0	0	0	0	2.39185	0	0	1.4855	1.23919	-0.0787373	0.199011				lpg0099	polI	DNA polymerase I	-1.04855	3.85308e-05			-1.91099
lpg0082	-	hypothetical protein	33.8388	7.21764	26.8668	4.72405	0	36.362	16.2854	50.2725	6.69719	36.9023	34.1071	34.8388	22.9435	-0.181403	0.466486				lpg0110	-	hypothetical protein	0.0845148	0.211527			0.651545
lpg0089	-	hypothetical protein	7.45434	0	4.09833	0	0	0	2.10134	5.53459	14.8295	1.96812	1.86888	8.45434	4.04008	-0.32069	0.304222				lpg0110_ig	ig	-	-0.106742	0.262452			0.218999
lpg0090	-	hypothetical protein	313.073	121.589	102.914	119.676	575.385	49.1957	386.646	249.979	376.478	1505.12	508.336	314.073	400.532	0.105607	0.165128				lpg0119	-	hypothetical protein	0.0664355	0.236889			0.610657
lpg0091_ig	ig	-	13.4296	0	0	0	0	0	0	2.30608	0	0	3.73776	14.4296	1.60438	-0.953947	0.00300893				lpg0123	dsbA	thiol:disulfide interchange protein DsbA	-0.180735	0.340674			0.0516566
lpg0095	-	cytosolic IMP-GMP specific 5'-nucleotidase	251.08	97.1605	254.552	648.245	88.3941	81.7077	173.36	256.436	412.356	202.224	593.837	252.08	281.827	0.0484453	0.141884				lpg0126	-	ninein	0.0114286	0.156199			0.486253
lpg0099	polI	DNA polymerase I	22.4867	0	0	0	0	0	0	0	11.0025	0	0	23.4867	2.10025	-1.04855	3.85308e-05				lpg0130	-	hypothetical protein	-0.010869	0.236889			0.435825
lpg0110	-	hypothetical protein	72.6426	65.514	386.154	53.5393	197.651	17.5393	28.8934	37.3585	22.9618	42.3146	32.7054	73.6426	89.4631	0.0845148	0.211527				lpg0135	sdhB	SdhB	-0.0898378	0.211999			0.25723
lpg0110_ig	ig	-	198.974	308.693	161.656	113.902	30.7458	91.9746	67.2428	264.277	78.9312	281.441	155.117	199.974	156.398	-0.106742	0.262452				lpg0141	-	oligopeptidase A	-0.39055	0.318809			-0.422858
lpg0119	-	hypothetical protein	28.9551	0	22.3131	6.29874	25.2555	16.6838	130.283	23.522	39.2264	32.966	42.517	29.9551	34.9066	0.0664355	0.236889				lpg0149	-	hypothetical protein	-0.174061	0.324071			0.066751
lpg0123	dsbA	thiol:disulfide interchange protein DsbA	202.504	359.772	119.307	89.757	72.4722	35.9343	118.726	155.891	223.399	92.9937	64.0092	203.504	134.226	-0.180735	0.340674				lpg0150	-	putative phage protein	-0.269422	0.419994			-0.148918
lpg0126	-	ninein	49.7334	39.4194	59.1981	59.3131	59.2954	128.337	36.7734	13.3753	66.4935	38.3784	10.2788	50.7334	52.0862	0.0114286	0.156199				lpg0151_ig	ig	-	-0.117859	0.274656			0.193858
lpg0130	-	hypothetical protein	137.414	6.66244	25.9561	237.777	155.376	222.878	95.6109	283.648	133.944	93.9778	84.0997	138.414	134.993	-0.010869	0.236889				lpg0152	-	hypothetical protein	-0.0383677	0.178567			0.373634
lpg0135	sdhB	SdhB	1176.52	805.044	1440.79	1100.7	220.162	1066.48	1301.25	509.644	1009.84	1177.43	933.506	1177.52	957.485	-0.0898378	0.211999				lpg0153_ig	ig	-	0.0861397	0.447503			0.65522
lpg0141	-	oligopeptidase A	73.0395	38.8642	21.8578	4.19916	65.3348	5.98904	54.1095	34.13	27.7455	23.1254	15.8855	74.0395	30.1241	-0.39055	0.318809				lpg0154	-	hypothetical protein	0.581855	0.0793703			1.77633
lpg0149	-	hypothetical protein	92.9321	2.77602	5.00907	38.3173	92.7863	13.2615	59.8881	9.22432	257.363	25.5856	114.936	93.9321	62.9148	-0.174061	0.324071				lpg0154_ig	ig	-	-0.0987451	0.466486			0.237085
lpg0150	-	putative phage protein	55.5776	54.4099	19.1255	16.2717	13.7258	21.3894	14.184	42.8931	25.3536	27.5537	59.337	56.5776	30.4244	-0.269422	0.419994				lpg0159	-	hypothetical protein	-0.134876	0.31868			0.155371
lpg0151_ig	ig	-	67.8045	13.3249	85.1542	55.6389	45.5696	21.3894	33.6214	51.195	43.5317	142.197	22.8938	68.8045	52.4516	-0.117859	0.274656				lpg0169	-	probable transmembrane protein	-0.392685	0.206213			-0.427688
lpg0152	-	hypothetical protein	183.99	234.296	82.8774	360.078	91.1392	64.5961	138.688	273.501	127.247	201.732	109.33	184.99	169.348	-0.0383677	0.178567				lpg0171	legU1	FBOX-containing protein	-0.0363268	0.236889			0.37825
lpg0153_ig	ig	-	276.991	17.2113	99.726	96.0558	2397.07	43.2067	95.6109	53.501	111.46	400.513	65.4108	277.991	338.977	0.0861397	0.447503				lpg0174	pvcA	pyoverdine biosynthesis protein PvcA	-0.267498	0.171927			-0.144566
lpg0154	-	hypothetical protein	69.474	73.2868	48.2692	47.2405	70.8251	10.2669	31.5201	90.8595	2159.84	67.4082	81.2963	70.474	269.082	0.581855	0.0793703				lpg0176	-	FAD monooxygenase, PheA/TfdB family	-0.822714	0.0114407			-1.40024
lpg0154_ig	ig	-	102.292	19.4321	22.7685	107.079	0	31.6564	108.744	35.9748	192.305	168.274	126.617	103.292	82.2851	-0.0987451	0.466486				lpg0177	-	chloramphenicol resistance protein	-0.110866	0.457831			0.209672
lpg0159	-	hypothetical protein	60.4888	33.3122	67.3948	15.222	69.727	3.42231	70.3948	52.1174	74.1475	25.0935	29.9021	61.4888	45.0734	-0.134876	0.31868				lpg0180	htpX	heat shock protein, protease HtpX	-0.0562857	0.466486			0.333111
lpg0169	-	probable transmembrane protein	1285.85	31.0914	56.9213	136.998	724.722	160.421	704.474	474.13	625.231	1055.41	1230.66	1286.85	521.005	-0.392685	0.206213				lpg0182	-	hypothetical protein	-0.91171	0.019478			-1.60151
lpg0171	legU1	FBOX-containing protein	55.1268	4.99683	51.9122	35.6929	46.1186	87.2689	103.491	5.53459	76.5393	61.5038	33.1726	56.1268	51.6231	-0.0363268	0.236889				lpg0184_ig	ig	-	0.0936605	0.0724949			0.672228
lpg0174	pvcA	pyoverdine biosynthesis protein PvcA	11.6409	25.5393	19.1255	0	0	0	0	0	5.74045	7.87249	0	12.6409	6.82778	-0.267498	0.171927				lpg0186	-	ABC sugar transporter, permease	-0.114595	0.236889			0.20124
lpg0176	-	FAD monooxygenase, PheA/TfdB family	2153.54	593.512	133.879	74.0102	164.709	703.713	298.39	292.872	80.8446	725.253	163.527	2154.54	324.071	-0.822714	0.0114407				lpg0190	-	hypothetical protein	-0.0913972	0.444387			0.253703
lpg0177	-	chloramphenicol resistance protein	126.652	6.66244	23.6792	25.7199	346.439	21.3894	141.84	175.723	11.0025	126.944	99.5179	127.652	98.8918	-0.110866	0.457831				lpg0194	-	catalase/(hydro)peroxidase KatG	0.214173	0.0213579			0.944779
lpg0180	htpX	heat shock protein, protease HtpX	57.6222	0	56.4659	55.6389	10.9806	6.41683	16.8107	183.103	40.6615	15.745	119.141	58.6222	51.4963	-0.0562857	0.466486				lpg0194_ig	ig	-	-0.0763515	0.291145			0.28773
lpg0182	-	hypothetical protein	7.16038	0	0	0	0	0	0	0	0	0	0	8.16038	1	-0.91171	0.019478				lpg0198	-	hypothetical protein	-0.274802	0.410239			-0.161085
lpg0184	-	ABC sugar transporter, periplasmic sugar binding protein	3.26833	6.66244	0	4.19916	3.84322	0	0	0	0	0	0	4.26833	2.47048	-0.237476	0.443998				lpg0201	-	hypothetical protein	0.190305	0.0508797			0.890798
lpg0184_ig	ig	-	56.2931	37.7538	86.9757	148.02	63.6877	66.7351	83.5282	63.1866	89.4553	14.7609	46.722	57.2931	71.0826	0.0936605	0.0724949				lpg0205	-	hypothetical protein	0.202584	0.0336987			0.918568
lpg0186	-	ABC sugar transporter, permease	132.012	44.9714	176.684	38.8422	67.5309	112.508	124.504	124.528	142.554	57.5675	121.944	133.012	102.164	-0.114595	0.236889				lpg0206	-	membrane protein	0.0951282	0.11633			0.675548
lpg0190	-	hypothetical protein	12.8882	0	4.5537	0	0	2.13894	13.6587	43.8155	18.6565	10.8247	8.87719	13.8882	11.2525	-0.0913972	0.444387				lpg0207	-	hypothetical protein	0.137961	0.0804083			0.772419
lpg0194	-	catalase/(hydro)peroxidase KatG	756.459	471.367	813.746	1014.62	1082.14	433.778	2162.8	2026.58	1880.48	1104.12	1403.53	757.459	1240.32	0.214173	0.0213579				lpg0207_ig	ig	-	0.137961	0.0804083			0.772419
lpg0194_ig	ig	-	90.0768	4.99683	66.9394	110.753	7.13741	116.359	70.9202	107.925	72.234	101.358	95.3129	91.0768	76.3935	-0.0763515	0.291145				lpg0208	pkn5	serine/threonine-protein kinase	0.541545	0.000664858			1.68516
lpg0198	-	hypothetical protein	14.2615	13.8801	10.9289	0	4.39225	0	8.93069	2.7673	17.2213	6.39639	6.54108	15.2615	8.1058	-0.274802	0.410239				lpg0209	-	hypothetical protein	-0.221656	0.43646			-0.0408904
lpg0201	-	hypothetical protein	386.035	103.268	239.525	434.613	213.024	311.858	491.188	1195.47	1224.15	864.497	911.08	387.035	599.867	0.190305	0.0508797				lpg0212	phrB	deoxyribodipyrimidine photolyase	0.111165	0.0853036			0.711817
lpg0205	-	hypothetical protein	95.1354	312.024	78.779	60.8878	203.142	30.8008	133.96	125.912	178.432	301.615	97.1818	96.1354	153.273	0.202584	0.0336987				lpg0223	-	transcriptional regulator, LysR family	0.0218223	0.104073			0.50976
lpg0206	-	membrane protein	118.193	120.479	58.2874	54.0642	54.9032	127.053	43.0774	244.444	116.722	170.735	484.04	119.193	148.381	0.0951282	0.11633				lpg0224	-	toxin secretion ABC transporter HlyB/MsbA family ATP-binding protein	0.0997688	0.0893505			0.686043
lpg0207	-	hypothetical protein	399.118	190.99	189.434	445.636	108.708	302.874	747.551	630.482	501.811	1520.87	848.939	400.118	549.729	0.137961	0.0804083				lpg0227	-	hypothetical protein	0.00758086	0.162958			0.477551
lpg0207_ig	ig	-	399.118	190.99	189.434	445.636	108.708	302.874	747.551	630.482	501.811	1520.87	848.939	400.118	549.729	0.137961	0.0804083				lpg0228	-	amino acid permease family protein	-0.0524974	0.360833			0.341679
lpg0208	pkn5	serine/threonine-protein kinase	249.429	364.213	550.087	314.937	193.259	92.8302	1415.78	933.501	1582.93	1875.13	1381.57	250.429	871.423	0.541545	0.000664858				lpg0230_ig	ig	-	-0.104602	0.419994			0.223839
lpg0209	-	hypothetical protein	54.3897	106.044	4.09833	9.973	35.687	10.2669	36.2481	67.7987	30.1374	5.41233	16.8199	55.3897	33.2486	-0.221656	0.43646				lpg0234	sidE	SidE	0.0629501	0.419994			0.602774
lpg0212	phrB	deoxyribodipyrimidine photolyase	124.267	149.905	225.864	90.2819	15.9219	198.922	52.5335	217.233	274.585	198.288	184.552	125.267	161.809	0.111165	0.0853036				lpg0236	-	hypothetical protein	0.107075	0.374403			0.702567
lpg0223	-	transcriptional regulator, LysR family	2765.69	2785.45	1918.93	1167.37	1818.39	2061.51	4083.43	3832.24	3888.2	3885.56	3641.51	2766.69	2909.26	0.0218223	0.104073				lpg0242	serA	D-3-phosphoglycerate dehydrogenase	0.157225	0.0632988			0.815985
lpg0224	-	toxin secretion ABC transporter HlyB/MsbA family ATP-binding protein	302.451	177.665	178.96	170.591	75.2173	512.491	369.836	369.895	616.62	494.983	841.931	303.451	381.819	0.0997688	0.0893505				lpg0242_ig	ig	-	-0.074896	0.279686			0.291022
lpg0227	-	hypothetical protein	164.619	89.3877	121.584	131.224	124.081	35.0787	73.0215	220.461	279.847	432.003	168.667	165.619	168.535	0.00758086	0.162958				lpg0245	-	NAD-glutamate dehydrogenase	-0.574306	0.206173			-0.83844
lpg0228	-	amino acid permease family protein	88.2432	14.4353	75.5914	39.3671	0	13.2615	70.3948	24.9057	26.7888	42.3146	473.761	89.2432	79.0821	-0.0524974	0.360833				lpg0248_ig	ig	-	-0.343792	0.31868			-0.317112
lpg0230_ig	ig	-	201.537	26.6497	13.6611	159.568	32.9419	17.5393	87.7309	171.111	840.976	119.071	112.6	202.537	159.185	-0.104602	0.419994				lpg0249	-	stearoyl CoA 9-desaturase	-0.0909948	0.206213			0.254613
lpg0234	sidE	SidE	78.6783	9.43845	265.025	18.8962	68.6289	0	105.592	20.2935	211.918	196.32	14.951	79.6783	92.1064	0.0629501	0.419994				lpg0255	-	outer membrane channel protein	0.132378	0.281074			0.759792
lpg0236	-	hypothetical protein	49.1004	0	135.7	37.7924	25.2555	0	52.0081	162.348	162.168	41.3305	14.4838	50.1004	64.1086	0.107075	0.374403				lpg0256	-	conserved domain protein	-0.000314863	0.242326			0.459694
lpg0238	gbsA	glycine betaine aldehyde dehydrogenase	0.707152	0	0	0	0	0	0	0	0	0	0	1.70715	1	-0.232272	0.304222				lpg0263_ig	ig	-	-0.146938	0.451327			0.128093
lpg0242	serA	D-3-phosphoglycerate dehydrogenase	959.628	667.909	577.409	645.621	202.044	1042.09	2053.53	1710.65	2399.03	2890.68	1597.89	960.628	1379.69	0.157225	0.0632988				lpg0267	corA	magnesium and cobalt transport protein CorA	0.149061	0.112342			0.797523
lpg0242_ig	ig	-	77.5702	16.1009	41.4387	7.34853	178.984	54.757	42.5521	56.2683	126.768	91.5176	35.5087	78.5702	66.1244	-0.074896	0.279686				lpg0269	-	hypothetical protein	-0.0980244	0.224794			0.238715
lpg0245	-	NAD-glutamate dehydrogenase	6717.66	520.225	1244.53	2012.97	1868.9	3461.24	1513.49	2373.88	1725.96	1113.46	2060.44	6718.66	1790.51	-0.574306	0.206173				lpg0274	-	transcriptional regulator, LysR family	-0.674647	0.0742307			-1.06537
lpg0248_ig	ig	-	2076.07	323.683	972.215	760.573	434.284	234.856	560.532	382.809	2290.92	3040.75	400.875	2077.07	941.149	-0.343792	0.31868				lpg0275_ig	ig	-	0.122216	0.226838			0.73681
lpg0249	-	stearoyl CoA 9-desaturase	10.8951	7.77284	3.64296	12.0726	7.13741	14.9726	8.40535	4.15094	4.30534	12.7928	11.2133	11.8951	9.64661	-0.0909948	0.206213				lpg0277	-	sensory box protein, GGDEF family protein, LssE	-0.194449	0.426033			0.0206413
lpg0250	-	ATP-dependent RNA helicase, DEAD box family	4.63925	3.88642	1.82148	3.67426	6.58838	2.13894	0	0	0	1.96812	2.3361	5.63925	3.24137	-0.240493	0.431164				lpg0279	-	hypothetical protein	-0.0665433	0.236889			0.309913
lpg0255	-	outer membrane channel protein	37.5371	99.3813	7.74129	106.029	20.3142	198.922	28.3681	7.84067	28.2239	0	15.8855	38.5371	52.2705	0.132378	0.281074				lpg0289	ppk	polyphosphate kinase	0.100727	0.166027			0.68821
lpg0256	-	conserved domain protein	120.754	9.99365	51.4568	115.477	35.687	21.8172	214.336	146.205	99.5011	196.812	315.374	121.754	121.666	-0.000314863	0.242326				lpg0290	-	lipoprotein	-0.0953516	0.467453			0.24476
lpg0263_ig	ig	-	89.4669	3.33122	11.3843	8.92321	132.866	49.6235	86.6802	155.43	10.0458	103.818	72.8864	90.4669	64.4988	-0.146938	0.451327				lpg0292	-	hypothetical protein	0.320954	0.0156177			1.18627
lpg0267	corA	magnesium and cobalt transport protein CorA	947.931	188.214	569.668	221.506	340.949	818.788	2733.32	1819.5	2454.52	2605.3	1613.31	948.931	1337.51	0.149061	0.112342				lpg0293	-	long chain acyl-CoA dehydrogenase	-0.211921	0.386959			-0.0188733
lpg0269	-	hypothetical protein	75.0754	22.2081	42.3494	51.9646	35.138	142.881	70.9202	60.4193	74.6258	42.8066	53.7303	76.0754	60.7044	-0.0980244	0.224794				lpg0365	-	hypothetical protein	-0.0520232	0.389359			0.342751
lpg0274	-	transcriptional regulator, LysR family	11.068	0	2.73222	3.67426	0	0	2.62667	3.68973	0	0	2.80332	12.068	2.55262	-0.674647	0.0742307				lpg0369	-	carboxylesterase/phospholipase	-0.0791073	0.463483			0.281498
lpg0275_ig	ig	-	60.115	44.4162	83.3327	398.395	2.19613	16.6838	42.5521	52.1174	33.9643	36.4102	89.7063	61.115	80.9775	0.122216	0.226838				lpg0376	sdhA	SdhA, GRIP coiled-coil protein GCC185	-1.25758	3.09555e-05			-2.38373
lpg0277	-	sensory box protein, GGDEF family protein, LssE	2352.05	2560.04	1849.71	891.272	62.5896	2054.67	542.671	1493.88	1650.86	1403.27	2518.78	2353.05	1503.77	-0.194449	0.426033				lpg0377	-	hypothetical protein	-0.412345	0.227915			-0.472151
lpg0279	-	hypothetical protein	196.784	301.475	113.843	53.5393	139.454	69.3018	180.19	60.8805	441.536	84.6292	242.02	197.784	169.687	-0.0665433	0.236889				lpg0378	-	AF2307	-1.46286	2.27441e-07			-2.84799
lpg0289	ppk	polyphosphate kinase	30.2741	15.5457	14.5718	6.82363	20.8632	17.9671	76.6988	44.2767	11.9593	157.45	18.2216	31.2741	39.4378	0.100727	0.166027				lpg0384	uvrA	excinuclease ABC A subunit	-0.688274	0.0373027			-1.09619
lpg0290	-	lipoprotein	92.0497	3.88642	52.8229	45.6659	0	59.4626	69.8695	97.3166	110.504	220.922	76.6241	93.0497	74.7073	-0.0953516	0.467453				lpg0386	htpX	heat shock protein HtpX	-0.247605	0.444387			-0.0995756
lpg0292	-	hypothetical protein	101.129	54.4099	134.334	36.2178	71.9231	147.587	267.395	160.503	275.542	460.54	520.016	102.129	213.847	0.320954	0.0156177				lpg0394	-	methylated DNA protein cysteine S-methyltransferase	-0.614031	0.139623			-0.928283
lpg0293	-	long chain acyl-CoA dehydrogenase	97.3448	67.1796	141.62	8.39832	38.4322	23.5284	49.3814	58.1132	82.7581	46.7429	77.5586	98.3448	60.3713	-0.211921	0.386959				lpg0404	-	amino acid antiporter	-0.522514	0.0599929			-0.721308
lpg0329_ig	ig	-	0.485503	3.88642	0	5.24895	0	1.71116	0	1.84486	2.87022	0	0	1.4855	2.55616	0.235715	0.0305183				lpg0404_ig	ig	-	0.0107334	0.145165			0.484681
lpg0346	rpsE	30S ribosomal protein S5	3.66818	2.77602	2.27685	3.67426	2.74516	3.42231	3.15201	5.99581	5.26208	4.42827	4.6722	4.66818	4.8405	0.0157425	0.0917309				lpg0418	edd	6-phosphogluconate dehydratase	-0.71409	0.000528439			-1.15458
lpg0357	-	major facilitator family transporter	0.496665	0	0	0	0	0	0	0	0	0	0	1.49667	1	-0.175125	0.236889				lpg0421	ywtG	D-xylose (galactose, arabinose)-proton symporter	-0.232063	0.159794			-0.0644266
lpg0365	-	hypothetical protein	35.6699	0	35.5189	13.1224	53.8051	0	0	49.8113	22.0051	82.1691	58.8698	36.6699	32.5302	-0.0520232	0.389359				lpg0423	yozG	transcriptional regulator, cro family	-0.555803	0.165128			-0.796594
lpg0369	-	carboxylesterase/phospholipase	55.026	0	11.8396	36.2178	15.3729	14.117	8.93069	31.8239	176.519	92.9937	69.1486	56.026	46.6963	-0.0791073	0.463483				lpg0431	-	hypothetical protein	-0.0111426	0.386612			0.435206
lpg0376	sdhA	SdhA, GRIP coiled-coil protein GCC185	262.555	17.7665	14.1165	7.87342	17.02	20.1061	9.45602	15.2201	11.4809	12.7928	9.81163	263.555	14.5644	-1.25758	3.09555e-05				lpg0434	-	hypothetical protein	-0.0545526	0.207058			0.337031
lpg0377	-	hypothetical protein	1979.86	57.7411	1840.61	1012	971.237	222.022	1294.95	259.665	1192.58	167.782	636.354	1980.86	766.493	-0.412345	0.227915				lpg0435_ig	ig	-	-0.112987	0.334136			0.204876
lpg0378	-	AF2307	28.031	0	0	0	0	0	0	0	0	0	0	29.031	1	-1.46286	2.27441e-07				lpg0436	legA11	ankyrin repeat-containing protein	0.100372	0.135872			0.687407
lpg0384	uvrA	excinuclease ABC A subunit	176.62	3.88642	12.295	11.5477	55.4522	25.6673	17.336	47.044	13.8728	115.135	51.8615	177.62	36.4098	-0.688274	0.0373027				lpg0439_ig	ig	-	0.0295995	0.23338			0.527348
lpg0386	htpX	heat shock protein HtpX	78.8468	8.88325	15.0272	18.3713	23.6084	25.6673	178.614	37.8197	55.9694	55.1074	22.4266	79.8468	45.1494	-0.247605	0.444387				lpg0444	icmQ	IcmQ	-1.59275	4.20791e-19			-3.14174
lpg0393	-	hypothetical protein	0.471434	0	0	2.62447	0	0	0	0	0	0	0	1.47143	1.26245	-0.0665276	0.19503				lpg0453	icmC	IcmC (DotE)	-2.55609	1.88654e-31			-5.32044
lpg0394	-	methylated DNA protein cysteine S-methyltransferase	287.774	81.6148	90.1633	55.114	88.9431	76.1464	18.3867	64.5702	136.336	13.2848	67.7469	288.774	70.2306	-0.614031	0.139623				lpg0456	icmB	IcmB (DotO)	-2.79556	1.32205e-36			-5.86202
lpg0400	ffh	signal recognition particle protein Ffh	0.471434	0	0	0	0	0	0	0	0	0	0	1.47143	1	-0.167741	0.236889				lpg0458	icmF	IcmF	-1.00754	1.65987e-05			-1.81824
lpg0404	-	amino acid antiporter	146.674	0	54.189	33.5933	2.74516	160.421	39.9254	31.8239	27.7455	14.2689	68.6814	147.674	44.3393	-0.522514	0.0599929				lpg0459	icmH	IcmH (DotU)	-0.313402	0.226838			-0.248382
lpg0404_ig	ig	-	44.2999	22.7633	40.0726	16.7966	35.138	90.2634	46.2294	21.6771	31.5725	33.9501	115.871	45.2999	46.4334	0.0107334	0.145165				lpg0460_ig	ig	-	-0.882613	0.00604617			-1.53571
lpg0414	-	glutathione synthase, ribosomal protein S6 modification protein	0.496665	0	1.82148	2.62447	0	0	3.15201	0	0	1.96812	0	1.49667	1.95661	0.116379	0.0723875				lpg0466	-	oxaloacetate decarboxylase alpha subunit	-0.162353	0.362508			0.0932296
lpg0416	zwf	glucose-6-phosphate-1-dehydrogenase	4.43446	0	7.28592	0	0	0	2.10134	9.22432	0	0	0	5.43446	2.86116	-0.278615	0.326592				lpg0481	-	S-adenosylmethionine-dependent methyltransferase	-0.731301	0.00213635			-1.1935
lpg0418	edd	6-phosphogluconate dehydratase	228.749	0	4.09833	2.09958	17.02	8.98357	10.5067	32.7463	165.995	117.103	75.2225	229.749	44.3775	-0.71409	0.000528439				lpg0483_ig	ig	-	-0.233513	0.465805			-0.0677049
lpg0421	ywtG	D-xylose (galactose, arabinose)-proton symporter	81.4791	0	121.584	0	28.0006	2.99452	30.4694	105.157	89.4553	7.87249	87.8374	82.4791	48.3371	-0.232063	0.159794				lpg0487_ig	ig	-	-0.172966	0.332941			0.0692284
lpg0423	yozG	transcriptional regulator, cro family	8.07197	4.44162	0	2.62447	3.29419	0	2.10134	2.7673	0	0	0	9.07197	2.52289	-0.555803	0.165128				lpg0509	-	hypothetical sugar transporter family	-0.889535	1.68389e-09			-1.55136
lpg0431	-	hypothetical protein	21.7349	0	38.2511	12.5975	13.7258	0	2.62667	13.8365	28.7022	101.85	0	22.7349	22.159	-0.0111426	0.386612				lpg0518	-	hypothetical protein	0.0518698	0.0768929			0.577715
lpg0434	-	hypothetical protein	5.03886	0	43.2602	0	0	0	0	0	0	0	0	6.03886	5.32602	-0.0545526	0.207058				lpg0519	-	hypothetical protein	-0.266357	0.378962			-0.141986
lpg0435_ig	ig	-	175.676	63.8483	112.021	75.5849	24.1574	27.8063	189.12	204.319	54.0559	246.507	354.62	176.676	136.204	-0.112987	0.334136				lpg0521	-	hypothetical protein	-0.138842	0.313744			0.146402
lpg0436	legA11	ankyrin repeat-containing protein	71.3495	8.32805	93.8062	82.4085	68.0799	30.373	96.1362	42.8931	79.8879	328.676	71.0175	72.3495	91.1607	0.100372	0.135872				lpg0525	-	hypothetical virulence protein	-0.570786	0.00179007			-0.830479
lpg0438_ig	ig	-	0.496665	0	0	0	0	0	0	0	0	0	0	1.49667	1	-0.175125	0.236889				lpg0527	-	signal transduction protein	-0.246019	0.44034			-0.0959892
lpg0439_ig	ig	-	79.0468	25.5393	31.8759	16.2717	328.321	16.6838	66.1921	48.4277	87.5418	82.1691	143.904	80.0468	85.6926	0.0295995	0.23338				lpg0537	-	transmission trait enhancer LetE	-0.546696	0.139623			-0.775997
lpg0444	icmQ	IcmQ	2854.95	0	7.74129	2.09958	0	122.775	61.4641	73.7945	346.819	85.6133	19.156	2855.95	72.9463	-1.59275	4.20791e-19				lpg0538	-	hypothetical protein	-0.546696	0.139623			-0.775997
lpg0452	icmG	IcmG (DotF)	0.492902	0	0	0	0	0	0	0	0	0	0	1.4929	1	-0.174031	0.236889				lpg0540	-	major facilitator family transporter	-0.997307	0.00179082			-1.7951
lpg0453	icmC	IcmC (DotE)	1001.3	0	0	0	0	0	2.62667	4.61216	3.82697	4.9203	1.86888	1002.3	2.7855	-2.55609	1.88654e-31				lpg0542_ig	ig	-	0.155978	0.195539			0.813165
lpg0456	icmB	IcmB (DotO)	1037.5	2.22081	0	0	0	0	2.10134	2.30608	0	0	0	1038.5	1.66282	-2.79556	1.32205e-36				lpg0554	dinP	DNA-damage inducible protein P	-0.868409	0.0108656			-1.50358
lpg0458	icmF	IcmF	97.7972	0	0	0	28.5496	29.9452	2.62667	6.45702	3.82697	5.41233	10.2788	98.7972	9.70967	-1.00754	1.65987e-05				lpg0561	phaB	acetyoacetyl CoA reductase	0.00406869	0.422826			0.469608
lpg0459	icmH	IcmH (DotU)	84.4571	12.7697	1.82148	62.4625	63.1386	161.276	54.6348	16.1426	8.61067	21.1573	3.27054	85.4571	41.5285	-0.313402	0.226838				lpg0563_ig	ig	-	-0.917407	0.00058545			-1.6144
lpg0460_ig	ig	-	98.657	2.77602	4.5537	41.9916	12.6277	5.56125	13.1334	19.8323	3.82697	7.87249	8.40997	99.657	13.0585	-0.882613	0.00604617				lpg0580	add	adenosine deaminase	-0.375695	0.233968			-0.389262
lpg0466	-	oxaloacetate decarboxylase alpha subunit	167.027	14.9905	195.354	197.361	56.5502	182.666	135.011	208.47	46.402	47.2349	62.1403	168.027	115.618	-0.162353	0.362508				lpg0588	pyrB	aspartate carbamoyltransferase	-0.527185	0.141884			-0.731872
lpg0477	-	RNA polymerase signma-54 factor RpoN	0.496665	0	0	0	0	0	0	0	0	0	0	1.49667	1	-0.175125	0.236889				lpg0597	aas	2-acylglycerophosphoethanolamine acyltransferase	0.200401	0.0393123			0.913632
lpg0481	-	S-adenosylmethionine-dependent methyltransferase	88.2612	0	2.27685	9.44811	0	20.9617	4.20268	33.2075	2.87022	56.5835	26.1643	89.2612	16.5715	-0.731301	0.00213635				lpg0609	alaS	alanyl tRNA synthetase	-0.0439176	0.236889			0.361083
lpg0483_ig	ig	-	47.4372	14.4353	18.2148	29.3941	0	20.5339	42.0268	39.6646	44.0101	40.3465	24.2955	48.4372	28.2921	-0.233513	0.465805				lpg0614_ig	ig	-	0.122959	0.0334692			0.73849
lpg0487_ig	ig	-	311.865	307.582	137.522	74.0102	686.289	346.081	12.0827	399.874	89.9337	10.8247	26.6316	312.865	210.083	-0.172966	0.332941				lpg0615	-	polypeptide deformylase	-0.211113	0.465805			-0.0170456
lpg0509	-	hypothetical sugar transporter family	260.2	0	47.3585	243.551	0	0	7.35468	5.07337	0	12.3008	11.2133	261.2	33.6852	-0.889535	1.68389e-09				lpg0616	-	GTP cyclohydrolase I PLUS perhaps regulatory protein	0.13461	0.426033			0.764839
lpg0518	-	hypothetical protein	16.3518	0	152.549	0	0	0	15.76	0	0	17.2211	0	17.3518	19.553	0.0518698	0.0768929				lpg0616_ig	ig	-	0.167563	0.325653			0.839366
lpg0519	-	hypothetical protein	87.6244	35.533	38.7065	18.8962	30.7458	8.12799	34.6721	142.054	2.39185	92.0097	66.8125	88.6244	47.995	-0.266357	0.378962				lpg0625_ig	ig	-	-0.176423	0.386012			0.06141
lpg0521	-	hypothetical protein	45.1775	12.7697	20.947	7.34853	14.8239	25.2395	17.8614	74.717	77.9744	35.4262	38.3121	46.1775	33.542	-0.138842	0.313744				lpg0628	-	type IV fimbrial biogenesis PilY1-related protein	0.116051	0.129515			0.722867
lpg0525	-	hypothetical virulence protein	484.062	0	0	104.979	77.4134	29.5174	54.1095	371.279	513.292	76.2647	66.3453	485.062	130.32	-0.570786	0.00179007				lpg0634	-	hypothetical protein	-0.255515	0.358158			-0.117466
lpg0527	-	signal transduction protein	118.054	23.3185	67.8501	114.427	25.8045	49.6235	24.1654	182.641	88.0202	48.219	41.5826	119.054	67.5652	-0.246019	0.44034				lpg0642	-	hypothetical protein	0.0095308	0.137482			0.481961
lpg0532	sucA	2-oxoglutarate dehydrogenase E1 component)	1.78898	0	0	0	0	0	0	0	0	0	0	2.78898	1	-0.445446	0.386612				lpg0645_ig	ig	-	-0.235161	0.457831			-0.0714324
lpg0537	-	transmission trait enhancer LetE	781.784	29.4258	139.799	120.201	77.9625	81.7077	729.69	261.048	298.025	194.844	280.332	782.784	222.303	-0.546696	0.139623				lpg0656	-	tryptophan/tyrosine permease	-0.210348	0.363686			-0.0153146
lpg0538	-	hypothetical protein	781.784	29.4258	139.799	120.201	77.9625	81.7077	729.69	261.048	298.025	194.844	280.332	782.784	222.303	-0.546696	0.139623				lpg0663	-	soluble lytic murein transglycosylase	-0.087585	0.378962			0.262325
lpg0539	-	hypothetical protein	2.54562	0	0	0	0	0	0	0	0	0	0	3.54562	1	-0.549693	0.261428				lpg0666	-	hypothetical protein	-0.692445	0.0956938			-1.10562
lpg0540	-	major facilitator family transporter	15.6729	0	0	0	0	1.71116	3.15201	0	1.91348	0	0	16.6729	1.67766	-0.997307	0.00179082				lpg0670	-	hypothetical protein	0.219178	0.0596273			0.956098
lpg0542_ig	ig	-	58.1027	0	34.1528	32.0186	66.4328	30.8008	68.8188	338.532	89.9337	121.531	54.1976	59.1027	84.6419	0.155978	0.195539				lpg0673	-	signal peptide protein	0.226827	0.0804083			0.973397
lpg0554	dinP	DNA-damage inducible protein P	16.628	0	0	3.14937	0	0	3.67734	1.84486	2.39185	0	2.80332	17.628	2.38668	-0.868409	0.0108656				lpg0674	-	adenylate cyclase	-0.107818	0.253085			0.216566
lpg0561	phaB	acetyoacetyl CoA reductase	27.7844	27.7602	26.4115	4.19916	0	140.315	29.9441	29.979	2.39185	7.87249	11.6805	28.7844	29.0553	0.00406869	0.422826				lpg0676	-	hypothetical protein	0.0602322	0.236889			0.596627
lpg0563_ig	ig	-	1025.22	43.861	121.128	107.079	59.8444	0	132.384	164.193	146.86	190.908	264.914	1026.22	124.117	-0.917407	0.00058545				lpg0680	-	dipeptidyl aminopeptidase/acylaminoacyl peptidase	-0.0362983	0.236889			0.378314
lpg0567	-	peptidase, M23/M37 family	0.616128	0	2.27685	2.09958	0	0	0	0	0	2.46015	4.20498	1.61613	2.10416	0.114602	0.0815652				lpg0692	dppF	ABC type dipeptide/oligopeptide/nickel transport, ATPase component	-0.251516	0.426033			-0.10842
lpg0580	add	adenosine deaminase	12.6966	0	2.27685	0	2.19613	0	7.88002	2.7673	4.30534	22.6334	5.60664	13.6966	5.76657	-0.375695	0.233968				lpg0695	legA8	ankyrin repeat-containing protein	-0.432436	0.238634			-0.517588
lpg0588	pyrB	aspartate carbamoyltransferase	97.1404	6.10723	5.91981	11.0228	15.9219	4.70568	27.3174	52.1174	41.1399	36.9023	80.3619	98.1404	29.1516	-0.527185	0.141884				lpg0699	-	outer membrane protein TolC	-1.05359	2.22209e-14			-1.92238
lpg0597	aas	2-acylglycerophosphoethanolamine acyltransferase	177.168	109.375	224.497	552.19	47.7657	125.77	376.665	213.082	518.554	444.303	204.175	178.168	282.638	0.200401	0.0393123				lpg0701	kbl	2-amino-3-ketobutyrate coenzyme A ligase	0.208579	0.207892			0.932127
lpg0609	alaS	alanyl tRNA synthetase	72.8671	109.93	15.4826	76.1098	9.88257	20.5339	59.3628	101.467	151.165	77.2488	36.4432	73.8671	66.7626	-0.0439176	0.236889				lpg0714	-	sensor histidine kinase	0.177143	0.0525805			0.861032
lpg0614_ig	ig	-	14105	14324.2	24217	18548.2	17390.6	20830.3	15866.2	19091.6	13477.1	24448	19021.5	14106	18722.5	0.122959	0.0334692				lpg0720	-	multidrug resistance protein	-1.27665	2.91065e-05			-2.42686
lpg0615	-	polypeptide deformylase	325.246	79.9492	55.0998	78.2094	123.532	171.116	30.4694	724.109	226.269	145.149	362.563	326.246	200.647	-0.211113	0.465805				lpg0721	-	RND efflux membrane fusion protein, acriflavin resistance protein E	-1.61881	1.68389e-09			-3.20068
lpg0616	-	GTP cyclohydrolase I PLUS perhaps regulatory protein	16.8023	23.8737	2.27685	5.24895	0	129.62	44.6534	14.2977	1.91348	10.8247	0	17.8023	24.2709	0.13461	0.426033				lpg0721_ig	ig	-	-2.29889	3.46712e-22			-4.73875
lpg0616_ig	ig	-	32.7802	25.5393	18.2148	8.92321	0	27.3785	22.5894	19.8323	15.3079	334.581	14.4838	33.7802	49.685	0.167563	0.325653				lpg0733	-	hypothetical protein	-1.50722	6.00788e-08			-2.94832
lpg0619	-	glyoxylase	0.492902	0	0	0	0	1.71116	0	0	0	0	0	1.4929	1.17112	-0.105432	0.207892				lpg0735	-	DNA helicase, SNF2/RAD54 family domain protein	-0.251718	0.465805			-0.108878
lpg0625_ig	ig	-	171.134	21.6529	209.015	195.786	53.8051	233.573	100.339	179.874	43.0534	38.3784	61.2059	172.134	114.668	-0.176423	0.386012				lpg0739	-	alanine racemase	-2.05228	3.70658e-26			-4.18102
lpg0628	-	type IV fimbrial biogenesis PilY1-related protein	162.509	16.6561	300.544	426.74	93.3354	52.618	139.739	123.606	216.224	529.425	227.069	163.509	213.596	0.116051	0.129515				lpg0744	-	GGDEF domain protein	-0.163583	0.281732			0.0904479
lpg0634	-	hypothetical protein	278.862	224.302	198.541	114.427	99.9237	143.309	130.808	101.006	124.855	264.712	142.035	279.862	155.392	-0.255515	0.358158				lpg0763_ig	ig	-	-0.108565	0.368127			0.214877
lpg0642	-	hypothetical protein	59.1985	16.6561	57.832	119.151	26.9025	32.0842	65.1415	51.195	76.0609	84.6292	75.6897	60.1985	61.5342	0.0095308	0.137482				lpg0765	-	tetratricopeptide repeat domain 8	-0.172989	0.425009			0.0691757
lpg0645_ig	ig	-	255.928	116.593	119.762	273.47	62.0406	16.6838	59.8881	200.629	93.7607	180.575	361.629	256.928	149.503	-0.235161	0.457831				lpg0769	-	hypothetical protein	-0.106993	0.301506			0.218432
lpg0656	-	tryptophan/tyrosine permease	110.92	12.7697	87.4311	68.2363	29.6477	68.4462	141.315	47.5052	101.415	44.2827	78.493	111.92	68.9542	-0.210348	0.363686				lpg0770	-	hypothetical protein	-0.0204464	0.236889			0.414165
lpg0663	-	soluble lytic murein transglycosylase	121.63	2.77602	311.473	65.6119	41.7264	42.3511	161.803	152.201	79.8879	26.5696	107.928	122.63	100.233	-0.087585	0.378962				lpg0778	-	glycosyl transferase	-0.312709	0.27874			-0.246814
lpg0663_ig	ig	-	0.496665	0	0	0	0	0	0	1.84486	0	0	0	1.49667	1.18449	-0.101595	0.207892				lpg0789	-	alginate O-acetyltransferase AlgI	-0.029143	0.466486			0.394497
lpg0666	-	hypothetical protein	5.33915	0	0	0	0	0	0	0	2.87022	0	0	6.33915	1.28702	-0.692445	0.0956938				lpg0792	ampG	beta lactamase induction signal transducer AmpG	-0.021348	0.143204			0.412126
lpg0670	-	hypothetical protein	95.6126	14.4353	74.6807	154.844	31.8438	72.2963	235.35	143.438	193.74	188.94	480.77	96.6126	160.034	0.219178	0.0596273				lpg0800	nadB1	L-aspartate oxidase	-0.114801	0.308195			0.200774
lpg0673	-	signal peptide protein	87.1013	21.0977	472.674	51.4397	114.748	20.5339	302.067	59.4969	94.239	69.8683	269.119	88.1013	148.528	0.226827	0.0804083				lpg0802	-	sulfate transporter	-0.0890765	0.237629			0.258952
lpg0674	-	adenylate cyclase	137.918	32.2018	68.3055	75.06	67.5309	120.209	77.7495	102.851	54.5343	160.894	314.439	138.918	108.377	-0.107818	0.253085				lpg0804_ig	ig	-	-1.21161	0.000123156			-2.27975
lpg0676	-	hypothetical protein	42.5238	14.4353	38.7065	156.419	2.74516	34.2231	17.8614	65.4927	121.028	5.90436	33.1726	43.5238	49.9988	0.0602322	0.236889				lpg0805	-	phosphoenolpyruvate synthase	-1.7091	1.98215e-14			-3.40488
lpg0680	-	dipeptidyl aminopeptidase/acylaminoacyl peptidase	123.925	24.4289	65.1179	55.114	24.7064	59.8904	149.72	81.174	183.216	259.3	236.413	124.925	114.908	-0.0362983	0.236889				lpg0814	-	pseudouridine synthase	-0.383652	0.297911			-0.407258
lpg0692	dppF	ABC type dipeptide/oligopeptide/nickel transport, ATPase component	102.223	29.4258	26.4115	111.278	64.2367	18.8227	29.9441	31.8239	84.1932	118.579	53.7303	103.223	57.8445	-0.251516	0.426033				lpg0819_ig	ig	-	-0.499085	0.153389			-0.668321
lpg0695	legA8	ankyrin repeat-containing protein	335.594	24.9841	250.454	132.274	31.2948	32.9397	287.883	94.5493	60.7531	199.764	118.674	336.594	124.357	-0.432436	0.238634				lpg0833	trpC	indole-3-glycerol phosphate synthase	-0.410096	0.206213			-0.467064
lpg0697	sul1	sulfate transporter	3.04074	5.55203	3.18759	3.14937	3.29419	5.56125	0	4.15094	5.26208	2.46015	5.13942	4.04074	4.7757	0.0725767	0.0768794				lpg0834	trpD	anthranilate phosphoribosyltransferase	-0.320035	0.345256			-0.263382
lpg0699	-	outer membrane protein TolC	439.284	0	0	3.14937	0	0	0	4.15094	64.1017	53.1393	254.635	440.284	38.9176	-1.05359	2.22209e-14				lpg0842	-	toluene tolerance protein Ttg2B	-0.252841	0.0353933			-0.111417
lpg0701	kbl	2-amino-3-ketobutyrate coenzyme A ligase	216.529	33.3122	144.808	296.566	12.0787	8.55578	446.534	428.47	959.612	481.698	694.757	217.529	351.639	0.208579	0.207892				lpg0850	-	ABC transporter, permease protein	-0.182327	0.419613			0.0480561
lpg0708	-	IcmL-like	1.2379	0	3.18759	0	2.74516	0	0	0	0	0	2.3361	2.2379	1.82688	-0.0881295	0.239187				lpg0868	-	acyl CoA dehydrogenase, short chain specific	0.399022	0.0156224			1.36283
lpg0710	yueD	sepiapterin reductase	3.91651	3.88642	25.9561	7.34853	0	0	13.1334	0	0	0	0	4.91651	6.03244	0.0888361	0.348903				lpg0877_ig	ig	-	0.457734	0.00199566			1.49561
lpg0714	-	sensor histidine kinase	295.028	315.911	260.927	215.207	86.198	102.669	637.756	676.604	729.037	755.759	661.117	296.028	445.118	0.177143	0.0525805				lpg0879	-	two component response regulator with GGDEF domain	0.139594	0.0804083			0.77611
lpg0720	-	multidrug resistance protein	17.9082	0	0	0	0	0	0	0	0	0	0	18.9082	1	-1.27665	2.91065e-05				lpg0884	-	hypothetical protein	0.515721	0.000243122			1.62676
lpg0721	-	RND efflux membrane fusion protein, acriflavin resistance protein E	40.5729	0	0	0	0	0	0	0	0	0	0	41.5729	1	-1.61881	1.68389e-09				lpg0886_ig	ig	-	0.148878	0.22167			0.797108
lpg0721_ig	ig	-	198.017	0	0	0	0	0	0	0	0	0	0	199.017	1	-2.29889	3.46712e-22				lpg0891	-	sensory box protein/GGDEF/EAL domains	0.0413376	0.112809			0.553895
lpg0733	-	hypothetical protein	31.153	0	0	0	0	0	0	0	0	0	0	32.153	1	-1.50722	6.00788e-08				lpg0892	-	kynurenine 3-monooxygenase	0.104552	0.12842			0.696861
lpg0735	-	DNA helicase, SNF2/RAD54 family domain protein	247.54	18.8769	206.738	128.074	15.9219	99.6748	195.95	179.874	163.603	279.965	93.4441	248.54	139.212	-0.251718	0.465805				lpg0894	-	cytokinin oxidase	-0.562148	0.0599929			-0.810945
lpg0739	-	alanine racemase	413.734	0	0	26.7696	0	0	0	0	0	0	0	414.734	3.67696	-2.05228	3.70658e-26				lpg0897	-	Na/Ca antiporter	-0.127771	0.363999			0.171441
lpg0744	-	GGDEF domain protein	19.2263	0	3.18759	17.3215	0	0	49.9068	3.68973	38.2697	10.3326	6.07386	20.2263	13.8782	-0.163583	0.281732				lpg0903_ig	ig	-	-0.116119	0.258977			0.197792
lpg0763_ig	ig	-	34.4126	0	11.3843	39.892	69.727	11.1225	10.5067	17.9874	31.0941	42.3146	31.771	35.4126	27.58	-0.108565	0.368127				lpg0911_ig	ig	-	0.0941256	0.112342			0.67328
lpg0765	-	tetratricopeptide repeat domain 8	101.142	10.5489	19.1255	125.975	31.2948	14.5448	41.5014	90.3983	57.8829	102.342	182.216	102.142	68.583	-0.172989	0.425009				lpg0912_ig	ig	-	-0.0142254	0.249755			0.428234
lpg0769	-	hypothetical protein	191.396	39.4194	21.4024	22.0456	0	20.5339	230.097	261.048	157.384	536.805	205.11	192.396	150.384	-0.106993	0.301506				lpg0925	ponA	penicillin binding protein 1A	-1.78138	4.58252e-12			-3.56834
lpg0770	-	hypothetical protein	53.9448	0	0	76.1098	0	2.13894	51.4828	105.618	33.9643	204.685	40.1809	54.9448	52.418	-0.0204464	0.236889				lpg0927	pilM	type IV pilus biogenesis protein PilM	0.170591	0.0264116			0.846214
lpg0778	-	glycosyl transferase	15.9612	0	0	8.92321	7.13741	13.6892	20.488	0	6.69719	13.2848	2.3361	16.9612	8.2556	-0.312709	0.27874				lpg0927_ig	ig	-	-0.283947	0.386612			-0.181766
lpg0789	-	alginate O-acetyltransferase AlgI	12.6242	0	14.5718	4.72405	3.29419	0	8.40535	57.1908	10.5242	0	18.6888	13.6242	12.7399	-0.029143	0.466486				lpg0929	pilO	type IV pilus biogenesis protein PilO	-0.206471	0.444387			-0.00654813
lpg0791	mip	macrophage infectivity potentiator (Mip)	3.51311	3.88642	1.82148	0	3.84322	2.56673	0	0	2.87022	7.87249	18.6888	4.51311	5.15494	0.0577473	0.211401				lpg0931	pilQ	type IV pilus biogenesis protein PilQ	0.0929997	0.0866797			0.670734
lpg0792	ampG	beta lactamase induction signal transducer AmpG	1370.03	919.971	2305.99	1727.43	1291.32	379.876	1052.25	1357.82	1128.48	1798.86	1080.68	1371.03	1305.27	-0.021348	0.143204				lpg0934	-	DamX-related protein	-0.220745	0.467453			-0.0388298
lpg0800	nadB1	L-aspartate oxidase	413.065	155.457	119.307	190.012	106.512	231.006	878.359	375.43	87.0635	373.451	652.24	414.065	317.884	-0.114801	0.308195				lpg0939	eda	2-dehydro-3-deoxy-phosphogluconate aldolase	0.0331929	0.170284			0.535475
lpg0802	-	sulfate transporter	56.3729	38.309	100.181	17.8464	14.2748	22.6728	80.3762	66.8763	22.4834	26.5696	67.7469	57.3729	46.7337	-0.0890765	0.237629				lpg0943	recO	DNA repair protein RecO	-0.888833	0.00130718			-1.54977
lpg0804	-	choloylglycine hydrolase	3.28552	0	0	0	0	0	0	0	0	0	0	4.28552	1	-0.632004	0.195288				lpg0944	-	hypothetical protein	-1.19901	1.51515e-06			-2.25126
lpg0804_ig	ig	-	15.2782	0	0	0	0	0	0	0	0	0	0	16.2782	1	-1.21161	0.000123156				lpg0948	korB	2-oxoglutarate ferredoxin oxidoreductase beta subunit	0.0740832	0.149204			0.627953
lpg0805	-	phosphoenolpyruvate synthase	137.885	0	0	2.09958	0	0	0	3.22851	0	11.8087	0	138.885	2.71368	-1.7091	1.98215e-14				lpg0949	-	carrier/transport protein	-1.04923	0.000938382			-1.91253
lpg0813	mreD	rod shape determining protein MreD	0.982168	0	0	0	0	2.56673	0	1.84486	0	0	0	1.98217	1.44116	-0.138428	0.262104				lpg0953	-	AMP-binding protein	-0.235164	0.337911			-0.0714394
lpg0814	-	pseudouridine synthase	1442.71	53.2995	593.803	447.735	107.61	1479.29	811.116	796.981	457.801	505.315	705.035	1443.71	596.799	-0.383652	0.297911				lpg0954	mfd	transcription repair coupling factor	-0.114126	0.460733			0.202299
lpg0819_ig	ig	-	193.042	8.88325	33.6974	9.44811	25.2555	43.2067	124.504	134.675	120.549	19.1892	85.5013	194.042	61.491	-0.499085	0.153389				lpg0961	-	peptide ABC transporter, permease protein	0.124496	0.211527			0.741966
lpg0833	trpC	indole-3-glycerol phosphate synthase	169.031	48.8579	6.83055	21.5207	267.378	9.41135	68.8188	54.8847	102.371	32.966	38.3121	170.031	66.1352	-0.410096	0.206213				lpg0967	-	hypothetical protein	0.0826249	0.0956938			0.64727
lpg0834	trpD	anthranilate phosphoribosyltransferase	452.031	30.5362	102.003	357.978	841.665	109.086	108.744	154.046	127.725	153.513	172.872	453.031	216.817	-0.320035	0.345256				lpg0971_ig	ig	-	0.465761	0.00907884			1.51377
lpg0842	-	toluene tolerance protein Ttg2B	343.039	0	72.8592	58.7882	2.74516	0	166.006	416.478	554.91	300.139	340.136	344.039	192.206	-0.252841	0.0353933				lpg0975	-	transmembrane protein	0.123561	0.408304			0.739852
lpg0850	-	ABC transporter, permease protein	267.602	61.0723	170.308	72.9604	25.8045	127.481	229.571	178.952	106.198	634.227	148.576	268.602	176.515	-0.182327	0.419613				lpg0976	-	antirestriction protein	-0.246433	0.378962			-0.0969252
lpg0868	-	acyl CoA dehydrogenase, short chain specific	149.531	118.258	17.3041	295.516	140.003	62.4572	392.95	503.648	892.64	887.623	452.269	150.531	377.267	0.399022	0.0156224				lpg0982	-	hypothetical protein	0.198956	0.0295783			0.910364
lpg0871	-	hypothetical protein	0.471434	0	0	0	0	0	0	0	0	0	0	1.47143	1	-0.167741	0.236889				lpg0986	-	membrane protein	0.153865	0.378962			0.808387
lpg0877	-	hypothetical transporter	0.744998	0	3.18759	2.09958	0	0	3.67734	0	0	0	0	1.745	1.89645	0.0361468	0.144729				lpg0987	-	membrane protein, Tfp pilus assembly, pilus retraction ATPase PilT	-0.438632	0.236889			-0.531601
lpg0877_ig	ig	-	785.213	260.39	1005.46	753.749	1173.83	905.201	2887.76	4190.61	3975.26	3708.92	3685.43	786.213	2255.66	0.457734	0.00199566				lpg0988	-	hypothetical protein	0.266743	0.0518712			1.06367
lpg0878_ig	ig	-	0.589293	0	0	0	0	0	0	0	0	0	0	1.58929	1	-0.201204	0.267695				lpg1000	-	putative exported protein	0.000806821	0.224794			0.462231
lpg0879	-	two component response regulator with GGDEF domain	85.8773	58.2963	151.183	23.0954	28.5496	52.618	122.403	89.4759	246.361	256.348	159.789	86.8773	119.812	0.139594	0.0804083				lpg1005	lvrA	LvrA	-0.148335	0.247861			0.124932
lpg0884	-	hypothetical protein	2263.38	6504.76	4170.28	1513.8	4811.16	2511.55	8803.56	9457.23	12225.7	13432.9	10804.5	2264.38	7424.54	0.515721	0.000243122				lpg1017_ig	ig	-	0.110267	0.189413			0.709786
lpg0886_ig	ig	-	50.2058	0	168.942	114.427	2.74516	162.132	65.6668	48.4277	56.4477	30.5059	62.1403	51.2058	72.1435	0.148878	0.22167				lpg1018	-	chemiosmotic efflux system B protein C	0.0104885	0.315266			0.484127
lpg0891	-	sensory box protein/GGDEF/EAL domains	185.408	61.0723	123.861	199.46	189.416	74.863	163.379	233.836	233.445	301.615	459.278	186.408	205.022	0.0413376	0.112809				lpg1020	-	chemiosmotic efflux system B protein A	-0.52054	0.178349			-0.716844
lpg0892	-	kynurenine 3-monooxygenase	125.137	13.3249	218.578	41.4667	278.359	151.865	248.483	159.119	49.7506	327.692	106.059	126.137	160.47	0.104552	0.12842				lpg1024	-	copper efflux ATPase	-0.0677041	0.236889			0.307287
lpg0894	-	cytokinin oxidase	170.027	23.3185	230.873	20.9958	3.84322	7.7002	43.6028	35.5136	14.8295	46.7429	31.3038	171.027	46.8723	-0.562148	0.0599929				lpg1025	yegE	sensory box/GGDEF/EAL family	-0.455674	0.305214			-0.570142
lpg0897	-	Na/Ca antiporter	23.9831	0	9.56277	35.6929	37.8832	9.41135	9.98136	35.0524	16.2646	6.88842	15.4183	24.9831	18.6155	-0.127771	0.363999				lpg1035	pcoA	copper efflux ATPase	-0.0740769	0.211527			0.292875
lpg0903_ig	ig	-	194.984	228.188	47.8139	249.85	150.984	51.7624	120.827	205.241	60.7531	276.029	98.5835	195.984	150.003	-0.116119	0.258977				lpg1049	-	H(+) transporting ATP synthase, subunit B	-0.0459165	0.360833			0.356562
lpg0911_ig	ig	-	83.6327	26.0945	310.107	69.2861	104.316	165.126	45.7041	136.981	42.0966	34.4421	106.993	84.6327	105.115	0.0941256	0.112342				lpg1056_ig	ig	-	-0.118053	0.236889			0.193419
lpg0912_ig	ig	-	111.797	21.6529	88.3418	24.6701	11.5297	62.0294	198.051	79.3291	272.193	195.336	128.486	112.797	109.162	-0.0142254	0.249755				lpg1080	-	deoxyguanosine triphosphate triphosphohydrolase	0.208085	0.0269119			0.93101
lpg0925	ponA	penicillin binding protein 1A	59.4471	0	0	0	0	0	0	0	0	0	0	60.4471	1	-1.78138	4.58252e-12				lpg1081	-	reverse transcriptase	-0.057998	0.236889			0.329238
lpg0925_ig	ig	-	3.85856	0	0	0	0	0	0	0	0	0	0	4.85856	1	-0.686508	0.141884				lpg1087_ig	ig	-	-0.205989	0.361827			-0.0054575
lpg0927	pilM	type IV pilus biogenesis protein PilM	3013.18	1931	6279.55	7225.18	2878.02	2937.2	5094.17	4392.62	3597.83	3967.73	6330.37	3014.18	4464.37	0.170591	0.0264116				lpg1093	pacL	cation efflux transporter	-0.236453	0.236889			-0.0743551
lpg0927_ig	ig	-	131.221	27.7602	59.1981	35.168	9.33354	8.98357	60.4135	66.8763	139.684	77.2488	192.962	132.221	68.7628	-0.283947	0.386612				lpg1096	-	chemiosmotic efflux system B protein A	-0.00735471	0.13036			0.443773
lpg0929	pilO	type IV pilus biogenesis protein PilO	72.2374	25.5393	22.3131	17.3215	14.2748	4.27789	140.264	42.8931	49.2722	12.3008	116.805	73.2374	45.5262	-0.206471	0.444387				lpg1104	-	hypothetical protein	0.0710535	0.105276			0.621101
lpg0931	pilQ	type IV pilus biogenesis protein PilQ	173.435	171.003	118.852	248.8	99.3747	682.323	142.366	279.036	136.814	184.019	88.3046	174.435	216.089	0.0929997	0.0866797				lpg1107	-	bacterial/Archaeal transporter family protein	0.116968	0.0853036			0.724941
lpg0934	-	DamX-related protein	99.5351	101.602	10.9289	24.1452	14.2748	11.9781	160.227	65.0314	39.2264	93.9778	73.3536	100.535	60.4745	-0.220745	0.467453				lpg1111	-	hypothetical protein	-0.493356	0.19503			-0.655365
lpg0939	eda	2-dehydro-3-deoxy-phosphogluconate aldolase	308.483	141.577	167.576	132.274	143.297	72.2963	557.38	318.239	759.174	763.631	275.193	309.483	334.064	0.0331929	0.170284				lpg1114	-	sensory box protein (GGDEF domain/EAL domain)	0.119455	0.179253			0.730566
lpg0943	recO	DNA repair protein RecO	39.2431	0	4.5537	0	0	2.13894	5.25335	9.68553	11.0025	9.34858	0	40.2431	5.19826	-0.888833	0.00130718				lpg1122	-	membrane bound lytic murein transglycosylase D	-0.474802	0.147197			-0.613404
lpg0944	-	hypothetical protein	880.001	25.5393	10.0181	36.7426	54.3541	4.27789	13.6587	96.3941	39.7048	95.4539	171.003	881.001	55.7146	-1.19901	1.51515e-06				lpg1127	-	acyl CoA synthetase, long chain fatty acid:CoA ligase	0.0597022	0.144778			0.595429
lpg0948	korB	2-oxoglutarate ferredoxin oxidoreductase beta subunit	91.0665	35.533	60.5642	62.9874	31.8438	29.5174	43.0774	304.402	123.42	138.261	252.299	92.0665	109.19	0.0740832	0.149204				lpg1136	-	hypothetical protein	0.164055	0.139623			0.831432
lpg0949	-	carrier/transport protein	13.7307	0	0	0	0	0	3.15201	0	0	0	0	14.7307	1.3152	-1.04923	0.000938382				lpg1139	potC	spermidine/putrescine ABC transporter permease protein PotC	-0.456478	0.0218563			-0.571961
lpg0953	-	AMP-binding protein	576.18	241.513	1360.65	199.985	19.7651	41.0677	146.043	686.75	176.04	252.904	223.799	577.18	335.851	-0.235164	0.337911				lpg1144	-	hypothetical protein	-0.231099	0.444387			-0.0622466
lpg0954	mfd	transcription repair coupling factor	88.1314	10.5489	99.726	233.578	37.3341	14.117	47.2801	100.545	4.30534	16.237	111.666	89.1314	68.5338	-0.114126	0.460733				lpg1146	-	thermostable carboxypeptidase 1	-0.314636	0.195539			-0.251173
lpg0961	-	peptide ABC transporter, permease protein	171.378	14.9905	19.1255	47.2405	67.5309	84.2744	486.985	432.159	387.002	391.164	355.555	172.378	229.603	0.124496	0.211527				lpg1163	-	MFS transporter	-0.563496	0.0186503			-0.813993
lpg0967	-	hypothetical protein	2430.84	1587.88	1388.42	1431.91	933.903	1255.99	3765.07	3781.51	4433.06	5145.65	5680.93	2431.84	2941.43	0.0826249	0.0956938				lpg1165	udk	uridine kinase	-0.227931	0.410239			-0.0550803
lpg0970	-	amino acid permeases	2.2962	0	3.18759	2.62447	8.23547	4.70568	0	1.84486	0	2.95218	6.07386	3.2962	3.96241	0.0799463	0.125809				lpg1169	-	hypothetical protein	0.0872807	0.444387			0.6578
lpg0971_ig	ig	-	23.08	7.21764	153.46	90.8068	7.13741	6.84462	14.7094	97.3166	70.3205	123.992	121.944	24.08	70.3749	0.465761	0.00907884				lpg1198	hisC	histidinol-phosphate aminotransferase	-0.450614	0.236889			-0.558698
lpg0975	-	transmembrane protein	10.4173	0	11.3843	0	0	8.12799	69.3442	3.68973	0	49.203	0	11.4173	15.1749	0.123561	0.408304				lpg1207	-	hypothetical protein	-0.0213486	0.463483			0.412125
lpg0976	-	antirestriction protein	361.063	21.6529	490.434	68.2363	19.2161	93.6858	202.779	163.27	567.826	257.332	158.388	362.063	205.282	-0.246433	0.378962				lpg1223	flgI	flagellar P-ring protein (precursor) FlgI	0.079474	0.337911			0.640144
lpg0982	-	hypothetical protein	347.548	302.03	511.836	419.916	353.027	106.092	446.534	648.931	854.848	1148.4	709.24	348.548	551.085	0.198956	0.0295783				lpg1224	-	muramidase, peptidoglycan hydrolase FlgJ	0.113639	0.236889			0.717411
lpg0986	-	membrane protein	50.2098	0	62.3857	331.734	35.687	8.55578	27.8427	4.61216	8.1323	79.2169	161.658	51.2098	72.9824	0.153865	0.378962				lpg1225	flgK	flagellar hook associated protein 1 FlgK	0.0945484	0.100212			0.674236
lpg0987	-	membrane protein, Tfp pilus assembly, pilus retraction ATPase PilT	1120.88	43.861	742.709	151.17	135.062	418.377	852.093	710.734	378.87	174.179	469.089	1121.88	408.614	-0.438632	0.236889				lpg1234_ig	ig	-	-0.091786	0.254535			0.252824
lpg0988	-	hypothetical protein	178.354	27.2049	201.729	214.157	56.5502	63.3127	567.361	375.43	423.358	893.035	482.639	179.354	331.478	0.266743	0.0518712				lpg1273	-	hypothetical protein	-0.673399	0.0956938			-1.06255
lpg1000	-	putative exported protein	432.091	67.1796	529.595	308.638	200.946	1492.56	353.025	228.763	758.218	192.876	197.167	433.091	433.896	0.000806821	0.224794				lpg1284	rpoS	stationary phase specific sigma factor RpoS	-0.877489	1.16254e-05			-1.52412
lpg1005	lvrA	LvrA	184.333	211.532	78.3237	133.848	167.455	47.4846	87.7309	110.692	123.898	155.974	190.159	185.333	131.71	-0.148335	0.247861				lpg1290	-	hypothetical protein	0.194249	0.0488487			0.899719
lpg1010	-	cadmium efflux ATPase	0.739354	0	0	5.24895	0	0	11.032	4.61216	15.7862	0	0	1.73935	4.66794	0.428737	0.0247331				lpg1291_ig	ig	-	-0.23858	0.437849			-0.0791656
lpg1017_ig	ig	-	136.975	17.2113	218.578	39.3671	12.6277	83.4188	145.518	339.455	250.188	475.301	186.888	137.975	177.855	0.110267	0.189413				lpg1294	-	membrane bound lytic murein transglycosylase D	-0.38245	0.327772			-0.40454
lpg1018	-	chemiosmotic efflux system B protein C	49.1943	44.9714	9.56277	9.973	5.49032	12.4059	53.0588	108.847	7.65393	110.215	142.035	50.1943	51.4213	0.0104885	0.315266				lpg1298_ig	ig	-	-0.443335	0.139623			-0.542237
lpg1020	-	chemiosmotic efflux system B protein A	723.494	73.842	481.326	314.412	54.9032	73.1519	101.915	116.688	140.163	440.367	378.448	724.494	218.522	-0.52054	0.178349				lpg1301	-	oxidoreductase	-0.180501	0.274656			0.0521865
lpg1024	-	copper efflux ATPase	605.563	320.352	180.327	136.473	480.952	188.227	546.873	781.3	659.195	1143.48	742.88	606.563	519.006	-0.0677041	0.236889				lpg1308	-	sulfatase domain protein	0.00248405	0.144778			0.466024
lpg1025	yegE	sensory box/GGDEF/EAL family	5571.11	997.145	5136.12	1886.47	1882.08	722.108	1714.69	2318.07	1486.3	1812.64	1548.37	5572.11	1951.4	-0.455674	0.305214				lpg1312	legC1	coiled-coil-containing protein	0.182824	0.0462876			0.873879
lpg1035	pcoA	copper efflux ATPase	77.0757	28.8706	113.387	105.504	21.9613	34.2231	61.9895	36.8973	97.5876	88.5655	59.337	78.0757	65.8323	-0.0740769	0.211527				lpg1318	-	hypothetical protein	-0.0789481	0.28077			0.281858
lpg1040	-	putative S-isoprenylcysteine methyltransferase	1.11373	2.22081	0	0	0	0	0	0	2.39185	0	1.86888	2.11373	1.64815	-0.108052	0.236889				lpg1324	-	multidrug resistance efflux pump	-0.0127302	0.409296			0.431616
lpg1049	-	H(+) transporting ATP synthase, subunit B	134.512	14.4353	91.5294	77.6845	22.5103	18.8227	45.7041	382.809	65.0584	334.089	156.519	135.512	121.916	-0.0459165	0.360833				lpg1333	rluD	ribosomal large subunit pseudouridine synthase D, RluD	-0.635337	0.0625428			-0.976467
lpg1056_ig	ig	-	7326.78	2787.12	3219.01	4239.05	3832.24	3288.84	11542.7	5659.12	7928.04	7198.4	6132.27	7327.78	5583.67	-0.118053	0.236889				lpg1334	-	tRNA thiotransferase	-1.02293	0.000149461			-1.85304
lpg1080	-	deoxyguanosine triphosphate triphosphohydrolase	73.3354	83.2805	140.709	32.5435	70.276	292.608	143.416	87.1698	71.7556	191.892	76.6241	74.3354	120.027	0.208085	0.0269119				lpg1338	fliD	flagellar hook associated protein 2 FliD	-0.0884787	0.308195			0.260304
lpg1081	-	reverse transcriptase	175.73	365.879	203.55	60.8878	18.6671	94.9691	200.678	93.1656	289.893	107.755	100.92	176.73	154.636	-0.057998	0.236889				lpg1363	gspF	type II protein secretion LspF	-0.458133	0.0117879			-0.575705
lpg1087_ig	ig	-	168.49	53.8547	74.6807	60.8878	51.609	28.2341	179.139	144.822	230.096	110.707	110.731	169.49	105.476	-0.205989	0.361827				lpg1366	-	hypothetical protein	-0.153299	0.444387			0.113706
lpg1093	pacL	cation efflux transporter	82.7644	0	26.4115	19.946	23.6084	16.6838	8.40535	82.0964	25.3536	252.904	20.5577	83.7644	48.5966	-0.236453	0.236889				lpg1377_ig	ig	-	0.229943	0.0190688			0.980444
lpg1096	-	chemiosmotic efflux system B protein A	118.091	62.7379	261.382	109.703	64.2367	146.304	98.7629	88.0922	117.201	118.579	93.9113	119.091	117.091	-0.00735471	0.13036				lpg1379	-	urocanate hydratase	-0.0735692	0.23338			0.294023
lpg1101_ig	ig	-	0.485503	0	0	0	0	0	0	0	0	0	0	1.4855	1	-0.171874	0.236889				lpg1381	-	aldehyde dehydrogenase, NAD dependent	-0.0388708	0.236889			0.372496
lpg1104	-	hypothetical protein	90.0204	7.21764	64.2072	174.265	128.473	114.647	119.251	101.006	118.158	115.627	119.141	91.0204	107.199	0.0710535	0.105276				lpg1405	cmr	multidrug translocase MdfA, chloramphenicol resistance pump Cmr	0.0888263	0.0617356			0.661295
lpg1107	-	bacterial/Archaeal transporter family protein	141.036	64.9588	117.03	76.6347	608.327	81.7077	120.302	129.602	310.463	161.878	178.478	142.036	185.938	0.116968	0.0853036				lpg1426	-	hypothetical protein	-0.797834	0.000208339			-1.34397
lpg1111	-	hypothetical protein	5871.92	281.488	1887.96	272.945	1813.45	801.248	2173.83	3648.22	4518.21	1821.99	1628.73	5872.92	1885.81	-0.493356	0.19503				lpg1427	-	short chain dehydrogenase	-0.210444	0.386612			-0.0155332
lpg1113_ig	ig	-	4.18892	13.3249	0	2.62447	0	0	2.62667	0	0	0	0	5.18892	2.8576	-0.259075	0.332941				lpg1447	-	pseudouridine synthase	-0.380422	0.304222			-0.399955
lpg1114	-	sensory box protein (GGDEF domain/EAL domain)	54.6821	51.6339	47.3585	10.4979	32.9419	3.42231	82.4775	36.8973	87.5418	293.25	77.0913	55.6821	73.3113	0.119455	0.179253				lpg1449_ig	ig	-	-0.159087	0.317015			0.100616
lpg1122	-	membrane bound lytic murein transglycosylase D	3194.41	82.17	133.879	318.086	1480.19	414.1	1334.35	974.549	1202.15	2127.54	2631.38	3195.41	1070.84	-0.474802	0.147197				lpg1457	relA	GTP pyrophosphokinase ((p)ppGpp synthetase I) stringent stress response RelA	0.201896	0.0444001			0.917014
lpg1127	-	acyl CoA synthetase, long chain fatty acid:CoA ligase	13.2657	12.2145	40.0726	7.34853	2.74516	7.27241	22.5894	1.84486	19.1348	14.7609	25.6971	14.2657	16.368	0.0597022	0.144778				lpg1462	-	zinc binding TIM barrel protein, YjbN family	0.348194	0.0126506			1.24788
lpg1136	-	hypothetical protein	25.9836	83.2805	18.6702	0	24.1574	42.7789	66.1921	27.673	5.74045	88.5655	26.6316	26.9836	39.3689	0.164055	0.139623				lpg1469	-	Rtn protein	-0.0392696	0.29372			0.371595
lpg1139	potC	spermidine/putrescine ABC transporter permease protein PotC	22.5329	0	0	0	5.49032	0	0	38.2809	19.6132	0	8.87719	23.5329	8.22616	-0.456478	0.0218563				lpg1470	-	serine-type D-Ala-D-Ala carboxypeptidase	-0.11644	0.470255			0.197067
lpg1144	-	hypothetical protein	85.8321	18.8769	61.9303	85.5579	12.0787	1.71116	56.7361	92.7044	21.5267	98.8981	49.9926	86.8321	51.0013	-0.231099	0.444387				lpg1471	bioA	adenosylmethionine-8-amino-7-oxononanoate aminotransferase	-0.326448	0.27874			-0.277885
lpg1146	-	thermostable carboxypeptidase 1	329.593	11.1041	99.726	288.167	0	94.5413	293.662	76.5618	313.333	314.899	99.9851	330.593	160.198	-0.314636	0.195539				lpg1471_ig	ig	-	-0.0221574	0.14229			0.410295
lpg1153	-	amine oxidase	0.485503	2.22081	0	0	0	0	0	0	0	0	0	1.4855	1.22208	-0.0847735	0.199846				lpg1473	bioF	8-amino-7-oxononanoate synthase	0.0690131	0.15815			0.616486
lpg1155	-	pyruvate decarboxylase	2.43407	0	0	0	0	0	0	0	0	0	0	3.43407	1	-0.535809	0.27556				lpg1479	-	potassium efflux system KefA	-0.504361	0.211527			-0.680253
lpg1159_ig	ig	-	1.11279	0	2.27685	0	2.74516	2.13894	0	0	2.87022	0	1.86888	2.11279	2.19001	0.0155883	0.143204				lpg1491	-	hypothetical protein	0.0346282	0.236889			0.538721
lpg1163	-	MFS transporter	346.387	0	24.1346	384.748	11.5297	16.256	127.131	92.7044	63.6233	71.3444	147.642	347.387	94.9113	-0.563496	0.0186503				lpg1502_ig	ig	-	-0.378698	0.273482			-0.396055
lpg1165	udk	uridine kinase	124.997	43.3058	15.938	54.5891	89.4921	14.5448	66.1921	14.2977	282.717	22.6334	131.756	125.997	74.5466	-0.227931	0.410239				lpg1507	-	sodium/hydrogen antiporter	-1.93386	5.79783e-23			-3.91319
lpg1169	-	hypothetical protein	6.36675	0	5.00907	62.9874	3.84322	0	3.15201	5.07337	0	0	0	7.36675	9.00651	0.0872807	0.444387				lpg1508_ig	ig	-	-0.143125	0.0373027			0.136716
lpg1179	ribA	riboflavin biosynthesis protein RibA	0.985805	0	0	0	0	0	0	1.84486	0	0	0	1.9858	1.18449	-0.224407	0.326592				lpg1523	pilC	(type IV) pilus assembly protein PilC	-0.239855	0.262624			-0.0820483
lpg1188_ig	ig	-	0.956937	0	0	0	0	0	0	0	0	0	0	1.95694	1	-0.291577	0.37792				lpg1528	-	hypothetical protein	-0.385241	0.116573			-0.410851
lpg1198	hisC	histidinol-phosphate aminotransferase	89.4895	24.9841	23.6792	5.77384	9.88257	5.98904	45.1788	68.7212	45.4452	21.1573	59.8042	90.4895	32.0615	-0.450614	0.236889				lpg1530	-	2-methylcitrate synthase	-0.325876	0.121646			-0.276593
lpg1203	cydB	cytochrome D ubiquinol oxidase, subunit II	0.496665	0	0	0	0	0	2.10134	0	0	2.95218	0	1.49667	1.50535	0.00251342	0.145406				lpg1532	-	putative peptidase	0.22086	0.0406938			0.959902
lpg1207	-	hypothetical protein	10.9169	0	10.0181	49.3401	0	12.4059	4.72801	10.608	0	0	16.3527	11.9169	11.3453	-0.0213486	0.463483				lpg1534_ig	ig	-	-0.875562	9.6111e-05			-1.51976
lpg1223	flgI	flagellar P-ring protein (precursor) FlgI	54.3737	0	10.4735	282.918	46.6677	8.98357	34.1467	134.675	41.6183	30.5059	64.9436	55.3737	66.4933	0.079474	0.337911				lpg1547	-	radical SAM enzyme, Cfr family	-0.169039	0.424332			0.0781094
lpg1224	-	muramidase, peptidoglycan hydrolase FlgJ	73.2574	16.1009	28.2329	144.871	56.5502	2.13894	39.9254	233.836	88.977	308.995	35.0415	74.2574	96.4669	0.113639	0.236889				lpg1551	-	hypothetical protein	-0.219897	0.0203174			-0.0369112
lpg1225	flgK	flagellar hook associated protein 1 FlgK	55.897	20.5425	151.638	53.0144	77.4134	93.6858	68.2935	125.912	28.7022	11.8087	66.3453	56.897	70.7356	0.0945484	0.100212				lpg1556	-	MutT/nudix family protein	0.0616193	0.145406			0.599764
lpg1226	flgL	flagellar hook associated protein type 3 FlgL	0.978406	0	0	0	0	0	0	10.608	0	0	0	1.97841	2.0608	0.0177198	0.253085				lpg1561	-	potassium efflux system KefA	-0.789236	0.0267843			-1.32453
lpg1229	-	site specific recombinase	3.13176	0	0	0	0	2.99452	0	0	0	0	0	4.13176	1.29945	-0.502375	0.253085				lpg1562	merA1	mercuric reductase	-1.87167	3.31788e-17			-3.77254
lpg1234_ig	ig	-	19.4176	43.3058	12.7504	33.5933	8.23547	9.41135	7.88002	6.91824	3.34859	17.2211	12.6149	20.4176	16.5279	-0.091786	0.254535				lpg1566	-	thiamine biosynthesis oxidoreductase ThiO	-0.146989	0.112417			0.127978
lpg1273	-	hypothetical protein	13.4393	0	3.64296	3.14937	2.19613	0	2.62667	2.7673	0	3.44421	2.80332	14.4393	3.063	-0.673399	0.0956938				lpg1569	-	sulfurylase ThiF	-0.55244	0.145165			-0.788988
lpg1284	rpoS	stationary phase specific sigma factor RpoS	199.529	3.88642	1.82148	4.72405	0	0	10.5067	19.8323	73.1907	71.8364	70.083	200.529	26.5881	-0.877489	1.16254e-05				lpg1577	rpoE	RNA polymerase sigma E factor RpoE	-0.256632	0.0866797			-0.119991
lpg1290	-	hypothetical protein	39.6953	17.2113	58.2874	199.985	60.9425	67.5906	19.9627	29.5178	96.6309	22.6334	53.7303	40.6953	63.6492	0.194249	0.0488487				lpg1586	-	hypothetical protein	-0.445911	0.141884			-0.548064
lpg1291_ig	ig	-	107.243	9.99365	72.4038	45.141	21.4122	54.3292	73.5468	145.283	78.9312	90.0416	23.8282	108.243	62.4911	-0.23858	0.437849				lpg1586_ig	ig	-	-0.191836	0.2383			0.026552
lpg1294	-	membrane bound lytic murein transglycosylase D	25.4889	2.22081	19.1255	3.14937	3.29419	11.1225	11.032	23.0608	18.6565	3.93624	4.20498	26.4889	10.9803	-0.38245	0.327772				lpg1593	-	carbon storage regulator CsrA	-0.928712	0.000978434			-1.63996
lpg1297	folD	5,10-methylenetetrahydrofolate dehydrogenase	3.57094	3.33122	0	0	2.19613	0	6.30401	5.53459	6.69719	5.41233	7.94274	4.57094	4.74182	0.0159396	0.195288				lpg1598	-	hypothetical protein	-0.133138	0.441105			0.159302
lpg1298_ig	ig	-	7.9638	0	0	0	0	0	0	0	3.82697	4.9203	13.5494	8.9638	3.22967	-0.443335	0.139623				lpg1602	legL2	leucine-rich repeat-containing protein	-0.167329	0.456174			0.0819759
lpg1301	-	oxidoreductase	29.3751	49.9683	6.83055	13.1224	0	5.56125	57.2615	6.45702	48.7938	2.46015	0	30.3751	20.0455	-0.180501	0.274656				lpg1608_ig	ig	-	-0.0795338	0.277054			0.280533
lpg1302	-	tRNA pseudouridine synthase A	4.32795	0	0	6.29874	0	0	0	12.914	0	5.41233	1.86888	5.32795	3.6494	-0.164338	0.444387				lpg1609	-	gamma-glutamyl phosphate reductase	-0.247219	0.446785			-0.0987025
lpg1308	-	sulfatase domain protein	194.625	136.025	151.183	258.773	117.493	68.4462	87.2055	178.029	336.773	450.208	173.339	195.625	196.747	0.00248405	0.144778				lpg1610	proB	glutamate-5-kinase	0.0962519	0.100212			0.678089
lpg1312	legC1	coiled-coil-containing protein	45.8547	13.3249	28.6883	89.757	59.8444	99.247	198.576	77.9455	42.0966	35.9182	58.4025	46.8547	71.3801	0.182824	0.0462876				lpg1613	-	acetyltransferase, GNAT family	-0.461307	0.155624			-0.582882
lpg1318	-	hypothetical protein	581.742	68.29	177.594	178.464	141.65	993.753	923.013	462.6	799.836	472.841	630.747	582.742	485.879	-0.0789481	0.28077				lpg1614	yqkA	glutamate rich protein GrpB	-0.126045	0.301506			0.175344
lpg1322	cyaA	adenylate cyclase 1 protein	0.589293	0	0	0	0	0	0	0	0	0	0	1.58929	1	-0.201204	0.267695				lpg1616	uup	ABC transporter ATP-binding protein Uup, erythromycin resistance	-0.0576673	0.207892			0.329986
lpg1324	-	multidrug resistance efflux pump	19.2372	0	3.18759	111.278	0	17.9671	11.5574	3.68973	18.6565	1.96812	18.2216	20.2372	19.6526	-0.0127302	0.409296				lpg1622	-	hypothetical protein	-0.630715	0.13036			-0.966015
lpg1331	htrA	protease DO	1.11373	0	0	0	0	0	0	0	0	0	0	2.11373	1	-0.32505	0.420289				lpg1624	-	alpha/beta hydrolase	0.269072	0.0334692			1.06894
lpg1333	rluD	ribosomal large subunit pseudouridine synthase D, RluD	11.2619	6.66244	0	3.67426	5.49032	2.56673	0	0	0	0	0	12.2619	2.83937	-0.635337	0.0625428				lpg1642	sidB	SidB	-0.047705	0.330811			0.352517
lpg1334	-	tRNA thiotransferase	49.5735	7.77284	8.19666	7.87342	6.03935	5.98904	2.10134	0	0	0	0	50.5735	4.79727	-1.02293	0.000149461				lpg1644	-	hypothetical protein	-0.281365	0.139623			-0.175927
lpg1338	fliD	flagellar hook associated protein 2 FliD	351.006	421.399	164.844	124.4	97.1786	14.5448	299.966	322.851	610.879	327.692	477.499	352.006	287.125	-0.0884787	0.308195				lpg1648	-	signal peptide protein	0.0697821	0.0713989			0.618225
lpg1348	leuS	leucyl tRNA synthetase	1.07831	0	1.82148	0	0	0	0	0	0	0	0	2.07831	1.18215	-0.245039	0.348903				lpg1653	-	D-xylose-proton symporter	-0.0568033	0.211527			0.33194
lpg1351	-	piperidine-6-carboxylate dehydrogenase	0.496665	0	0	0	0	0	0	0	0	0	0	1.49667	1	-0.175125	0.236889				lpg1655_ig	ig	-	0.334662	0.0193241			1.21728
lpg1354	-	hypothetical protein	0.620831	0	0	0	0	0	0	0	0	0	0	1.62083	1	-0.209738	0.27556				lpg1656	-	hypothetical protein	-0.0117918	0.210141			0.433738
lpg1358	xcpX	general secretion pathway protein LspK	0.492902	0	0	0	0	0	0	0	0	0	0	1.4929	1	-0.174031	0.236889				lpg1663	-	hypothetical protein	-0.51434	0.145513			-0.702822
lpg1363	gspF	type II protein secretion LspF	14.4388	0	0	38.8422	0	0	0	0	0	4.9203	0	15.4388	5.37625	-0.458133	0.0117879				lpg1664	-	penicillin binding protein 1C, peptidoglycan biosynthesis	-0.00122169	0.180697			0.457643
lpg1366	-	hypothetical protein	32.5084	0	17.3041	18.3713	40.6283	0	6.30401	36.4361	33.0076	46.7429	26.6316	33.5084	23.5426	-0.153299	0.444387				lpg1666	-	hypothetical protein	0.0889004	0.165128			0.661463
lpg1369	htpG	chaperone Hsp90 HtpG	0.589293	0	0	0	0	0	0	0	0	0	0	1.58929	1	-0.201204	0.267695				lpg1667	-	hypothetical protein	0.0471223	0.0956938			0.566978
lpg1374_ig	ig	-	1.21079	12.7697	0	0	0	0	0	0	0	0	0	2.21079	2.27697	0.0128096	0.302975				lpg1670	-	hypothetical protein	-0.0566481	0.206213			0.332291
lpg1377_ig	ig	-	1308.16	485.247	1803.27	1056.61	2229.07	2056.38	4081.32	3582.26	1757.06	2368.14	2800.52	1309.16	2222.99	0.229943	0.0190688				lpg1674	purF	amidophosphoribosyltransferase	0.236654	0.0535014			0.995622
lpg1379	-	urocanate hydratase	10.7838	0	0	0	0	0	34.6721	9.68553	0	42.3146	2.80332	11.7838	9.94755	-0.0735692	0.23338				lpg1678	purL2	phosphoribosylformylglycinamidine synthase II	-0.286578	0.466486			-0.187716
lpg1381	-	aldehyde dehydrogenase, NAD dependent	73.6113	8.88325	90.1633	19.946	38.9812	69.3018	112.947	53.0398	121.506	139.245	18.2216	74.6113	68.2235	-0.0388708	0.236889				lpg1683	-	hypothetical protein	0.0687108	0.139623			0.615802
lpg1387_ig	ig	-	4.50805	0	0	0	0	0	0	0	1.91348	2.46015	0	5.50805	1.43736	-0.583431	0.185316				lpg1684	-	hypothetical protein	0.225839	0.0696613			0.971162
lpg1389_ig	ig	-	2.92864	4.99683	3.64296	3.67426	0	3.8501	0	0	0	2.46015	2.80332	3.92864	3.14276	-0.0969309	0.269345				lpg1686_ig	ig	-	-0.110476	0.301506			0.210556
lpg1403	-	hypothetical protein	0.485503	0	1.82148	0	2.19613	0	2.62667	0	0	10.3326	4.20498	1.4855	3.11819	0.322029	0.0215487				lpg1691	-	amino acid antiporter	-0.867116	0.00292871			-1.50066
lpg1405	cmr	multidrug translocase MdfA, chloramphenicol resistance pump Cmr	5.54097	9.99365	14.1165	4.19916	5.49032	8.12799	4.72801	10.608	3.34859	5.90436	3.73776	6.54097	8.02543	0.0888263	0.0617356				lpg1702	-	Tpr	-0.157803	0.468109			0.10352
lpg1423	-	TPR domain protein (heat shock protein) N-acetylglucosaminyl transferase	3.76699	10.5489	6.83055	5.77384	7.13741	4.27789	5.25335	4.61216	3.34859	3.93624	3.27054	4.76699	6.49894	0.134598	0.0334692				lpg1715_ig	ig	-	-0.016829	0.26187			0.422346
lpg1426	-	hypothetical protein	58.4796	0	0	3.14937	0	14.5448	0	18.9099	0	28.0457	20.0905	59.4796	9.47402	-0.797834	0.000208339				lpg1731	ugpA	sn-glycerol-3-phosphate transmembrane ABC transporter	-0.659803	0.000123156			-1.0318
lpg1427	-	short chain dehydrogenase	938.98	162.674	457.647	747.45	538.051	10.6947	140.264	573.753	510.9	641.608	1996.9	939.98	578.994	-0.210444	0.386612				lpg1732	qor	quinone oxidoreductase	-0.159152	0.390892			0.10047
lpg1438	cpxR	transcriptional regulatory protein CpxR	3.8206	0	0	0	0	0	0	0	0	2.95218	0	4.8206	1.29522	-0.570758	0.199846				lpg1734	-	anthranilate synthase (glutamine amidotransferase) component I	-0.0856285	0.345256			0.26675
lpg1446	-	hypothetical protein	0.492902	0	0	0	0	0	0	0	0	0	0	1.4929	1	-0.174031	0.236889				lpg1739	gidA	adenylate/guanylate cyclase transmembrane protein	-0.0253392	0.262402			0.403099
lpg1447	-	pseudouridine synthase	100.496	13.8801	97.4492	16.2717	38.4322	9.41135	27.3174	37.3585	13.8728	43.2987	115.403	101.496	42.2695	-0.380422	0.304222				lpg1752	-	hypothetical protein	-0.198046	0.378962			0.0125064
lpg1449_ig	ig	-	129.881	4.99683	115.664	424.115	22.5103	2.13894	142.366	38.2809	42.575	66.4241	38.3121	130.881	90.7383	-0.159087	0.317015				lpg1758	fliH	flagellar assembly protein FliH	0.142427	0.121646			0.782518
lpg1455	-	phospholipase C	1.20542	2.77602	0	0	2.74516	2.99452	2.10134	2.30608	2.87022	2.46015	2.3361	2.20542	3.05896	0.142082	0.040601				lpg1764	-	ATPase associated with chromosome architecture	-0.114037	0.178567			0.202501
lpg1457	relA	GTP pyrophosphokinase ((p)ppGpp synthetase I) stringent stress response RelA	5339.14	3519.43	5010.89	2990.85	3568.7	1687.2	16019.6	11864.8	12039.6	13730.6	14564.2	5340.14	8500.58	0.201896	0.0444001				lpg1764_ig	ig	-	0.265634	0.0207655			1.06116
lpg1462	-	zinc binding TIM barrel protein, YjbN family	1539.57	354.775	1746.34	1090.21	1795.33	1079.31	4513.15	5887.88	5936.58	5894.03	6038.36	1540.57	3434.6	0.348194	0.0126506				lpg1781	motA	flagellar motor protein MotA	0.24746	0.307778			1.02006
lpg1469	-	Rtn protein	306.947	24.9841	232.694	166.917	184.475	39.7844	273.699	509.644	104.763	632.259	634.018	307.947	281.324	-0.0392696	0.29372				lpg1783	-	flagellar biosynthesis MinD	0.525353	0.0111651			1.64854
lpg1470	-	serine-type D-Ala-D-Ala carboxypeptidase	24.8864	0	5.46444	12.0726	7.13741	0	21.0134	32.2851	31.5725	45.2668	33.1726	25.8864	19.7985	-0.11644	0.470255				lpg1784	-	flagellar GTP-binding protein FlhF	0.770397	2.55753e-06			2.20273
lpg1471	bioA	adenosylmethionine-8-amino-7-oxononanoate aminotransferase	196.277	35.533	71.4931	6.82363	41.7264	17.1116	71.9708	362.054	62.1882	102.834	148.576	197.277	93.0312	-0.326448	0.27874				lpg1785	flhA	flagellar biosynthetic protein FlhA	-0.587195	0.153493			-0.867591
lpg1471_ig	ig	-	107.092	83.8357	30.9652	108.653	80.7076	128.337	72.4962	82.0964	163.603	160.402	106.059	108.092	102.715	-0.0221574	0.14229				lpg1796	-	transcriptional regulator, LysR family	-0.0690447	0.414656			0.304255
lpg1473	bioF	8-amino-7-oxononanoate synthase	154.98	14.9905	249.543	106.029	79.6096	41.9233	174.936	183.103	201.872	485.634	280.799	155.98	182.844	0.0690131	0.15815				lpg1796_ig	ig	-	0.0664756	0.0984376			0.610747
lpg1479	-	potassium efflux system KefA	5.19711	0	0	0	0	2.99452	2.10134	0	4.30534	0	0	6.19711	1.94012	-0.504361	0.211527				lpg1799	alaS	alanyl tRNA synthetase	-0.0448721	0.195288			0.358924
lpg1491	-	hypothetical protein	67.4859	10.5489	21.4024	122.825	56.0012	22.6728	33.0961	213.082	11.9593	138.261	101.854	68.4859	74.1702	0.0346282	0.236889				lpg1805	mutS	DNA mismatch repair protein MutS	-0.900844	0.00958074			-1.57694
lpg1492	-	spectinomycin phosphotransferase	0.989568	0	1.82148	0	0	1.71116	2.10134	0	0	0	0	1.98957	1.5634	-0.104689	0.236889				lpg1820	-	hypothetical protein	0.0789249	0.139623			0.638902
lpg1502_ig	ig	-	2085.85	46.0818	1678.49	920.141	254.751	2401.18	834.231	694.591	495.592	668.177	722.323	2086.85	872.556	-0.378698	0.273482				lpg1843	pip	proline iminopeptidase	-0.150175	0.252234			0.120772
lpg1505	-	hypothetical protein	0.707152	0	0	0	0	0	0	0	0	0	0	1.70715	1	-0.232272	0.304222				lpg1855	ppiD	peptidyl prolyl cis-trans isomerase D	-1.04206	0.00292871			-1.89632
lpg1507	-	sodium/hydrogen antiporter	2092.01	2.77602	128.87	0	2.19613	16.6838	10.5067	27.2117	3.34859	38.8704	3.27054	2093.01	24.3734	-1.93386	5.79783e-23				lpg1868	-	ABC transporter, ATP-binding component	-0.288957	0.462755			-0.193097
lpg1508_ig	ig	-	20.2654	0	100.181	36.7426	0	0	0	3.68973	0	0	2.3361	21.2654	15.295	-0.143125	0.0373027				lpg1869	rnc	ribonuclease III	-0.620384	0.0716737			-0.942651
lpg1517	-	HlyD family secretion protein	0.496665	0	0	0	0	0	2.10134	0	0	0	0	1.49667	1.21013	-0.0922912	0.206173				lpg1875	yghD	putative general secretion pathway protein M-type YghD	-0.209005	0.00431486			-0.0122779
lpg1523	pilC	(type IV) pilus assembly protein PilC	410.585	28.3154	130.236	682.363	6.58838	46.629	464.921	109.308	131.552	649.972	109.33	411.585	236.921	-0.239855	0.262624				lpg1877	-	deoxyguanosinetriphosphate triphosphohydrolase	-0.298392	0.345256			-0.214436
lpg1528	-	hypothetical protein	24.6049	0	29.1437	0	0	0	17.8614	9.68553	4.30534	25.5856	8.87719	25.6049	10.5459	-0.385241	0.116573				lpg1883	-	transmembrane protein	-0.313483	0.379359			-0.248564
lpg1530	-	2-methylcitrate synthase	15.8691	0	35.9742	2.09958	0	5.56125	0	11.0692	0	0	14.951	16.8691	7.96553	-0.325876	0.121646				lpg1888	-	hypothetical protein	-0.0980668	0.27874			0.238619
lpg1532	-	putative peptidase	151.649	56.6307	222.676	111.803	59.2954	331.109	277.377	292.872	187.521	814.802	174.273	152.649	253.836	0.22086	0.0406938				lpg1896_ig	ig	-	-0.213658	0.361379			-0.0228022
lpg1533	ydgR	peptide transport protein, POT family	0.485503	0	1.82148	0	2.19613	0	2.62667	1.84486	0	2.46015	0	1.4855	2.09493	0.149296	0.0483681				lpg1897	-	glutathione-regulated potassium efflux system	-0.290535	0.39345			-0.196665
lpg1534_ig	ig	-	24.9231	0	0	0	0	0	22.064	0	0	2.46015	0	25.9231	3.45242	-0.875562	9.6111e-05				lpg1898_ig	ig	-	-0.605671	0.139623			-0.909376
lpg1547	-	radical SAM enzyme, Cfr family	72.5807	19.9873	17.7594	59.3131	24.7064	0	127.656	40.1258	18.6565	148.593	31.771	73.5807	49.8569	-0.169039	0.424332				lpg1903	-	hydrolase	0.137444	0.301506			0.771248
lpg1549	-	hypothetical protein	2.35069	0	4.09833	0	3.29419	2.56673	3.67734	7.37945	9.56741	6.88842	10.7461	3.35069	5.8218	0.239922	0.0307621				lpg1912	-	sensory box histidine kinase/response regulator	0.0508098	0.386612			0.575318
lpg1551	-	hypothetical protein	71.7688	0	25.9561	4.72405	0	8.12799	4.20268	8.7631	342.992	3.44421	30.3693	72.7688	43.8579	-0.219897	0.0203174				lpg1918	-	hypothetical protein	-0.228008	0.274656			-0.0552545
lpg1554	fadD-1	long chain fatty acid-CoA ligase	0.606879	0	0	0	0	0	2.10134	0	0	0	0	1.60688	1.21013	-0.12315	0.236889				lpg1936	-	methoxymalonyl CoA synthase	0.46237	0.456174			1.5061
lpg1556	-	MutT/nudix family protein	86.5416	9.99365	215.39	26.2447	99.9237	112.936	115.574	88.5535	212.875	66.9161	50.4598	87.5416	100.887	0.0616193	0.145406				lpg1937	-	pyoverdine biosynthesis regulatory gene SyrP-like	0.118658	0.0716737			0.728763
lpg1561	-	potassium efflux system KefA	13.6653	0	0	3.67426	0	1.71116	0	2.7673	2.87022	0	2.80332	14.6653	2.38263	-0.789236	0.0267843				lpg1943	-	hypothetical protein	-0.0699499	0.195539			0.302208
lpg1562	merA1	mercuric reductase	223.175	0	0	0	0	1.71116	10.5067	2.7673	0	0	5.13942	224.175	3.01246	-1.87167	3.31788e-17				lpg1954	-	hypothetical protein	-0.0198632	0.273482			0.415484
lpg1566	-	thiamine biosynthesis oxidoreductase ThiO	22.31	0	69.2163	2.62447	0	58.6071	0	0	12.4376	13.2848	0	23.31	16.617	-0.146989	0.112417				lpg1955	-	hypothetical permease	-0.610383	0.145406			-0.920032
lpg1569	-	sulfurylase ThiF	6.58823	0	0	0	0	0	4.20268	0	2.39185	0	4.6722	7.58823	2.12667	-0.55244	0.145165				lpg1955_ig	ig	-	0.224373	0.0444001			0.967848
lpg1577	rpoE	RNA polymerase sigma E factor RpoE	483.544	648.477	1018.66	136.473	10.4316	15.8282	9.45602	595.891	147.338	15.2529	75.6897	484.544	268.35	-0.256632	0.0866797				lpg1959	-	hypothetical protein	0.102417	0.100212			0.692032
lpg1586	-	hypothetical protein	50.3244	10.5489	8.65203	0	67.5309	5.98904	16.2854	29.5178	3.82697	3.44421	28.0332	51.3244	18.3828	-0.445911	0.141884				lpg1961	-	hypothetical protein	-0.0455548	0.236889			0.35738
lpg1586_ig	ig	-	22.8328	0	38.2511	6.29874	3.29419	0	3.15201	12.914	2.39185	70.8524	6.07386	23.8328	15.3228	-0.191836	0.2383				lpg1966	-	hypothetical protein	0.0897651	0.141884			0.663419
lpg1593	-	carbon storage regulator CsrA	47.5094	15.5457	3.64296	8.92321	0	0	2.62667	7.84067	0	3.44421	5.13942	48.5094	5.71628	-0.928712	0.000978434				lpg1969_ig	ig	-	-0.265754	0.301506			-0.140622
lpg1593_ig	ig	-	0.485503	0	0	0	0	0	0	0	0	0	0	1.4855	1	-0.171874	0.236889				lpg1975	-	hypothetical protein	0.107241	0.236889			0.702941
lpg1594_ig	ig	-	3.8568	0	1.82148	0	2.19613	0	0	0	0	0	0	4.8568	1.40176	-0.539676	0.233577				lpg1981_ig	ig	-	-0.323728	0.196483			-0.271736
lpg1598	-	hypothetical protein	175.237	104.933	66.484	47.2405	17.569	109.514	30.9947	741.174	35.3994	48.711	85.0341	176.237	129.705	-0.133138	0.441105				lpg1983	-	hypothetical; 3-hydroxy-3-methylglutaryl coenzyme A reductase-like	-0.147693	0.460733			0.126384
lpg1602	legL2	leucine-rich repeat-containing protein	82.9154	2.22081	26.8668	92.3815	42.2754	80.4243	9.45602	83.0189	97.1093	111.199	15.8855	83.9154	57.0837	-0.167329	0.456174				lpg1986	-	hypothetical protein	-0.121303	0.345256			0.186068
lpg1608_ig	ig	-	25.8221	0	95.6277	6.29874	2.19613	0	43.0774	33.2075	9.56741	0	23.361	26.8221	22.3336	-0.0795338	0.277054				lpg1994	-	(outer) membrane bound lytic murein transglycosylase family protein	0.201088	0.0255033			0.915187
lpg1609	-	gamma-glutamyl phosphate reductase	69.6439	58.8515	15.0272	62.4625	6.58838	59.4626	9.98136	31.8239	36.8345	35.4262	73.3536	70.6439	39.9812	-0.247219	0.446785				lpg1998	hisC2	histidinol phosphate aminotransferase	0.0993558	0.0773885			0.685109
lpg1610	proB	glutamate-5-kinase	103.849	35.533	311.929	155.369	35.138	119.353	197.526	68.7212	135.379	46.2509	193.429	104.849	130.863	0.0962519	0.100212				lpg2004	queA	S-adenosylmethionine:tRNA ribosyltransferase-isomerase	-0.488598	0.094233			-0.644605
lpg1611	-	transcriptional regulator, MerR family, mercury resistance	0.616128	0	0	0	2.19613	0	0	0	0	0	0	1.61613	1.21961	-0.122254	0.236889				lpg2007_ig	ig	-	-0.228556	0.106783			-0.0564942
lpg1613	-	acetyltransferase, GNAT family	7.86071	0	0	0	2.19613	2.56673	0	0	12.916	2.95218	0	8.86071	3.06311	-0.461307	0.155624				lpg2019	-	serine metalloprotease	-0.108474	0.171927			0.215082
lpg1614	yqkA	glutamate rich protein GrpB	449.098	78.8388	343.349	108.653	473.814	196.783	114.523	294.256	400.396	732.141	614.395	450.098	336.715	-0.126045	0.301506				lpg2032	-	transporter, permease	-0.222127	0.44034			-0.0419544
lpg1616	uup	ABC transporter ATP-binding protein Uup, erythromycin resistance	133.732	81.0596	202.184	72.4355	21.4122	88.5523	190.171	63.6478	122.463	201.24	126.617	134.732	117.978	-0.0576673	0.207892				lpg2046	-	ABC transporter, ATP binding protein	-1.23452	4.09225e-06			-2.33157
lpg1622	-	hypothetical protein	293.726	66.0692	59.1981	45.141	13.1768	47.0568	67.7682	124.067	103.806	32.474	121.01	294.726	68.9767	-0.630715	0.13036				lpg2048_ig	ig	-	0.0468414	0.116573			0.566343
lpg1624	-	alpha/beta hydrolase	511.873	380.869	602.455	150.645	152.082	475.701	1074.31	1064.49	1582.45	2556.59	1480.15	512.873	952.974	0.269072	0.0334692				lpg2057	intD	Prophage dlp12 integrase	0.0903418	0.141884			0.664723
lpg1642	sidB	SidB	41.2702	0	26.8668	33.0684	20.8632	121.064	20.488	38.7421	57.4045	41.8226	8.40997	42.2702	37.873	-0.047705	0.330811				lpg2060	-	hypothetical protein	0.0121803	0.394986			0.487953
lpg1644	-	hypothetical protein	410.412	6.66244	63.7518	86.6077	29.6477	7.7002	87.7309	395.723	1043.33	134.324	286.873	411.412	215.235	-0.281365	0.139623				lpg2062	-	methylase	-0.376817	0.236889			-0.3918
lpg1648	-	signal peptide protein	8.60709	17.7665	18.2148	6.82363	10.9806	11.1225	4.20268	6.45702	10.5242	7.38046	9.34441	9.60709	11.2817	0.0697821	0.0713989				lpg2063	-	ABC transporter, ATP binding transmembrane protein	-0.180123	0.394986			0.0530413
lpg1653	-	D-xylose-proton symporter	163.264	70.5108	90.6186	79.2591	323.38	53.4736	283.681	217.233	81.8014	102.342	128.953	164.264	144.125	-0.0568033	0.211527				lpg2065	-	D-xylose reductase III	-0.583071	0.0320687			-0.858263
lpg1655	lasB	class 4 metalloprotease	1.35924	0	4.09833	0	0	0	0	0	0	0	1.86888	2.35924	1.59672	-0.169544	0.331587				lpg2067	-	hypothetical protein	0.085078	0.199562			0.652818
lpg1655_ig	ig	-	95.5896	535.216	103.824	253.524	51.0599	639.972	49.9068	137.904	127.247	68.8842	109.797	96.5896	208.733	0.334662	0.0193241				lpg2078	-	TraD	-0.322846	0.308625			-0.269739
lpg1656	-	hypothetical protein	130.713	39.9746	337.429	35.168	81.8057	33.7953	74.0722	166.038	116.722	249.951	136.896	131.713	128.185	-0.0117918	0.210141				lpg2083	traN	TraN	-0.177992	0.296789			0.0578604
lpg1662	-	putative transport protein	0.492902	0	0	0	0	0	0	0	0	0	0	1.4929	1	-0.174031	0.236889				lpg2084	-	putative conjugative transfer protein TrbC	-0.0954315	0.340648			0.244579
lpg1663	-	hypothetical protein	118.391	2.77602	49.6353	95.5309	6.58838	17.1116	13.1334	39.2034	50.2289	60.5197	20.5577	119.391	36.5285	-0.51434	0.145513				lpg2095	lvrA	LvrA	-0.0729345	0.312517			0.295458
lpg1664	-	penicillin binding protein 1C, peptidoglycan biosynthesis	35.1101	19.9873	59.6535	87.1326	10.9806	13.6892	23.1147	56.7296	33.0076	9.34858	36.4432	36.1101	36.0087	-0.00122169	0.180697				lpg2096_ig	ig	-	-0.3151	0.116573			-0.252222
lpg1666	-	hypothetical protein	130.323	59.4067	209.926	453.509	20.3142	20.9617	119.776	138.365	122.941	99.3901	356.956	131.323	161.155	0.0889004	0.165128				lpg2098	-	MsrA3 - peptide methionine sulfoxide reductase	-0.241713	0.272305			-0.0862503
lpg1667	-	hypothetical protein	6.05916	4.44162	7.28592	5.24895	13.7258	11.1225	3.67734	2.30608	7.17556	2.95218	10.7461	7.05916	7.8682	0.0471223	0.0956938				lpg2100	-	predicted phosphatidoglycerophosphate synthase	-0.0765547	0.236889			0.287271
lpg1670	-	hypothetical protein	7.0001	0	0	0	0	46.2012	0	0	0	0	14.0166	8.0001	7.02178	-0.0566481	0.206213				lpg2103	-	hypothetical protein	0.0330981	0.155389			0.535261
lpg1674	purF	amidophosphoribosyltransferase	767.883	690.673	192.622	451.935	264.084	397.844	2018.86	1868.39	2144.54	2037.01	3183.17	768.883	1325.91	0.236654	0.0535014				lpg2107	-	hypothetical protein	-0.0860621	0.304222			0.265769
lpg1678	purL2	phosphoribosylformylglycinamidine synthase II	289.078	54.9651	242.257	53.5393	142.199	62.0294	140.264	65.9539	275.542	231.254	221.462	290.078	149.947	-0.286578	0.466486				lpg2114	-	transposase	-0.0600462	0.392234			0.324606
lpg1683	-	hypothetical protein	53.7731	49.9683	27.7776	20.9958	46.1186	19.2505	71.4455	47.9665	246.839	43.7907	57.4681	54.7731	64.1621	0.0687108	0.139623				lpg2115	-	hypothetical phage AbiD protein	-0.0775385	0.253085			0.285046
lpg1684	-	hypothetical protein	50.924	37.7538	32.3313	78.7342	40.6283	20.1061	114.523	138.365	30.1374	348.85	21.9594	51.924	87.3388	0.225839	0.0696613				lpg2119	-	transposase (ISmav2)	-0.0376924	0.207892			0.375161
lpg1686_ig	ig	-	38.2055	4.44162	52.3676	24.1452	30.7458	26.9507	57.2615	42.8931	6.69719	7.38046	41.1154	39.2055	30.3998	-0.110476	0.301506				lpg2120_ig	ig	-	0.161011	0.07001			0.824548
lpg1690	acnA	aconitate hydratase	1.0822	0	0	0	2.19613	0	0	0	0	0	0	2.0822	1.21961	-0.2323	0.345256				lpg2126	kup2	Kup system potassium uptake protein	0.294592	0.111109			1.12665
lpg1691	-	amino acid antiporter	4835.91	159.343	299.178	177.415	161.964	133.47	578.919	1255.89	1595.37	1127.73	1069	4836.91	656.828	-0.867116	0.00292871				lpg2133_ig	ig	-	0.0727907	0.206213			0.625029
lpg1702	-	Tpr	28.7103	12.7697	59.6535	0	2.74516	27.3785	22.5894	20.2935	38.2697	5.41233	7.47552	29.7103	20.6587	-0.157803	0.468109				lpg2134	-	chemiosmotic efflux system protein A (CzcA)	-0.0795769	0.236889			0.280436
lpg1715_ig	ig	-	235.723	581.853	102.914	228.854	34.04	23.5284	105.067	399.413	165.516	148.101	477.966	236.723	227.725	-0.016829	0.26187				lpg2136	-	chemiosmotic efflux system protein C (CzcC)	0.0586478	0.145513			0.593044
lpg1731	ugpA	sn-glycerol-3-phosphate transmembrane ABC transporter	180.941	0	65.1179	2.62447	0	7.27241	82.4775	26.2893	163.603	40.8385	0	181.941	39.8223	-0.659803	0.000123156				lpg2141	-	glucose-1-dehydrogenase, (3-oxoacyl-(acyl carrier protein) reductase)	0.321962	0.325653			1.18855
lpg1732	qor	quinone oxidoreductase	90.9307	9.43845	37.3403	153.794	24.1574	19.2505	38.3494	129.14	25.3536	97.914	92.5096	91.9307	63.7248	-0.159152	0.390892				lpg2144_ig	ig	-	-0.147863	0.340674			0.126001
lpg1734	-	anthranilate synthase (glutamine amidotransferase) component I	136.778	172.668	46.9031	104.979	24.1574	1.71116	118.2	180.797	127.725	161.878	182.216	137.778	113.123	-0.0856285	0.345256				lpg2146	-	response regulator TutC	-0.225122	0.378962			-0.0487289
lpg1737	gatB	glutamyl/tRNA (Gln) amidotransferase, B subunit	0.9681	2.22081	0	0	3.84322	0	0	0	0	2.46015	2.3361	1.9681	2.08603	0.0252732	0.146357				lpg2147	-	hypothetical protein	-0.0711901	0.413712			0.299403
lpg1739	gidA	adenylate/guanylate cyclase transmembrane protein	46.111	0	24.1346	45.141	30.1967	109.942	69.3442	53.9623	26.7888	49.203	25.6971	47.111	44.4409	-0.0253392	0.262402				lpg2150_ig	ig	-	-0.134255	0.466486			0.156777
lpg1752	-	hypothetical protein	331.673	41.085	120.673	107.603	487.54	117.214	107.168	277.191	394.656	215.017	230.34	332.673	210.849	-0.198046	0.378962				lpg2151	-	aminoglycoside 6-adenylyltransferase	-0.0385994	0.301506			0.37311
lpg1754	-	hypothetical protein	0.744998	0	0	0	0	0	0	0	0	0	0	1.745	1	-0.241795	0.313744				lpg2152	abcT3	multidrug resistance ABC transporter ATP-binding protein	0.115349	0.0917774			0.721278
lpg1758	fliH	flagellar assembly protein FliH	273.815	198.763	54.189	163.767	91.1392	120.636	287.358	452.914	877.332	1140.03	418.629	274.815	381.476	0.142427	0.121646				lpg2155	-	hypothetical protein	-0.981501	0.0038003			-1.75935
lpg1761_ig	ig	-	1.48529	0	0	2.09958	0	0	0	0	0	0	1.86888	2.48529	1.39685	-0.250229	0.386612				lpg2156	-	Sid related protein-like	-0.00217185	0.236889			0.455495
lpg1764	-	ATPase associated with chromosome architecture	134.59	0	8.19666	9.44811	41.1774	0	181.766	188.637	327.684	78.2328	197.634	135.59	104.278	-0.114037	0.178567				lpg2170_ig	ig	-	0.0315733	0.199846			0.531812
lpg1764_ig	ig	-	222.614	73.2868	188.523	244.076	223.456	254.107	368.259	771.614	463.541	452.176	1073.21	223.614	412.224	0.265634	0.0207655				lpg2179	-	peptide synthetase, non-ribosomal	-0.0514513	0.23338			0.344044
lpg1769	-	rhodanese domain protein	1.57886	0	0	0	0	0	0	0	0	0	0	2.57886	1	-0.411428	0.43197				lpg2180	-	sensory box histidine kinase/response regulator	-0.239877	0.323422			-0.082099
lpg1781	motA	flagellar motor protein MotA	16.197	4.44162	0	0	13.1768	0	19.9627	41.0482	155.949	30.0139	29.4349	17.197	30.4027	0.24746	0.307778				lpg2186	pksJ	polyketide synthase, type I	0.0476034	0.141884			0.568066
lpg1783	-	flagellar biosynthesis MinD	7.35022	2.22081	18.6702	16.7966	28.0006	13.6892	84.5789	12.4528	3.34859	0	90.1735	8.35022	27.9931	0.525353	0.0111651				lpg2196	-	ornithine cyclodeaminase	0.267343	0.0245508			1.06503
lpg1784	-	flagellar GTP-binding protein FlhF	13.9608	17.2113	104.735	63.5123	174.043	12.8337	47.2801	42.8931	186.565	52.1552	170.535	14.9608	88.1764	0.770397	2.55753e-06				lpg2199	-	hypothetical protein	0.0289641	0.37792			0.525911
lpg1785	flhA	flagellar biosynthetic protein FlhA	600.847	43.861	104.28	60.8878	65.3348	84.2744	255.313	200.629	223.877	263.728	244.823	601.847	155.701	-0.587195	0.153493				lpg2201	-	replication factor C subunit (activator I)	0.22209	0.0462578			0.962684
lpg1796	-	transcriptional regulator, LysR family	61.5589	2.77602	45.0816	26.7696	6.03935	8.98357	81.4269	66.4151	24.8753	205.669	55.5992	62.5589	53.3635	-0.0690447	0.414656				lpg2204	-	alginate O-acetylation protein	-0.193075	0.0102579			0.0237497
lpg1796_ig	ig	-	196.747	70.5108	143.897	431.989	82.9038	120.636	215.387	316.855	401.831	293.742	216.79	197.747	230.454	0.0664756	0.0984376				lpg2210_ig	ig	-	0.0486815	0.163471			0.570504
lpg1798	-	hypothetical protein	1.968	2.22081	2.27685	2.09958	0	0	0	1.84486	0	0	0	2.968	1.84421	-0.206654	0.353928				lpg2211_ig	ig	-	-0.0550511	0.30973			0.335903
lpg1799	alaS	alanyl tRNA synthetase	11.6064	11.1041	4.09833	23.6203	6.03935	2.99452	20.488	5.99581	7.65393	13.2848	8.40997	12.6064	11.3689	-0.0448721	0.195288				lpg2214_ig	ig	-	-0.152992	0.360833			0.1144
lpg1805	mutS	DNA mismatch repair protein MutS	9.88298	0	0	3.67426	0	0	0	0	0	0	0	10.883	1.36743	-0.900844	0.00958074				lpg2225	-	expressed protein (GH3 homolog)	-0.15459	0.434202			0.110787
lpg1807	-	periplasmic protein	0.616128	0	0	0	0	0	0	0	0	0	0	1.61613	1	-0.208476	0.274656				lpg2230	-	acyl CoA ligase	-0.432317	0.337911			-0.517319
lpg1820	-	hypothetical protein	308.567	255.393	146.174	180.564	71.3741	111.653	585.223	1101.38	339.165	567.803	343.874	309.567	371.261	0.0789249	0.139623				lpg2234	-	multidrug resistance protein D	-0.0260315	0.456174			0.401534
lpg1843	pip	proline iminopeptidase	397.184	121.589	257.284	271.896	168.553	170.26	276.326	246.289	504.203	322.772	468.622	398.184	281.779	-0.150175	0.252234				lpg2235	-	sterol desaturase	0.0878728	0.0713989			0.659139
lpg1855	ppiD	peptidyl prolyl cis-trans isomerase D	10.017	0	0	0	0	0	0	0	0	0	0	11.017	1	-1.04206	0.00292871				lpg2237	abcT3	multidrug resistance ABC transporter ATP-binding protein (fused permease/ATPase domains)	0.134585	0.0596273			0.764782
lpg1868	-	ABC transporter, ATP-binding component	274.93	273.16	278.231	31.4937	200.946	60.3182	115.574	122.222	73.6691	197.796	55.132	275.93	141.854	-0.288957	0.462755				lpg2239	-	hypothetical protein	-0.0911944	0.214185			0.254162
lpg1869	rnc	ribonuclease III	8.62651	0	0	0	0	1.71116	0	3.22851	8.1323	0	0	9.62651	2.3072	-0.620384	0.0716737				lpg2239_ig	ig	-	-0.40118	0.240869			-0.4469
lpg1875	yghD	putative general secretion pathway protein M-type YghD	28.4762	0	116.575	51.4397	0	0	0	4.15094	0	0	0	29.4762	18.2165	-0.209005	0.00431486				lpg2244	-	hypothetical protein	-0.219116	0.310955			-0.0351456
lpg1877	-	deoxyguanosinetriphosphate triphosphohydrolase	64.6167	14.9905	10.0181	39.892	3.84322	4.27789	35.7227	56.7296	50.7073	12.7928	91.108	65.6167	33.0082	-0.298392	0.345256				lpg2247	-	DedA family protein	-0.221764	0.236889			-0.0411331
lpg1883	-	transmembrane protein	167.1	22.2081	57.832	98.6803	57.6483	3.42231	116.624	129.602	75.1042	80.693	164.929	168.1	81.6743	-0.313483	0.379359				lpg2248	-	hypothetical protein	-0.696955	0.0462578			-1.11582
lpg1888	-	hypothetical protein	123.292	79.394	59.1981	71.9106	7.68644	226.728	127.656	139.748	67.9286	47.7269	153.715	124.292	99.1693	-0.0980668	0.27874				lpg2252	-	glutamine synthetase	0.0136573	0.441912			0.491294
lpg1896_ig	ig	-	62.3629	20.5425	6.37518	108.128	0	6.84462	56.2108	65.4927	18.6565	52.6472	42.517	63.3629	38.7415	-0.213658	0.361379				lpg2265	-	acyltransferase	0.13585	0.241648			0.767643
lpg1897	-	glutathione-regulated potassium efflux system	128.753	7.21764	50.5461	51.4397	101.571	8.55578	130.283	154.969	35.8778	59.0436	55.132	129.753	66.4635	-0.290535	0.39345				lpg2266_ig	ig	-	0.0605361	0.141884			0.597315
lpg1898_ig	ig	-	2022.15	193.766	867.935	1048.74	283.849	354.637	526.385	650.776	130.117	711.968	237.815	2023.15	501.599	-0.605671	0.139623				lpg2267	-	prolidase	-0.0612905	0.409296			0.321792
lpg1903	-	hydrolase	154.898	1138.72	57.3766	79.2591	58.1973	21.3894	382.444	206.164	10.5242	57.0755	118.207	155.898	213.936	0.137444	0.301506				lpg2270	-	oxidoreductase (NAD-dependent epimerase/dehydratase)	-0.358623	0.0130964			-0.350654
lpg1908_ig	ig	-	0.620831	0	0	0	0	0	0	0	0	0	0	1.62083	1	-0.209738	0.27556				lpg2286_ig	ig	-	-0.0627558	0.236889			0.318478
lpg1911	gltX	glutamate tRNA synthetase catalytic subunit	1.10633	0	0	0	0	0	0	0	0	1.96812	0	2.10633	1.19681	-0.245501	0.354813				lpg2303	-	chorismate synthase AroC	-1.17419	0.000252392			-2.19515
lpg1912	-	sensory box histidine kinase/response regulator	9.50641	0	6.83055	0	7.13741	0	36.2481	1.84486	10.5242	3.93624	41.5826	10.5064	11.8104	0.0508098	0.386612				lpg2311	-	interaptin	-0.701405	0.000850202			-1.12589
lpg1914	pilE	fimbrial protein, type IV pilin, PilE	4.18608	0	0	13.1224	42.8245	0	5.77868	0	0	0	2.3361	5.18608	7.40616	0.154754	0.386612				lpg2316	bdhA	3-hydroxybutyrate dehydrogenase	-0.543265	0.196483			-0.768238
lpg1918	-	hypothetical protein	6.36184	2.77602	0	2.09958	0	0	0	22.5996	0	0	6.07386	7.36184	4.3549	-0.228008	0.274656				lpg2318	motA	chemotaxis (motility protein A) transmembrane	0.0248954	0.185563			0.51671
lpg1936	-	methoxymalonyl CoA synthase	331.182	38.309	7721.26	444.061	28.0006	27.3785	49.3814	48.8889	119.114	1013.58	132.691	332.182	963.266	0.46237	0.456174				lpg2321	sdaC	serine transporter	-0.457523	0.23338			-0.574325
lpg1937	-	pyoverdine biosynthesis regulatory gene SyrP-like	82.289	31.6466	36.4296	206.809	71.3741	86.4133	47.2801	207.547	149.73	142.689	104.657	83.289	109.458	0.118658	0.0716737				lpg2323	uptC	type II secretion system protein (twitching motility protein)	-0.446164	0.145513			-0.548636
lpg1940	-	peptide synthetase	0.496665	0	0	0	0	0	0	0	0	0	0	1.49667	1	-0.175125	0.236889				lpg2325_ig	ig	-	-0.283094	0.358158			-0.179837
lpg1943	-	hypothetical protein	7025.36	3105.25	2663.92	9492.2	5407.96	6608.05	5882.17	3401.47	4538.3	11919.9	6781.7	7026.36	5981.1	-0.0699499	0.195539				lpg2328	-	hypothetical protein	-0.485945	0.00698992			-0.638604
lpg1953	legC4	coiled-coil-containing protein	4.07773	2.77602	0	0	0	0	3.15201	2.30608	3.34859	3.44421	6.54108	5.07773	3.1568	-0.206423	0.410239				lpg2333	-	membrane associated zinc metalloprotease	-0.405267	0.345256			-0.456143
lpg1954	-	hypothetical protein	26.2577	0	19.1255	3.67426	12.0787	31.6564	24.6907	40.1258	18.1781	35.9182	64.9436	27.2577	26.0391	-0.0198632	0.273482				lpg2344_ig	ig	-	-0.394798	0.325687			-0.432466
lpg1955	-	hypothetical permease	284.207	93.8293	25.9561	51.4397	62.5896	40.2121	52.0081	37.3585	112.895	39.8545	173.339	285.207	69.9482	-0.610383	0.145406				lpg2371	-	hypothetical protein	-0.146623	0.301506			0.128804
lpg1955_ig	ig	-	131.912	337.008	106.557	48.8152	35.138	125.77	277.902	334.382	174.127	157.942	620.469	132.912	222.811	0.224373	0.0444001				lpg2373	-	hypothetical protein	-0.364219	0.352112			-0.36331
lpg1959	-	hypothetical protein	78.4406	17.7665	66.0287	45.141	89.4921	49.6235	61.9895	89.0147	120.549	149.577	306.497	79.4406	100.568	0.102417	0.100212				lpg2373_ig	ig	-	0.0711647	0.249755			0.621352
lpg1961	-	hypothetical protein	46.6992	3.33122	26.4115	29.919	22.5103	40.6399	50.4321	30.4402	98.5444	92.5017	24.7627	47.6992	42.9493	-0.0455548	0.236889				lpg2374	-	mannose-6-phosphate isomerase	-0.255895	0.345256			-0.118323
lpg1964	-	hypothetical protein	0.744998	0	0	2.09958	0	0	0	0	0	1.96812	1.86888	1.745	1.59366	-0.0393997	0.178567				lpg2382	-	hypothetical protein	-0.142367	0.465265			0.138429
lpg1966	-	hypothetical protein	112.12	20.5425	28.2329	230.429	156.474	22.245	181.24	179.874	100.936	292.758	168.199	113.12	139.093	0.0897651	0.141884				lpg2384	kup	Kup system potassium uptake protein	-0.333403	0.1565			-0.293615
lpg1969_ig	ig	-	20.5508	0	1.82148	6.82363	0	7.27241	32.0454	24.9057	8.1323	3.44421	22.4266	21.5508	11.6872	-0.265754	0.301506				lpg2384_ig	ig	-	-0.0472443	0.455729			0.353559
lpg1975	-	hypothetical protein	13.8731	57.7411	18.2148	0	6.58838	5.13347	3.67734	11.0692	62.6666	6.88842	8.40997	14.8731	19.0389	0.107241	0.236889				lpg2385	-	hypothetical protein	-0.205495	0.29372			-0.00434092
lpg1976	legG1	UVB-resistance protein UVR8	0.606879	0	0	0	0	0	0	0	0	0	0	1.60688	1	-0.205983	0.273482				lpg2389	-	catalase-peroxidase KatB	0.120373	0.163232			0.732641
lpg1979_ig	ig	-	2.68237	0	0	0	0	0	7.35468	13.8365	0	0	0	3.68237	3.11912	-0.0720963	0.457084				lpg2390	proP1	proline/betaine transporter	-0.0492967	0.236889			0.348917
lpg1981_ig	ig	-	17.7738	0	13.6611	0	0	0	16.8107	8.7631	3.34859	29.0298	7.47552	18.7738	8.90888	-0.323728	0.196483				lpg2396	-	transcriptional regulator	-0.13133	0.336083			0.163391
lpg1983	-	hypothetical; 3-hydroxy-3-methylglutaryl coenzyme A reductase-like	22.7194	3.33122	37.3403	4.72405	0	4.27789	12.0827	6.45702	22.9618	34.9342	32.7054	23.7194	16.8815	-0.147693	0.460733				lpg2399_ig	ig	-	0.270096	0.0267843			1.07125
lpg1986	-	hypothetical protein	59.8257	7.21764	32.7866	22.5705	30.7458	8.55578	93.5095	29.0566	26.7888	69.3763	129.42	60.8257	46.0028	-0.121303	0.345256				lpg2400	legL7	leucine-rich repeat-containing protein	0.042905	0.166027			0.55744
lpg1990	-	hypothetical protein	4.85622	0	7.28592	0	0	0	34.6721	19.8323	10.0458	0	11.2133	5.85622	9.30494	0.201096	0.236889				lpg2401	-	putative secreted esterase	0.0443399	0.0724949			0.560685
lpg1994	-	(outer) membrane bound lytic murein transglycosylase family protein	80.5975	48.3027	56.9213	76.1098	136.709	100.53	161.803	274.885	212.397	86.5973	132.223	81.5975	129.648	0.201088	0.0255033				lpg2411	-	hypothetical protein	-0.383928	0.0305183			-0.407882
lpg1998	hisC2	histidinol phosphate aminotransferase	124.035	18.3217	226.774	182.139	266.28	124.059	223.793	115.304	104.285	155.974	144.838	125.035	157.177	0.0993558	0.0773885				lpg2412	ampC	AMPC cephalosporinase	0.00886701	0.236889			0.48046
lpg2004	queA	S-adenosylmethionine:tRNA ribosyltransferase-isomerase	8.90882	0	0	0	2.74516	0	4.20268	15.2201	0	0	0	9.90882	3.2168	-0.488598	0.094233				lpg2419	-	hypothetical protein	0.0112084	0.312517			0.485755
lpg2007_ig	ig	-	24.727	0	9.1074	17.8464	0	0	11.032	0	44.9668	59.0436	0	25.727	15.1996	-0.228556	0.106783				lpg2420_ig	ig	-	-0.401622	0.276563			-0.4479
lpg2019	-	serine metalloprotease	10.892	0	0	3.67426	0	0	4.20268	0	0	64.948	9.81163	11.892	9.26366	-0.108474	0.171927				lpg2424_ig	ig	-	0.0534854	0.332941			0.581369
lpg2031	argS	arginyl tRNA synthetase	0.471434	2.77602	3.64296	0	2.74516	2.56673	0	0	0	0	0	1.47143	2.17309	0.169336	0.0525805				lpg2425_ig	ig	-	0.246931	0.0469092			1.01886
lpg2032	-	transporter, permease	180.311	18.8769	45.537	54.5891	101.022	34.6509	244.281	234.759	86.5851	155.482	101.387	181.311	108.717	-0.222127	0.44034				lpg2426	mdcA	malonate decarboxylase alpha subunit	0.0704986	0.29372			0.619846
lpg2035	-	transporter, Zip family	0.956937	0	0	0	0	0	0	0	0	0	0	1.95694	1	-0.291577	0.37792				lpg2426_ig	ig	-	0.0904986	0.149389			0.665078
lpg2046	-	ABC transporter, ATP binding protein	30.1964	0	0	0	0	0	0	2.7673	0	5.41233	0	31.1964	1.81796	-1.23452	4.09225e-06				lpg2428	mdcC	malonate decarboxylase gamma subunit	-0.0195465	0.195288			0.4162
lpg2048_ig	ig	-	133.513	69.9556	263.204	38.3173	107.061	95.3969	240.603	322.39	116.244	104.802	130.354	134.513	149.833	0.0468414	0.116573				lpg2431	-	putative malonyl-CoA acyl-carrier-protein transacylase	-0.159798	0.348903			0.0990085
lpg2057	intD	Prophage dlp12 integrase	68.4347	3.33122	35.0635	130.699	47.2167	193.361	78.8002	130.985	125.811	48.711	50.927	69.4347	85.4906	0.0903418	0.141884				lpg2434_ig	ig	-	-0.796061	0.0626567			-1.33996
lpg2060	-	hypothetical protein	36.5163	2.22081	52.3676	19.4211	4.39225	0	42.0268	118.532	10.5242	59.5357	66.8125	37.5163	38.5833	0.0121803	0.394986				lpg2439	-	NADPH-dependent FMN reductase domain protein	-0.380452	0.385011			-0.400021
lpg2062	-	methylase	158.662	283.154	68.3055	20.4709	8.23547	35.0787	16.8107	59.4969	46.402	30.0139	92.5096	159.662	67.0477	-0.376817	0.236889				lpg2443_ig	ig	-	0.323247	0.00905868			1.19146
lpg2063	-	ABC transporter, ATP binding transmembrane protein	68.3311	114.372	36.885	9.44811	22.5103	0	9.45602	53.501	123.42	52.6472	25.6971	69.3311	45.7936	-0.180123	0.394986				lpg2449	-	D-alanyl-D-alanine dipeptidase	0.0550592	0.143944			0.584928
lpg2065	-	D-xylose reductase III	44.98	0	2.73222	5.77384	0	0	18.3867	12.4528	21.5267	21.6493	27.566	45.98	12.0088	-0.583071	0.0320687				lpg2452	legA14	ankyrin repeat-containing protein	-0.102803	0.267695			0.227907
lpg2067	-	hypothetical protein	57.2003	27.2049	5.91981	55.6389	25.8045	13.6892	214.336	28.5954	92.8039	62.4879	171.47	58.2003	70.7951	0.085078	0.199562				lpg2452_ig	ig	-	-0.395535	0.199846			-0.434134
lpg2078	-	TraD	199.628	7.77284	127.048	73.4853	22.5103	17.9671	140.264	31.8239	222.442	134.816	165.863	200.628	95.3994	-0.322846	0.308625				lpg2453	-	hypothetical protein	0.244111	0.13036			1.01249
lpg2083	traN	TraN	329.446	58.2963	208.104	313.887	202.593	343.087	328.334	235.22	163.603	118.579	211.651	330.446	219.335	-0.177992	0.296789				lpg2455	-	hypothetical protein	-0.106327	0.236889			0.219938
lpg2084	-	putative conjugative transfer protein TrbC	104.069	6.66244	213.113	49.865	46.1186	70.5852	236.926	78.4067	51.664	22.1414	57.9353	105.069	84.3418	-0.0954315	0.340648				lpg2458	-	sensory box histidine kinase	0.267215	0.0305183			1.06474
lpg2095	lvrA	LvrA	84.0538	76.0628	223.587	11.0228	26.9025	13.6892	56.2108	74.717	19.1348	125.96	81.7636	85.0538	71.905	-0.0729345	0.312517				lpg2465	sidD	SidD	-0.547009	0.0116664			-0.776706
lpg2096_ig	ig	-	16.2998	0	42.3494	0	0	7.27241	0	2.30608	11.4809	10.3326	0	17.2998	8.37414	-0.3151	0.116573				lpg2467	hydA	cytochrome c3 hydrogenase alpha chain	-0.0725912	0.302975			0.296235
lpg2098	-	MsrA3 - peptide methionine sulfoxide reductase	16.5798	2.22081	4.09833	6.82363	0	55.1848	3.67734	4.61216	4.30534	9.84061	0	17.5798	10.0763	-0.241713	0.272305				lpg2479	-	hypothetical protein	-0.346366	0.456174			-0.322933
lpg2100	-	predicted phosphatidoglycerophosphate synthase	62.2351	25.5393	67.3948	17.8464	43.3735	39.3566	13.1334	136.52	44.9668	51.6632	80.3619	63.2351	53.0156	-0.0765547	0.236889				lpg2490	lepB	LepB	-0.091515	0.297911			0.253437
lpg2103	-	hypothetical protein	60.996	39.4194	83.3327	24.6701	73.0212	20.9617	87.2055	31.8239	28.2239	53.1393	217.257	61.996	66.9055	0.0330981	0.155389				lpg2490_ig	ig	-	-0.249773	0.466486			-0.104478
lpg2107	-	hypothetical protein	185.934	87.7221	61.9303	161.143	21.9613	24.384	358.278	154.046	297.068	237.159	119.608	186.934	153.33	-0.0860621	0.304222				lpg2495	hss	homospermidine synthase	0.0859343	0.135593			0.654755
lpg2114	-	transposase	74.3637	26.0945	72.8592	17.3215	9.88257	11.1225	15.2347	20.7547	187.521	75.2806	210.249	75.3637	65.6321	-0.0600462	0.392234				lpg2504	-	hypothetical protein	-0.323734	0.345256			-0.271749
lpg2115	-	hypothetical phage AbiD protein	104.455	6.66244	40.5279	78.2094	64.7857	138.604	131.334	161.887	63.6233	47.7269	138.764	105.455	88.2124	-0.0775385	0.253085				lpg2504_ig	ig	-	-0.0795896	0.448772			0.280407
lpg2119	-	transposase (ISmav2)	236.904	142.132	146.629	130.699	46.1186	95.3969	235.35	292.411	182.738	285.87	613.927	237.904	218.127	-0.0376924	0.207892				lpg2509	-	SdeD	-0.0866073	0.376003			0.264536
lpg2120_ig	ig	-	70.0814	323.683	147.085	18.3713	127.375	53.0458	115.574	82.0964	63.1449	50.6791	38.7793	71.0814	102.983	0.161011	0.07001				lpg2510_ig	ig	-	0.466729	0.0660442			1.51596
lpg2121_ig	ig	-	3.99995	0	0	0	0	0	0	1.84486	0	0	1.86888	4.99995	1.37137	-0.56181	0.214185				lpg2516	-	major facilitator family transporter	-0.0618448	0.433506			0.320539
lpg2126	kup2	Kup system potassium uptake protein	56.8154	4.44162	200.363	56.6887	0	95.8247	144.467	321.929	111.46	60.0277	134.092	57.8154	113.929	0.294592	0.111109				lpg2522	-	metal-activated pyridoxal enzyme	0.0468136	0.149861			0.56628
lpg2133_ig	ig	-	249.161	56.0755	55.5552	302.34	15.9219	246.834	308.897	412.788	233.445	816.77	499.458	250.161	295.808	0.0727907	0.206213				lpg2523	-	hypothetical protein	-0.155927	0.318898			0.107764
lpg2134	-	chemiosmotic efflux system protein A (CzcA)	62.0099	34.4226	35.0635	19.4211	138.905	38.0732	64.0908	77.9455	17.6997	31.982	57.0009	63.0099	52.4604	-0.0795769	0.236889				lpg2524	-	transcriptional regulator, LuxR family	0.365878	0.0077784			1.28787
lpg2136	-	chemiosmotic efflux system protein C (CzcC)	137.964	401.412	97.4492	100.78	365.106	51.7624	113.472	32.2851	61.7098	215.017	141.568	138.964	159.056	0.0586478	0.145513				lpg2525	-	hypothetical protein	-0.073062	0.337182			0.29517
[truncated: 234 more rows]

## Sheet: Sublibrary D
Sublibrary D
[truncated: 756 more rows]

## Sheet: Sublibrary E
Sublibrary E
[truncated: 709 more rows]

## Sheet: Sublibrary F
Sublibrary F
[truncated: 1,049 more rows]

## Sheet: Sublibrary G
Sublibrary G
[truncated: 769 more rows]

## Sheet: Sublibrary H
Sublibrary H
[truncated: 672 more rows]

## Sheet: Sublibrary I
Sublibrary I
[truncated: 681 more rows]

## Sheet: Sublibrary J
Sublibrary J
[truncated: 809 more rows]

[truncated: 5 more sheets: Sublibrary K, Sublibrary L, Sublibrary M, Sublibrary N, Sublibrary O]
