# Supplementary material for: InSeq analysis of defined Legionella pneumophila libraries identifies a transporter-encoding gene cluster important for intracellular replication in mammalian hosts
Source: mBio. 2024 Oct 4;15(11):e01955-24. doi: 10.1128/mbio.01955-24 (PMC11559062; doi:10.1128/mbio.01955-24)
Supplement: Data Set S3 — InSeq data from screen on CYE media. [file mbio.01955-24-s0003.xlsx]

## Sheet: Sublibrary A
Supplemental data 3: analysis of InSeq data from individual transposon sublibraries. Cpm = counts per million (normalized sequencing reads).
Sublibrary A
Gene ID	Gene Name	Input average cpm	Output 1	Output 2	Output 3	Output 4	Output 5	Output 6	Output 7	Output 8	InputAvg+1	OutputAvg+1	Log10 fold change	q-value			Entries with Input read count <5	Gene ID	Gene Name	Annotation	Log10 fold change	q-value	Mean fold change	Stdev of fold change	Z score
lpg0001_ig	ig	299.846	72.5742	84.8225	79.1598	85.1809	99.4932	76.5203	91.2467	72.4584	300.846	83.682	-0.555713	0.17282			were excluded before Z calcs	lpg0001_ig	ig	-	-0.555713	0.17282	-0.494889	0.300644	-0.20231
lpg0012	-	1739.92	954.554	903.625	943.239	936.921	857.359	787.891	811.925	879.39	1740.92	885.363	-0.293657	0.0582925				lpg0012	-	hypothetical protein	-0.293657	0.0582925	-0.494889	0.300644	0.669336
lpg0013	-	899.744	205.837	200.764	201.854	203.217	272.183	173.24	192.34	192.644	900.744	206.26	-0.640187	0.0810216				lpg0013	-	pirin-like protein	-0.640187	0.0810216	-0.494889	0.300644	-0.483287
lpg0013_ig	ig	371.48	202.436	204.28	206.524	200.298	215.185	184.627	198.185	244.479	372.48	208.002	-0.253036	0.0327613				lpg0013_ig	ig	-	-0.253036	0.0327613	-0.494889	0.300644	0.80445
lpg0014_ig	ig	155.041	74.8386	62.0974	72.7969	62.8823	82.8588	67.0814	61.1274	85.7349	156.041	72.1772	-0.334837	0.0975847				lpg0014_ig	ig	-	-0.334837	0.0975847	-0.494889	0.300644	0.532363
lpg0016	-	261.969	59.3885	61.8836	65.9114	58.8593	64.573	62.252	56.261	54.2402	262.969	61.4211	-0.631587	0.0916489				lpg0016	-	hypothetical protein	-0.631587	0.0916489	-0.494889	0.300644	-0.454681
lpg0020	-	1120.55	245.98	310.497	318.77	285.733	283.693	278.734	242.703	297.793	1121.55	283.988	-0.596517	0.127396				lpg0020	-	integral membrane protein	-0.596517	0.127396	-0.494889	0.300644	-0.338034
lpg0021	-	1.85109	0	0	0	0	0	0	0	0	2.85109	1	-0.455011	0.240441				lpg0025	-	Rcp	-0.259418	0.0371067	-0.494889	0.300644	0.783221
lpg0024_ig	ig	1.48087	0	0	0	0	0	0	0	0	2.48087	1	-0.394604	0.155688				lpg0026	-	amino acid permease	-0.448547	0.236965	-0.494889	0.300644	0.154143
lpg0025	-	1980.09	1313.66	967.82	1147.04	1258.13	1143.29	871.09	1041.68	970.49	1981.09	1090.15	-0.259418	0.0371067				lpg0027	pit	low affinity inorganic phosphate transporter	-0.342457	0.101508	-0.494889	0.300644	0.507017
lpg0026	-	680.846	247.435	246.689	251.822	278.507	245.858	226.079	240.332	197.189	681.846	242.739	-0.448547	0.236965				lpg0029	rre41	sensory box (GGDEF/EAL domain) regulatory protein	-0.376544	0.141384	-0.494889	0.300644	0.39364
lpg0027	pit	176.9	79.9514	87.8549	82.7481	74.4789	81.4184	80.0566	75.7787	76.5714	177.9	80.8573	-0.342457	0.101508				lpg0032	-	leucine aminopeptidase	-0.293802	0.06335	-0.494889	0.300644	0.668853
lpg0029	rre41	1185.5	501.717	511.364	529.021	477.921	585.423	474.571	431.213	469.31	1186.5	498.567	-0.376544	0.141384				lpg0033	-	hypothetical protein	-0.683661	0.0466745	-0.494889	0.300644	-0.627891
lpg0032	-	11.8224	6.32088	5.19173	6.19613	4.50108	7.37764	4.87247	3.32202	6.3683	12.8224	6.51878	-0.293802	0.06335				lpg0034	-	hypothetical protein	-0.649999	0.0712536	-0.494889	0.300644	-0.515923
lpg0033	-	58.1741	12.314	11.6825	13.8474	12.2075	11.8044	9.89944	9.89543	8.42483	59.1741	12.2594	-0.683661	0.0466745				lpg0035	-	hypothetical protein	-0.330742	0.0960781	-0.494889	0.300644	0.545987
lpg0034	-	2228.72	473.436	488.164	506.2	589.822	611.225	396.595	491.666	428.29	2229.72	499.175	-0.649999	0.0712536				lpg0037_ig	ig	-	-0.555919	0.174509	-0.494889	0.300644	-0.202995
lpg0035	-	284.626	160.862	112.055	134.702	161.143	120.399	112.084	154.597	103.113	285.626	133.369	-0.330742	0.0960781				lpg0038	legA10	ankyrin repeat-containing protein	-0.705809	0.0332176	-0.494889	0.300644	-0.701558
lpg0037_ig	ig	419.198	98.2313	115.091	110.047	121.143	127.933	115.142	122.135	116.875	420.198	116.825	-0.555919	0.174509				lpg0039	-	hypothetical protein	-0.539775	0.194725	-0.494889	0.300644	-0.1493
lpg0038	legA10	624.918	116.597	113.615	131.427	152.114	137.824	104.336	118.893	103.016	625.918	123.228	-0.705809	0.0332176				lpg0041	-	hypothetical protein	-0.0342754	0.000195105	-0.494889	0.300644	1.53209
lpg0039	-	1258.97	352.011	394.931	397.754	321.978	410.644	345.988	347.267	329.959	1259.97	363.566	-0.539775	0.194725				lpg0042	-	hypothetical protein	-0.368273	0.129247	-0.494889	0.300644	0.42115
lpg0041	-	1755.6	1757.93	1582.83	1612.07	1539.93	1602.73	1517.76	1442.61	1922.51	1756.6	1623.3	-0.0342754	0.000195105				lpg0044	-	hypothetical protein	-0.585813	0.14036	-0.494889	0.300644	-0.302429
lpg0042	-	378.975	153.34	165.114	158.062	174.819	184.092	148.3	146.316	163.84	379.975	162.736	-0.368273	0.129247				lpg0048	-	acetyltransferase	-0.00407449	7.56712e-05	-0.494889	0.300644	1.63254
lpg0044	-	808.606	187.886	226.581	213.314	205.63	249.719	187.165	191.388	211.252	809.606	210.117	-0.585813	0.14036				lpg0052_ig	ig	-	-0.541899	0.190741	-0.494889	0.300644	-0.156363
lpg0048	-	25.5289	26.9124	25.3225	33.3683	23.3506	18.9011	26.348	21.5778	26.4687	26.5289	26.2812	-0.00407449	7.56712e-05				lpg0053	-	transferase enzyme	-0.50065	0.250724	-0.494889	0.300644	-0.0191605
lpg0052_ig	ig	193.635	46.147	61.2415	59.9045	51.8653	58.6013	59.5768	44.1443	57.6259	194.635	55.8883	-0.541899	0.190741				lpg0055	-	transcriptional regulator, LysR family	-0.296467	0.0607449	-0.494889	0.300644	0.659992
lpg0053	-	1137.58	312.195	395.756	345.035	335.852	398.347	348.625	341.18	391.1	1138.58	359.511	-0.50065	0.250724				lpg0056	-	hypothetical protein	-0.566804	0.156922	-0.494889	0.300644	-0.239201
lpg0055	-	255.379	103.484	144.542	126.514	121.914	132.38	119.774	138.995	140.744	256.379	129.543	-0.296467	0.0607449				lpg0059_ig	ig	-	-0.637119	0.0857585	-0.494889	0.300644	-0.473082
lpg0056	-	194.877	46.3259	61.0277	59.1248	48.7928	43.8639	51.2653	53.4134	53.0685	195.877	53.1103	-0.566804	0.156922				lpg0062	-	hypothetical protein	-1.03893	2.79588e-06	-0.494889	0.300644	-1.80958
lpg0058	-	2.22131	0	0	0	0	0	1.48774	0	1.81844	3.22131	1.41327	-0.357806	0.166307				lpg0066	-	phosphoribosylglycinamide synthetase ATP-grasp (A) domain protein	-1.26773	3.07932e-12	-0.494889	0.300644	-2.57063
lpg0059_ig	ig	230.517	43.6937	53.8807	55.4659	55.4596	51.3814	58.1549	52.1315	48.9555	231.517	53.3904	-0.637119	0.0857585				lpg0068	-	transmembrane protein	-0.495856	0.256798	-0.494889	0.300644	-0.00321392
lpg0062	-	516.179	43.8153	53.6528	48.8882	35.2033	52.2232	42.41	43.0436	51.0326	517.179	47.2836	-1.03893	2.79588e-06				lpg0073	-	diguanylate cyclase/phosphodiesterase domain 2	-0.487221	0.271181	-0.494889	0.300644	0.0255079
lpg0066	-	28.688	0	1.51729	0	0	0	1.30178	1.05003	0.952338	29.688	1.60268	-1.26773	3.07932e-12				lpg0076	-	hypothetical protein	-0.568369	0.155688	-0.494889	0.300644	-0.244408
lpg0068	-	194.622	51.944	68.3781	65.3295	66.9451	66.0145	61.6253	57.7655	53.6309	195.622	62.4541	-0.495856	0.256798				lpg0077	pepP	Xaa-Pro aminopeptidase	-0.720246	0.0266506	-0.494889	0.300644	-0.74958
lpg0073	-	2959.88	927.59	969.758	1027.99	1073.68	1054.72	872.339	884.041	896.08	2960.88	964.274	-0.487221	0.271181				lpg0086	-	hypothetical protein	-0.526796	0.216388	-0.494889	0.300644	-0.106129
lpg0073_ig	ig	1.48087	1.96668	0	0	3.42443	0	0	2.27198	0	2.48087	1.95789	-0.102817	0.0106399				lpg0088_ig	ig	-	-0.49735	0.250245	-0.494889	0.300644	-0.0081856
lpg0076	-	143.687	38.0842	40.6765	40.4686	40.929	28.4056	39.3401	38.1572	38.656	144.687	39.0896	-0.568369	0.155688				lpg0090	-	hypothetical protein	-0.139906	0.00382724	-0.494889	0.300644	1.18074
lpg0077	pepP	585.296	103.972	120.752	122.745	101.121	135.644	91.3522	105.949	103.689	586.296	111.653	-0.720246	0.0266506				lpg0090_ig	ig	-	-0.230005	0.0225353	-0.494889	0.300644	0.881056
lpg0086	-	5585.28	1561.82	1724.65	1737.52	1777.18	1763.3	1617.02	1562.72	1534.48	5586.28	1660.83	-0.526796	0.216388				lpg0091	-	conserved domain protein	-0.695255	0.0120243	-0.494889	0.300644	-0.666455
lpg0088_ig	ig	160.824	38.4492	57.55	58.8309	50.7489	58.337	51.4455	38.1465	50.384	161.824	51.4865	-0.49735	0.250245				lpg0091_ig	ig	-	-0.799894	0.00210664	-0.494889	0.300644	-1.0145
lpg0090	-	60234.8	42188.3	46812.4	44286.4	43494.4	45168.3	41112.9	44824.1	41276.8	60235.8	43646.5	-0.139906	0.00382724				lpg0095	-	cytosolic IMP-GMP specific 5'-nucleotidase	-0.444541	0.231898	-0.494889	0.300644	0.167467
lpg0090_ig	ig	6687.65	3999.53	3772.35	3892.89	4376.76	4640.87	3319.67	3837.52	3660.62	6688.65	3938.53	-0.230005	0.0225353				lpg0096	-	hypothetical protein	-0.253765	0.0327613	-0.494889	0.300644	0.802025
lpg0091	-	7.77458	0	0	1.06235	0	0	2.91544	0	2.18213	8.77458	1.76999	-0.695255	0.0120243				lpg0099	polI	DNA polymerase I	-0.864916	0.00122831	-0.494889	0.300644	-1.23078
lpg0091_ig	ig	9.71629	1.31112	2.59735	0	0	0.772972	0	0	0.909222	10.7163	1.69883	-0.799894	0.00210664				lpg0101	-	hypothetical protein	-0.651448	0.0714824	-0.494889	0.300644	-0.520745
lpg0095	-	159.27	47.9162	62.3401	54.2962	59.2046	46.657	67.1875	53.0496	62.0295	160.27	57.5851	-0.444541	0.231898				lpg0103	vipF	N-terminal acetyltransferase, GNAT family	-0.515471	0.229919	-0.494889	0.300644	-0.0684592
lpg0096	-	2377.26	1408.64	1311.09	1408.09	1370.93	1340.94	1237.41	1247.69	1274.02	2378.26	1325.85	-0.253765	0.0327613				lpg0103_ig	ig	-	-0.41658	0.191733	-0.494889	0.300644	0.260472
lpg0099	polI	595.58	68.4261	82.2304	77.8602	93.6092	99.5121	67.3618	75.6574	78.7348	596.58	81.424	-0.864916	0.00122831				lpg0106	-	xanthine/uracil permease	-0.622752	0.0987647	-0.494889	0.300644	-0.425296
lpg0101	-	353.801	69.69	71.1907	84.9011	93.3531	84.8268	70.6894	74.9712	75.7016	354.801	79.1655	-0.651448	0.0714824				lpg0106_ig	ig	-	-0.840325	0.00264554	-0.494889	0.300644	-1.14898
lpg0103	vipF	3009.82	776.873	927.454	987.564	920.001	1178.25	841.946	850.202	859.981	3010.82	918.784	-0.515471	0.229919				lpg0107	-	hypothetical protein	-0.699556	0.0196942	-0.494889	0.300644	-0.680761
lpg0103_ig	ig	68.9519	21.5935	26.1858	26.347	20.3796	28.4044	30.2877	22.1427	31.101	69.9519	26.8052	-0.41658	0.191733				lpg0109_ig	ig	-	-0.699556	0.0196942	-0.494889	0.300644	-0.680761
lpg0106	-	2135.42	445.47	547.26	552.022	520.325	614.284	453.554	470.251	462.867	2136.42	509.254	-0.622752	0.0987647				lpg0110	-	hypothetical protein	-0.259375	0.0363542	-0.494889	0.300644	0.783365
lpg0106_ig	ig	5.92349	0	0	0	0	0	0	0	0	6.92349	1	-0.840325	0.00264554				lpg0110_ig	ig	-	-0.485708	0.272591	-0.494889	0.300644	0.0305384
lpg0107	-	5.92349	0	0	1.06235	0	0	0	0	2.00029	6.92349	1.38283	-0.699556	0.0196942				lpg0111	fdfT	squalene and phytoene synthases	-0.530199	0.190225	-0.494889	0.300644	-0.117447
lpg0109_ig	ig	5.92349	0	0	1.06235	0	0	0	0	2.00029	6.92349	1.38283	-0.699556	0.0196942				lpg0113	yuxH	hypothetical protein	-0.607869	0.10795	-0.494889	0.300644	-0.375791
lpg0110	-	186.444	114.075	116.391	95.2478	91.8477	115.427	96.6823	83.9871	103.593	187.444	103.156	-0.259375	0.0363542				lpg0114	-	glycine cleavage system protein P	-0.610897	0.106913	-0.494889	0.300644	-0.385863
lpg0110_ig	ig	3167.38	848.103	1068.12	1059.31	988.098	1209.71	1059.98	978.728	1063.54	3168.38	1035.45	-0.485708	0.272591				lpg0114_ig	ig	-	-0.453486	0.241202	-0.494889	0.300644	0.137717
lpg0111	fdfT	109.216	22.886	43.5032	24.5077	22.3726	33.6919	42.0352	23.6472	39.4527	110.216	32.5121	-0.530199	0.190225				lpg0117	gcvH	glycine cleavage system H protein	-0.3525	0.113414	-0.494889	0.300644	0.473616
lpg0113	yuxH	64.073	13.2601	13.6333	17.642	16.4154	16.8809	10.2055	20.7903	11.5893	65.073	16.0521	-0.607869	0.10795				lpg0118	gcvT1	glycine cleavage system T protein	-0.28414	0.0531719	-0.494889	0.300644	0.700994
lpg0114	-	27.0098	7.30422	4.33139	7.25847	6.25029	5.76174	4.93543	6.90655	4.14305	28.0098	6.86139	-0.610897	0.106913				lpg0127	acsB	acetyl-coenzyme A synthetase	-0.660599	0.0627672	-0.494889	0.300644	-0.551181
lpg0114_ig	ig	402.192	150.457	129.165	139.765	168.909	154.669	123.042	138.159	123.15	403.192	141.914	-0.453486	0.241202				lpg0127_ig	ig	-	-0.379587	0.146295	-0.494889	0.300644	0.383517
lpg0117	gcvH	3412.02	1670.48	1433.41	1592.32	1410.79	1615.28	1472.58	1317.51	1605.98	3413.02	1515.79	-0.3525	0.113414				lpg0129	mmsA	methylmalonate-semialdehyde dehydrogenase	-0.618096	0.0987647	-0.494889	0.300644	-0.40981
lpg0118	gcvT1	1234.77	680.064	618.212	681.257	677.918	804.147	557.472	597.776	514.265	1235.77	642.389	-0.28414	0.0531719				lpg0130	-	hypothetical protein	1.22733	0.000102792	-0.494889	0.300644	5.72844
lpg0120	-	3.70218	0	0	0	0	0	0	0	0	4.70218	1	-0.672299	0.0566177				lpg0133	proQm	activator of ProP osmoprotectant transporter	-0.429554	0.204753	-0.494889	0.300644	0.217317
lpg0126	-	1.48087	0	0	0	0	0	0	0	0	2.48087	1	-0.394604	0.155688				lpg0135	sdhB	SdhB	-0.607863	0.111598	-0.494889	0.300644	-0.375773
lpg0127	acsB	730.973	142.134	165.531	167.952	196.137	180	138.612	147.67	133.305	731.973	159.918	-0.660599	0.0627672				lpg0140	-	hypothetical protein	-0.607716	0.115987	-0.494889	0.300644	-0.375281
lpg0127_ig	ig	355.692	148.941	139.33	146.936	157.812	183.178	137.851	130.374	138.262	356.692	148.836	-0.379587	0.146295				lpg0150	-	putative phage protein	-0.620615	0.0998606	-0.494889	0.300644	-0.418186
lpg0129	mmsA	658.689	162.426	131.782	160.628	206.009	188.993	138.649	162.584	112.477	659.689	158.944	-0.618096	0.0987647				lpg0151	-	hypothetical protein	-0.345645	0.105583	-0.494889	0.300644	0.496416
lpg0130	-	9.25545	0	1327.62	11.1546	0	2.31891	8.78072	19.8308	7.06568	10.2554	173.097	1.22733	0.000102792				lpg0152_ig	ig	-	-0.1389	0.00382724	-0.494889	0.300644	1.18409
lpg0133	proQm	603.848	234.219	225.02	243.848	191.587	235.649	219.933	207.645	233.724	604.848	224.953	-0.429554	0.204753				lpg0166_ig	ig	-	-0.0318679	0.000182785	-0.494889	0.300644	1.5401
lpg0135	sdhB	355.322	72.255	88.7107	85.7203	94.1859	120.73	74.1254	86.5922	72.8652	356.322	87.8981	-0.607863	0.111598				lpg0167_ig	ig	-	-0.546913	0.182034	-0.494889	0.300644	-0.17304
lpg0140	-	493.406	118.131	127.226	126.305	123.151	130.938	117.44	108.938	115.891	494.406	122.002	-0.607716	0.115987				lpg0169	-	probable transmembrane protein	-0.428875	0.204195	-0.494889	0.300644	0.219578
lpg0141	-	1.48087	0	0	0	0	0	0	0	0	2.48087	1	-0.394604	0.155688				lpg0170	-	probable ABC transport system permease protein	-0.557613	0.167239	-0.494889	0.300644	-0.20863
lpg0150	-	350.896	66.1502	72.7302	93.0809	95.6297	86.7947	79.8449	91.8944	80.2308	351.896	84.2945	-0.620615	0.0998606				lpg0173	oxyR	transcriptional regulator, LysR	-0.610325	0.100623	-0.494889	0.300644	-0.38396
lpg0151	-	2332.9	1023.08	1061.39	1077.64	1026.15	1186.25	1041.91	1001.47	998.286	2333.9	1053.02	-0.345645	0.105583				lpg0181	-	hypothetical protein	-0.56808	0.155688	-0.494889	0.300644	-0.243447
lpg0152	-	1.48087	0	0	0	0	0	0	0	0	2.48087	1	-0.394604	0.155688				lpg0183	-	amine oxidase, flavin containing	-0.382866	0.149843	-0.494889	0.300644	0.372612
lpg0152_ig	ig	1718.7	1210.76	1233.63	1286.69	1195.05	1462.91	1116.97	1150.26	1327.52	1719.7	1248.97	-0.1389	0.00382724				lpg0184_ig	ig	-	-0.252427	0.0330118	-0.494889	0.300644	0.806475
lpg0166_ig	ig	2264.17	2234.79	1978.81	2196.71	2462.45	2102.67	2027.7	2091.57	1736.53	2265.17	2104.9	-0.0318679	0.000182785				lpg0187	-	zinc metalloprotein	-0.642696	0.0778337	-0.494889	0.300644	-0.491633
lpg0167_ig	ig	140.874	32.0438	43.9248	37.4397	30.7392	42.4223	45.2741	37.2377	45.0843	141.874	40.2707	-0.546913	0.182034				lpg0192	-	heat shock hsp20	-0.420544	0.192983	-0.494889	0.300644	0.247288
lpg0169	-	367.605	145.689	143.026	137.624	144.324	136.403	127.07	113.551	142.755	368.605	137.305	-0.428875	0.204195				lpg0194	-	catalase/(hydro)peroxidase KatG	-0.294885	0.0604753	-0.494889	0.300644	0.665254
lpg0170	-	91.4691	27.4091	27.9139	27.0252	24.6094	28.7554	19.9505	18.922	22.2825	92.4691	25.6085	-0.557613	0.167239				lpg0196	-	hypothetical protein	-0.301877	0.064609	-0.494889	0.300644	0.641996
lpg0173	oxyR	707.961	163.434	140.434	185.709	221.845	240.81	139.304	183.23	108.428	708.961	173.899	-0.610325	0.100623				lpg0199	cydA	cytochrome D ubiquinol oxidase subunit I	-0.252207	0.03266	-0.494889	0.300644	0.807206
lpg0181	-	1043.53	221.053	304.46	288.1	281.444	310.535	301.134	281.132	263.219	1044.53	282.385	-0.56808	0.155688				lpg0204_ig	ig	-	-0.463972	0.255898	-0.494889	0.300644	0.102838
lpg0183	-	490.988	219.208	201.037	231.052	220.663	189.103	189.645	190.309	180.952	491.988	203.746	-0.382866	0.149843				lpg0205	-	hypothetical protein	-0.768704	0.0096428	-0.494889	0.300644	-0.91076
lpg0184_ig	ig	238.447	136.175	119.229	148.807	136.213	162.553	121.01	118.297	120.919	239.447	133.901	-0.252427	0.0330118				lpg0207	-	hypothetical protein	-0.578659	0.149641	-0.494889	0.300644	-0.278634
lpg0187	-	269.702	76.8353	58.8661	55.4659	64.8905	64.6085	46.4558	60.6331	57.2884	270.702	61.6305	-0.642696	0.0778337				lpg0207_ig	ig	-	-0.578659	0.149641	-0.494889	0.300644	-0.278634
lpg0192	-	90.2355	30.4149	32.6773	35.0211	39.0935	35.2201	30.8427	29.8368	36.0408	91.2355	34.6434	-0.420544	0.192983				lpg0208	pkn5	serine/threonine-protein kinase	-0.518554	0.227993	-0.494889	0.300644	-0.0787118
lpg0194	-	577.036	239.472	302.736	295.502	259.349	359.153	279.773	310.585	290.522	578.036	293.137	-0.294885	0.0604753				lpg0210	-	hypothetical protein	-0.524236	0.217465	-0.494889	0.300644	-0.0976132
lpg0196	-	179.557	95.1138	82.2341	93.595	90.1231	102.708	85.238	75.3243	88.4851	180.557	90.1027	-0.301877	0.064609				lpg0213_ig	ig	-	-0.635427	0.0843152	-0.494889	0.300644	-0.467456
lpg0196_ig	ig	1.48087	0	1.08006	0	0	0	0	0	0	2.48087	1.13501	-0.339605	0.114574				lpg0216_ig	ig	-	-0.465797	0.262921	-0.494889	0.300644	0.0967657
lpg0199	cydA	2073.36	1049.62	1219.56	1194.24	1182.35	1022.41	1233.93	1075.36	1299.21	2074.36	1160.58	-0.252207	0.03266				lpg0222	-	NADH dehydrogenase subunit 5	-0.656484	0.0666803	-0.494889	0.300644	-0.537493
lpg0204_ig	ig	300.571	80.7945	114.905	105.219	98.6993	117.132	106.301	105.525	92.3338	301.571	103.614	-0.463972	0.255898				lpg0224	-	toxin secretion ABC transporter HlyB/MsbA family ATP-binding protein	-0.291505	0.0566177	-0.494889	0.300644	0.676494
lpg0205	-	5.55327	0	0	0	0	0	0.929841	0	0	6.55327	1.11623	-0.768704	0.0096428				lpg0224_ig	ig	-	-0.364782	0.127396	-0.494889	0.300644	0.432763
lpg0207	-	437.956	116.155	109.709	127.85	110.222	136.224	96.6794	104.202	117.473	438.956	115.814	-0.578659	0.149641				lpg0226	-	multidrug efflux protein, outer membrane component	-0.728921	0.0233693	-0.494889	0.300644	-0.778433
lpg0207_ig	ig	437.956	116.155	109.709	127.85	110.222	136.224	96.6794	104.202	117.473	438.956	115.814	-0.578659	0.149641				lpg0229	-	heme oxygenase	-0.746358	0.0176125	-0.494889	0.300644	-0.836433
lpg0208	pkn5	331.735	93.7654	102.363	110.531	107.423	101.673	95.4149	102.597	84.7882	332.735	100.82	-0.518554	0.227993				lpg0230	pleD	sensor histidine kinase	-0.658561	0.0628702	-0.494889	0.300644	-0.544403
lpg0210	-	375.282	96.1057	126.374	122.372	109.768	97.4753	118.558	101.243	120.36	376.282	112.532	-0.524236	0.217465				lpg0233	mdlC	benzoylformate decarboxylase	-0.717706	0.0173871	-0.494889	0.300644	-0.741129
lpg0213	-	1.48087	1.12362	0	0	0	0	0	0	0	2.48087	1.14045	-0.337527	0.113414				lpg0236	-	hypothetical protein	-0.643423	0.0775912	-0.494889	0.300644	-0.494052
lpg0213_ig	ig	306.247	49.2931	75.9482	68.0928	81.01	82.5434	69.4162	68.6296	66.1163	307.247	71.1312	-0.635427	0.0843152				lpg0237	mhpC	lipolytic enzyme	-0.596991	0.127396	-0.494889	0.300644	-0.33961
lpg0216	-	3.33196	0	0	0	0	0	1.08724	0	0.909222	4.33196	1.24956	-0.539928	0.167694				lpg0238	gbsA	glycine betaine aldehyde dehydrogenase	-0.410726	0.177858	-0.494889	0.300644	0.279944
lpg0216_ig	ig	371.324	99.8244	125.066	128.528	158.037	153.352	104.8	126.849	114.637	372.324	127.387	-0.465797	0.262921				lpg0244	-	pyridine nucleotide-disulfide oxidoreductase	-0.136383	0.00354633	-0.494889	0.300644	1.19246
lpg0222	-	142.396	27.1658	32.4606	35.6313	29.6625	29.7749	28.3307	34.1889	27.7978	143.396	31.6266	-0.656484	0.0666803				lpg0245	-	NAD-glutamate dehydrogenase	0.104582	9.3888e-07	-0.494889	0.300644	1.99396
lpg0224	-	334.121	163.931	176.153	176.411	186.512	181.141	169.981	151.112	156.965	335.121	171.276	-0.291505	0.0566177				lpg0250	-	ATP-dependent RNA helicase, DEAD box family	-0.481575	0.276691	-0.494889	0.300644	0.0442855
lpg0224_ig	ig	313.825	129.096	139.979	148.637	141.998	141.372	140.226	104.777	133.284	314.825	135.921	-0.364782	0.127396				lpg0251	-	RNA binding protein, cold-inducible rrm	-0.327454	0.087963	-0.494889	0.300644	0.556922
lpg0226	-	505.015	81.2353	91.1158	101.995	98.0391	101.462	86.1136	100.961	86.7491	506.015	94.4589	-0.728921	0.0233693				lpg0252	-	membrane protein	-0.688662	0.0434281	-0.494889	0.300644	-0.644523
lpg0227	-	2.59153	0	0	0	0	0	0	0	0	3.59153	1	-0.555279	0.176153				lpg0256	-	conserved domain protein	-0.271216	0.186928	-0.494889	0.300644	0.743981
lpg0228	-	2.59153	0	0	0	0	0	0	0	0	3.59153	1	-0.555279	0.176153				lpg0258	-	hypothetical protein	-0.649351	0.0725607	-0.494889	0.300644	-0.513767
lpg0229	-	1415.79	220.896	265.747	252.853	265.075	289.665	239.804	255.748	234.748	1416.79	254.067	-0.746358	0.0176125				lpg0263	-	MFS transporter family protein	-0.32104	0.0843152	-0.494889	0.300644	0.578256
lpg0230	pleD	7092.9	1072.48	1613.05	1519.9	1697.16	1639.54	1522.16	1953.15	1431.57	7093.9	1557.13	-0.658561	0.0628702				lpg0265	-	multicopper oxidase	-0.365952	0.12869	-0.494889	0.300644	0.42887
lpg0233	mdlC	23.2746	0.898895	3.24613	4.09121	2.73955	7.37764	2.9784	3.65515	4.21241	24.2746	4.64992	-0.717706	0.0173871				lpg0269	-	hypothetical protein	-0.712658	0.0289797	-0.494889	0.300644	-0.724339
lpg0236	-	531.03	104.13	134.38	118.379	124.765	148.696	102.264	103.838	122.94	532.03	120.924	-0.643423	0.0775912				lpg0270_ig	ig	-	-0.7057	0.0327613	-0.494889	0.300644	-0.701197
lpg0237	mhpC	1097.37	258.05	312.482	281.042	275.881	277.477	279.309	261.625	268.665	1098.37	277.816	-0.596991	0.127396				lpg0273	-	major facilitator superfamily transporter	-0.697003	0.0382404	-0.494889	0.300644	-0.672267
lpg0238	gbsA	723.931	297.879	286.028	292.57	275.04	292.247	257.182	269.804	273.732	724.931	281.56	-0.410726	0.177858				lpg0275	-	SdbA	-0.634162	0.0858898	-0.494889	0.300644	-0.463247
lpg0244	-	535.637	388.448	435.586	372.936	369.944	373.563	408.826	374.075	404.703	536.637	392.01	-0.136383	0.00354633				lpg0275_ig	ig	-	-0.545787	0.179283	-0.494889	0.300644	-0.169296
lpg0245	-	54236.6	62879.7	69419.5	67400.2	61034.1	72997.5	73148.8	71035.3	74118.9	54237.6	69005.3	0.104582	9.3888e-07				lpg0276	legG2	Ras GEF	-0.587929	0.137707	-0.494889	0.300644	-0.309466
lpg0249	-	1.85109	0	0	0	0	0	0	1.83756	0.909222	2.85109	1.34335	-0.326822	0.123637				lpg0280	-	transcriptional regulator, LysR family	-0.533591	0.0607011	-0.494889	0.300644	-0.12873
lpg0250	-	24667.9	6450.8	9151.65	8560.69	7982.49	9463.26	7803.91	7413.34	8278.45	24668.9	8139.08	-0.481575	0.276691				lpg0280_ig	ig	-	-0.307082	0.0681961	-0.494889	0.300644	0.624682
lpg0251	-	1045.96	465.247	504.162	538.033	510.739	394.35	506.696	488.64	524.761	1046.96	492.579	-0.327454	0.087963				lpg0281	-	amino acid transporter	0.0585001	7.28615e-06	-0.494889	0.300644	1.84068
lpg0252	-	497.372	95.3199	83.2941	116.331	121.584	110.631	95.6668	101.587	84.1339	498.372	102.069	-0.688662	0.0434281				lpg0284	-	hypothetical protein	-0.48624	0.270251	-0.494889	0.300644	0.0287697
lpg0256	-	62.1973	15.1695	135.223	24.2817	18.8125	14.1589	21.5985	14.1662	19.343	63.1973	33.8441	-0.271216	0.186928				lpg0291	-	chromate transport protein	-0.539592	0.192983	-0.494889	0.300644	-0.14869
lpg0258	-	744.451	149.594	175.712	177.871	155.686	208.876	165.578	147.135	148.631	745.451	167.135	-0.649351	0.0725607				lpg0293_ig	ig	-	-0.303895	0.0655857	-0.494889	0.300644	0.635282
lpg0259	-	2.96174	0	0	0	0	0	0	0	0	3.96174	1	-0.597886	0.127396				lpg0295	-	mannose-1-phosphate guanyltransferase	-0.274145	0.04883	-0.494889	0.300644	0.734236
lpg0263	-	213.709	104.018	105.14	114.514	95.2844	110.139	95.5665	72.5672	114.931	214.709	102.52	-0.32104	0.0843152				lpg0366_ig	ig	-	-0.373348	0.136022	-0.494889	0.300644	0.404268
lpg0265	-	517.463	238.24	202.795	237.957	257.295	255.375	197.208	195.854	193.171	518.463	223.237	-0.365952	0.12869				lpg0371	-	hypothetical protein	-0.46233	0.251521	-0.494889	0.300644	0.108299
lpg0269	-	122.56	18.2699	22.7192	22.1372	22.5671	20.5526	26.3736	19.1139	31.8284	123.56	23.9452	-0.712658	0.0289797				lpg0373_ig	ig	-	-0.570986	0.155688	-0.494889	0.300644	-0.253112
lpg0270_ig	ig	1943.31	307.988	354.281	335.214	467.071	412.402	383.117	470.92	324.067	1944.31	382.882	-0.7057	0.0327613				lpg0379	-	ribosomal protein S6 modification protein	-0.547261	0.185506	-0.494889	0.300644	-0.174198
lpg0273	-	1646.24	292.804	339.044	333.163	359.86	406.917	292.039	340.503	275.213	1647.24	330.943	-0.697003	0.0382404				lpg0388	-	ABC transporter, ATP binding component	-1.06334	9.3888e-07	-0.494889	0.300644	-1.89079
lpg0274	-	1.48087	0	0	0	0	0	0	0	0	2.48087	1	-0.394604	0.155688				lpg0402	legA9	putative ankyrin-repeat containing protein	-0.519326	0.2237	-0.494889	0.300644	-0.0812824
lpg0275	-	1923.85	401.374	434.283	466.508	499.341	573.561	367.641	443.24	381.449	1924.85	446.925	-0.634162	0.0858898				lpg0403	legA7	ankyrin repeat-containing protein	-0.822891	0.0033007	-0.494889	0.300644	-1.091
lpg0275_ig	ig	180.068	34.46	59.0687	55.2709	40.5989	56.3168	59.076	44.2149	55.2282	181.068	51.5293	-0.545787	0.179283				lpg0408	-	inner (transmembrane) protein	-0.361177	0.121294	-0.494889	0.300644	0.444753
lpg0276	legG2	828.894	183.343	241.925	231.267	197.507	230.012	224.196	194.358	204.074	829.894	214.335	-0.587929	0.137707				lpg0409_ig	ig	-	-0.77527	0.0101943	-0.494889	0.300644	-0.932598
lpg0280	-	9.85609	0	0	3.71821	0	0.772972	4.4061	7.06776	1.45476	10.8561	3.17747	-0.533591	0.0607011				lpg0412	-	protoheme IX farnesyltransferase	-0.96825	4.24187e-05	-0.494889	0.300644	-1.57449
lpg0280_ig	ig	662.993	345.715	285.423	351.361	345.536	306.828	319.394	348.048	308.912	663.993	327.402	-0.307082	0.0681961				lpg0414	-	glutathione synthase, ribosomal protein S6 modification protein	-0.579688	0.149641	-0.494889	0.300644	-0.282056
lpg0281	-	11.3946	11.4709	16.0094	16.5316	12.5376	9.3978	13.0953	11.9955	14.4163	12.3946	14.1818	0.0585001	7.28615e-06				lpg0416_ig	ig	-	-0.610085	0.113095	-0.494889	0.300644	-0.383162
lpg0284	-	665.559	171.16	251.887	190.869	213.706	208.9	221.118	252.446	222.474	666.559	217.57	-0.48624	0.270251				lpg0437_ig	ig	-	-0.676636	0.0498426	-0.494889	0.300644	-0.604524
lpg0291	-	193.495	45.7906	60.5868	59.5176	62.8605	54.9653	58.6755	42.8824	55.8862	194.495	56.1456	-0.539592	0.192983				lpg0439	-	hypothetical protein	-0.426709	0.276691	-0.494889	0.300644	0.22678
lpg0293_ig	ig	432.954	216.755	220.272	222.705	224.871	197.746	230.167	185.897	217.988	433.954	215.55	-0.303895	0.0655857				lpg0449	icmL	IcmL (DotI)	-0.163667	0.00629621	-0.494889	0.300644	1.10171
lpg0295	-	74.9084	24.1785	46.0731	42.3672	36.2799	40.4199	46.1439	39.7016	39.8595	75.9084	40.378	-0.274145	0.04883				lpg0450	icmK	IcmK (DotH)	-0.508075	0.240441	-0.494889	0.300644	-0.0438576
lpg0366_ig	ig	1334.48	574.742	555.45	573.883	592.727	606.732	546.888	513.941	550.131	1335.48	565.312	-0.373348	0.136022				lpg0451	icmE	IcmE (DotG)	0.332044	6.85041e-12	-0.494889	0.300644	2.75054
lpg0371	-	976.776	292.475	372.627	355.529	346.502	366.096	326.592	305.841	324.075	977.776	337.217	-0.46233	0.251521				lpg0453	icmC	IcmC (DotE)	-0.654522	0.0395107	-0.494889	0.300644	-0.530968
lpg0373_ig	ig	1437.83	320.337	366.989	405.132	460.031	465.603	381.792	379.965	303.247	1438.83	386.387	-0.570986	0.155688				lpg0455	icmJ	IcmJ (DotN)	-0.404157	0.17032	-0.494889	0.300644	0.301792
lpg0376	sdhA	1.48087	0	0	0	0	0	0	0	0	2.48087	1	-0.394604	0.155688				lpg0456	icmB	IcmB (DotO)	-0.321825	0.0977592	-0.494889	0.300644	0.575646
lpg0379	-	2310.28	668.135	649.305	671.702	702.302	738.842	607.902	537.295	660.749	2311.28	655.529	-0.547261	0.185506				lpg0457	tphA	TphA (ProP)	0.0148532	4.24346e-05	-0.494889	0.300644	1.6955
lpg0382	osmY	3.33196	0	0	0	0	0.772972	0	5.47273	1.27291	4.33196	1.93983	-0.348922	0.245559				lpg0458	icmF	IcmF	-0.419929	0.19815	-0.494889	0.300644	0.249334
lpg0388	-	67.3228	4.74781	4.32694	6.13681	5.5654	3.09189	4.37462	5.2302	5.76653	68.3228	5.90502	-1.06334	9.3888e-07				lpg0460_ig	ig	-	-0.585427	0.141775	-0.494889	0.300644	-0.301144
lpg0401	-	2.59153	0	0	0	0	0	0.743872	0	0	3.59153	1.09298	-0.516665	0.219139				lpg0466	-	oxaloacetate decarboxylase alpha subunit	-0.644688	0.0774592	-0.494889	0.300644	-0.498258
lpg0402	legA9	154.81	38.4964	47.6022	47.5886	58.5539	48.9748	41.8323	41.6404	44.3269	155.81	47.1269	-0.519326	0.2237				lpg0467	-	zinc metalloprotease	-0.424937	0.199213	-0.494889	0.300644	0.232674
lpg0403	legA7	6.2937	0	0	0	0	0.772972	0	0	0	7.2937	1.09662	-0.822891	0.0033007				lpg0482	-	endo-1,4 beta-glucanase	0.0922905	1.90858e-06	-0.494889	0.300644	1.95307
lpg0408	-	1122.92	532.405	496.178	497.478	500.586	452.474	478.534	449.784	498.825	1123.92	489.283	-0.361177	0.121294				lpg0483	legA12	ankyrin repeat-containing protein	-0.54241	0.192171	-0.494889	0.300644	-0.158063
lpg0409_ig	ig	152.021	21.0138	21.6414	25.5786	28.4749	22.6605	28.0876	24.3441	25.5857	153.021	25.6733	-0.77527	0.0101943				lpg0492	yqiY	amino acid (glutamine) ABC transporter, permease	-0.663634	0.0603921	-0.494889	0.300644	-0.561275
lpg0412	-	241.368	26.0421	25.3188	20.1114	26.8983	33.5686	21.3467	21.5471	25.7675	242.368	26.0751	-0.96825	4.24187e-05				lpg0494	argG	argininosuccinate synthase	-0.500825	0.251521	-0.494889	0.300644	-0.0197424
lpg0414	-	469.269	120.593	125.713	126.158	137.13	140.423	110.376	112.895	108.97	470.269	123.782	-0.579688	0.149641				lpg0500	-	peptidase, M23/M37 family	-0.48208	0.276691	-0.494889	0.300644	0.0426067
lpg0416_ig	ig	162.848	43.3945	38.0799	42.1807	41.3549	43.072	37.0426	33.0376	35.5346	163.848	40.2121	-0.610085	0.113095				lpg0515	legD2	phytanoyl-CoA dioxygenase	-0.616766	0.104505	-0.494889	0.300644	-0.405385
lpg0431	-	1.48087	0	0	0	0	0	0	0	0	2.48087	1	-0.394604	0.155688				lpg0519	-	hypothetical protein	-0.492809	0.262587	-0.494889	0.300644	0.00692113
lpg0437_ig	ig	548.709	112.307	111.867	106.908	146.255	137.684	92.7857	113.36	96.7805	549.709	115.744	-0.676636	0.0498426				lpg0519_ig	ig	-	-0.633278	0.0872869	-0.494889	0.300644	-0.460307
lpg0439	-	28.3754	10.3573	5.62227	9.88335	13.6512	3.47837	7.29297	23.3354	6.35518	29.3754	10.997	-0.426709	0.276691				lpg0520	-	methyltransferase, ubiE/COQ5 family	-0.529402	0.210001	-0.494889	0.300644	-0.114794
lpg0446	icmO	1.48087	0	0.86702	0	0	0	1.83111	0	0	2.48087	1.33727	-0.268386	0.0650432				lpg0525	-	hypothetical virulence protein	-0.0496437	0.000309911	-0.494889	0.300644	1.48097
lpg0449	icmL	1628.42	1121.97	1187.5	1221.99	1028.17	1108.66	1057.39	1028.58	1180.19	1629.42	1117.8	-0.163667	0.00629621				lpg0540	-	major facilitator family transporter	0.0403042	1.54992e-05	-0.494889	0.300644	1.78015
lpg0450	icmK	819.572	222.177	276.556	286.953	240.286	284.01	220.871	245.54	253.268	820.572	254.708	-0.508075	0.240441				lpg0543_ig	ig	-	-0.637958	0.0834993	-0.494889	0.300644	-0.475873
lpg0451	icmE	32402.2	66098.3	69125.6	58560.2	70324.4	52208.8	81626.3	99145.1	59732.1	32403.2	69603.6	0.332044	6.85041e-12				lpg0549	-	gamma-glutamyltranspeptidase	-0.523824	0.211642	-0.494889	0.300644	-0.0962434
lpg0453	icmC	5.18305	0	0	0	0	0	2.23162	0	0.727378	6.18305	1.36987	-0.654522	0.0395107				lpg0550	-	hypothetical protein	-0.688757	0.0451787	-0.494889	0.300644	-0.644839
lpg0455	icmJ	1667.44	666.061	641.14	690.934	682.533	702.222	644.215	677.436	550.594	1668.44	657.892	-0.404157	0.17032				lpg0560	phaB	acetyoacetyl CoA reductase	-0.418348	0.189501	-0.494889	0.300644	0.25459
lpg0456	icmB	7.03414	1.34834	3.03457	3.35376	2.05466	1.73919	2.54351	4.10954	4.4505	8.03414	3.82926	-0.321825	0.0977592				lpg0561_ig	ig	-	-0.680621	0.0474527	-0.494889	0.300644	-0.617778
lpg0457	tphA	5.47108	4.49447	6.70605	6.44194	3.76688	7.46537	5.64783	4.70518	6.34205	6.47108	6.69622	0.0148532	4.24346e-05				lpg0562	-	hypothetical protein	-0.578142	0.153264	-0.494889	0.300644	-0.276914
lpg0458	icmF	176.859	57.9943	63.8433	65.4481	86.8248	59.1478	69.5421	81.0196	49.2292	177.859	67.6311	-0.419929	0.19815				lpg0564	-	hypothetical protein	0.356461	9.78076e-13	-0.494889	0.300644	2.83175
lpg0460_ig	ig	412.361	97.6788	105.382	118.14	110.395	110.405	94.0899	108.302	106.608	413.361	107.375	-0.585427	0.141775				lpg0585_ig	ig	-	-0.123399	0.00264554	-0.494889	0.300644	1.23565
lpg0466	-	817.515	156.533	200.586	193.29	179.392	220.753	170.879	164.511	190.039	818.515	185.498	-0.644688	0.0774592				lpg0592	glnK	nitrogen regulatory P-II transcription regulator	-0.644923	0.0766483	-0.494889	0.300644	-0.49904
lpg0467	-	379.971	155.281	131.948	148.354	166.179	141.601	125.047	126.355	142.864	380.971	143.204	-0.424937	0.199213				lpg0597	aas	2-acylglycerophosphoethanolamine acyltransferase	-0.282501	0.0494576	-0.494889	0.300644	0.706443
lpg0477	-	4.81283	0	0.864051	0.983259	0	0	0.929841	1.05003	0	5.81283	1.4784	-0.594596	0.105583				lpg0608	-	hypothetical SAM-dependent methyltransferase	-0.729877	0.0225353	-0.494889	0.300644	-0.781612
lpg0482	-	28.3754	31.9794	42.4246	45.9978	32.976	34.5526	34.316	26.0911	34.3086	29.3754	36.3308	0.0922905	1.90858e-06				lpg0609	alaS	alanyl tRNA synthetase	-0.205008	0.0142069	-0.494889	0.300644	0.964201
lpg0483	legA12	937.83	242.836	305.338	269.819	262.851	265.901	267.379	243.441	288.54	938.83	269.263	-0.54241	0.192171				lpg0612	-	alcohol dehydrogenase (NADP-dependent, zinc-type)	-0.63853	0.0836667	-0.494889	0.300644	-0.477776
lpg0488	-	2.96174	0	0	0	0	0	0	0	0	3.96174	1	-0.597886	0.127396				lpg0613_ig	ig	-	-0.296562	0.0607011	-0.494889	0.300644	0.659675
lpg0492	yqiY	3056.77	483.607	658.866	701.51	725.223	621.476	678.748	806.642	623.081	3057.77	663.394	-0.663634	0.0603921				lpg0614_ig	ig	-	-0.529397	0.211642	-0.494889	0.300644	-0.114779
lpg0494	argG	1102.02	343.145	338.444	379.643	357.894	342.734	361.607	332.82	320.86	1103.02	348.143	-0.500825	0.251521				lpg0617_ig	ig	-	-0.416809	0.186928	-0.494889	0.300644	0.259709
lpg0500	-	206.559	61.1863	68.3825	70.8079	63.2029	58.8124	65.7195	83.746	67.3499	207.559	68.4009	-0.48208	0.276691				lpg0619_ig	ig	-	-0.425617	0.241402	-0.494889	0.300644	0.230414
lpg0515	legD2	202.849	40.0322	58.1995	49.0833	46.3711	52.0477	53.4311	42.0948	44.863	203.849	49.2653	-0.616766	0.104505				lpg0626	-	DNA uptake/competence protein ComA	-0.350446	0.111598	-0.494889	0.300644	0.480447
lpg0515_ig	ig	1.85109	0	0	0	0	0	1.11581	1.31254	0	2.85109	1.30354	-0.339885	0.12869				lpg0628	-	type IV fimbrial biogenesis PilY1-related protein	-0.69568	0.039092	-0.494889	0.300644	-0.667868
lpg0516	-	4.44261	0	0	1.06235	0	0	0	0	0.727378	5.44261	1.22372	-0.648127	0.0607011				lpg0631	-	type IV fimbrial biogenesis protein PilV	-0.581871	0.121294	-0.494889	0.300644	-0.289316
lpg0518	-	2.22131	0	0	0	0	0	0	0	0.727378	3.22131	1.09092	-0.470238	0.273791				lpg0635	-	melitin resistance protein	-0.725425	0.0243156	-0.494889	0.300644	-0.766806
lpg0519	-	7333.73	2073.52	2646.32	2457.27	2129.95	2383.49	2400.29	2128.55	2637.98	7334.73	2358.17	-0.492809	0.262587				lpg0639	deoB	phosphopentomutase	-1.20258	3.8957e-10	-0.494889	0.300644	-2.35392
lpg0519_ig	ig	1415.5	290.497	320.937	351.618	316.879	430.913	321.668	304.939	291.048	1416.5	329.562	-0.633278	0.0872869				lpg0643	-	ribonuclease BN	-0.673699	0.0545713	-0.494889	0.300644	-0.594753
lpg0520	-	514.098	131.165	167.676	153.172	160.53	174.993	137.276	147.164	137.83	515.098	152.226	-0.529402	0.210001				lpg0643_ig	ig	-	-0.742863	0.018628	-0.494889	0.300644	-0.824806
lpg0525	-	211.133	198.279	194.992	198.412	205.095	174.559	186.561	172.487	175.365	212.133	189.219	-0.0496437	0.000309911				lpg0645	-	hypothetical protein	-0.383671	0.153949	-0.494889	0.300644	0.369934
lpg0525_ig	ig	4.44261	0	0	0	0	0	0	0	0	5.44261	1	-0.735808	0.0216932				lpg0645_ig	ig	-	-0.208331	0.101915	-0.494889	0.300644	0.953146
lpg0540	-	54.8752	64.1449	62.5339	69.9941	46.2354	52.2066	69.1358	44.4175	73.8025	55.8752	61.3088	0.0403042	1.54992e-05				lpg0655	-	tryptophan/tyrosine permease	-0.810485	0.00448288	-0.494889	0.300644	-1.04973
lpg0540_ig	ig	2.59153	0	0	0	0	0	0	0	0	3.59153	1	-0.555279	0.176153				lpg0660	-	ABC transporter permease protein	-0.749881	0.015522	-0.494889	0.300644	-0.848152
lpg0543_ig	ig	1048.43	208.892	239.964	241.673	294.173	262.457	217.006	260.819	199.371	1049.43	241.544	-0.637958	0.0834993				lpg0663_ig	ig	-	-0.741112	0.0176883	-0.494889	0.300644	-0.818984
lpg0549	-	14.6443	3.86753	3.2439	2.65586	3.13131	5.65623	3.56779	4.03892	3.30319	15.6443	4.68309	-0.523824	0.211642				lpg0666	-	hypothetical protein	-0.387429	0.155688	-0.494889	0.300644	0.357435
lpg0550	-	1335.59	249.025	287.568	298.599	280.291	309.039	253.98	257.03	245.897	1336.59	273.679	-0.688757	0.0451787				lpg0671	ndh	NADH dehydrogenase transmembrane protein	-0.657425	0.06335	-0.494889	0.300644	-0.540624
lpg0557	mutM	2.59153	0	0	0	0	0	0.743872	1.05003	1.09107	3.59153	1.36062	-0.421542	0.229488				lpg0674	-	adenylate cyclase	-0.684333	0.0466745	-0.494889	0.300644	-0.630125
lpg0560	phaB	1606.74	634.925	671.879	619.638	607.899	580.322	592.194	553.923	639.816	1607.74	613.574	-0.418348	0.189501				lpg0679	-	adenylyl transferase	0.00577344	5.16995e-05	-0.494889	0.300644	1.6653
lpg0561_ig	ig	417.594	69.4752	94.146	88.0572	89.1602	63.4869	91.9189	108.888	85.5212	418.594	87.3317	-0.680621	0.0474527				lpg0680	-	dipeptidyl aminopeptidase/acylaminoacyl peptidase	-0.646272	0.0763623	-0.494889	0.300644	-0.503528
lpg0562	-	278.802	71.9458	73.5691	79.629	70.4189	75.6044	72.1054	69.9421	70.0719	279.802	73.9108	-0.578142	0.153264				lpg0682	-	ABC transporter ATP-binding protein	-1.91764	8.97007e-71	-0.494889	0.300644	-4.73232
lpg0564	-	3620.01	8585.52	7455.43	8223.16	7972.16	9361.11	7837.11	7782.58	8598.45	3621.01	8227.94	0.356461	9.78076e-13				lpg0683	-	transmembrane protein, ABC-type multidrug transport system	-0.247485	0.0313532	-0.494889	0.300644	0.822913
lpg0565_ig	ig	2.22131	6.78894	5.18876	6.17636	7.28995	4.69001	6.91812	5.6846	6.45453	3.22131	7.14891	0.346208	2.13931e-12				lpg0693	-	LigA, interaptin	-0.393195	0.156163	-0.494889	0.300644	0.338253
lpg0580_ig	ig	3.70218	0	0	0	0	0	0	0	0	4.70218	1	-0.672299	0.0566177				lpg0698	-	hypothetical protein	-0.697605	0.0382404	-0.494889	0.300644	-0.674271
lpg0585_ig	ig	1363.15	1165.15	1003.96	1030.61	1071.16	1098.42	914.72	967.188	954.744	1364.15	1026.74	-0.123399	0.00264554				lpg0699	-	outer membrane protein TolC	-0.260789	0.0363542	-0.494889	0.300644	0.778663
lpg0592	glnK	48.063	9.73896	10.1741	11.3582	12.5006	8.25612	8.65771	10.8242	9.39403	49.063	11.113	-0.644923	0.0766483				lpg0701	kbl	2-amino-3-ketobutyrate coenzyme A ligase	-0.62925	0.0924183	-0.494889	0.300644	-0.446907
lpg0597	aas	1506.95	727.196	819.255	816.213	765.673	762.324	845.459	764.611	785.985	1507.95	786.84	-0.282501	0.0494576				lpg0702	tdh	threonine(-3-)dehydrogenase	-0.553034	0.177619	-0.494889	0.300644	-0.193401
lpg0608	-	366.001	60.8871	75.3001	73.9073	69.697	80.0834	58.5152	56.7154	63.7598	367.001	68.3582	-0.729877	0.0225353				lpg0706	-	predicted transporter component	-0.709571	0.032552	-0.494889	0.300644	-0.714072
lpg0609	alaS	426.652	246.665	282.602	247.84	256.051	258.417	266.12	301.841	266.357	427.652	266.737	-0.205008	0.0142069				lpg0707	-	(outer) membrane protein	-0.840013	0.00255863	-0.494889	0.300644	-1.14794
lpg0612	-	346.413	80.7845	82.6616	76.1111	72.9516	68.0525	83.2209	70.9522	96.1263	347.413	79.8576	-0.63853	0.0836667				lpg0708	-	IcmL-like	-0.390327	0.155688	-0.494889	0.300644	0.347795
lpg0613_ig	ig	579.348	315.076	283.453	320.327	324.743	262.653	281.882	248.108	301.159	580.348	293.175	-0.296562	0.0607011				lpg0710	yueD	sepiapterin reductase	-0.346458	0.109309	-0.494889	0.300644	0.49371
lpg0614_ig	ig	10539.2	2988.23	3153.1	3281.36	3126.77	3533.9	2896.27	2967.45	2964.61	10540.2	3114.96	-0.529397	0.211642				lpg0713	-	oligopeptide transporter	-0.310671	0.0714824	-0.494889	0.300644	0.612746
lpg0617_ig	ig	2453.85	924.111	917.301	989.996	960.589	1027.76	880.084	960.643	853.043	2454.85	940.191	-0.416809	0.186928				lpg0714	-	sensor histidine kinase	-0.739516	0.0193819	-0.494889	0.300644	-0.813674
lpg0619_ig	ig	8.86064	2.29446	5.1947	4.64215	1.77387	1.15946	2.91544	1.05003	2.57581	9.86064	3.70074	-0.425617	0.241402				lpg0722	-	hypothetical protein	-0.594398	0.127396	-0.494889	0.300644	-0.330986
lpg0622	-	1.85109	0	0	0	0	0.772972	2.88687	1.83756	2.18213	2.85109	1.95994	-0.162768	0.0219672				lpg0733	-	hypothetical protein	-0.479911	0.277162	-0.494889	0.300644	0.0498221
lpg0626	-	2279.56	1044.96	1050.17	1066.22	956.665	1107.63	978.9	883.18	1045.43	2280.56	1017.64	-0.350446	0.111598				lpg0735	-	DNA helicase, SNF2/RAD54 family domain protein	-0.738548	0.0202964	-0.494889	0.300644	-0.810456
lpg0628	-	4881.4	867.437	975.943	1036.05	1069.28	1227.31	856.461	953.935	876.827	4882.4	983.906	-0.69568	0.039092				lpg0741	-	hypothetical protein	-0.599083	0.125029	-0.494889	0.300644	-0.346567
lpg0630	-	2.96174	0	0	0	0	0	0	1.05003	1.27291	3.96174	1.29037	-0.487173	0.237457				lpg0744	-	GGDEF domain protein	-0.438376	0.2181	-0.494889	0.300644	0.187973
lpg0631	-	20.428	2.24724	4.32842	6.64821	2.78887	7.85186	3.4133	4.63456	4.98291	21.428	5.61192	-0.581871	0.121294				lpg0759	pgi	glucose-6-phosphate isomerase	-0.663851	0.0601192	-0.494889	0.300644	-0.561998
lpg0635	-	886.969	147.178	199.076	176.75	134.294	161.415	171.615	161.118	177.341	887.969	167.098	-0.725425	0.0243156				lpg0765	-	tetratricopeptide repeat domain 8	0.285922	8.61705e-11	-0.494889	0.300644	2.59712
lpg0639	deoB	47.9232	1.57307	3.89268	2.31119	1.41909	1.93243	0.929841	1.31254	3.17759	48.9232	3.06855	-1.20258	3.8957e-10				lpg0767	-	hypothetical protein	-0.897275	0.000441631	-0.494889	0.300644	-1.33841
lpg0643	-	200.421	35.4433	41.5479	49.4194	44.2918	42.6855	38.5391	38.3384	43.3183	201.421	42.698	-0.673699	0.0545713				lpg0769	-	hypothetical protein	-0.791167	0.00693769	-0.494889	0.300644	-0.985474
lpg0643_ig	ig	357.667	52.2245	70.3207	66.5698	65.1343	65.417	66.369	62.925	61.7427	358.667	64.8379	-0.742863	0.018628				lpg0777_ig	ig	-	-0.862948	0.00142957	-0.494889	0.300644	-1.22423
lpg0645	-	707.979	313.09	274.998	323.138	332.267	325.113	222.82	275.772	269.315	708.979	293.064	-0.383671	0.153949				lpg0788	-	hypothetical protein	-0.535197	0.199495	-0.494889	0.300644	-0.13407
lpg0645_ig	ig	5.58629	0.898895	0	0.983259	4.20796	11.3469	1.08724	4.99836	1.09107	6.58629	4.07671	-0.208331	0.101915				lpg0791	mip	macrophage infectivity potentiator (Mip)	0.998127	2.65798e-37	-0.494889	0.300644	4.96606
lpg0652	-	2.59153	6.58282	4.11092	3.86517	4.53807	1.73919	4.09421	2.72638	7.65808	3.59153	5.41436	0.178268	9.26234e-08				lpg0792	ampG	beta lactamase induction signal transducer AmpG	-0.375987	0.141775	-0.494889	0.300644	0.395493
lpg0655	-	372.295	49.7998	64.9152	63.1962	72.0695	63.3613	47.3571	50.2326	43.084	373.295	57.752	-0.810485	0.00448288				lpg0798_ig	ig	-	-0.0411403	0.000268227	-0.494889	0.300644	1.50926
lpg0660	-	1616.1	224.66	296.435	302.863	302.66	379.299	262.712	266.947	257.576	1617.1	287.644	-0.749881	0.015522				lpg0804	-	choloylglycine hydrolase	-0.761437	0.00798038	-0.494889	0.300644	-0.886587
lpg0663_ig	ig	79.285	10.4317	14.2791	15.8534	15.6442	15.0718	11.4187	15.8425	10.0352	80.285	14.5721	-0.741112	0.0176883				lpg0805	-	phosphoenolpyruvate synthase	-0.58377	0.141664	-0.494889	0.300644	-0.295634
lpg0666	-	4112.3	1713.8	1726.52	1793.2	1569.61	1820.68	1599.59	1518.85	1734.76	4113.3	1685.63	-0.387429	0.155688				lpg0809	dapE	succinyl-diaminopimelate desuccinylase	-0.72081	0.0229613	-0.494889	0.300644	-0.751454
lpg0667	-	1.85109	0	0	0	0	0	0.743872	0	0.909222	2.85109	1.20664	-0.373434	0.155688				lpg0818	cl	ATP binding protease component ClpA	-0.0283207	0.000225118	-0.494889	0.300644	1.5519
lpg0671	ndh	349.571	70.4286	86.7755	83.9093	82.9318	91.3603	55.577	60.6224	77.6175	350.571	77.1528	-0.657425	0.06335				lpg0827	tolC	agglutination protein	-0.395243	0.157469	-0.494889	0.300644	0.331442
lpg0674	-	303.302	53.1521	61.0225	60.1193	73.8187	77.4835	58.1176	56.5742	55.2844	304.302	62.9465	-0.684333	0.0466745				lpg0829	-	two component histidine kinase, GGDEF domain protein/EAL domain protein	-0.34861	0.109474	-0.494889	0.300644	0.486554
lpg0679	-	51.4526	47.6084	48.6964	48.6622	63.2276	53.0684	47.3886	64.4002	44.1844	52.4526	53.1545	0.00577344	5.16995e-05				lpg0842	-	toluene tolerance protein Ttg2B	-0.279904	0.0488531	-0.494889	0.300644	0.715081
lpg0680	-	341.484	69.6327	83.9629	89.998	74.2597	74.3051	64.1088	76.1824	78.2193	342.484	77.3336	-0.646272	0.0763623				lpg0843	-	toluene tolerance protein Ttg2C	-0.821534	0.00139902	-0.494889	0.300644	-1.08648
lpg0682	-	8660.66	1.12362	1.30053	302.266	0	54.3167	102.876	231.394	136.361	8661.66	104.705	-1.91764	8.97007e-71				lpg0849_ig	ig	-	-0.746777	0.0173282	-0.494889	0.300644	-0.837825
lpg0683	-	1183.35	495.117	743.3	656.461	623.666	724.41	671.936	736.955	699.178	1184.35	669.878	-0.247485	0.0313532				lpg0850	-	ABC transporter, permease protein	0.141833	4.73743e-07	-0.494889	0.300644	2.11786
lpg0690	-	3.33196	0	0	1.06235	0	0	0.743872	0	0	4.33196	1.22578	-0.548273	0.159229				lpg0852	-	hypothetical protein	-0.343045	0.102204	-0.494889	0.300644	0.505063
lpg0693	-	5443.29	2251.81	2132.46	2381.44	2263.01	2657.58	1988.36	1949.25	1981.22	5444.29	2201.64	-0.393195	0.156163				lpg0857	ccmB	heme exporter protein CcmB	-1.07774	1.79252e-07	-0.494889	0.300644	-1.93867
lpg0698	-	1388.23	238.892	288.205	293.787	303.03	327.485	236.479	267.814	266.076	1389.23	278.721	-0.697605	0.0382404				lpg0867	recQ	ATP-dependent DNA helicase RecQ	-0.709758	0.032552	-0.494889	0.300644	-0.714693
lpg0699	-	18.2889	11.0029	9.9596	8.99895	9.78569	9.41558	10.0825	8.21909	9.1822	19.2889	10.5808	-0.260789	0.0363542				lpg0876	pntAa	alanine dehydrogenase and pyridine nucleotide transhydrogenase	-0.200413	0.0136227	-0.494889	0.300644	0.979485
lpg0701	kbl	289.217	64.6988	66.4303	70.8165	82.651	64.1354	57.0618	70.6191	60.796	290.217	68.1511	-0.62925	0.0924183				lpg0882_ig	ig	-	0.142329	5.0479e-07	-0.494889	0.300644	2.11951
lpg0702	tdh	331.866	100.902	86.3361	96.8611	99.4061	96.1214	83.8045	81.5646	92.2944	332.866	93.1613	-0.553034	0.177619				lpg0883_ig	ig	-	-0.393006	0.251521	-0.494889	0.300644	0.338884
lpg0706	-	914.06	150.729	183.275	187.978	173.453	216.975	166.499	165.613	176.269	915.06	178.599	-0.709571	0.032552				lpg0885	-	glycosyl hydrolase	0.0927569	1.55816e-06	-0.494889	0.300644	1.95462
lpg0707	-	549.746	70.6633	74.4376	89.3258	76.9007	93.0129	73.9482	78.0706	72.479	550.746	79.6048	-0.840013	0.00255863				lpg0886_ig	ig	-	-0.655564	0.06666	-0.494889	0.300644	-0.534435
lpg0708	-	61.3417	22.2777	22.7103	25.6972	21.9192	28.7209	28.0188	23.9404	21.737	62.3417	25.3777	-0.390327	0.155688				lpg0891	-	sensory box protein/GGDEF/EAL domains	-0.495249	0.252876	-0.494889	0.300644	-0.00119499
lpg0709_ig	ig	1.48087	0	0	0	0	0	0	0	0	2.48087	1	-0.394604	0.155688				lpg0892	-	kynurenine 3-monooxygenase	-0.218066	0.0240121	-0.494889	0.300644	0.920765
lpg0710	yueD	162.544	91.949	69.2451	77.3685	63.5947	74.445	68.6723	71.4972	64.4329	163.544	73.6506	-0.346458	0.109309				lpg0894	-	cytokinin oxidase	-0.672196	0.0558582	-0.494889	0.300644	-0.589755
lpg0713	-	401.756	186.424	219.844	201.172	200.916	204.154	187.706	177.75	189.69	402.756	196.957	-0.310671	0.0714824				lpg0896	-	hypothetical protein	-0.708289	0.0332176	-0.494889	0.300644	-0.709806
lpg0714	-	706.277	95.8237	137.638	138.451	126.733	143.146	134.975	121.196	124.811	707.277	128.847	-0.739516	0.0193819				lpg0899	-	A/G specific adenine glycosylase	-0.730224	0.0216953	-0.494889	0.300644	-0.782767
lpg0722	-	208.583	47.7387	59.5164	55.4574	56.3882	64.784	46.759	42.6905	45.2923	209.583	53.3283	-0.594398	0.127396				lpg0900	-	hypothetical protein	-0.654655	0.0699341	-0.494889	0.300644	-0.531412
lpg0731	-	2.22131	0	0	0	0	0	0	0	0	3.22131	1	-0.508032	0.241402				lpg0903_ig	ig	-	-0.732794	0.0216998	-0.494889	0.300644	-0.791317
lpg0733	-	172.17	57.824	58.4318	63.4223	54.1884	60.7459	55.1794	50.6271	50.4102	173.17	57.3537	-0.479911	0.277162				lpg0906_ig	ig	-	-0.646862	0.0717575	-0.494889	0.300644	-0.505491
lpg0735	-	573.901	98.8396	107.548	119.253	107.593	107.576	98.1246	96.8115	95.9744	574.901	104.965	-0.738548	0.0202964				lpg0907	-	negative regulator of flagellin synthesis	-0.797046	0.00640817	-0.494889	0.300644	-1.00503
lpg0741	-	50.4571	11.4337	14.7104	11.5362	12.1828	11.8922	11.5102	11.3692	10.9875	51.4571	12.9528	-0.599083	0.125029				lpg0931	pilQ	type IV pilus biogenesis protein PilQ	-0.717175	0.00287369	-0.494889	0.300644	-0.739365
lpg0744	-	2011.09	729.271	741.148	800.281	701.801	818.527	685.292	669.032	712.914	2012.09	733.283	-0.438376	0.2181				lpg0934	-	DamX-related protein	-0.151125	0.00498963	-0.494889	0.300644	1.14342
lpg0759	pgi	428.939	71.618	120.972	90.5351	98.8596	79.5249	91.375	91.5092	93.4473	429.939	93.2301	-0.663851	0.0601192				lpg0936_ig	ig	-	-0.42208	0.197471	-0.494889	0.300644	0.242177
lpg0765	-	4957.46	9062.06	9308.17	8598.55	9874.18	8486.08	8600.19	12033.2	10652.4	4958.46	9577.85	0.285922	8.61705e-11				lpg0940	-	LidA	-0.372766	0.136509	-0.494889	0.300644	0.406206
lpg0767	-	271.167	23.898	38.9461	36.3688	34.1759	40.753	34.9398	31.7956	26.9579	272.167	34.4794	-0.897275	0.000441631				lpg0941	-	hypothetical protein	-0.448586	0.238989	-0.494889	0.300644	0.154012
lpg0769	-	84.3612	9.34534	13.4165	13.2767	11.4979	14.2811	14.1225	10.8948	15.6199	85.3612	13.8068	-0.791167	0.00693769				lpg0945	legL1	Gala protein type 1, 3 or 4	-0.673735	0.0549323	-0.494889	0.300644	-0.594873
lpg0777_ig	ig	6.2937	0	0	0	0	0	0	0	0	7.2937	1	-0.862948	0.00142957				lpg0946_ig	ig	-	-0.668558	0.0566177	-0.494889	0.300644	-0.577653
lpg0788	-	1129.7	340.975	321.057	340.368	362.013	395.936	275.882	297.894	295.675	1130.7	329.725	-0.535197	0.199495				lpg0949	-	carrier/transport protein	-0.474515	0.271181	-0.494889	0.300644	0.0677707
lpg0791	mip	5600.54	46284.9	65691.6	42272.9	39605.9	53621.7	68191.8	55219.3	75299.1	5601.54	55774.4	0.998127	2.65798e-37				lpg0950	-	nitrilase	-0.766334	0.0113804	-0.494889	0.300644	-0.902875
lpg0792	ampG	3388.78	1086.22	1545.16	1439.03	1427.89	1572.46	1431.88	1580.59	1318.49	3389.78	1426.21	-0.375987	0.141775				lpg0950_ig	ig	-	-0.702541	0.0338247	-0.494889	0.300644	-0.690689
lpg0798_ig	ig	7352.04	5508.91	7261.51	5899.64	6868.47	5467.9	7584.41	8355.22	6553.7	7353.04	6688.47	-0.0411403	0.000268227				lpg0953	-	AMP-binding protein	-0.353128	0.11472	-0.494889	0.300644	0.471525
lpg0803	-	1.85109	0	0	0	0	0.966215	0	0	0	2.85109	1.12078	-0.405492	0.188258				lpg0956	-	hypothetical protein	-0.648955	0.0632639	-0.494889	0.300644	-0.512452
lpg0804	-	5.92349	0	0	1.59352	0	0	0	0	0	6.92349	1.19919	-0.761437	0.00798038				lpg0959	hbpA	bacterial extracellular solute-binding protein	-0.632819	0.0890279	-0.494889	0.300644	-0.45878
lpg0805	-	1574.63	381.699	418.648	459.417	439.611	478.959	364.387	406.114	329.963	1575.63	410.85	-0.58377	0.141664				lpg0963	-	hypothetical protein	-0.927783	6.97855e-05	-0.494889	0.300644	-1.43989
lpg0809	dapE	34.6445	7.85673	3.67964	8.48755	5.5654	4.40904	5.70788	4.70518	5.82277	35.6445	6.77927	-0.72081	0.0229613				lpg0974	-	hypothetical protein	-0.236793	0.0253113	-0.494889	0.300644	0.858479
lpg0818	cl	15.4424	17.0618	15.7949	19.4135	15.9743	14.7553	11.6676	7.95658	12.611	16.4424	15.4044	-0.0283207	0.000225118				lpg0977	-	single strand DNA binding protein	-0.806935	0.00504787	-0.494889	0.300644	-1.03792
lpg0827	tolC	505.097	207.523	172.647	214.543	221.801	202.538	199.505	185.413	217.63	506.097	203.7	-0.395243	0.157469				lpg0979	aacA4	aminoglycoside N(6')acetyltransferase	0.0314403	1.94448e-05	-0.494889	0.300644	1.75067
lpg0829	-	383.105	162.219	164.249	171.582	179.281	191.891	163.057	176.7	160.012	384.105	172.124	-0.34861	0.109474				lpg0981	-	hypothetical protein	-0.350561	0.113414	-0.494889	0.300644	0.480063
lpg0841	-	3.33196	0	0	1.06235	0	0	0	0	0	4.33196	1.13279	-0.582534	0.127637				lpg0983	-	conjugative coupling factor TraD	-0.884451	0.000771212	-0.494889	0.300644	-1.29576
lpg0842	-	2014.85	926.119	1095.81	1115.06	1176.17	927.997	1099.13	1068.33	1048.73	2015.85	1058.17	-0.279904	0.0488531				lpg0987	-	membrane protein, Tfp pilus assembly, pilus retraction ATPase PilT	-0.722314	0.011704	-0.494889	0.300644	-0.756457
lpg0843	-	8.14479	0	0	2.12469	0	0	0	0	0.909222	9.14479	1.37924	-0.821534	0.00139902				lpg0989	-	Type IV secretory protein VirB4 components	-0.138705	0.00382724	-0.494889	0.300644	1.18474
lpg0849_ig	ig	1209.09	171.968	231.759	212.483	237.322	197.376	227.984	238.403	209.038	1210.09	216.792	-0.746777	0.0173282				lpg1002	-	putative exported protein	-0.080783	0.00106875	-0.494889	0.300644	1.3774
lpg0850	-	5.18305	7.52894	7.5701	13.0902	5.55307	3.47837	10.3058	6.64404	6.39829	6.18305	8.57109	0.141833	4.73743e-07				lpg1008	-	cobalt/zinc/cadmium efflux RND transporter, permease protein HelA	-0.386257	0.155688	-0.494889	0.300644	0.361333
lpg0852	-	791.773	359.965	379.364	355.19	394.825	331.304	362.743	335.102	352.191	792.773	359.836	-0.343045	0.102204				lpg1032	-	hypothetical protein	-0.00205762	6.85161e-05	-0.494889	0.300644	1.63925
lpg0857	ccmB	30.5145	1.6389	2.38059	1.47489	2.05466	1.15946	1.48774	0	2.88326	31.5145	2.63494	-1.07774	1.79252e-07				lpg1039	-	hypothetical protein	-0.0795786	0.00102062	-0.494889	0.300644	1.3814
lpg0867	recQ	1832.33	313.678	385.175	373.329	390.034	411.324	327.548	322.936	329.346	1833.33	357.671	-0.709758	0.032552				lpg1042	-	hypothetical protein	-0.796864	0.00623073	-0.494889	0.300644	-1.00443
lpg0868	-	3.33196	0	0	0	0	0	0.743872	0	0	4.33196	1.09298	-0.598071	0.118267				lpg1047	atpG	ATP synthase gamma subunit C-terminus	-0.310809	0.0724668	-0.494889	0.300644	0.612287
lpg0876	pntAa	3064.04	1753.64	1778.86	1860.91	1990.73	2415.53	1705.1	2201.54	1742.29	3065.04	1932.08	-0.200413	0.0136227				lpg1056	-	guanylate cyclase	-0.344568	0.104505	-0.494889	0.300644	0.499997
lpg0880	-	4.0724	11.1717	1.9508	3.82562	2.12864	5.56849	1.30469	9.99673	0.727378	5.0724	5.58426	0.0417526	0.000367105				lpg1058	phbC	polyhydroxyalkanoic synthase	-0.797857	0.00623073	-0.494889	0.300644	-1.00773
lpg0882	-	1.85109	6.95783	0.86702	0	8.72137	4.21579	4.43758	1.81759	7.00006	2.85109	5.25216	0.265327	5.40676e-08				lpg1059	phaB	acetoacetyl CoA reductase	-0.757678	0.0106399	-0.494889	0.300644	-0.874085
lpg0882_ig	ig	16.52	27.2216	21.4268	21.3319	18.9112	27.1039	14.2653	42.4401	13.8145	17.52	24.3144	0.142329	5.0479e-07				lpg1060	-	cold shock domain family protein	-0.709894	0.0302528	-0.494889	0.300644	-0.715145
lpg0883	-	2.22131	0	0	1.06235	0	1.15946	0	0	0	3.22131	1.27773	-0.401595	0.199213				lpg1069	-	AbiD phage protein-like	0.365408	7.15845e-13	-0.494889	0.300644	2.86151
lpg0883_ig	ig	20.2552	9.22368	6.92206	18.0855	4.25728	10.9615	5.1214	1.31254	4.9098	21.2552	8.59923	-0.393006	0.251521				lpg1074	-	hypothetical protein	-0.796587	0.00586314	-0.494889	0.300644	-1.0035
lpg0885	-	6256.26	7950.36	7500.06	7617.99	7946.09	7744.5	8185.19	7472.17	7552.74	6257.26	7747.14	0.0927569	1.55816e-06				lpg1083	-	hypothetical protein	-0.731808	0.0216932	-0.494889	0.300644	-0.788036
lpg0886_ig	ig	415.603	73.005	92.6198	85.2854	108.226	86.215	83.8505	99.9309	99.4951	416.603	92.0785	-0.655564	0.06666				lpg1093	pacL	cation efflux transporter	-0.744437	0.0177937	-0.494889	0.300644	-0.830043
lpg0887	dapE	2.22131	0	0	0.983259	2.3971	3.33731	0.743872	2.27198	1.9178	3.22131	2.45642	-0.11773	0.00735739				lpg1101	-	hypothetical protein	-0.761294	0.0113522	-0.494889	0.300644	-0.886113
lpg0887_ig	ig	1.85109	12.7262	4.5474	2.78305	7.96251	9.76651	6.07981	4.08957	6.71886	2.85109	7.83424	0.438986	4.26415e-14				lpg1112	-	hypothetical protein	-1.46017	1.13295e-17	-0.494889	0.300644	-3.21072
lpg0891	-	69.0341	18.0637	22.0652	29.3957	21.1973	20.4471	20.9718	22.6478	16.3341	70.0341	22.3903	-0.495249	0.252876				lpg1118	-	serine-type D-Ala-D-Ala carboxypeptidase	-0.857858	0.00142957	-0.494889	0.300644	-1.2073
lpg0892	-	627.575	375.574	498.988	424.525	199.194	383.701	424.814	247.901	480.854	628.575	380.444	-0.218066	0.0240121				lpg1120	-	hypothetical protein	-0.772269	0.0105947	-0.494889	0.300644	-0.922618
lpg0894	-	446.776	80.2334	108.624	86.2179	98.2582	99.4421	85.4898	94.7207	101.014	447.776	95.25	-0.672196	0.0558582				lpg1124	-	hypothetical protein	-0.595923	0.114574	-0.494889	0.300644	-0.336056
lpg0896	-	1899.94	328.425	395.952	402.075	375.757	394.711	328.964	371.824	371.225	1900.94	372.117	-0.708289	0.0332176				lpg1126	-	calcium-transporting ATPase	-0.73222	0.0216932	-0.494889	0.300644	-0.789407
lpg0899	-	236.489	40.997	37.4318	44.3225	59.6552	41.5449	36.1098	48.5869	36.95	237.489	44.1998	-0.730224	0.0216953				lpg1130	cyaA4	adenylate cyclase	-0.0348447	0.016567	-0.494889	0.300644	1.5302
lpg0900	-	981.31	207.082	222.014	212.839	221.653	238.02	206.701	222.499	201.729	982.31	217.567	-0.654655	0.0699341				lpg1139	potC	spermidine/putrescine ABC transporter permease protein PotC	-1.21664	3.8957e-10	-0.494889	0.300644	-2.40067
lpg0901_ig	ig	4.44261	0	0	0	205.059	0	0	0	0	5.44261	26.6324	0.689602	0.229919				lpg1143	-	short chain type dehydrogenase/reductase	-0.00853174	0.000100804	-0.494889	0.300644	1.61772
lpg0903_ig	ig	770.251	121.352	163.578	146.625	149.544	156.707	136.955	118.509	140.269	771.251	142.693	-0.732794	0.0216998				lpg1145	-	hypothetical protein	-0.784024	0.00839533	-0.494889	0.300644	-0.961717
lpg0906_ig	ig	669.838	106.998	162.503	151.31	180.431	147.945	145.464	185.071	122.445	670.838	151.271	-0.646862	0.0717575				lpg1147	-	hypothetical protein	-0.900835	0.000423589	-0.494889	0.300644	-1.35025
lpg0907	-	163.227	20.1707	26.6104	27.644	22.8602	26.7885	23.5783	29.2918	24.7027	164.227	26.2058	-0.797046	0.00640817				lpg1150	-	transcription regulator protein	-0.27251	0.0564212	-0.494889	0.300644	0.739676
lpg0924	ald	4.0724	0	0	0	0	0	0	0	0	5.0724	1	-0.705213	0.0351411				lpg1156	-	aminopeptidase	-0.807093	0.00561998	-0.494889	0.300644	-1.03845
lpg0931	pilQ	11.4768	0	0	2.12469	0	0	0.929841	6.45215	1.6366	12.4768	2.39291	-0.717175	0.00287369				lpg1169	-	hypothetical protein	-0.658483	0.0539105	-0.494889	0.300644	-0.544143
lpg0934	-	209.743	170.093	143.895	152.502	153.215	158.377	132.031	143.378	128.976	210.743	148.808	-0.151125	0.00498963				lpg1172	-	TPR repeat protein	-0.734929	0.0202964	-0.494889	0.300644	-0.798417
lpg0935	-	1.48087	0	0	1.8591	0	0	2.35754	0	0.727378	2.48087	1.618	-0.185625	0.0267521				lpg1183_ig	ig	-	-0.390335	0.155688	-0.494889	0.300644	0.347767
lpg0936_ig	ig	133.963	45.0334	39.589	55.7823	61.9413	50.0809	48.5673	46.255	53.2804	134.963	51.0662	-0.42208	0.197471				lpg1189	-	hypothetical protein	-0.525704	0.21728	-0.494889	0.300644	-0.102496
lpg0940	-	267.136	109.808	111.014	118.524	131.188	103.992	98.0016	110.342	118.371	268.136	113.655	-0.372766	0.136509				lpg1191	-	glycosyl hydrolase family 3	-0.666111	0.0589036	-0.494889	0.300644	-0.569516
lpg0941	-	374.986	124.339	136.112	137.889	160.202	109.896	146.437	135.069	112.773	375.986	133.84	-0.448586	0.238989				lpg1195	hisA	phosphoribosylformimino-5-aminoimidazole carboxamide ribotide isomerase	-0.0604098	0.000712477	-0.494889	0.300644	1.44516
lpg0945	legL1	403.944	70.2983	88.0553	87.2321	81.4236	95.8227	84.2796	85.2597	86.3029	404.944	85.8343	-0.673735	0.0549323				lpg1210	-	acetyltransferase	0.137573	2.64351e-07	-0.494889	0.300644	2.10369
lpg0946_ig	ig	218.678	38.9272	58.4333	45.1503	40.5125	49.3612	50.1122	37.5509	48.933	219.678	47.1226	-0.668558	0.0566177				lpg1219	flgE	flagellar hook protein FlgE	-0.338483	0.0986998	-0.494889	0.300644	0.520238
lpg0949	-	279.994	95.5618	98.0015	100.913	92.5819	84.6335	99.0859	74.0517	101	280.994	94.2287	-0.474515	0.271181				lpg1225	flgK	flagellar hook associated protein 1 FlgK	-0.748487	0.0171216	-0.494889	0.300644	-0.843513
lpg0950	-	286.618	41.7928	48.4752	59.9328	47.4107	56.2291	48.9906	36.6421	46.5953	287.618	49.2586	-0.766334	0.0113804				lpg1273	-	hypothetical protein	-0.796362	0.00640817	-0.494889	0.300644	-1.00276
lpg0950_ig	ig	982.174	149.567	192.126	202.995	211.889	257.884	159.344	189.814	188.576	983.174	195.024	-0.702541	0.0338247				lpg1290	-	hypothetical protein	0.0940765	1.81817e-06	-0.494889	0.300644	1.95901
lpg0953	-	943.965	432.97	394.009	420.265	506.186	433.252	392.892	409.416	355.579	944.965	419.071	-0.353128	0.11472				lpg1294	-	membrane bound lytic murein transglycosylase D	-0.888532	0.000358688	-0.494889	0.300644	-1.30933
lpg0956	-	64.8956	8.01561	19.4775	10.1687	11.2294	18.9023	14.337	13.7118	14.4594	65.8956	14.7877	-0.648955	0.0632639				lpg1296	-	protein involved in catabolism of external DNA	-0.701911	0.0350605	-0.494889	0.300644	-0.688592
lpg0959	hbpA	405.426	82.0484	103.425	89.2382	91.4094	109.491	91.5953	87.0666	94.9996	406.426	94.6591	-0.632819	0.0890279				lpg1299_ig	ig	-	-0.59998	0.120065	-0.494889	0.300644	-0.349553
lpg0963	-	11.0243	0.898895	0	0	1.36977	0	0	0	1.09107	12.0243	1.41997	-0.927783	6.97855e-05				lpg1304	-	tryptophan synthetase, beta subunit	-1.30144	1.98798e-13	-0.494889	0.300644	-2.68275
lpg0973_ig	ig	3.70218	0	0	0	0	0	0.869792	0	0.727378	4.70218	1.19965	-0.593246	0.115749				lpg1312	legC1	coiled-coil-containing protein	-0.749699	0.0165616	-0.494889	0.300644	-0.847545
lpg0974	-	231.586	131.333	143.916	128.124	128.559	123.897	155.644	109.856	149.324	232.586	134.832	-0.236793	0.0253113				lpg1318	-	hypothetical protein	-0.450956	0.240441	-0.494889	0.300644	0.146131
lpg0977	-	444.381	51.8409	73.7888	66.7958	76.8418	74.3406	59.5884	84.5934	59.9693	445.381	69.4699	-0.806935	0.00504787				lpg1318_ig	ig	-	-0.290636	0.0581995	-0.494889	0.300644	0.679387
lpg0979	aacA4	27.5528	31.2952	36.1335	31.8453	26.812	26.7707	28.2106	23.1222	33.3825	28.5528	30.6965	0.0314403	1.94448e-05				lpg1321	-	oxidoreductase	-0.778551	0.00973018	-0.494889	0.300644	-0.943512
lpg0981	-	1547.61	684.115	585.561	680.605	780.4	837.191	616.351	744.996	589.532	1548.61	690.844	-0.350561	0.113414				lpg1322	cyaA	adenylate cyclase 1 protein	-0.781054	0.00739945	-0.494889	0.300644	-0.951838
lpg0983	-	6.66392	0	0	0	0	0	0	0	0	7.66392	1	-0.884451	0.000771212				lpg1332	-	hypothetical protein	-0.0456788	0.000276215	-0.494889	0.300644	1.49416
lpg0987	-	18.4041	0	4.32916	3.37354	2.83819	2.7054	4.46906	1.31254	2.39397	19.4041	3.67773	-0.722314	0.011704				lpg1333	rluD	ribosomal large subunit pseudouridine synthase D, RluD	0.844723	1.56009e-30	-0.494889	0.300644	4.4558
lpg0989	-	1059.5	692.749	819.02	726.037	735.384	806.008	702.424	805.513	869.337	1060.5	770.559	-0.138705	0.00382724				lpg1334	-	tRNA thiotransferase	0.326065	7.3303e-12	-0.494889	0.300644	2.73065
lpg1002	-	10.3415	8.75562	7.78908	8.69382	10.1035	11.7867	5.80232	9.24915	5.15163	11.3415	9.41647	-0.080783	0.00106875				lpg1335	-	major facilitator family transporter (permease)	-0.627941	0.0949143	-0.494889	0.300644	-0.442555
lpg1008	-	150.359	61.2435	56.0379	68.6833	73.3283	61.7276	56.7243	61.1888	50.6221	151.359	62.1945	-0.386257	0.155688				lpg1338	fliD	flagellar hook associated protein 2 FliD	-0.202307	0.0138216	-0.494889	0.300644	0.973184
lpg1012	-	2.22131	0	0	0	0	0	0	0	0	3.22131	1	-0.508032	0.241402				lpg1339	-	hypothetical protein	-0.68433	0.0469675	-0.494889	0.300644	-0.630114
lpg1032	-	44.476	49.359	44.7874	55.7625	41.3673	35.2901	37.5521	44.5188	45.4517	45.476	45.2611	-0.00205762	6.85161e-05				lpg1340	fliC	flagellin	-0.7459	0.0145019	-0.494889	0.300644	-0.83491
lpg1032_ig	ig	1.85109	0	0	0	0	0	0	0	0	2.85109	1	-0.455011	0.240441				lpg1341_ig	ig	-	-0.168046	0.00687065	-0.494889	0.300644	1.08714
lpg1039	-	9.17326	9.0834	8.6561	6.56913	4.51341	9.57327	7.01256	5.35147	9.00035	10.1733	8.46996	-0.0795786	0.00102062				lpg1349	cutE	apolipoprotein N-acyltransferase	-0.665728	0.0607011	-0.494889	0.300644	-0.568243
lpg1042	-	757.738	94.8132	151.703	135.906	117.132	138.842	114.559	104.272	103.758	758.738	121.123	-0.796864	0.00623073				lpg1350	-	L-lysine dehydrogenase	-0.361763	0.124122	-0.494889	0.300644	0.442805
lpg1043	-	1.48087	0	0	0	0	0	0	0	0	2.48087	1	-0.394604	0.155688				lpg1351	-	piperidine-6-carboxylate dehydrogenase	-0.294446	0.0802917	-0.494889	0.300644	0.666712
lpg1047	atpG	6898.71	3636.58	2952.25	3430.28	3781.37	3776.09	3052.68	3286.01	3061.1	6899.71	3373.04	-0.310809	0.0724668				lpg1363	gspF	type II protein secretion LspF	-0.748392	0.00973018	-0.494889	0.300644	-0.843197
lpg1056	-	1041.71	439.192	478.65	476.443	466.009	533.762	465.124	433.446	472.373	1042.71	471.625	-0.344568	0.104505				lpg1363_ig	ig	-	-0.567245	0.157469	-0.494889	0.300644	-0.240669
lpg1058	phbC	943.935	116.163	158.421	165.016	147.458	179.052	149.006	151.234	129.674	944.935	150.503	-0.797857	0.00623073				lpg1368	-	hypothetical protein	-0.0838765	0.001619	-0.494889	0.300644	1.36711
lpg1059	phaB	5.55327	0	0	0	0	1.15946	0	0	0	6.55327	1.14493	-0.757678	0.0106399				lpg1378	-	proton/peptide symporter, POT family protein	-0.702249	0.0330118	-0.494889	0.300644	-0.689718
lpg1060	-	627.51	80.4109	149.307	126.796	114.248	107.912	131.665	121.681	140.618	628.51	122.58	-0.709894	0.0302528				lpg1379_ig	ig	-	-0.704731	0.0337906	-0.494889	0.300644	-0.697973
lpg1069	-	5294.59	11199.4	12151.6	11050.6	12010.4	13611.6	9693.98	13582.6	14959.9	5295.59	12283.5	0.365408	7.15845e-13				lpg1380	-	histidine ammonia lyase	-0.578313	0.150559	-0.494889	0.300644	-0.277483
lpg1070	int	1.85109	0	0	0	0	0	0.929841	0	0	2.85109	1.11623	-0.407257	0.189784				lpg1381	-	aldehyde dehydrogenase, NAD dependent	-0.508278	0.241202	-0.494889	0.300644	-0.0445327
lpg1074	-	780.822	88.4079	120.312	116.856	130.133	182.385	104.914	134.987	113.109	781.822	124.888	-0.796587	0.00586314				lpg1386_ig	ig	-	-0.367415	0.12869	-0.494889	0.300644	0.424002
lpg1083	-	188.262	24.0755	39.6016	39.3496	30.0173	35.5366	35.0628	34.4714	34.6517	189.262	35.0958	-0.731808	0.0216932				lpg1402	-	deoxyribonuclease TatD	-0.918853	0.000244709	-0.494889	0.300644	-1.41018
lpg1093	pacL	1992.03	287.037	370.014	390.428	398.256	397.1	342.794	350.541	327.713	1993.03	358.986	-0.744437	0.0177937				lpg1403	-	hypothetical protein	0.146179	1.36872e-07	-0.494889	0.300644	2.13231
lpg1101	-	182.338	21.9685	32.4531	32.7804	35.6074	43.5284	29.229	21.4059	29.1532	183.338	31.7657	-0.761294	0.0113522				lpg1414	-	glycerol kinase	-0.451683	0.240441	-0.494889	0.300644	0.143712
lpg1109	-	1.48087	6.75172	3.89194	4.74957	5.5654	14.8252	6.51471	3.67512	4.98291	2.48087	7.36957	0.472838	3.82117e-15				lpg1423	-	TPR domain protein (heat shock protein) N-acetylglucosaminyl transferase	-0.797216	0.00623073	-0.494889	0.300644	-1.00559
lpg1109_ig	ig	1.48087	0	0	0	0	0	0	0	0	2.48087	1	-0.394604	0.155688				lpg1425	pyrF	orotidine 5'-phosphate decarboxylase PyrF	-0.471829	0.267554	-0.494889	0.300644	0.0767027
lpg1112	-	35.2452	0	1.08378	0	0	0.966215	0	0	0	36.2452	1.25625	-1.46017	1.13295e-17				lpg1433	deoC	2-deoxyribose-5-phosphate aldolase	-0.200723	0.0130447	-0.494889	0.300644	0.978454
lpg1118	-	300.85	34.6947	42.4135	39.7226	48.7189	52.733	36.0585	33.3907	39.2521	301.85	41.873	-0.857858	0.00142957				lpg1436	-	hypothetical protein	-0.734092	0.0213572	-0.494889	0.300644	-0.795633
lpg1120	-	313.594	44.78	53.6699	50.6175	58.2114	63.2914	54.4898	47.1638	44.9549	314.594	53.1473	-0.772269	0.0105947				lpg1438	cpxR	transcriptional regulatory protein CpxR	0.581695	8.85638e-20	-0.494889	0.300644	3.58092
lpg1124	-	32.4808	5.87143	8.22333	8.65428	3.47375	8.74811	7.32154	7.06776	10.5545	33.4808	8.48933	-0.595923	0.114574				lpg1445	-	hypothetical protein	-0.3348	0.0954412	-0.494889	0.300644	0.532488
lpg1126	-	73.6165	10.6565	14.069	11.2508	11.2294	14.6853	15.4243	14.1155	11.1562	74.6165	13.8234	-0.73222	0.0216932				lpg1447	-	pseudouridine synthase	-0.763616	0.0119935	-0.494889	0.300644	-0.893834
lpg1127	-	2.59153	0	0	0	0	0	0	0	0	3.59153	1	-0.555279	0.176153				lpg1449	-	hypothetical protein	-0.825155	0.00350336	-0.494889	0.300644	-1.09852
lpg1130	cyaA4	9.17326	6.22783	0	8.821	13.7717	22.0263	0.743872	12.6111	2.90951	10.1733	9.38891	-0.0348447	0.016567				lpg1450	-	iron/ascorbate oxidoreductase family protein, putative	-0.0667571	0.000769029	-0.494889	0.300644	1.42405
lpg1139	potC	539.42	28.8233	28.3496	31.8057	32.4761	40.6831	27.4609	38.7728	26.1612	540.42	32.8166	-1.21664	3.8957e-10				lpg1452	-	lipase A	-0.788145	0.00649965	-0.494889	0.300644	-0.975424
lpg1143	-	12.4806	13.1943	14.7141	15.4013	7.74336	9.32784	13.5273	11.0161	12.8228	13.4806	13.2184	-0.00853174	0.000100804				lpg1453	-	hypothetical protein	-0.31675	0.0781097	-0.494889	0.300644	0.592527
lpg1145	-	328.14	42.2423	58.4133	57.5511	48.6079	60.6026	54.6728	53.1815	49.6866	329.14	54.1198	-0.784024	0.00839533				lpg1454_ig	ig	-	-0.824793	0.00349794	-0.494889	0.300644	-1.09732
lpg1147	-	195.699	21.9313	27.0513	29.5426	18.7632	23.4334	21.444	25.1623	22.395	196.699	24.7154	-0.900835	0.000423589				lpg1455	-	phospholipase C	-0.523995	0.217962	-0.494889	0.300644	-0.0968101
lpg1150	-	7.8652	5.64671	2.37985	3.57981	1.41909	4.11028	4.03416	5.35147	3.34631	8.8652	4.73346	-0.27251	0.0564212				lpg1456	-	23S rRNA (uracil-5-)methyltransferase RumA	-0.730345	0.0216998	-0.494889	0.300644	-0.783171
lpg1156	-	5.41347	0	0	0	0	0	0	0	0	6.41347	1	-0.807093	0.00561998				lpg1456_ig	ig	-	-0.363053	0.123801	-0.494889	0.300644	0.438511
lpg1160	-	3.33196	0	0	0	0	0	0	0	0	4.33196	1	-0.636685	0.0872869				lpg1464_ig	ig	-	0.045316	1.06542e-05	-0.494889	0.300644	1.79683
lpg1164	argE	1.48087	0	0	0	0	0	0	0	0	2.48087	1	-0.394604	0.155688				lpg1465	-	hypothetical protein	-0.00374919	6.64941e-05	-0.494889	0.300644	1.63363
lpg1169	-	25.0435	2.21002	4.97572	6.54936	4.56273	7.58866	3.59927	4.82645	3.4288	26.0435	5.71762	-0.658483	0.0539105				lpg1466	-	hypothetical protein	-0.567644	0.0992323	-0.494889	0.300644	-0.241996
lpg1172	-	476.113	68.4533	96.9341	90.0745	99.3719	108.295	79.6875	77.1512	74.753	477.113	87.84	-0.734929	0.0202964				lpg1471	bioA	adenosylmethionine-8-amino-7-oxononanoate aminotransferase	-0.750039	0.015522	-0.494889	0.300644	-0.848676
lpg1180	ribH	1.85109	0	0	0	0	0	0	0	0	2.85109	1	-0.455011	0.240441				lpg1472	-	biotin synthase BioB	-0.67975	0.0493628	-0.494889	0.300644	-0.614882
lpg1183_ig	ig	334.746	145.495	135.465	148.199	154.147	129.886	127.537	127.698	116.941	335.746	136.671	-0.390335	0.155688				lpg1475	bioD	dethiobiotin synthetase	-0.680834	0.0487664	-0.494889	0.300644	-0.618489
lpg1189	-	351.859	111.37	98.4603	117.865	100.239	98.1772	108.756	96.1852	102.316	352.859	105.171	-0.525704	0.21728				lpg1479	-	potassium efflux system KefA	-0.434257	0.21728	-0.494889	0.300644	0.201674
lpg1191	-	887.825	142.9	228.493	195.256	207.28	183.919	180.209	209.625	178.209	888.825	191.737	-0.666111	0.0589036				lpg1487	-	acetyltransferase, GNAT family	-0.816458	0.00448288	-0.494889	0.300644	-1.0696
lpg1195	hisA	70.1117	58.0774	43.0652	57.2091	77.1842	53.7525	49.8546	103.237	44.6381	71.1117	61.8773	-0.0604098	0.000712477				lpg1488	legC5	coiled-coil-containing protein	-0.684019	0.0474527	-0.494889	0.300644	-0.629079
lpg1206_ig	ig	3.70218	0	0	0	0	11.3469	0	1.83756	0	4.70218	2.64805	-0.249373	0.275237				lpg1497	pepN	aminopeptidase N	-0.474696	0.270092	-0.494889	0.300644	0.0671668
lpg1210	-	15.212	25.9577	20.9881	22.6005	26.4819	22.4317	16.2282	16.9232	18.4206	16.212	22.254	0.137573	2.64351e-07				lpg1499_ig	ig	-	-0.745053	0.0166306	-0.494889	0.300644	-0.832091
lpg1219	flgE	571.376	259.71	262.942	277.567	284.23	263.653	260.501	224.246	259.488	572.376	262.542	-0.338483	0.0986998				lpg1502_ig	ig	-	-0.353663	0.114785	-0.494889	0.300644	0.469745
lpg1225	flgK	1953.86	320.862	348.363	371.094	387.706	379.656	315.345	328.599	331.108	1954.86	348.842	-0.748487	0.0171216				lpg1507	-	sodium/hydrogen antiporter	0.00900818	0.119188	-0.494889	0.300644	1.67606
lpg1273	-	373.636	44.7142	62.7484	61.5942	64.0453	69.2807	55.7373	58.7142	54.1671	374.636	59.8752	-0.796362	0.00640817				lpg1509	-	D-alanyl-D-alanine carboxypeptidase	-1.05072	1.81817e-06	-0.494889	0.300644	-1.84881
lpg1290	-	32.2834	43.6092	47.1769	44.02	28.5982	35.2023	44.3414	34.1183	45.6035	33.2834	41.3337	0.0940765	1.81817e-06				lpg1512	-	DedA/PAP2 domain protein	-1.45412	4.88777e-17	-0.494889	0.300644	-3.1906
lpg1294	-	61.5967	3.14613	11.0367	7.12007	8.03649	4.25134	9.5275	7.11841	6.4939	62.5967	8.09132	-0.888532	0.000358688				lpg1513	-	type I secretion system LssZ	-0.795364	0.00558636	-0.494889	0.300644	-0.999437
lpg1296	-	176.909	28.0833	35.2695	37.4905	29.0023	43.9504	36.3075	32.1994	32.4301	177.909	35.3416	-0.701911	0.0350605				lpg1518	-	sensory box protein/GGDEF domain/EAL domain	-0.487629	0.192106	-0.494889	0.300644	0.024149
lpg1299_ig	ig	61.8847	12.2481	12.1145	13.4434	14.6539	19.6741	13.7132	15.4081	17.1177	62.8847	15.7966	-0.59998	0.120065				lpg1524	pilD	type 4 (IV) prepilin-like protein leader peptide processing enzyme PilD	-1.02261	3.45551e-06	-0.494889	0.300644	-1.75532
lpg1304	-	30.3993	1.31112	0	0	1.41909	0	0	1.81759	0	31.3993	1.56848	-1.30144	1.98798e-13				lpg1534_ig	ig	-	-0.860221	0.00142957	-0.494889	0.300644	-1.21516
lpg1312	legC1	874.604	128.796	176.992	160.235	158.916	163.821	146.388	140.431	162.938	875.604	155.815	-0.749699	0.0165616				lpg1547	-	radical SAM enzyme, Cfr family	-0.473841	0.269385	-0.494889	0.300644	0.0700122
lpg1318	-	213.232	83.7087	75.9578	80.5924	77.7582	58.6025	73.1099	78.8582	70.1732	214.232	75.8451	-0.450956	0.240441				lpg1554	fadD-1	long chain fatty acid-CoA ligase	-0.636456	0.0836667	-0.494889	0.300644	-0.470877
lpg1318_ig	ig	72.2016	36.408	43.2835	35.3545	30.6405	34.5882	41.9495	28.9587	40.7162	73.2016	37.4874	-0.290636	0.0581995				lpg1565	thi3	thiamine biosynthesis protein NMT-1	-0.133397	0.0034561	-0.494889	0.300644	1.20239
lpg1321	-	450.79	72.733	74.6573	80.2504	82.577	72.5137	69.3445	78.7875	62.9687	451.79	75.229	-0.778551	0.00973018				lpg1565_ig	ig	-	-0.798205	0.00623073	-0.494889	0.300644	-1.00889
lpg1322	cyaA	34.5047	4.62615	4.97572	4.07144	4.17097	3.28513	6.30017	7.81534	3.77936	35.5047	5.87803	-0.781054	0.00739945				lpg1568	thiDE	phosphomethylpyrimidine kinase ThiD/thiamin-phosphate pyrophosphorylase fused protein ThiE	-0.410517	0.180844	-0.494889	0.300644	0.280639
lpg1332	-	1769.04	1564.81	1502.81	1514.26	1618.16	1851.86	1452.47	1652.05	1582.18	1770.04	1593.33	-0.0456788	0.000276215				lpg1580	-	cytochrome b-561 transmembrane protein	-0.665782	0.0594931	-0.494889	0.300644	-0.568423
lpg1333	rluD	63.6452	449.217	494.05	450.561	473.435	409.436	410.506	394.636	527.159	64.6452	452.125	0.844723	1.56009e-30				lpg1586	-	hypothetical protein	-0.529509	0.193821	-0.494889	0.300644	-0.11515
lpg1334	-	4517.39	9426.33	9060.06	9906.34	10632.8	12031.7	7440.49	9411.45	8666.87	4518.39	9573.01	0.326065	7.3303e-12				lpg1588	legC6	coiled-coil-containing protein	-0.829944	0.00287369	-0.494889	0.300644	-1.11446
lpg1335	-	302.438	74.1286	64.2672	79.4932	77.6102	73.7964	62.7155	63.8338	67.9217	303.438	71.4708	-0.627941	0.0949143				lpg1597	-	thiolase	-0.534486	0.202405	-0.494889	0.300644	-0.131707
lpg1335_ig	ig	1.48087	19.4493	19.0388	7.69079	27.6325	10.6628	8.84077	30.9282	20.1828	2.48087	19.0533	0.885365	1.56009e-30				lpg1603	-	hypothetical protein	-0.676197	0.0520498	-0.494889	0.300644	-0.603064
lpg1337	fliS	2.22131	0	0.86702	1.06235	3.48608	0	0	3.63517	2.99574	3.22131	2.5058	-0.109086	0.011438				lpg1607	capP	phosphoenolpyruvate carboxylase	0.0309778	2.28341e-05	-0.494889	0.300644	1.74913
lpg1337_ig	ig	3.19217	2.24724	6.49449	2.31119	0	1.93243	0	1.81759	0.952338	4.19217	2.96941	-0.149768	0.0229613				lpg1611	-	transcriptional regulator, MerR family, mercury resistance	-0.471469	0.269851	-0.494889	0.300644	0.0779006
lpg1338	fliD	4091.97	2749.42	2554.31	2640.7	2700.36	2927.23	2052.29	2293.25	2624.89	4092.97	2568.81	-0.202307	0.0138216				lpg1615	abcT3	multidrug resistance ABC transporter ATP binding protein	-0.0923766	0.00110887	-0.494889	0.300644	1.33883
lpg1339	-	186.493	31.895	36.132	42.1016	41.7837	44.0026	34.748	38.2678	33.3431	187.493	38.7842	-0.68433	0.0469675				lpg1622	-	hypothetical protein	-0.762758	0.0119935	-0.494889	0.300644	-0.890982
lpg1340	fliC	228.566	31.9136	41.5413	41.5309	36.8045	50.3796	29.106	60.2201	30.188	229.566	41.2105	-0.7459	0.0145019				lpg1623	-	hydrogenase	-0.0447149	0.000302384	-0.494889	0.300644	1.49737
lpg1341_ig	ig	411.81	282.287	275.862	272.475	284.378	240.923	288.459	287.949	302.486	412.81	280.352	-0.168046	0.00687065				lpg1628_ig	ig	-	-0.875556	0.000268086	-0.494889	0.300644	-1.26617
lpg1343	-	1.48087	0	0	0	0	0	0	2.72638	0	2.48087	1.3408	-0.267241	0.0827294				lpg1638	-	drug:proton antiporter	-0.962001	5.16995e-05	-0.494889	0.300644	-1.5537
lpg1349	cutE	343.928	74.193	74.01	69.0787	79.458	76.4118	67.3419	65.9845	81.3069	344.928	74.4731	-0.665728	0.0607011				lpg1639	-	hypothetical protein	-0.733617	0.0207637	-0.494889	0.300644	-0.794053
lpg1350	-	84.756	37.0078	40.0321	38.68	31.4241	40.823	34.6023	30.5138	37.175	85.756	37.2822	-0.361763	0.124122				lpg1642	sidB	SidB	-0.22496	0.0216932	-0.494889	0.300644	0.897836
lpg1351	-	8.37522	3.33363	3.03086	6.68776	1.36977	4.40904	1.95703	4.37205	4.91354	9.37522	4.75921	-0.294446	0.0802917				lpg1643_ig	ig	-	-0.897632	0.000482225	-0.494889	0.300644	-1.3396
lpg1363	gspF	52.8182	2.98724	11.4709	9.18545	11.5226	4.0581	10.7663	10.3192	8.53731	53.8182	9.60589	-0.748392	0.00973018				lpg1647	-	hypothetical protein	-0.766607	0.011219	-0.494889	0.300644	-0.903783
lpg1363_ig	ig	402.44	106.828	96.7337	110.963	119.566	121.312	99.4549	102.111	109.257	403.44	109.278	-0.567245	0.157469				lpg1650	iolD	myo-inositol catabolism protein IolD	-0.0768857	0.000713263	-0.494889	0.300644	1.39036
lpg1368	-	6.89434	3.53975	7.14253	5.34005	4.85586	1.93243	6.20282	7.23967	7.80993	7.89434	6.50788	-0.0838765	0.001619				lpg1654	-	hypothetical protein	-0.182412	0.013673	-0.494889	0.300644	1.03936
lpg1368_ig	ig	2.96174	0	0	2.65586	0	0.966215	1.85968	6.26026	2.36398	3.96174	2.76325	-0.156466	0.035353				lpg1659_ig	ig	-	-0.137857	0.00392585	-0.494889	0.300644	1.18756
lpg1378	-	312.196	37.9339	64.9211	53.3439	59.2634	61.0424	74.941	67.7914	70.1075	313.196	62.1681	-0.702249	0.0330118				lpg1665	-	hypothetical protein	-0.645348	0.0727818	-0.494889	0.300644	-0.500455
lpg1379_ig	ig	982.684	163.258	186.303	197.508	233.111	202.906	176.442	222.6	163.026	983.684	194.144	-0.704731	0.0337906				lpg1667	-	hypothetical protein	-0.796942	0.00580274	-0.494889	0.300644	-1.00468
lpg1380	-	1746.49	388.396	472.364	500.998	504.915	509.473	458.907	434.115	414.238	1747.49	461.426	-0.578313	0.150559				lpg1669	-	alpha-amylase, putative	-0.819303	0.00410004	-0.494889	0.300644	-1.07906
lpg1381	-	1213.78	383.22	341.432	382.328	428.718	369.54	360.139	361.539	380.231	1214.78	376.893	-0.508278	0.241202				lpg1669_ig	ig	-	-0.817788	0.00401468	-0.494889	0.300644	-1.07402
lpg1386_ig	ig	256.638	104.964	110.819	106.479	121.929	89.8711	120.001	110.402	112.009	257.638	110.559	-0.367415	0.12869				lpg1672	-	phosphoribosylglycinamide formyltransferase	-0.875496	0.000874488	-0.494889	0.300644	-1.26597
lpg1402	-	308.633	32.7094	38.0873	43.0651	45.2204	34.3772	34.1959	30.5537	32.387	309.633	37.3245	-0.918853	0.000244709				lpg1674	purF	amidophosphoribosyltransferase	-0.638669	0.0843603	-0.494889	0.300644	-0.478237
lpg1403	-	43182	58485.4	57815.4	56033.2	63961	61241.9	60695.3	65331.6	60135	43183	60463.3	0.146179	1.36872e-07				lpg1675	-	phosphoribosylimidazole-succinocarboxamide synthase	-0.720035	0.0270376	-0.494889	0.300644	-0.748876
lpg1412	trxA3	1.85109	0	0	0	0	0	0	0	0	2.85109	1	-0.455011	0.240441				lpg1677	purM	phosphoribosylformylglycinamidine cyclo ligase	-0.429557	0.204753	-0.494889	0.300644	0.217308
lpg1414	-	979.399	359.454	284.267	366.528	395.683	393.655	325.917	326.197	312.405	980.399	346.513	-0.451683	0.240441				lpg1678	purL2	phosphoribosylformylglycinamidine synthase II	-0.503759	0.247685	-0.494889	0.300644	-0.0295005
lpg1423	-	198.595	24.0941	32.6818	25.7763	29.6502	28.6332	35.7152	35.1177	35.0285	199.595	31.8371	-0.797216	0.00623073				lpg1683	-	hypothetical protein	-0.508409	0.240441	-0.494889	0.300644	-0.0449704
lpg1425	pyrF	441.296	145.85	167.256	163.439	154.856	131.168	148.517	135.856	138.974	442.296	149.24	-0.471829	0.267554				lpg1685	-	hypothetical protein	-1.16931	5.93345e-09	-0.494889	0.300644	-2.24326
lpg1433	deoC	2184.91	1314.87	1380.94	1453.76	1331.74	1565.61	1385.37	1322.02	1253.08	2185.91	1376.93	-0.200723	0.0130447				lpg1688	-	possible flagellar hook-length control protein	-0.770459	0.011219	-0.494889	0.300644	-0.916595
lpg1436	-	780.584	114.891	162.94	155.681	154.351	161.748	135.694	133.575	126.504	781.584	144.173	-0.734092	0.0213572				lpg1691_ig	ig	-	-0.747325	0.0173871	-0.494889	0.300644	-0.839649
lpg1438	cpxR	47847.5	200293	180927	199516	185425	178531	179529	161474	175309	47848.5	182627	0.581695	8.85638e-20				lpg1701	legC3	kinectin 1 (kinesin receptor)	-0.567986	0.157347	-0.494889	0.300644	-0.243132
lpg1445	-	261.59	131.121	118.349	124.002	136.189	115.286	116.913	105.838	116.084	262.59	121.473	-0.3348	0.0954412				lpg1705	-	carboxypeptidase G2	-0.850122	0.00185359	-0.494889	0.300644	-1.18157
lpg1447	-	1204	162.058	228.299	209.409	214.789	259.063	191.053	201.558	187.125	1205	207.669	-0.763616	0.0119935				lpg1706	-	arginine/ornithine succinyltransferase	-0.789179	0.00739945	-0.494889	0.300644	-0.978863
lpg1449	-	3908.34	479.389	573.201	630.493	651.013	666.335	575.051	638.963	455.325	3909.34	584.721	-0.825155	0.00350336				lpg1707	aruD	succinylglutamic-5-semialdehyde dehydrogenase	-0.719754	0.0244716	-0.494889	0.300644	-0.747942
lpg1450	-	55.2945	30.4622	31.3768	42.1214	54.861	56.8266	43.2139	63.4929	55.8337	56.2945	48.2736	-0.0667571	0.000769029				lpg1709	-	hypothetical protein	-0.594392	0.127831	-0.494889	0.300644	-0.330964
lpg1452	-	341.796	41.3906	57.7786	54.0108	69.5737	72.5114	37.9468	61.35	44.1019	342.796	55.833	-0.788145	0.00649965				lpg1715	-	16 kD immunogenic protein	-0.575157	0.114833	-0.494889	0.300644	-0.266984
lpg1453	-	621.545	300.861	300.991	334.426	333.587	241.383	288.17	277.046	317.191	622.545	300.207	-0.31675	0.0781097				lpg1726	yafH	oxidoreductase, acyl CoA dehydrogenase family	-0.553536	0.17282	-0.494889	0.300644	-0.195068
lpg1454_ig	ig	424.653	46.6437	65.3576	62.7442	73.5995	75.4467	64.3892	59.1486	54.4146	425.653	63.718	-0.824793	0.00349794				lpg1728	-	hypothetical protein	-0.540591	0.186928	-0.494889	0.300644	-0.152012
lpg1455	-	717.589	193.973	210.993	221.151	218.8	259.572	217.816	203.486	186.394	718.589	215.023	-0.523995	0.217962				lpg1732_ig	ig	-	-0.255156	0.0338482	-0.494889	0.300644	0.797398
lpg1456	-	566.768	75.4669	127.449	112.548	111.151	118.66	101.747	97.0326	93.0612	567.768	105.639	-0.730345	0.0216998				lpg1734	-	anthranilate synthase (glutamine amidotransferase) component I	0.277505	1.36839e-10	-0.494889	0.300644	2.56913
lpg1456_ig	ig	694.397	294.094	300.337	321.886	320.136	293.007	306.187	284.354	283.4	695.397	301.425	-0.363053	0.123801				lpg1749	sppA	signal peptide peptidase	-0.815323	0.00426946	-0.494889	0.300644	-1.06582
lpg1464_ig	ig	1097.1	1053.65	1070.2	1099.95	1252.06	1361.02	1261.09	1422.72	1222.25	1098.1	1218.87	0.045316	1.06542e-05				lpg1750	clpB	ClpB protein	-0.790066	0.00561998	-0.494889	0.300644	-0.981812
lpg1465	-	1871.96	1918.54	1728.58	1869.9	1786.02	2140.53	1784.58	1695.31	1923.39	1872.96	1856.86	-0.00374919	6.64941e-05				lpg1752	-	hypothetical protein	-0.687483	0.0462095	-0.494889	0.300644	-0.640603
lpg1466	-	5.18305	0	0	0	0	0	1.83111	2.10007	1.45476	6.18305	1.67324	-0.567644	0.0992323				lpg1762	fleR	sigma 54-dependent response regulator	-0.623053	0.0987647	-0.494889	0.300644	-0.426297
lpg1471	bioA	1654.97	236.503	298.62	305.275	295.077	393.915	272.154	286.878	259.194	1655.97	294.452	-0.750039	0.015522				lpg1768	aat	leucyl/phenylalanyl-tRNA protein transferase	-0.635408	0.0870537	-0.494889	0.300644	-0.467391
lpg1472	-	665.091	110.292	151.899	144.599	131.959	167.773	132.813	125.789	140.847	666.091	139.246	-0.67975	0.0493628				lpg1771	pmbA	peptide maturation protein PmbA	-0.622873	0.094691	-0.494889	0.300644	-0.425699
lpg1475	bioD	566.381	93.7468	128.525	118.713	125.657	143.339	102.676	106.857	119.007	567.381	118.315	-0.680834	0.0487664				lpg1777	lysU	lysine tRNA synthetase, heat inducible	0.0833799	3.28481e-06	-0.494889	0.300644	1.92343
lpg1479	-	288.592	100.75	102.778	110.186	111.503	141.879	91.6384	91.4186	94.1991	289.592	106.544	-0.434257	0.21728				lpg1785	flhA	flagellar biosynthetic protein FlhA	-0.189774	0.0116488	-0.494889	0.300644	1.01487
lpg1483	legK1	1.48087	0	0	0	0	0	0	0	0	2.48087	1	-0.394604	0.155688				lpg1788	fliQ	flagellar biosynthetic protein FliQ	-0.398881	0.164344	-0.494889	0.300644	0.319342
lpg1487	-	5.55327	0	0	0	0	0	0	0	0	6.55327	1	-0.816458	0.00448288				lpg1797	-	hypothetical protein	-0.388486	0.155688	-0.494889	0.300644	0.353919
lpg1488	legC5	786.656	133.59	191.287	159.054	144.888	170.447	166.305	165.4	165.42	787.656	163.049	-0.684019	0.0474527				lpg1809_ig	ig	-	0.547775	8.55315e-18	-0.494889	0.300644	3.4681
lpg1497	pepN	2632.18	907.477	850.589	942.849	887.787	968.835	828.535	813.259	853.8	2633.18	882.641	-0.474696	0.270092				lpg1811_ig	ig	-	-0.313224	0.0740634	-0.494889	0.300644	0.604254
lpg1499_ig	ig	274.935	33.2433	46.5289	45.7803	56.5978	59.2866	52.7158	52.6765	42.2198	275.935	49.6311	-0.745053	0.0166306				lpg1812	-	ATP-dependent DNA helicase (UvrD/Rep helicase)	-0.323211	0.0975847	-0.494889	0.300644	0.571033
lpg1502_ig	ig	490.231	211.762	191.903	219.589	214.696	266.566	201.705	217.359	209.076	491.231	217.582	-0.353663	0.114785				lpg1814	-	hypothetical protein	-0.596465	0.121294	-0.494889	0.300644	-0.33786
lpg1507	-	66.4172	4.86948	6.27699	54.4735	340.521	8.69593	25.5895	49.1226	53.0929	67.4172	68.8302	0.00900818	0.119188				lpg1814_ig	ig	-	-0.814215	0.00410004	-0.494889	0.300644	-1.06214
lpg1509	-	633.852	51.2326	54.5362	51.239	67.2259	62.1485	47.0108	51.0201	59.4837	634.852	56.4871	-1.05072	1.81817e-06				lpg1816	-	major facilitator family transporter	-0.167623	0.00734927	-0.494889	0.300644	1.08855
lpg1512	-	30.2019	0	0	0	0	0.772972	0	0	0	31.2019	1.09662	-1.45412	4.88777e-17				lpg1817	-	hypothetical protein	-0.111	0.00188112	-0.494889	0.300644	1.27689
lpg1513	-	1635.01	146.242	285.608	229.266	277.576	364.407	231.71	292.783	260.984	1636.01	262.072	-0.795364	0.00558636				lpg1831	-	acetoacetyl CoA synthetase	-0.329115	0.0884028	-0.494889	0.300644	0.551397
lpg1518	-	9.17326	3.10891	1.08006	2.0456	3.14364	5.46298	0	1.05003	2.58894	10.1733	3.31002	-0.487629	0.192106				lpg1839	glyS	glycyl tRNA synthetase, beta subunit	-0.149544	0.00623073	-0.494889	0.300644	1.14868
lpg1521	-	3.33196	0	0	0	0	0	0	0	0	4.33196	1	-0.636685	0.0872869				lpg1843	pip	proline iminopeptidase	-0.83738	0.000800669	-0.494889	0.300644	-1.13919
lpg1524	pilD	62.3371	4.21392	3.89268	5.87123	4.19563	2.51216	6.64063	7.11841	5.65405	63.3371	6.01234	-1.02261	3.45551e-06				lpg1850	-	rhodanese domain protein	-0.139345	0.00382724	-0.494889	0.300644	1.18261
lpg1534_ig	ig	211.356	24.1227	33.7485	30.7236	26.1641	27.9302	31.4321	24.6066	27.6591	212.356	29.2984	-0.860221	0.00142957				lpg1853	udk	uridine kinase	-0.292827	0.0607515	-0.494889	0.300644	0.672096
lpg1547	-	11160.3	3204.47	3884.98	3721.7	3887.26	3819.97	3768.41	3922.4	3772.06	11161.3	3748.66	-0.473841	0.269385				lpg1859	lon	ATP-dependent protease La	-0.396278	0.176622	-0.494889	0.300644	0.328
lpg1554	fadD-1	441.041	80.1489	112.519	106.066	119.298	120.133	94.3965	88.8442	87.3584	442.041	102.096	-0.636456	0.0836667				lpg1867_ig	ig	-	-0.53173	0.206669	-0.494889	0.300644	-0.122538
lpg1565	thi3	502.012	426.936	365.901	378.024	359.512	376.848	360.485	299.034	385.12	503.012	369.982	-0.133397	0.0034561				lpg1868	-	ABC transporter, ATP-binding component	-0.41111	0.179283	-0.494889	0.300644	0.278665
lpg1565_ig	ig	710.489	83.1448	135.49	107.1	118.869	124.861	108.55	111.744	108.083	711.489	113.23	-0.798205	0.00623073				lpg1877_ig	ig	-	-0.487522	0.257344	-0.494889	0.300644	0.0245063
lpg1568	thiDE	287.909	89.8593	127.459	120.609	102.7	107.224	106.588	107.292	128.388	288.909	112.265	-0.410517	0.180844				lpg1889_ig	ig	-	-0.625013	0.0960781	-0.494889	0.300644	-0.432816
lpg1579_ig	ig	1.48087	0	0	0	0	0	0.929841	1.57505	0.727378	2.48087	1.40403	-0.247227	0.0467975				lpg1890	legLC8	leucine-rich repeat- and coiled coil-containing protein	-0.349808	0.111923	-0.494889	0.300644	0.482569
lpg1580	-	286.33	51.6062	65.348	60.916	60.5346	76.3419	65.7796	51.1614	56.5479	287.33	62.0294	-0.665782	0.0594931				lpg1900	-	transglutaminase domain protein	-0.484844	0.273377	-0.494889	0.300644	0.0334121
lpg1586	-	178.602	66.5724	47.8331	44.2546	73.2941	52.9096	39.6549	58.4624	33.5343	179.602	53.0644	-0.529509	0.193821				lpg1902_ig	ig	-	-0.37206	0.135388	-0.494889	0.300644	0.408553
lpg1588	legC6	541.979	68.9686	83.7343	79.1485	94.5132	104.657	58.0861	80.4532	65.0215	542.979	80.3229	-0.829944	0.00287369				lpg1904	-	integral membrane protein	-0.379272	0.145841	-0.494889	0.300644	0.384564
lpg1597	-	1929.44	502.891	611.92	599.684	573.323	635.45	518.326	531.499	529.772	1930.44	563.858	-0.534486	0.202405				lpg1912	-	sensory box histidine kinase/response regulator	0.583042	1.38822e-19	-0.494889	0.300644	3.5854
lpg1603	-	1517.5	273.828	366.373	320.389	284.723	372.492	298.453	293.924	342.218	1518.5	320.05	-0.676197	0.0520498				lpg1925	-	hypothetical protein	-0.665487	0.0382404	-0.494889	0.300644	-0.56744
lpg1607	capP	9.60108	11.3306	10.3864	13.5027	7.97484	8.25612	13.7162	9.24915	8.66291	10.6011	11.3849	0.0309778	2.28341e-05				lpg1926	-	hypothetical protein	-0.725746	0.0242979	-0.494889	0.300644	-0.767874
lpg1611	-	305.976	100.134	100.618	106.143	128.396	87.5511	96.5622	116.541	85.3806	306.976	103.666	-0.471469	0.269851				lpg1934_ig	ig	-	-0.251712	0.0332176	-0.494889	0.300644	0.808854
lpg1615	abcT3	1661.35	1233.79	1385.14	1255.55	1294.83	1464.71	1371.83	1398.35	1338.47	1662.35	1343.83	-0.0923766	0.00110887				lpg1937	-	pyoverdine biosynthesis regulatory gene SyrP-like	-0.141525	0.00410004	-0.494889	0.300644	1.17536
lpg1617	-	2.22131	0	0	0	0	0	0	0	0	3.22131	1	-0.508032	0.241402				lpg1938_ig	ig	-	-0.318373	0.0792751	-0.494889	0.300644	0.587126
lpg1620	-	2.96174	0	0	0	0	0	0	0	0	3.96174	1	-0.597886	0.127396				lpg1941	-	acyl CoA dehydrogenase	-0.161819	0.00623073	-0.494889	0.300644	1.10786
lpg1622	-	1010.18	141.579	186.965	181.22	178.352	228.268	155.121	170.317	147.06	1011.18	174.61	-0.762758	0.0119935				lpg1944	-	hypothetical protein	-0.391569	0.155688	-0.494889	0.300644	0.343664
lpg1623	-	16.3802	15.7693	14.0638	16.492	11.4486	18.6723	15.7618	13.6412	11.5893	17.3802	15.6798	-0.0447149	0.000302384				lpg1945	-	3',5'-cyclic nucleotide phosphodiesterase	-0.721487	0.0243813	-0.494889	0.300644	-0.753705
lpg1628_ig	ig	20.8558	0.898895	2.16458	2.55701	1.77387	0.966215	2.88687	4.03892	0	21.8558	2.9108	-0.875556	0.000268086				lpg1958_ig	ig	-	-0.656542	0.0655857	-0.494889	0.300644	-0.537686
lpg1638	-	799.662	70.0077	101.484	87.1445	88.1671	112.036	74.755	86.976	70.5275	800.662	87.3873	-0.962001	5.16995e-05				lpg1961	-	hypothetical protein	-0.308288	0.0698945	-0.494889	0.300644	0.620671
lpg1639	-	392.871	57.5807	83.3	69.511	59.4826	93.556	67.2417	70.2047	72.9945	393.871	72.7339	-0.733617	0.0207637				lpg1963	-	hypothetical protein	-0.380275	0.145841	-0.494889	0.300644	0.381231
lpg1642	sidB	374.5	219.374	247.55	219.123	188.862	194.426	251.68	185.987	274.532	375.5	223.692	-0.22496	0.0216932				lpg1964	-	hypothetical protein	-0.0649411	0.000482225	-0.494889	0.300644	1.43009
lpg1643_ig	ig	4536.72	472.646	636.465	575.993	632.648	556.817	576.979	615.387	520.172	4537.72	574.388	-0.897632	0.000482225				lpg1966	-	hypothetical protein	-0.263117	0.0488531	-0.494889	0.300644	0.770919
lpg1647	-	1378.59	176.508	246.653	228.958	245.363	322.912	209.756	222.62	228.235	1379.59	236.126	-0.766607	0.011219				lpg1967_ig	ig	-	-0.656219	0.0655857	-0.494889	0.300644	-0.536613
lpg1650	iolD	935.509	739.571	814.863	817.908	733.809	791.739	709.082	785.923	875.588	936.509	784.56	-0.0768857	0.000713263				lpg1968	-	hypothetical protein	-0.357719	0.118267	-0.494889	0.300644	0.456256
lpg1654	-	5.18305	1.57307	3.02863	4.64215	3.08199	4.30353	2.91544	1.05003	3.90497	6.18305	4.06248	-0.182412	0.013673				lpg1971_ig	ig	-	-0.74105	0.0011437	-0.494889	0.300644	-0.818775
lpg1655	lasB	1.48087	0	0	0	0	0	0	0	0	2.48087	1	-0.394604	0.155688				lpg1972	-	hypothetical protein	-0.280467	0.0491197	-0.494889	0.300644	0.713209
lpg1659_ig	ig	1071.52	737.366	775.665	767.923	695.079	1013.66	719.997	655.68	873.153	1072.52	780.815	-0.137857	0.00392585				lpg1975_ig	ig	-	-0.239503	0.0273251	-0.494889	0.300644	0.849464
lpg1665	-	176.472	28.2708	45.8689	35.1878	38.677	30.4601	45.8006	43.0036	46.0029	177.472	40.159	-0.645348	0.0727818				lpg1976	legG1	UVB-resistance protein UVR8	-0.582561	0.14082	-0.494889	0.300644	-0.291612
lpg1667	-	1475.94	165.389	290.887	215.201	202.693	268.323	281.278	180.737	273.361	1476.94	235.734	-0.796942	0.00580274				lpg1977_ig	ig	-	-0.23313	0.0231422	-0.494889	0.300644	0.870661
lpg1669	-	562.894	82.8284	85.239	89.0517	99.5787	90.2897	78.8434	79.4032	70.6531	563.894	85.4859	-0.819303	0.00410004				lpg1983	-	hypothetical; 3-hydroxy-3-methylglutaryl coenzyme A reductase-like	-0.320929	0.0817723	-0.494889	0.300644	0.578626
lpg1669_ig	ig	723.997	88.8587	109.058	112.26	125.021	134.081	90.4136	119.964	94.6884	724.997	110.293	-0.817788	0.00401468				lpg1985	gad	guanine aminohydrolase	-0.775234	0.00980471	-0.494889	0.300644	-0.932478
lpg1672	-	138.57	16.6596	17.7457	17.6816	23.804	16.8987	17.4699	17.2963	13.1697	139.57	18.5907	-0.875496	0.000874488				lpg1987	-	phosphohistidine phosphatase SixA	-0.699902	0.0329894	-0.494889	0.300644	-0.68191
lpg1674	purF	1546.02	325.186	376.055	373.855	373.163	390.251	346.291	317.169	333.95	1547.02	355.49	-0.638669	0.0843603				lpg1993_ig	ig	-	-0.794803	0.00646135	-0.494889	0.300644	-0.99757
lpg1675	-	381.757	59.7349	78.9768	77.7527	70.6504	79.6981	66.1259	65.9446	76.5321	382.757	72.9269	-0.720035	0.0270376				lpg2004	queA	S-adenosylmethionine:tRNA ribosyltransferase-isomerase	-0.897711	0.000479628	-0.494889	0.300644	-1.33986
lpg1677	purM	1014.37	395.73	375.666	409.158	383.661	374.969	396.114	321.371	356.392	1015.37	377.633	-0.429557	0.204753				lpg2013	pilT	twitching motility protein PilT	-0.789325	0.00739945	-0.494889	0.300644	-0.97935
lpg1678	purL2	777.062	239.126	247.806	242.916	225.523	236.951	253.608	239.181	258.288	778.062	243.925	-0.503759	0.247685				lpg2016_ig	ig	-	-0.690295	0.0424963	-0.494889	0.300644	-0.649957
lpg1679	-	4.44261	4.91671	0	0.983259	7.25296	41.3827	0	12.5205	0	5.44261	9.38201	0.236488	0.00401468				lpg2018	-	hypothetical protein	0.00102153	5.7495e-05	-0.494889	0.300644	1.64949
lpg1683	-	46.2119	12.7448	14.2843	15.6274	15.9867	14.6498	11.7306	13.4999	10.6238	47.2119	14.6434	-0.508409	0.240441				lpg2019	-	serine metalloprotease	-0.285594	0.0526814	-0.494889	0.300644	0.696154
lpg1685	-	63.3326	3.78308	2.38134	3.57981	3.14364	2.51216	3.63075	4.10954	3.71	64.3326	4.35629	-1.16931	5.93345e-09				lpg2027	dhs1	2-keto-3-deoxy-D-arabino-heptulosonate 7-phosphate synthase	-0.435978	0.223652	-0.494889	0.300644	0.19595
lpg1688	-	367.153	49.1156	62.1041	61.8202	68.3396	59.7952	61.5624	66.3177	62.5882	368.153	62.4554	-0.770459	0.011219				lpg2028_ig	ig	-	-0.435978	0.223652	-0.494889	0.300644	0.19595
lpg1691_ig	ig	1301.57	203.515	252.757	238.449	259.204	240.308	214.246	225.589	222.448	1302.57	233.064	-0.747325	0.0173871				lpg2032	-	transporter, permease	-0.386848	0.155688	-0.494889	0.300644	0.359366
lpg1701	legC3	885.851	240.812	249.938	222.96	218.849	261.929	228.219	232.405	255.358	886.851	239.809	-0.567986	0.157347				lpg2044	-	conserved domain protein	-0.450314	0.239087	-0.494889	0.300644	0.148267
lpg1705	-	216.078	22.7371	30.947	28.7175	32.3281	28.7387	30.1676	36.9659	26.6336	217.078	30.6545	-0.850122	0.00185359				lpg2045	-	ABC transport system periplasmic substrate binding protein	0.0611287	5.35623e-06	-0.494889	0.300644	1.84942
lpg1706	-	1446.22	194.479	241.925	259.306	260.818	268.957	209.33	238.846	199.581	1447.22	235.155	-0.789179	0.00739945				lpg2049	-	hypothetical protein	-0.680679	0.0493628	-0.494889	0.300644	-0.617971
lpg1707	aruD	206.617	33.8702	51.7154	33.3399	28.5982	34.817	44.7133	34.3301	47.2795	207.617	39.583	-0.719754	0.0244716				lpg2050	-	hypothetical protein	-0.675817	0.0495917	-0.494889	0.300644	-0.601799
lpg1709	-	669.039	172.022	175.496	168.683	170.741	212.321	159.704	141.005	155.977	670.039	170.494	-0.594392	0.127831				lpg2060_ig	ig	-	-0.77477	0.0101992	-0.494889	0.300644	-0.930937
lpg1715	-	9.60108	1.96668	2.59809	2.78305	3.08199	1.15946	0	1.05003	1.9178	10.6011	2.81964	-0.575157	0.114833				lpg2061	-	major facilitator family transporter	-0.783464	0.00791868	-0.494889	0.300644	-0.959854
lpg1726	yafH	65.4387	20.6388	17.3033	17.1418	14.9717	23.5733	16.0107	15.4081	15.5374	66.4387	18.5731	-0.553536	0.17282				lpg2069	-	transposase Tn5	-0.185167	0.0102881	-0.494889	0.300644	1.03019
lpg1728	-	325.228	62.9354	116.247	90.7045	90.1287	94.4035	114.35	78.0706	96.8199	326.228	93.9574	-0.540591	0.186928				lpg2069_ig	ig	-	-0.662865	0.0603921	-0.494889	0.300644	-0.558719
lpg1731	ugpA	3.70218	0	0	0	0	0	0	2.27198	0	4.70218	1.284	-0.563735	0.116302				lpg2070	-	reverse transcriptase	-0.300586	0.06335	-0.494889	0.300644	0.646288
lpg1732_ig	ig	39.26	17.6987	21.6362	21.6653	19.7782	19.0066	22.8717	23.8897	24.4346	40.26	22.3726	-0.255156	0.0338482				lpg2073	-	hypothetical protein	-0.762293	0.0119935	-0.494889	0.300644	-0.889434
lpg1734	-	2893.14	5425.64	5530.7	5263.27	5068.25	6289.74	4404.46	5440.98	6433.56	2894.14	5483.08	0.277505	1.36839e-10				lpg2076	-	hypothetical protein	-0.621773	0.0987647	-0.494889	0.300644	-0.422039
lpg1738	-	1.48087	0	0	0	0	0	0.929841	0	0	2.48087	1.11623	-0.346851	0.118267				lpg2080	traH	TraH	-0.629248	0.0890279	-0.494889	0.300644	-0.446903
lpg1749	sppA	3241.85	376.427	525.557	525.09	529.87	583.036	509.288	503.562	408.282	3242.85	496.139	-0.815323	0.00426946				lpg2097	-	hypothetical protein	-0.351741	0.124737	-0.494889	0.300644	0.476139
lpg1750	clpB	41.4813	7.20116	4.97498	5.91077	7.70637	8.62483	5.15288	5.01834	2.51957	42.4813	6.88861	-0.790066	0.00561998				lpg2098	-	MsrA3 - peptide methionine sulfoxide reductase	-0.472661	0.268089	-0.494889	0.300644	0.0739349
lpg1752	-	336.91	61.5513	70.3304	69.4346	76.9376	72.2149	63.9199	72.2141	60.5448	337.91	69.3935	-0.687483	0.0462095				lpg2100	-	predicted phosphatidoglycerophosphate synthase	-0.340939	0.111282	-0.494889	0.300644	0.512069
lpg1753_ig	ig	2.22131	0	0	0	0	0	0	0	0	3.22131	1	-0.508032	0.241402				lpg2101	merA1	mercuric reductase	-0.798473	0.00623073	-0.494889	0.300644	-1.00978
lpg1762	fleR	1393.48	263.885	362.511	334.392	349.21	346.779	327.128	356.507	308.944	1394.48	332.169	-0.623053	0.0987647				lpg2102	-	sterol desaturase	-0.464496	0.255133	-0.494889	0.300644	0.101096
lpg1768	aat	259.024	48.9467	67.7427	60.286	54.9103	56.7578	66.3148	60.6531	57.999	260.024	60.2013	-0.635408	0.0870537				lpg2111	-	peptide methionine sulfoxide reductase	-0.738334	0.018628	-0.494889	0.300644	-0.809742
lpg1770	infA	1.48087	3.86753	3.89417	2.84236	3.48608	0.966215	4.99548	1.05003	2.95263	2.48087	4.00681	0.208195	2.64135e-08				lpg2111_ig	ig	-	-0.35948	0.120844	-0.494889	0.300644	0.450397
lpg1771	pmbA	129.866	36.783	33.7566	30.427	27.938	39.7691	24.9803	23.4046	24.4252	130.866	31.1855	-0.622873	0.094691				lpg2112_ig	ig	-	-0.611781	0.109309	-0.494889	0.300644	-0.388804
lpg1776	-	3.70218	0	0	1.8591	0	0	0	0	0	4.70218	1.23239	-0.581552	0.109993				lpg2115	-	hypothetical phage AbiD protein	-0.670241	0.0561846	-0.494889	0.300644	-0.583252
lpg1777	lysU	11.3124	16.996	13.4151	14.6046	10.8254	8.74811	14.6746	12.3993	19.6842	12.3124	14.9184	0.0833799	3.28481e-06				lpg2119	-	transposase (ISmav2)	-0.402993	0.170199	-0.494889	0.300644	0.305666
lpg1785	flhA	16.9809	9.82341	9.08887	11.6831	10.776	13.8946	12.194	7.25965	10.2039	17.9809	11.6154	-0.189774	0.0116488				lpg2120	-	transposase, IS4 family, Tn5	0.179873	7.51515e-07	-0.494889	0.300644	2.24439
lpg1788	fliQ	948.048	418.108	366.995	397.204	420.459	416.315	340.388	349.075	313.835	949.048	378.797	-0.398881	0.164344				lpg2122_ig	ig	-	-0.767317	0.0113804	-0.494889	0.300644	-0.906146
lpg1797	-	375.75	159.831	165.981	165.505	156.605	133.065	160.425	133.03	149.692	376.75	154.017	-0.388486	0.155688				lpg2124	-	hypothetical protein	-0.239734	0.0261084	-0.494889	0.300644	0.848696
lpg1809_ig	ig	37.3428	83.7173	85.6695	107.016	124.543	136.189	148.878	254.514	134.276	38.3428	135.35	0.547775	8.55315e-18				lpg2126	kup2	Kup system potassium uptake protein	-0.624358	0.0985781	-0.494889	0.300644	-0.430637
lpg1811_ig	ig	416.212	188.67	213.584	199.839	192.965	178.404	228.119	196.015	217.047	417.212	202.83	-0.313224	0.0740634				lpg2140_ig	ig	-	-0.309762	0.071678	-0.494889	0.300644	0.615769
lpg1812	-	20.0824	10.3101	8.00435	7.17939	14.3608	7.50092	5.05553	10.663	9.05659	21.0824	10.0163	-0.323211	0.0975847				lpg2143	-	hypothetical protein	-0.777347	0.00973018	-0.494889	0.300644	-0.939509
lpg1814	-	611.984	161.64	137.191	149.072	211.55	138.863	161.704	165.008	108.837	612.984	155.233	-0.596465	0.121294				lpg2146	-	response regulator TutC	-0.415585	0.186928	-0.494889	0.300644	0.263781
lpg1814_ig	ig	259.92	33.0186	44.3472	41.1381	42.1138	52.8918	34.256	35.0977	29.3088	260.92	40.0215	-0.814215	0.00410004				lpg2152	abcT3	multidrug resistance ABC transporter ATP-binding protein	-0.752721	0.015522	-0.494889	0.300644	-0.857597
lpg1816	-	3091.46	2326.89	1963.66	2123.03	2075.53	2661.59	1649.4	1825.07	2184.73	3092.46	2102.24	-0.167623	0.00734927				lpg2153	-	Sid related protein-like	-0.591682	0.12869	-0.494889	0.300644	-0.321949
lpg1817	-	1253.96	1062.97	912.913	984.535	951.042	1088.83	885.667	894.592	986.781	1254.96	971.916	-0.111	0.00188112				lpg2153_ig	ig	-	-0.770307	0.0105947	-0.494889	0.300644	-0.916091
lpg1831	-	744.574	333.618	349.021	348.052	326.976	348.093	384.361	319.008	378.414	745.574	349.443	-0.329115	0.0884028				lpg2155	-	hypothetical protein	-0.826298	0.00354633	-0.494889	0.300644	-1.10233
lpg1836_ig	ig	1.48087	0	0	0	0	0	0	0	0	2.48087	1	-0.394604	0.155688				lpg2156	-	Sid related protein-like	-0.761917	0.0116625	-0.494889	0.300644	-0.888184
lpg1839	glyS	37.5487	21.7252	18.8258	25.0982	29.2708	19.9906	23.6069	44.4189	27.616	38.5487	27.319	-0.149544	0.00623073				lpg2157	-	Sid related protein-like	-0.707269	0.0323949	-0.494889	0.300644	-0.706414
lpg1843	pip	9.62567	0	0.864051	0	0	0	0	1.81759	1.67972	10.6257	1.54517	-0.83738	0.000800669				lpg2158_ig	ig	-	-0.349336	0.112446	-0.494889	0.300644	0.484138
lpg1850	-	561.133	449.464	429.111	389.564	401.68	385.914	430.59	349.368	419.061	562.133	407.844	-0.139345	0.00382724				lpg2166	-	hypothetical protein	-0.00803396	0.000109107	-0.494889	0.300644	1.61937
lpg1853	udk	24.4344	0	0	6.90524	0	4.83107	20.0449	47.457	16.4391	25.4344	12.9597	-0.292827	0.0607515				lpg2179	-	peptide synthetase, non-ribosomal	-0.356167	0.136798	-0.494889	0.300644	0.461419
lpg1859	lon	273.01	68.0024	117.273	97.1577	104.558	85.512	125.648	170.378	103.664	274.01	110.024	-0.396278	0.176622				lpg2180	-	sensory box histidine kinase/response regulator	-0.386792	0.155688	-0.494889	0.300644	0.359552
lpg1867_ig	ig	439.058	112.081	146.701	133.405	117.854	129.532	133.219	117.207	136.833	440.058	129.354	-0.53173	0.206669				lpg2186	pksJ	polyketide synthase, type I	-0.789656	0.00558636	-0.494889	0.300644	-0.980448
lpg1868	-	155.732	53.3296	64.9152	63.6312	65.0973	60.9369	59.2107	53.2721	58.1677	156.732	60.8201	-0.41111	0.179283				lpg2204	-	alginate O-acetylation protein	-0.626498	0.0958685	-0.494889	0.300644	-0.437754
lpg1877_ig	ig	632.034	165.582	182.619	208.765	247.928	204.085	211.859	284.558	134.747	633.034	206.018	-0.487522	0.257344				lpg2206	-	hypothetical protein	-0.855617	0.000367105	-0.494889	0.300644	-1.19985
lpg1884	legC2	1.48087	0	1.30053	1.06235	0	0	2.04856	1.05003	0.727378	2.48087	1.77361	-0.145747	0.00885612				lpg2213	-	hemin binding protein Hbp	-0.349078	0.11095	-0.494889	0.300644	0.484997
lpg1889_ig	ig	555.621	99.6068	151.899	140.695	116.876	134.189	132.927	124.851	146.891	556.621	131.992	-0.625013	0.0960781				lpg2221	-	hypothetical protein	-0.697287	0.038873	-0.494889	0.300644	-0.673211
lpg1890	legLC8	478.269	205.713	208.386	217.481	215.218	267.827	193.122	192.41	205.253	479.269	214.176	-0.349808	0.111923				lpg2225	-	expressed protein (GH3 homolog)	-0.600701	0.118527	-0.494889	0.300644	-0.351948
lpg1897	-	2.96174	1.6389	3.03012	3.06841	2.3971	0	2.45198	5.21023	0	3.96174	3.22459	-0.0894116	0.00594065				lpg2227	-	acetyl CoA carboxylase alpha subunit	-0.744957	0.0150317	-0.494889	0.300644	-0.831771
lpg1900	-	890.39	279.806	287.149	306.994	320.615	346.524	274.946	260.605	250.505	891.39	291.893	-0.484844	0.273377				lpg2235	-	sterol desaturase	-0.0541048	0.000367105	-0.494889	0.300644	1.46613
lpg1902_ig	ig	1646.52	720.741	737.895	683.941	660.947	790.654	660.277	603.562	729.754	1647.52	699.471	-0.37206	0.135388				lpg2237	abcT3	multidrug resistance ABC transporter ATP-binding protein (fused permease/ATPase domains)	-0.458245	0.247685	-0.494889	0.300644	0.121885
lpg1904	-	1251.33	520.496	464.111	585.459	591.169	564.643	510.063	498.505	441.03	1252.33	522.935	-0.379272	0.145841				lpg2239	-	hypothetical protein	-0.685865	0.0466745	-0.494889	0.300644	-0.635222
lpg1912	-	90.6465	301.259	333.224	283.452	291.094	293.532	435.091	513.923	347.461	91.6465	350.88	0.583042	1.38822e-19				lpg2241	-	GTP cyclohydrolase II; riboflavin biosynthesis	-0.459438	0.270092	-0.494889	0.300644	0.117918
lpg1915	pilE	1.85109	0	0	0	0	0	0	0	0	2.85109	1	-0.455011	0.240441				lpg2244	-	hypothetical protein	-0.420365	0.19815	-0.494889	0.300644	0.247881
lpg1925	-	6.2937	0	0	1.06235	0	0.772972	0	1.81759	0.952338	7.2937	1.57566	-0.665487	0.0382404				lpg2246	-	hypothetical protein	-0.495314	0.258288	-0.494889	0.300644	-0.0014127
lpg1926	-	1746.95	300.83	326.507	351.545	360.116	390.685	297.423	322.762	271.623	1747.95	328.686	-0.725746	0.0242979				lpg2254	-	hypothetical protein	-0.880835	0.000774415	-0.494889	0.300644	-1.28373
lpg1934	-	1.48087	0	0	0	0	0	0	1.57505	0.727378	2.48087	1.2878	-0.284755	0.0731002				lpg2258_ig	ig	-	-0.483837	0.276691	-0.494889	0.300644	0.0367609
lpg1934_ig	ig	145.029	73.5175	86.3554	83.8302	71.7545	78.0111	88.0048	62.0869	102.798	146.029	81.7948	-0.251712	0.0332176				lpg2261	-	phosphate acetyl/butyryltransferase family protein) includes: (de)hydratase mit MaoC domain)	-0.322813	0.0843152	-0.494889	0.300644	0.572359
lpg1935	-	1.85109	0	0	0	0	0.772972	0	0	0	2.85109	1.09662	-0.414954	0.194931				lpg2267	-	prolidase	-0.771236	0.0103004	-0.494889	0.300644	-0.919183
lpg1937	-	546.711	375.398	428.851	427.198	324.613	385.912	436.21	336.182	440.762	547.711	395.391	-0.141525	0.00410004				lpg2278	hpd	4-hydroxyphenylpyruvate dioxygenase	-0.53996	0.193561	-0.494889	0.300644	-0.149913
lpg1938_ig	ig	109.915	56.4199	54.099	51.5046	59.9606	51.5924	50.8246	50.6071	43.2827	110.915	53.2864	-0.318373	0.0792751				lpg2283	-	hypothetical protein	-0.711939	0.0319842	-0.494889	0.300644	-0.721947
lpg1941	-	1358.04	861.326	915.816	921.8	965.203	869.353	1036.48	1066.62	845.778	1359.04	936.297	-0.161819	0.00623073				lpg2295	rluC	ribosomal large subunit (23S rRNA) pseudouridine synthase C	-0.83203	0.00142957	-0.494889	0.300644	-1.12139
lpg1944	-	476.763	212.7	193.687	211.398	162.486	200.818	204.675	178.424	179.248	477.763	193.929	-0.391569	0.155688				lpg2300	legA3	ankyrin repeat domain protein	-0.710888	0.0319153	-0.494889	0.300644	-0.718451
lpg1945	-	1275.37	168.518	302.074	246.662	207.271	255.31	271.719	211.27	268.181	1276.37	242.376	-0.721487	0.0243813				lpg2302_ig	ig	-	-0.452644	0.240441	-0.494889	0.300644	0.140516
lpg1957_ig	ig	1.85109	0	0	0	0	0	0	0	1.09107	2.85109	1.13638	-0.399486	0.183597				lpg2303	-	chorismate synthase AroC	-0.0340928	0.000477142	-0.494889	0.300644	1.5327
lpg1958_ig	ig	314.047	57.449	72.2737	68.6352	66.1151	87.1623	64.1659	57.876	74.1287	315.047	69.4757	-0.656542	0.0655857				lpg2316_ig	ig	-	-0.511031	0.236425	-0.494889	0.300644	-0.0536904
lpg1961	-	1056.19	557.736	528.424	553.099	541.596	564.679	456.042	489.342	459.768	1057.19	519.836	-0.308288	0.0698945				lpg2320	-	hypothetical protein	-0.49523	0.255898	-0.494889	0.300644	-0.00113202
lpg1963	-	2098.09	847.198	865.634	906.992	904.609	1005.94	844.054	797.507	816.01	2099.09	874.493	-0.380275	0.145841				lpg2322	legA5	cardiac ankyrin repeat protein	-0.706279	0.0327613	-0.494889	0.300644	-0.703122
lpg1964	-	1071.34	811.772	926.42	919.937	878.14	914.713	1007.17	957.643	963.435	1072.34	923.404	-0.0649411	0.000482225				lpg2323	uptC	type II secretion system protein (twitching motility protein)	-0.695973	0.039699	-0.494889	0.300644	-0.668842
lpg1966	-	31.8802	14.1962	8.44528	18.4698	18.2139	23.5034	17.1009	23.3847	12.2042	32.8802	17.9398	-0.263117	0.0488531				lpg2328_ig	ig	-	-0.643005	0.0771921	-0.494889	0.300644	-0.49266
lpg1967_ig	ig	223.383	40.622	51.2841	48.8599	43.752	60.9535	54.5469	41.6205	46.5128	224.383	49.519	-0.656219	0.0655857				lpg2334	-	hypothetical protein	-0.480544	0.278109	-0.494889	0.300644	0.0477142
lpg1968	-	406.504	176.424	167.721	189.297	195.526	195.984	171.125	160.301	166.17	407.504	178.819	-0.357719	0.118267				lpg2344_ig	ig	-	-0.749723	0.0145019	-0.494889	0.300644	-0.847626
lpg1969	-	1.85109	0	0	0	0	0	1.11581	2.86762	0	2.85109	1.49793	-0.27952	0.0992323				lpg2354	-	(oxygen-independent) coproporphyrinogen III oxidase	-0.145624	0.00448038	-0.494889	0.300644	1.16172
lpg1971_ig	ig	16.2074	0	0	2.12469	0	1.73919	1.67371	8.72413	2.72767	17.2074	3.12367	-0.74105	0.0011437				lpg2366	-	inner membrane protein	-0.450643	0.240441	-0.494889	0.300644	0.147173
lpg1972	-	195.395	91.9376	103.668	102.28	88.5095	111.193	110.619	99.102	108.36	196.395	102.959	-0.280467	0.0491197				lpg2371_ig	ig	-	-0.423859	0.196617	-0.494889	0.300644	0.23626
lpg1975_ig	ig	125.127	73.6677	75.5258	63.0407	55.8636	83.0698	74.3773	61.8244	85.9224	126.127	72.6615	-0.239503	0.0273251				lpg2373	-	hypothetical protein	-0.38693	0.155688	-0.494889	0.300644	0.359094
lpg1976	legG1	1610.43	310.758	523.856	410.567	388.717	456.987	417.498	376.519	477.964	1611.43	421.358	-0.582561	0.14082				lpg2375_ig	ig	-	-0.332191	0.0917046	-0.494889	0.300644	0.541165
lpg1977_ig	ig	180.347	93.8757	116.657	98.4038	103.25	113.583	103.893	101.263	109.223	181.347	106.018	-0.23313	0.0231422				lpg2376	-	transcriptional regulator, LysR family	-0.408385	0.176153	-0.494889	0.300644	0.287729
lpg1978	-	2.22131	0	0	1.06235	0	0.966215	0	1.57505	0.727378	3.22131	1.54137	-0.320124	0.111353				lpg2377	-	hypothetical protein	-0.301047	0.06335	-0.494889	0.300644	0.644756
lpg1983	-	480.787	238.377	228.282	230.323	272.294	207.792	216.171	220.743	218.858	481.787	230.105	-0.320929	0.0817723				lpg2381	mgt	magnesium-transporting ATPase, P-type	-0.627879	0.0911265	-0.494889	0.300644	-0.442349
lpg1985	gad	529.597	73.8308	90.6519	91.5975	112.005	85.9174	86.7916	93.6107	69.8263	530.597	89.0289	-0.775234	0.00980471				lpg2382	-	hypothetical protein	-0.753398	0.0152994	-0.494889	0.300644	-0.859847
lpg1987	-	65.6445	7.46311	16.0065	14.6046	9.39393	14.2111	11.9766	14.1662	10.5807	66.6445	13.3003	-0.699902	0.0329894				lpg2384	kup	Kup system potassium uptake protein	-0.575957	0.155688	-0.494889	0.300644	-0.269647
lpg1989_ig	ig	2.22131	0	0	0	0	0	0.743872	0	0.909222	3.22131	1.20664	-0.426456	0.2237				lpg2385	-	hypothetical protein	-0.632564	0.0882146	-0.494889	0.300644	-0.457933
lpg1993_ig	ig	2379.31	305.522	392.941	358.122	402.912	448.639	349.816	464.829	323.576	2380.31	381.795	-0.794803	0.00646135				lpg2387	pla	plasminogen activator	-0.746487	0.0176125	-0.494889	0.300644	-0.836861
lpg1996	-	1.48087	0	0	0	0	0	0	0	0	2.48087	1	-0.394604	0.155688				lpg2389	-	catalase-peroxidase KatB	-0.622123	0.0992323	-0.494889	0.300644	-0.423204
lpg2004	queA	57.5819	5.66532	6.70531	7.67102	6.22563	7.58866	5.73936	5.54336	6.17333	58.5819	7.414	-0.897711	0.000479628				lpg2390_ig	ig	-	-0.718711	0.0267521	-0.494889	0.300644	-0.744473
lpg2013	pilT	1117	157.312	185.228	182.776	202.776	218.17	153.221	183.545	161.774	1118	181.6	-0.789325	0.00739945				lpg2394	-	hypothetical protein	-0.653395	0.0655857	-0.494889	0.300644	-0.527221
lpg2016_ig	ig	590.545	92.5001	131.772	115.418	107.332	143.408	120.947	127.698	118.491	591.545	120.696	-0.690295	0.0424963				lpg2396_ig	ig	-	-0.568066	0.155688	-0.494889	0.300644	-0.2434
lpg2018	-	1160.49	1095.27	1195.69	1134.91	1112.69	1358.13	993.755	1118.5	1296.85	1161.49	1164.23	0.00102153	5.7495e-05				lpg2401	-	putative secreted esterase	-0.525063	0.217706	-0.494889	0.300644	-0.100363
lpg2019	-	200.133	106.21	98.6837	113.904	111.077	114.847	94.6168	90.0355	96.2687	201.133	104.205	-0.285594	0.0526814				lpg2410	-	hypothetical, patatin-like phospholipase	-0.634261	0.0884028	-0.494889	0.300644	-0.463576
lpg2027	dhs1	16.553	6.64866	5.41071	4.88797	6.61739	4.69001	7.01256	4.23081	3.96121	17.553	6.43242	-0.435978	0.223652				lpg2412	ampC	AMPC cephalosporinase	-0.318601	0.078215	-0.494889	0.300644	0.58637
lpg2028_ig	ig	16.553	6.64866	5.41071	4.88797	6.61739	4.69001	7.01256	4.23081	3.96121	17.553	6.43242	-0.435978	0.223652				lpg2418	-	penicillin-binding protein AmpH, putative	-0.274563	0.0456471	-0.494889	0.300644	0.732846
lpg2032	-	476.171	204.057	198.843	203.456	218.812	212.41	174.982	176.881	169.005	477.171	195.806	-0.386848	0.155688				lpg2419	-	hypothetical protein	0.0921659	3.057e-06	-0.494889	0.300644	1.95266
lpg2044	-	1097.22	351.048	465.009	398.008	365.379	394.415	376.057	362.282	394.844	1098.22	389.38	-0.450314	0.239087				lpg2420_ig	ig	-	-0.440735	0.225353	-0.494889	0.300644	0.180127
lpg2045	-	1405.64	1572.54	1754.88	1586.71	1466.52	1511.06	1769.27	1595.23	1689.77	1406.64	1619.25	0.0611287	5.35623e-06				lpg2422	-	hypothetical protein	-0.60778	0.112781	-0.494889	0.300644	-0.375495
lpg2047	-	3.70218	0	0	0	0	0	0	0	0	4.70218	1	-0.672299	0.0566177				lpg2424	-	hypothetical protein	-0.726919	0.0230565	-0.494889	0.300644	-0.771776
lpg2049	-	2873.1	495.051	652.446	602.199	606.283	652.62	614.468	626.644	538.672	2874.1	599.548	-0.680679	0.0493628				lpg2433	-	hypothetical protein	0.0806546	3.61227e-06	-0.494889	0.300644	1.91437
lpg2050	-	137.928	22.4365	32.4524	29.6613	22.2739	35.4311	28.6111	23.2434	32.3477	138.928	29.3072	-0.675817	0.0495917				lpg2437	-	hypothetical protein	-0.724472	0.0230565	-0.494889	0.300644	-0.763636
lpg2059_ig	ig	2.96174	0	0	0	0	0	0	0	0	3.96174	1	-0.597886	0.127396				lpg2438	-	florfenicol efflux pump	-0.734449	0.0216998	-0.494889	0.300644	-0.796819
lpg2060_ig	ig	4752.42	702.911	776.19	788.771	931.199	877.183	719.797	892.877	690.5	4753.42	798.429	-0.77477	0.0101992				lpg2440_ig	ig	-	-0.525333	0.121294	-0.494889	0.300644	-0.10126
lpg2061	-	925.463	124.248	141.731	148.708	185.787	180.93	130.455	177.69	122.717	926.463	152.533	-0.783464	0.00791868				lpg2450	-	integral membrane protein	-0.691142	0.0400545	-0.494889	0.300644	-0.652774
lpg2069	-	1081.68	715.691	814.989	781.557	548.747	650.395	735.199	638.489	761.781	1082.68	706.856	-0.185167	0.0102881				lpg2454_ig	ig	-	-0.658355	0.0647401	-0.494889	0.300644	-0.543718
lpg2069_ig	ig	830.514	129.133	207.717	173.795	168.948	219.522	186.544	165.803	186.291	831.514	180.719	-0.662865	0.0603921				lpg2458	-	sensory box histidine kinase	-0.611981	0.111506	-0.494889	0.300644	-0.389468
lpg2070	-	656.552	340.042	371.978	332.761	311.205	306.779	340.016	273.851	348.262	657.552	329.112	-0.300586	0.06335				lpg2463	-	peptide aspartate b-dioxygenase	0.0825258	2.48769e-06	-0.494889	0.300644	1.92059
lpg2073	-	214.605	27.8213	33.7522	38.0697	44.9273	44.4946	30.9686	36.5008	33.6299	215.605	37.2706	-0.762293	0.0119935				lpg2464	-	hypothetical protein	-0.40541	0.171087	-0.494889	0.300644	0.297627
lpg2076	-	723.224	134.555	198.418	178.202	173.397	197.987	167.586	147.892	178.134	724.224	173.021	-0.621773	0.0987647				lpg2482_ig	ig	-	-0.692292	0.0403944	-0.494889	0.300644	-0.656598
lpg2078	-	1.48087	0	0	0	0	0	0	0	0	2.48087	1	-0.394604	0.155688				lpg2490	lepB	LepB	-0.450121	0.240441	-0.494889	0.300644	0.14891
lpg2080	traH	88.9275	15.5446	25.3173	21.9309	19.1056	21.3078	22.0305	15.075	20.629	89.9275	21.1176	-0.629248	0.0890279				lpg2492	-	alcohol dehydrogenase	-0.127973	0.00305075	-0.494889	0.300644	1.22043
lpg2096_ig	ig	1.48087	0	0	0	0	0	0	0	0	2.48087	1	-0.394604	0.155688				lpg2496	-	RNA methyltransferase TrmH family, group 2	-0.711703	0.0304612	-0.494889	0.300644	-0.721162
lpg2097	-	14764.3	7697.56	6079.23	5856.46	9655.07	6831.63	4055.92	7056.25	5312.22	14765.3	6569.04	-0.351741	0.124737				lpg2501	-	multidrug resistance protein D	-0.353305	0.114833	-0.494889	0.300644	0.470938
lpg2098	-	1157.96	362.184	403.552	446.1	418.593	369.876	386.118	359.397	368.649	1158.96	390.309	-0.472661	0.268089				lpg2504	-	hypothetical protein	-0.39608	0.159336	-0.494889	0.300644	0.328658
lpg2100	-	21326.7	12624.2	9312.3	8807.35	12899.2	9542.59	6287.5	10056.2	8283.42	21327.7	9727.6	-0.340939	0.111282				lpg2506	-	sensor histidine kinase/response regulator LuxN	-0.415827	0.185506	-0.494889	0.300644	0.262977
lpg2101	merA1	246.156	32.2413	41.3431	39.3186	40.4016	45.4253	38.2388	38.0866	31.4216	247.156	39.3096	-0.798473	0.00623073				lpg2506_ig	ig	-	-0.279829	0.0487664	-0.494889	0.300644	0.715331
lpg2102	-	555.81	195.339	211.641	175.467	205.824	160.382	192.441	185.473	194.058	556.81	191.078	-0.464496	0.255133				lpg2508	-	hypothetical protein	-0.277709	0.0474527	-0.494889	0.300644	0.722382
lpg2106	-	2.59153	0	0	0	0	0	0	0	0	3.59153	1	-0.555279	0.176153				lpg2511	sidC	SidC, interaptin	-0.366113	0.127396	-0.494889	0.300644	0.428333
lpg2111	-	2660.04	392.518	469.936	516.36	580.52	536.062	450.015	579.636	355.68	2661.04	486.091	-0.738334	0.018628				lpg2512	-	RND multidrug efflux transporter MexF	-0.594565	0.12774	-0.494889	0.300644	-0.331538
lpg2111_ig	ig	243.721	97.5099	110.581	110.44	95.7283	91.8546	118.779	109.664	113.066	244.721	106.953	-0.35948	0.120844				lpg2514	-	outer membrane efflux protein (RND multidrug efflux)	-0.364805	0.129327	-0.494889	0.300644	0.432684
lpg2112_ig	ig	792.654	151.053	231.28	197.35	161.264	216.731	206.92	172.659	206.914	793.654	194.022	-0.611781	0.109309				lpg2516	-	major facilitator family transporter	-0.400939	0.166962	-0.494889	0.300644	0.312497
lpg2115	-	985.644	162.423	206.446	222.838	231.325	253.371	192.235	217.107	192.845	986.644	210.824	-0.670241	0.0561846				lpg2522_ig	ig	-	-0.653661	0.06666	-0.494889	0.300644	-0.528104
lpg2119	-	390.83	165.076	132.861	169.085	167.563	169.759	139.236	147.77	140.003	391.83	154.919	-0.402993	0.170199				lpg2523	-	hypothetical protein	-0.533233	0.199758	-0.494889	0.300644	-0.127538
lpg2120	-	32.1436	65.4703	18.8287	37.7026	69.0587	65.4658	19.178	94.8127	22.6855	33.1436	50.1503	0.179873	7.51515e-07				lpg2524	-	transcriptional regulator, LuxR family	-0.37735	0.141937	-0.494889	0.300644	0.390957
lpg2122_ig	ig	800.248	113.57	160.982	138.412	139.11	160.66	128.063	113.773	132.746	801.248	136.915	-0.767317	0.0113804				lpg2525	-	hypothetical protein	-0.404905	0.190741	-0.494889	0.300644	0.299305
lpg2124	-	230.821	144.424	129.838	134.99	137.685	135.365	139.367	117.55	120.63	231.821	133.481	-0.239734	0.0261084				lpg2525_ig	ig	-	-0.675478	0.0493628	-0.494889	0.300644	-0.600673
lpg2126	kup2	1489.76	299.921	389.708	360.922	376.053	389.427	322.89	353.197	332.194	1490.76	354.039	-0.624358	0.0985781				lpg2529	-	hypothetical protein	-0.66672	0.0603921	-0.494889	0.300644	-0.571541
lpg2129	-	1.48087	0	0	0	0	0	0	0	0	2.48087	1	-0.394604	0.155688				lpg2542	-	hypothetical protein	-0.539564	0.193821	-0.494889	0.300644	-0.148597
lpg2140_ig	ig	1358.76	664.57	718.165	727.529	647.733	682.688	632.444	527.178	722.45	1359.76	666.345	-0.309762	0.071678				lpg2544	mltA	membrane-bound lytic murein transglycosylase A	-0.508395	0.240461	-0.494889	0.300644	-0.0449232
lpg2143	-	194.761	26.7821	30.2967	32.1985	38.3099	35.0091	31.7411	26.9692	32.1921	195.761	32.6873	-0.777347	0.00973018				lpg2544_ig	ig	-	-0.3154	0.0872869	-0.494889	0.300644	0.597014
lpg2146	-	213.766	88.0357	82.8762	83.7287	88.7931	69.6862	88.6886	76.8287	73.2514	214.766	82.4861	-0.415585	0.186928				lpg2548	-	transmembrane protein	-0.569037	0.155688	-0.494889	0.300644	-0.246629
lpg2152	abcT3	586.752	91.8732	105.828	104.032	114.439	119.731	91.5096	102.739	92.7743	587.752	103.866	-0.752721	0.015522				lpg2550_ig	ig	-	-0.605437	0.11472	-0.494889	0.300644	-0.367701
lpg2152_ig	ig	1.85109	0	0	0	0	0	0	0	0	2.85109	1	-0.455011	0.240441				lpg2551	-	hypothetical protein	-0.314852	0.0763623	-0.494889	0.300644	0.598838
lpg2153	-	601.347	135.528	180.459	145.662	139.224	195.317	139.35	126.96	163.33	602.347	154.229	-0.591682	0.12869				lpg2553	uhpC	hexosephosphate transport	-0.404246	0.17032	-0.494889	0.300644	0.301496
lpg2153_ig	ig	232.845	32.7566	41.1159	42.387	43.5575	48.5693	32.5823	38.1465	30.3605	233.845	39.6845	-0.770307	0.0105947				lpg2554_ig	ig	-	-0.743413	0.0178227	-0.494889	0.300644	-0.826636
lpg2155	-	1141.14	142.16	184.356	166.646	186.327	190.593	153.601	170.872	160.494	1142.14	170.381	-0.826298	0.00354633				lpg2555_ig	ig	-	-0.379979	0.145508	-0.494889	0.300644	0.382214
lpg2156	-	1260.73	161.132	215.521	208.491	226.08	276.909	202.852	275.702	171.689	1261.73	218.297	-0.761917	0.0116625				lpg2568	-	hypothetical protein	-0.487416	0.271181	-0.494889	0.300644	0.0248592
lpg2157	-	571.342	95.4874	114.881	118.171	133.792	138.349	98.4907	104.343	86.9009	572.342	112.302	-0.707269	0.0323949				lpg2574_ig	ig	-	-0.33748	0.0986998	-0.494889	0.300644	0.523574
lpg2158_ig	ig	175.732	69.5411	69.2436	83.9462	93.9421	67.7537	76.5949	91.612	71.8791	176.732	79.0641	-0.349336	0.112446				lpg2581	-	2-oxoisovalerate dehydrogenase, E1 component, alpha and beta fusion	-0.402146	0.167694	-0.494889	0.300644	0.308481
lpg2166	-	72.9006	90.9285	90.9006	87.9695	65.6987	44.2159	62.7784	73.155	56.7223	73.9006	72.5461	-0.00803396	0.000109107				lpg2583	-	flagellar protein FlhB	-0.532226	0.193561	-0.494889	0.300644	-0.12419
lpg2179	-	24.8706	12.1179	6.27551	9.37195	11.7171	16.6522	6.79512	12.7124	7.50248	25.8706	11.3931	-0.356167	0.136798				lpg2584	sidF	SidF, inhibitor of growth family, member 3	-0.52868	0.210243	-0.494889	0.300644	-0.112393
lpg2180	-	160.248	65.2699	59.7361	59.026	80.4388	66.5243	70.8841	69.8822	49.6491	161.248	66.1763	-0.386792	0.155688				lpg2586_ig	ig	-	-0.55649	0.17032	-0.494889	0.300644	-0.204894
lpg2186	pksJ	23.6778	1.34834	4.11241	2.84236	4.1833	1.3527	3.72227	3.65515	2.82702	24.6778	4.00544	-0.789656	0.00558636				lpg2587	-	probable thermolabile hemolysin	-0.706038	0.0332176	-0.494889	0.300644	-0.70232
lpg2198	-	1.85109	1.12362	0.864051	1.32793	0	0	1.61366	0	0	2.85109	1.61616	-0.246527	0.0493628				lpg2596	-	signal peptide protein, LysM domain protein	-0.57858	0.149641	-0.494889	0.300644	-0.278372
lpg2204	-	282.882	56.0821	78.328	69.5196	64.511	68.6666	69.9082	64.035	57.6484	283.882	67.0874	-0.626498	0.0958685				lpg2600	-	acyltransferase	-0.255058	0.0345839	-0.494889	0.300644	0.797724
lpg2206	-	18.2643	0	2.59512	2.31119	1.41909	1.3527	2.45198	0	3.35943	19.2643	2.68619	-0.855617	0.000367105				lpg2604_ig	ig	-	-0.660815	0.0607449	-0.494889	0.300644	-0.551899
lpg2213	-	1333.73	560.178	599.761	615.851	597.679	704.92	561.163	526.963	605.232	1334.73	597.468	-0.349078	0.11095				lpg2606	-	glutamine amidotransferase	-0.523784	0.212767	-0.494889	0.300644	-0.0961098
lpg2217_ig	ig	1.85109	0	0	0	0	0	0	0	0	2.85109	1	-0.455011	0.240441				lpg2620	-	chromosome segregation SMC protein	-0.551135	0.177761	-0.494889	0.300644	-0.187085
lpg2219	-	1.85109	0	0	0	0	0	0	0	0	2.85109	1	-0.455011	0.240441				lpg2625	carB	carbamoyl phosphate synthase, large subunit	-0.845828	0.00222453	-0.494889	0.300644	-1.16729
lpg2221	-	181.869	29.788	35.9279	38.4342	35.8758	40.7009	32.2733	34.6126	38.1142	182.869	36.7159	-0.697287	0.038873				lpg2628	-	membrane protein	-0.624953	0.0975847	-0.494889	0.300644	-0.432616
lpg2225	-	1164.01	198.485	309.235	283.178	272.134	285.68	316.515	355.609	308.492	1165.01	292.166	-0.600701	0.118527				lpg2636_ig	ig	-	-0.411044	0.182034	-0.494889	0.300644	0.278885
lpg2227	-	5.18305	0.898895	0	0	0	0	0	0	0	6.18305	1.11236	-0.744957	0.0150317				lpg2637	-	hypothetical protein	-0.441886	0.223715	-0.494889	0.300644	0.176298
lpg2232	fabH	1.48087	0	0	0	0	0	0	0	0	2.48087	1	-0.394604	0.155688				lpg2638	-	hypothetical protein	-0.39499	0.162201	-0.494889	0.300644	0.332283
lpg2235	-	16.6928	14.7673	14.0594	16.4835	14.2128	17.3196	11.9136	14.6006	13.6064	17.6928	15.6204	-0.0541048	0.000367105				lpg2639	enhC	enhanced entry protein EnhC	-0.129636	0.0033759	-0.494889	0.300644	1.2149
lpg2237	abcT3	497.536	191.192	161.641	177.671	204.76	183.338	153.453	165.633	142.798	498.536	173.561	-0.458245	0.247685				lpg2640	enhB	enhanced entry protein EnhB	-0.631932	0.087963	-0.494889	0.300644	-0.45583
lpg2239	-	537.604	100.835	120.547	107.852	126.283	117.115	95.9758	110.826	100.732	538.604	111.021	-0.685865	0.0466745				lpg2642	-	sensory box/GGDEF family protein	-0.687575	0.0464838	-0.494889	0.300644	-0.640908
lpg2241	-	24.2454	5.30032	6.27625	5.87123	13.8704	7.00893	7.9768	9.39039	6.42454	25.2454	8.76485	-0.459438	0.270092				lpg2669	ftsE	cell division ATP transporter FtsE	-0.192638	0.011219	-0.494889	0.300644	1.00535
lpg2244	-	33.0239	11.209	13.1991	9.43126	12.2444	17.0386	10.2999	10.7229	11.2519	34.0239	12.9246	-0.420365	0.19815				lpg2672	-	zinc protease (peptidase, M16 family)	-0.472109	0.276018	-0.494889	0.300644	0.0757732
lpg2246	-	499.083	171.733	155.825	167.963	184.356	145.064	142.858	149.195	153.853	500.083	159.856	-0.495314	0.258288				lpg2674	dotD	DotD	-0.173523	0.00777675	-0.494889	0.300644	1.06893
lpg2254	-	325.861	38.5908	43.2731	41.4123	53.1953	43.7927	35.1229	44.3975	36.262	326.861	43.0058	-0.880835	0.000774415				lpg2676	dotB	DotB	-0.152159	0.00498963	-0.494889	0.300644	1.13998
lpg2258_ig	ig	403.361	138.865	119.888	130.345	143.858	128.97	121.265	138.421	132.137	404.361	132.719	-0.483837	0.276691				lpg2686	dotA	DotA	-0.393497	0.155688	-0.494889	0.300644	0.337252
lpg2260	phbC	1.48087	3.9892	2.80817	3.61935	3.76688	4.11028	0.929841	1.31254	4.12993	2.48087	4.08327	0.216404	1.46261e-08				lpg2690	lphB	LphB	-0.680206	0.0466745	-0.494889	0.300644	-0.616398
lpg2261	-	2872.82	1302.98	1357.35	1472.69	1381.78	1675.77	1218.25	1207.19	1308.93	2873.82	1366.62	-0.322813	0.0843152				lpg2691	-	cation transporting ATPase PacS	-0.778572	0.00623073	-0.494889	0.300644	-0.943583
lpg2267	-	317.585	45.5859	50.835	54.4827	57.0115	71.9672	43.8721	55.9785	43.8638	318.585	53.9496	-0.771236	0.0103004				lpg2692	-	hypothetical protein	-0.691494	0.0413354	-0.494889	0.300644	-0.653945
lpg2278	hpd	438.548	110.124	145.201	120.662	130.182	149.119	117.62	113.299	120.023	439.548	126.779	-0.53996	0.193561				lpg2697	mutL	DNA mismatch repair protein MutL	0.049417	9.18364e-06	-0.494889	0.300644	1.81047
lpg2283	-	1407.41	248.94	270.024	264.765	300.51	300.136	268.907	281.606	244.273	1408.41	273.395	-0.711939	0.0319842				lpg2703_ig	ig	-	-0.610425	0.113095	-0.494889	0.300644	-0.384293
lpg2295	rluC	9.60108	0	1.08378	0	0	1.15946	0.929841	1.31254	0	10.6011	1.5607	-0.83203	0.00142957				lpg2718	-	hypothetical protein	-0.678198	0.0493628	-0.494889	0.300644	-0.609718
lpg2299	hepA	4.78825	3.78308	2.81262	1.32793	4.5504	3.82931	3.78523	2.10007	2.14276	5.78825	4.04143	-0.156012	0.00735739				lpg2719	-	hypothetical protein	-0.573924	0.155688	-0.494889	0.300644	-0.262883
lpg2300	legA3	428.561	68.031	89.7997	81.1744	79.4334	88.956	86.949	71.7091	94.6415	429.561	83.5868	-0.710888	0.0319153				lpg2720	legN	cNMP binding domain-containing protein	-0.677126	0.0524456	-0.494889	0.300644	-0.606152
lpg2302_ig	ig	94.9578	34.6016	32.6766	38.4342	34.4444	35.3078	29.5724	30.1699	27.5166	95.9578	33.8404	-0.452644	0.240441				lpg2721_ig	ig	-	-0.71621	0.013673	-0.494889	0.300644	-0.736153
lpg2303	-	7.00956	7.20116	8.43638	9.47081	5.90785	1.73919	6.79512	3.91766	7.77056	8.00956	7.40484	-0.0340928	0.000477142				lpg2722	-	NADH-dependent flavin oxidoreductase, Oye family	-0.623355	0.0992323	-0.494889	0.300644	-0.427302
lpg2311	-	1.85109	4.5417	6.7105	6.66799	6.67904	4.21579	5.80232	4.75583	6.28581	2.85109	6.70737	0.371542	5.45723e-13				lpg2727_ig	ig	-	-0.646436	0.0747053	-0.494889	0.300644	-0.504073
lpg2313	-	1.48087	3.43669	4.76193	5.64518	4.52574	5.0765	7.5419	4.63456	7.44624	2.48087	6.38359	0.410461	5.62186e-14				lpg2733	-	hypothetical protein	-0.36413	0.149641	-0.494889	0.300644	0.434929
lpg2316_ig	ig	544.251	184.702	165.099	165.369	175.989	213.918	138.927	137.663	155.124	545.251	168.099	-0.511031	0.236425				lpg2734	-	sensor protein LuxN	-0.635952	0.0845188	-0.494889	0.300644	-0.4692
lpg2320	-	16.0676	3.21197	4.97794	4.37657	5.5654	4.79552	3.9712	4.18016	4.5761	17.0676	5.45686	-0.49523	0.255898				lpg2734_ig	ig	-	-0.321682	0.0817723	-0.494889	0.300644	0.576121
lpg2322	legA5	272.45	36.8961	57.5581	53.4118	58.2731	56.1425	54.5242	59.4924	45.9204	273.45	53.7773	-0.706279	0.0327613				lpg2735	-	porphobilinogen deaminase	-0.114115	0.0173871	-0.494889	0.300644	1.26653
lpg2323	uptC	1262.55	218.649	284.592	264.694	238.199	274.809	259.107	256.285	231.351	1263.55	254.461	-0.695973	0.039699				lpg2735_ig	ig	-	-0.366257	0.131792	-0.494889	0.300644	0.427857
lpg2328_ig	ig	203.852	40.3886	44.1446	55.6748	44.8657	57.1942	39.7464	37.2684	45.5604	204.852	46.6054	-0.643005	0.0771921				lpg2737	-	uroporphyrinogen III methylase	-0.685189	0.0466745	-0.494889	0.300644	-0.632972
lpg2334	-	151.881	59.9968	48.0402	45.9866	58.4922	49.0803	46.9852	43.5486	44.3531	152.881	50.5604	-0.480544	0.278109				lpg2738	hemY	protoheme IX synthesis HemY	-0.53554	0.199629	-0.494889	0.300644	-0.135213
lpg2340	kdtA	1.48087	0	0	0	0	0	0	0	0	2.48087	1	-0.394604	0.155688				lpg2740	-	hypothetical protein	-0.174345	0.007741	-0.494889	0.300644	1.06619
lpg2344	-	4.0724	7.01366	9.09035	6.70753	3.54773	4.0581	8.84368	6.26026	7.60184	5.0724	7.64039	0.177903	5.99008e-08				lpg2757	-	hypothetical protein	-0.0686829	0.000584265	-0.494889	0.300644	1.41764
lpg2344_ig	ig	406.471	53.3682	64.6984	76.9929	92.0421	66.9108	68.9527	94.0651	55.0163	407.471	72.5058	-0.749723	0.0145019				lpg2759	-	hypothetical protein	-0.570978	0.155688	-0.494889	0.300644	-0.253086
lpg2351	-	4.81283	0	0	2.12469	0	0	3.59927	7.45154	7.19129	5.81283	3.54585	-0.214668	0.155688				lpg2793	lepA	interaptin	-0.578799	0.140125	-0.494889	0.300644	-0.279099
lpg2354	-	1750.67	1375.92	1162.89	1211.92	1510.89	1187.22	1194.67	1327.86	1041.81	1751.67	1252.65	-0.145624	0.00448038				lpg2799	-	O-acetyltransferase	-0.168105	0.00973018	-0.494889	0.300644	1.08695
lpg2366	-	3962.75	1549.09	1156.04	1483.73	1688.42	1632.66	1203.1	1264.31	1249.12	3963.75	1404.31	-0.450643	0.240441				lpg2800_ig	ig	-	-0.529674	0.191096	-0.494889	0.300644	-0.1157
lpg2371_ig	ig	407.944	163.5	156.875	152.997	165.179	152.93	151.667	129.161	152.496	408.944	154.101	-0.423859	0.196617				lpg2801_ig	ig	-	-0.84699	0.0021028	-0.494889	0.300644	-1.17115
lpg2373	-	157.789	53.3582	65.7867	67.0219	75.2405	46.1128	68.7096	70.4871	66.4538	158.789	65.1463	-0.38693	0.155688				lpg2803	-	hypothetical protein	-0.587304	0.112038	-0.494889	0.300644	-0.307388
lpg2374	-	2.22131	0	0	0	0	0	0	1.31254	0	3.22131	1.16407	-0.442054	0.250245				lpg2805	yhiP	peptide transport protein, POT family	-0.505575	0.243814	-0.494889	0.300644	-0.035543
lpg2375_ig	ig	1241.4	619.582	578.608	564.319	624.476	586.571	523.851	571.907	548.21	1242.4	578.19	-0.332191	0.0917046				lpg2808	aroE	shikimate-5-dehydrogenase	-0.836111	0.00266778	-0.494889	0.300644	-1.13497
lpg2376	-	657.152	245.485	255.11	280.237	257.492	293.686	235.758	224.023	256.247	658.152	257.005	-0.408385	0.176153				lpg2810	prkA	serine protein kinase	-1.02602	4.95003e-06	-0.494889	0.300644	-1.76663
lpg2377	-	848.261	413.001	460.903	417.999	452.873	361.064	452.063	420.864	410.141	849.261	424.614	-0.301047	0.06335				lpg2813_ig	ig	-	-0.694175	0.0363542	-0.494889	0.300644	-0.662863
lpg2381	mgt	983.942	192.595	239.949	237.917	238.017	318.188	215.083	199.618	206.819	984.942	232.023	-0.627879	0.0911265				lpg2815	-	hypothetical protein	-0.603233	0.120243	-0.494889	0.300644	-0.360371
lpg2382	-	353.644	64.613	55.8308	55.3783	65.7945	74.0052	55.3222	64.0963	57.5528	354.644	62.5741	-0.753398	0.0152994				lpg2816	rep	ATP-dependent DNA helicase Rep	-0.595187	0.127396	-0.494889	0.300644	-0.333608
lpg2384	kup	1214.66	308.731	330.876	345.529	334.087	340.237	303.074	310.838	300.553	1215.66	322.741	-0.575957	0.155688				lpg2819	-	tyrosine phosphatase II superfamily protein	-0.437981	0.243814	-0.494889	0.300644	0.189288
lpg2385	-	132.868	28.9549	32.2312	26.9856	34.4074	33.13	25.3237	34.6633	25.88	133.868	31.197	-0.632564	0.0882146				lpg2820	-	aldo/keto reductase	-0.587085	0.139918	-0.494889	0.300644	-0.306661
lpg2387	pla	874.546	136.663	163.606	150.171	177.167	159.097	150.726	157.253	153.006	875.546	156.961	-0.746487	0.0176125				lpg2822	bipA	virulence regulator BipA	-0.842108	0.00249066	-0.494889	0.300644	-1.15492
lpg2389	-	160.199	32.728	41.545	43.6075	37.8565	39.1727	34.8139	32.2301	37.8892	161.199	38.4804	-0.622123	0.0992323				lpg2825	-	cold shock protein CspE	-0.979097	2.29747e-05	-0.494889	0.300644	-1.61056
lpg2390_ig	ig	372.443	51.9626	73.1422	72.1359	75.4939	86.7936	70.6894	71.6185	61.1203	373.443	71.3695	-0.718711	0.0267521				lpg2829	sidH	SidH	-0.564532	0.161836	-0.494889	0.300644	-0.231645
lpg2391	sdbC	1.48087	0	0	0	0	0	0	0	0	2.48087	1	-0.394604	0.155688				lpg2831	vipD	VipD	-0.657866	0.0655857	-0.494889	0.300644	-0.54209
lpg2394	-	40.6586	7.54755	5.84496	9.39172	6.61739	9.11682	7.88236	8.50157	11.1262	41.6586	9.25358	-0.653395	0.0655857				lpg2832	-	hypothetical protein	-0.713743	0.0283014	-0.494889	0.300644	-0.727948
lpg2396_ig	ig	341.895	75.2608	84.1671	86.2291	105.878	110.507	85.6129	93.6507	92.3207	342.895	92.7033	-0.568066	0.155688				lpg2837	-	phospholipase/lecithinase/hemolysin, lysophospholipase A, glycerophospholipid-cholesterol acyltransferase	-0.507213	0.240461	-0.494889	0.300644	-0.040991
lpg2401	-	826.006	240.586	265.958	268.226	240.17	237.373	236.593	213.755	264.197	827.006	246.857	-0.525063	0.217706				lpg2842	-	PhoH protein (phosphate starvation inducible protein)	0.068068	5.30213e-06	-0.494889	0.300644	1.8725
lpg2404	-	2.22131	0	0.86702	0.983259	1.71222	1.3527	0	0	1.09107	3.22131	1.75078	-0.2648	0.0597127				lpg2845_ig	ig	-	-0.409811	0.179283	-0.494889	0.300644	0.282985
lpg2410	-	421.699	92.0134	98.8923	97.6776	108.495	102.763	92.7024	98.7197	85.7199	422.699	98.1228	-0.634261	0.0884028				lpg2850_ig	ig	-	-0.536405	0.199629	-0.494889	0.300644	-0.138089
lpg2412	ampC	875.23	388.541	458.642	422.587	406.098	425.804	416.357	404.873	435.047	876.23	420.743	-0.318601	0.078215				lpg2851	hemG	protoporphyrinogen oxidase	0.362554	7.16224e-13	-0.494889	0.300644	2.85202
lpg2413	-	2.96174	0	0	0	0	0	0.743872	0	0	3.96174	1.09298	-0.559272	0.158518				lpg2853	-	hypothetical protein, KQDN repeats	-0.731931	0.0216998	-0.494889	0.300644	-0.788446
lpg2416	legA1	1.48087	0	0	0	0	0	0	0	0	2.48087	1	-0.394604	0.155688				lpg2856	-	hypothetical protein	-0.794126	0.00660943	-0.494889	0.300644	-0.995319
lpg2417	-	1.48087	0	0	0	0	0	0	0	0	2.48087	1	-0.394604	0.155688				lpg2862	legC8	coiled-coil containing protein	-0.356273	0.116302	-0.494889	0.300644	0.461063
lpg2418	-	491.383	251.664	253.632	274.56	268.17	297.989	240.384	250.639	248.251	492.383	261.661	-0.274563	0.0456471				lpg2871	ptsP	phosphoenolpyruvate protein phosphotransferase PtsP	-0.187543	0.0113007	-0.494889	0.300644	1.02229
lpg2419	-	235.263	272.545	217.745	217.17	378.477	408.823	178.446	373.315	282.443	236.263	292.121	0.0921659	3.057e-06				lpg2876	-	arsenite efflux protein ArsB	-0.567275	0.155688	-0.494889	0.300644	-0.240768
lpg2420_ig	ig	842.369	304.066	260.494	334.796	362.825	278.971	305.358	336.924	254.093	843.369	305.691	-0.440735	0.225353				lpg2877	-	hypothetical protein	-0.585856	0.139235	-0.494889	0.300644	-0.302572
lpg2422	-	322.99	62.6749	88.0701	80.7025	99.8281	66.7009	85.9819	71.901	75.6416	323.99	79.9376	-0.60778	0.112781				lpg2878	corA	cobalt/magnesium uptake transporter	-0.393045	0.155688	-0.494889	0.300644	0.338752
lpg2424	-	682.985	108.888	129.17	130.447	140.591	164.47	102.336	129.556	112.706	683.985	128.271	-0.726919	0.0230565				lpg2878_ig	ig	-	-0.647834	0.0747053	-0.494889	0.300644	-0.508723
lpg2433	-	19.7452	29.3944	29.4364	28.8447	14.5552	23.0292	26.9945	19.9521	19.6242	20.7452	24.9788	0.0806546	3.61227e-06				lpg2881	-	iron-sulfur cluster binding protein	-0.144368	0.00434541	-0.494889	0.300644	1.1659
lpg2437	-	350.27	54.2943	53.1993	69.7766	82.8578	84.6502	59.5482	64.3788	53.2747	351.27	66.2475	-0.724472	0.0230565				lpg2884	-	hypothetical protein	-0.460674	0.255133	-0.494889	0.300644	0.113808
lpg2438	-	269.505	48.5173	53.6684	52.4568	48.108	47.9208	46.7362	47.2038	46.2447	270.505	49.857	-0.734449	0.0216998				lpg2890	gidB	glucose inhibited division protein B	-0.0712592	0.159898	-0.494889	0.300644	1.40907
lpg2440_ig	ig	5.18305	0	0	0	0	0	1.30178	2.36258	3.09136	6.18305	1.84446	-0.525333	0.121294				lpg2900	capM2	CapM protein, capsular polysaccharide biosynthesis	-0.502302	0.245559	-0.494889	0.300644	-0.0246551
lpg2441	-	2.22131	0	0	0	0	0	0	0	0	3.22131	1	-0.508032	0.241402				lpg2912	-	hypothetical protein	-0.391014	0.155688	-0.494889	0.300644	0.34551
lpg2450	-	306.716	41.3061	72.7191	60.8963	73.3406	61.992	59.1419	67.469	56.4355	307.716	62.6626	-0.691142	0.0400545				lpg2913	-	hypothetical protein	-0.333932	0.0947991	-0.494889	0.300644	0.535374
lpg2452	legA14	1.48087	0	0	0	0	0	0	0	0	2.48087	1	-0.394604	0.155688				lpg2916_ig	ig	-	-0.602345	0.118267	-0.494889	0.300644	-0.357419
lpg2454_ig	ig	300.382	58.4051	66.4332	72.0766	71.6312	69.8782	58.8014	72.6992	51.5575	301.382	66.1853	-0.658355	0.0647401				lpg2922	-	ABC transporter, permease	-0.541368	0.190741	-0.494889	0.300644	-0.154596
lpg2458	-	1405.17	285.357	394.027	354.376	348.436	372.666	323.871	318.311	343.774	1406.17	343.602	-0.611981	0.111506				lpg2936	-	hypothetical protein	-0.334301	0.0986998	-0.494889	0.300644	0.534146
lpg2462_ig	ig	2.59153	0	0	0	0	0	0	0	0	3.59153	1	-0.555279	0.176153				lpg2939	-	hypothetical BNR/Asp box repeat protein	-0.518124	0.215051	-0.494889	0.300644	-0.077282
lpg2463	-	166.847	196.491	193.015	191.391	210.729	247.769	171.689	192.086	212.615	167.847	202.973	0.0825258	2.48769e-06				lpg2941	waaM	WaaM	-0.546442	0.186928	-0.494889	0.300644	-0.171473
lpg2464	-	2324.45	962.387	933.746	910.074	963.733	923.438	862.812	835.37	914.994	2325.45	914.319	-0.40541	0.171087				lpg2942	-	hypothetical protein	-0.49012	0.267805	-0.494889	0.300644	0.0158644
lpg2482_ig	ig	180.232	30.5838	32.2401	43.6556	39.3126	42.9664	35.226	30.4831	31.9971	181.232	36.8081	-0.692292	0.0403944				lpg2946	-	hypothetical protein	-0.680222	0.0495917	-0.494889	0.300644	-0.616451
lpg2490	lepB	511.671	205.364	169.88	191.906	207.468	137.337	195.277	196.076	143.509	512.671	181.852	-0.450121	0.240441				lpg2947	-	ABC transporter, ATP binding protein	-0.660754	0.064609	-0.494889	0.300644	-0.551698
lpg2490_ig	ig	3.33196	1.34834	1.73404	2.80282	1.36977	0.966215	2.91835	1.57505	2.87014	4.33196	2.94809	-0.167144	0.00885563				lpg2948	-	hypothetical protein	-0.621989	0.0872869	-0.494889	0.300644	-0.422756
lpg2492	-	328.839	203.896	267.476	247.134	226.965	213.202	280.054	256.071	262.459	329.839	245.657	-0.127973	0.00305075				lpg2949	wbmI	asparagine synthetase (B)	0.0540615	8.31094e-06	-0.494889	0.300644	1.82591
lpg2493	-	2.59153	0	0	0	0	0	0	0	0	3.59153	1	-0.555279	0.176153				lpg2949_ig	ig	-	-0.0293355	0.000178649	-0.494889	0.300644	1.54852
lpg2496	-	667.509	118.778	132.204	135.538	149.019	150.049	114.868	135.523	94.7315	668.509	129.839	-0.711703	0.0304612				lpg2951_ig	ig	-	-0.24676	0.0318121	-0.494889	0.300644	0.825326
lpg2501	-	682.5	280.496	333.247	329.45	323.567	338.13	259.8	256.98	294.282	683.5	302.994	-0.353305	0.114833				lpg2953_ig	ig	-	-0.388761	0.155688	-0.494889	0.300644	0.353005
lpg2504	-	944.139	402.136	349.034	412.108	417.938	387.281	367.3	388.497	305.131	945.139	379.678	-0.39608	0.159336				lpg2957	-	stomatin like transmembrane protein	-0.806473	0.00430258	-0.494889	0.300644	-1.03638
lpg2506	-	842.838	327.171	315.483	339.025	321.133	339.025	308.533	301.62	331.337	843.838	323.916	-0.415827	0.185506				lpg2958	-	transmembrane protein	-0.621531	0.101094	-0.494889	0.300644	-0.421235
lpg2506_ig	ig	600.409	320.138	297.093	294.949	321.254	354.939	302.012	338.483	289.119	601.409	315.748	-0.279829	0.0487664				lpg2959	-	hypothetical protein	0.0815956	2.4467e-06	-0.494889	0.300644	1.9175
lpg2507	-	2.96174	0	0	0	0	0	0	0	0.727378	3.96174	1.09092	-0.560093	0.157772				lpg2965	-	peroxynitrite reductase, AhpC/Tsa family	-0.383326	0.151079	-0.494889	0.300644	0.371081
lpg2508	-	1160.27	624.051	674.9	652.539	591.208	570.535	604.897	516.01	659.182	1161.27	612.665	-0.277709	0.0474527				lpg2967_ig	ig	-	-0.611263	0.111923	-0.494889	0.300644	-0.387081
lpg2509_ig	ig	1.48087	0	0	0	0	0	0	0	0	2.48087	1	-0.394604	0.155688				lpg2969	-	hypothetical protein	-0.909666	1.28273e-05	-0.494889	0.300644	-1.37963
lpg2511	sidC	3526.16	1453.9	1542.63	1616.64	1568.81	1649.49	1367.72	1405	1532.93	3527.16	1518.14	-0.366113	0.127396				lpg2971	maeA	malate dehydrogenase (NAD-linked), malic enzyme	-0.193751	0.0113804	-0.494889	0.300644	1.00164
lpg2512	-	1649.82	361.481	428.673	457.501	463.822	457.195	439.826	407.983	334.64	1650.82	419.89	-0.594565	0.12774				lpg2976	-	hypothetical protein	0.0458889	1.06542e-05	-0.494889	0.300644	1.79873
lpg2514	-	885.644	371.194	413.5	383.361	291.35	455.822	410.434	298.58	429.962	886.644	382.776	-0.364805	0.129327				lpg2977	-	zinc metalloprotease (virulence metalloprotease)	-0.529986	0.208093	-0.494889	0.300644	-0.116737
lpg2515	-	1.48087	0	0	0	0	0	0	0	0	2.48087	1	-0.394604	0.155688				lpg2981	atpC	ATP synthase epsilon chain, ATP synthase F1 epsilon subunit	-0.594226	0.127396	-0.494889	0.300644	-0.330413
lpg2516	-	501.355	203.611	194.541	220.77	218.226	161.875	209.831	190.1	189.521	502.355	199.559	-0.400939	0.166962				lpg2981_ig	ig	-	-0.362815	0.139235	-0.494889	0.300644	0.439303
lpg2517	-	4.81283	0	0	0	0	0	0	0	0	5.81283	1	-0.764388	0.0127917				lpg2997	-	alkane-1-monooxygenase	0.609312	9.56408e-21	-0.494889	0.300644	3.67278
lpg2522_ig	ig	283.277	51.9912	66.4288	68.9205	71.2736	70.1059	48.9364	68.8122	50.3915	284.277	63.1075	-0.653661	0.06666				lpg2998	-	sulfate transporter	-0.21844	0.0178389	-0.494889	0.300644	0.919524
lpg2523	-	1062.81	275.502	293.823	335.208	372.644	356.468	285.601	327.641	238.102	1063.81	311.624	-0.533233	0.199758				lpg3001	thdF	GTP binding protein in thiophene and furan oxidation (GTPase)	-1.15307	1.55598e-08	-0.494889	0.300644	-2.18925
lpg2524	-	1169.02	473.446	495.638	499.953	561.891	416.909	512.164	512.612	445.232	1170.02	490.731	-0.37735	0.141937
lpg2525	-	27.1496	10.8812	6.27328	9.45103	13.5772	14.9307	11.0467	6.92652	7.55872	28.1496	11.0807	-0.404905	0.190741
lpg2525_ig	ig	216.81	40.6692	49.3548	42.8786	46.908	64.5896	43.6547	36.1171	35.694	217.81	45.9832	-0.675478	0.0493628
lpg2526	-	1.48087	0	0	0	0	0	0.929841	0	0	2.48087	1.11623	-0.346851	0.118267
lpg2527	-	1.85109	0	0	0	0	0	0	0	0	2.85109	1	-0.455011	0.240441
lpg2529	-	408.355	90.3745	98.9034	85.2458	93.9914	84.7425	83.1894	78.3332	82.6754	409.355	88.182	-0.66672	0.0603921
lpg2542	-	539.48	136.914	180.47	157.011	137.623	156.075	156.236	136.966	178.965	540.48	156.033	-0.539564	0.193821
lpg2544	mltA	1113.99	314.136	396.371	379.239	344.935	318.6	345.982	317.402	342.055	1114.99	345.84	-0.508395	0.240461
lpg2544_ig	ig	8.43282	3.33363	4.32619	3.82562	3.48608	5.35747	2.63795	1.57505	3.96121	9.43282	4.5629	-0.3154	0.0872869
lpg2546_ig	ig	3.70218	6.11477	4.75748	6.36286	3.76688	6.99115	8.25429	5.66462	5.74028	4.70218	6.95654	0.170094	5.99008e-08
lpg2548	-	815.78	198.617	229.837	230.679	238.692	235.808	215.593	212.29	193.102	816.78	220.327	-0.569037	0.155688
lpg2550_ig	ig	662.194	140.176	171.793	171.975	194.888	188.625	148.849	168.511	123.3	663.194	164.514	-0.605437	0.11472
lpg2551	-	1020.38	496.415	504.365	528.896	434.529	524.996	512.306	407.991	540.046	1021.38	494.693	-0.314852	0.0763623
lpg2552	-	2.96174	0	0	0	0	0	0	0	0	3.96174	1	-0.597886	0.127396
lpg2553	uhpC	2031.6	851.575	726.057	849.195	880.631	793.449	792.999	741.115	767.548	2032.6	801.321	-0.404246	0.17032
lpg2553_ig	ig	1.48087	0	0	1.06235	0	0	0	0	0	2.48087	1.13279	-0.340454	0.11472
lpg2554_ig	ig	728.62	116.578	118.798	140.237	156.433	155.53	122.109	118.581	117.571	729.62	131.73	-0.743413	0.0178227
lpg2555_ig	ig	726.014	283.576	321.953	309.672	304.385	339.991	277.055	278.304	301.74	727.014	303.085	-0.379979	0.145508
lpg2556	legK3	1.48087	0	0	0	0	0	0	0	0	2.48087	1	-0.394604	0.155688
lpg2568	-	1571	425.036	546.534	524.381	535.577	534.783	484.021	510.549	524.919	1572	511.725	-0.487416	0.271181
lpg2573_ig	ig	3.19217	0	0	0	0	0	0	0	0	4.19217	1	-0.622438	0.101148
lpg2574_ig	ig	374.319	172.155	170.529	181.974	187.098	133.769	183.751	164.632	178.509	375.319	172.552	-0.33748	0.0986998
lpg2577	-	4.0724	0	0	0	0	0	0	0	0	5.0724	1	-0.705213	0.0351411
lpg2581	-	568.331	214.584	218.75	230.792	256.32	246.382	205.313	223.701	200.458	569.331	225.537	-0.402146	0.167694
lpg2582_ig	ig	1.85109	0	0	3.71821	0	0	0.743872	0	1.09107	2.85109	1.69414	-0.226061	0.0625057
lpg2583	-	24.0726	5.54365	7.78982	9.69685	6.25029	3.86486	6.42318	5.61398	5.71029	25.0726	7.36161	-0.532226	0.193561
lpg2584	sidF	4534.73	1371.2	1217.26	1390.21	1515.29	1515	1203.11	1415.54	1105.7	4535.73	1342.66	-0.52868	0.210243
lpg2586_ig	ig	288.049	64.5185	96.7359	83.4546	70.5052	80.1035	86.3567	70.0128	82.368	289.049	80.2569	-0.55649	0.17032
lpg2587	-	455.175	75.6731	88.9572	85.226	91.3107	114.125	79.4299	92.2368	83.1385	456.175	89.7622	-0.706038	0.0332176
lpg2596	-	899.786	189.456	251.889	249.081	243.168	282.232	221.269	222.095	234.463	900.786	237.707	-0.57858	0.149641
lpg2600	-	783.093	362.333	442.091	457.074	419.133	561.987	375.274	431.154	429.533	784.093	435.822	-0.255058	0.0345839
lpg2604_ig	ig	318.621	51.4759	69.2147	72.6868	73.2789	91.3426	58.1776	71.7904	62.3876	319.621	69.7943	-0.660815	0.0607449
lpg2606	-	957.408	311.393	242.348	290.699	344.752	353.146	228.442	288.424	228.185	958.408	286.924	-0.523784	0.212767
lpg2619_ig	ig	4.0724	0	0	0	0	0	0	0	0	5.0724	1	-0.705213	0.0351411
lpg2620	-	1031.21	288.49	285.868	290.589	351.518	246.844	284.709	323.553	241.677	1032.21	290.156	-0.551135	0.177761
lpg2625	carB	654.725	81.7706	98.464	97.1833	94.6858	102.112	85.055	89.0561	91.8145	655.725	93.5177	-0.845828	0.00222453
lpg2628	-	2202.84	457.674	534.909	559.518	553.217	614.405	482.068	468.433	503.126	2203.84	522.669	-0.624953	0.0975847
lpg2636_ig	ig	816.109	329.341	322.404	326.811	312.19	394.827	277.599	260.2	305.658	817.109	317.129	-0.411044	0.182034
lpg2637	-	801.448	315.381	287.405	311.432	299.492	297.27	264.684	279.113	257.932	802.448	290.089	-0.441886	0.223715
lpg2638	-	1057.28	435.307	373.805	460.671	588.058	362.044	400.443	390.912	390.33	1058.28	426.196	-0.39499	0.162201
lpg2639	enhC	10559.1	6353.34	7553.75	6630.84	8040.02	7574.78	8476.81	10436.2	7605.02	10560.1	7834.85	-0.129636	0.0033759
lpg2640	enhB	259.772	51.1854	66.6581	61.7326	72.4517	45.4098	58.0319	63.1476	60.2598	260.772	60.8596	-0.631932	0.087963
lpg2642	-	450.864	94.149	94.5668	103.43	93.3531	83.6851	90.2078	88.7736	86.0386	451.864	92.7755	-0.687575	0.0464838
lpg2646	gacA	1.48087	8.10006	3.46437	2.29142	1.41909	2.51216	1.9856	5.66462	5.82277	2.48087	4.90751	0.296257	4.33755e-10
lpg2648_ig	ig	1.85109	0	0	0	0	0	0	0	0	2.85109	1	-0.455011	0.240441
lpg2655	-	1.48087	0	0	0	0	0	0	0	0	2.48087	1	-0.394604	0.155688
lpg2669	ftsE	1112.89	776.891	689.047	740.339	731.402	695.59	683.058	675.909	718.409	1113.89	714.831	-0.192638	0.011219
lpg2672	-	2333.91	556.551	859.031	804.491	803.67	1105.4	663.433	787.642	710.488	2334.91	787.338	-0.472109	0.276018
lpg2674	dotD	366.627	237.122	273.317	272.645	232.216	223.53	253.287	212.332	259.857	367.627	246.538	-0.173523	0.00777675
lpg2676	dotB	2332.25	1564.33	1756.35	1734.59	1669.52	1546.92	1728.89	1609.68	1530.7	2333.25	1643.62	-0.152159	0.00498963
lpg2680	murE3	1.48087	1.31112	0	0	0	3.33731	0	1.31254	0	2.48087	1.74512	-0.152778	0.0197444
lpg2683	-	2.59153	0	0	0	0	0	2.04565	2.72638	1.45476	3.59153	1.77835	-0.305262	0.136798
lpg2686	dotA	6508.97	2266.78	2781.73	2826	2909.67	2786.53	2380.4	2549.22	2537.81	6509.97	2630.77	-0.393497	0.155688
lpg2687	icmV	4.0724	0	8.23669	14.5822	0	0	0	0	2.36398	5.0724	4.14785	-0.0873898	0.129247
lpg2690	lphB	421.304	79.5134	83.3156	93.9706	100.387	123.417	66.6208	78.0706	72.224	422.304	88.1899	-0.680206	0.0466745
lpg2691	-	7.8076	0.898895	0	0	0	0.772972	0.869792	0	1.19042	8.8076	1.46651	-0.778572	0.00623073
lpg2692	-	110.227	17.0432	22.2879	25.7368	24.0848	22.063	19.8274	18.1345	23.876	111.227	22.6317	-0.691494	0.0413354
lpg2697	mutL	2603.4	2594.2	2957.3	2647.57	2603.14	2667.71	3188.27	3387	3292.94	2604.4	2918.27	0.049417	9.18364e-06
lpg2703_ig	ig	863.572	173.277	226.11	220.227	202.72	219.226	221.521	215.906	209.17	864.572	212.02	-0.610425	0.113095
lpg2718	-	307.851	56.6546	63.631	67.3553	80.1799	70.0715	59.6741	64.5814	48.2244	308.851	64.7965	-0.678198	0.0493628
lpg2719	-	1479.4	375.315	397.285	416.831	393.583	498.118	339.256	362.179	368.392	1480.4	394.87	-0.573924	0.155688
lpg2720	legN	437.766	84.5231	85.6881	100.215	103.198	95.103	86.5713	87.7036	87.2384	438.766	92.28	-0.677126	0.0524456
lpg2721_ig	ig	6.2937	0	0	2.12469	0	0	0	0	1.09107	7.2937	1.40197	-0.71621	0.013673
lpg2722	-	1310.14	288.628	305.304	352.39	329.031	320.513	291.123	316.048	285.764	1311.14	312.1	-0.623355	0.0992323
lpg2723	-	2.59153	0	0	1.59352	0	0	1.52214	0	0	3.59153	1.38946	-0.412434	0.240441
lpg2727_ig	ig	216.457	35.93	43.7148	52.1148	48.2682	51.5924	46.3929	49.5663	57.0897	217.457	49.0836	-0.646436	0.0747053
lpg2733	-	7.43738	1.31112	4.10944	3.08818	4.1833	1.73919	2.9784	1.31254	2.46333	8.43738	3.64819	-0.36413	0.149641
lpg2734	-	108.574	22.8488	28.7906	26.7115	26.3956	27.4204	19.2695	22.4053	20.854	109.574	25.337	-0.635952	0.0845188
lpg2734_ig	ig	1056.56	500.122	514.376	504.346	532.904	479.316	523.156	528.068	443.514	1057.56	504.225	-0.321682	0.0817723
lpg2735	-	105.398	107.405	26.8472	65.143	144.506	99.1388	20.1679	152.1	31.1872	106.398	81.8119	-0.114115	0.0173871
lpg2735_ig	ig	1113.62	325.255	534.713	451.488	451.74	480.966	526.28	504.985	553.296	1114.62	479.59	-0.366257	0.131792
lpg2737	-	225.605	40.1453	48.6964	51.4736	42.848	52.3998	46.7275	38.4397	45.5267	226.605	46.7821	-0.685189	0.0466745
lpg2738	hemY	108.434	35.7339	33.5332	31.8426	31.057	25.6646	31.8355	27.3223	30.1055	109.434	31.8868	-0.53554	0.199629
lpg2740	-	637.299	427.425	441.639	435.299	425.068	455.351	406.394	389.474	429.331	638.299	427.247	-0.174345	0.007741
lpg2744	-	1.48087	0	0	0	0	0	0	0	0	2.48087	1	-0.394604	0.155688
lpg2757	-	8.12021	6.19921	7.57381	6.05773	6.61739	7.18439	6.9496	5.35147	8.35546	9.12021	7.78613	-0.0686829	0.000584265
lpg2759	-	1552.42	430.208	416.07	405.909	442.434	484.013	358.248	387.989	404.461	1553.42	417.166	-0.570978	0.155688
lpg2760	-	1.48087	0	0	0	0	0	0	0	0	2.48087	1	-0.394604	0.155688
lpg2784	nuoF	3.33196	3.37085	1.9508	4.05167	4.15864	4.40904	2.82391	0	1.66659	4.33196	3.80394	-0.0564512	0.00144556
lpg2793	lepA	1237.08	190.796	376.106	310.909	303.949	349.181	320.95	415.769	336.731	1238.08	326.549	-0.578799	0.140125
lpg2797	-	4.44261	0	0	0	0	0	2.04565	4.82645	1.6366	5.44261	2.06359	-0.421185	0.21706
lpg2799	-	17.3511	10.3473	13.1983	14.2118	6.27495	7.11444	14.2455	10.2792	16.0173	18.3511	12.4611	-0.168105	0.00973018
lpg2800_ig	ig	21.5963	3.14613	4.54443	7.65124	5.89552	8.81807	4.99548	6.13899	4.19929	22.5963	6.67365	-0.529674	0.191096
lpg2801_ig	ig	193.075	30.6125	30.0822	25.1068	28.1448	27.8425	24.3251	24.1016	22.6199	194.075	27.6044	-0.84699	0.0021028
lpg2803	-	15.0146	3.31502	4.76267	3.08818	2.78887	5.46298	3.13289	1.31254	1.27291	16.0146	4.14201	-0.587304	0.112038
lpg2805	yhiP	886.147	266.898	286.937	295.954	257.177	259.786	289.964	246.227	304.754	887.147	276.962	-0.505575	0.243814
lpg2808	aroE	325.277	44.0687	47.6045	49.2415	52.168	57.2475	36.3961	45.6487	40.3094	326.277	47.5855	-0.836111	0.00266778
lpg2810	prkA	540.976	44.415	59.5215	48.4361	43.8877	50.5029	51.4368	53.9384	48.2319	541.976	51.0463	-1.02602	4.95003e-06
lpg2813_ig	ig	253.091	38.5436	49.7698	49.4082	65.0356	64.5907	42.8222	56.7661	36.1233	254.091	51.3824	-0.694175	0.0363542
lpg2815	-	323.516	77.687	88.2965	89.7779	81.1949	81.8582	71.8594	75.768	72.8389	324.516	80.9101	-0.603233	0.120243
lpg2816	rep	316.893	66.7213	84.611	93.8691	83.629	81.4195	84.9319	69.4785	73.2683	317.893	80.7411	-0.595187	0.127396
lpg2819	-	7.03414	0	3.6789	2.55701	0	0.966215	1.61366	4.10954	2.51957	8.03414	2.93061	-0.437981	0.243814
lpg2820	-	162.083	36.4266	45.4495	42.5142	39.4482	40.2444	46.0839	40.2066	39.2352	163.083	42.2011	-0.587085	0.139918
lpg2822	bipA	143.58	20.9665	19.6935	17.3283	19.8645	19.7974	20.0764	22.1028	18.5462	144.58	20.797	-0.842108	0.00249066
lpg2825	-	630.339	46.784	73.3545	64.6145	52.7419	94.9264	69.1014	65.3076	55.1457	631.339	66.247	-0.979097	2.29747e-05
lpg2828	-	1.85109	0	0	0	0	0	0	0	0.727378	2.85109	1.09092	-0.417217	0.197268
lpg2829	sidH	1650.27	422.218	468.28	475.128	507.13	428.953	449.219	418.856	422.82	1651.27	450.076	-0.564532	0.161836
lpg2831	vipD	687.683	133.068	149.776	158.374	173.351	155.937	152.425	154.97	125.377	688.683	151.41	-0.657866	0.0655857
lpg2832	-	67.5448	10.8067	9.30043	10.5727	11.1801	16.8809	13.9622	11.8236	13.4771	68.5448	13.2505	-0.713743	0.0283014
lpg2837	-	1572.91	487.631	462.401	510.845	587.354	545.216	432.07	467.203	415.419	1573.91	489.517	-0.507213	0.240461
lpg2842	-	1769.86	1803.86	2370.94	1852.64	1443.72	2019.68	2550.1	1954.04	2567.79	1770.86	2071.35	0.068068	5.30213e-06
lpg2845_ig	ig	306.791	121.044	123.137	120.804	133.964	93.8937	116.713	133.019	107.796	307.791	119.796	-0.409811	0.179283
lpg2850_ig	ig	453.448	116.417	144.561	134.332	131.311	122.474	142.349	136.249	121.538	454.448	132.154	-0.536405	0.199629
lpg2851	hemG	1604.76	3611.89	3742.31	3460.92	3634.22	3961.32	3071.39	3925.85	4186.41	1605.76	3700.29	0.362554	7.16224e-13
lpg2853	-	425.812	76.6106	74.6521	81.9006	86.563	88.0763	70.6235	86.7441	59.8174	426.812	79.1235	-0.731931	0.0216998
lpg2856	-	516.829	75.9922	81.3537	80.4284	107.1	85.7574	71.2729	87.028	68.5703	517.829	83.1879	-0.794126	0.00660943
lpg2862	legC8	665.922	294.851	315.505	316.004	293.895	283.167	283.269	256.828	297.527	666.922	293.631	-0.356273	0.116302
lpg2871	ptsP	13260.4	5978.61	9261.46	8356.66	10443.9	7651.64	9238.35	10147.9	7800.18	13261.4	8610.84	-0.187543	0.0113007
lpg2876	-	995.437	225.302	320.251	279.047	228.582	308.074	277.004	247.821	264.981	996.437	269.883	-0.567275	0.155688
lpg2877	-	295.881	62.9282	87.8623	73.8058	87.5685	71.3542	81.3327	65.4182	78.0656	296.881	77.0419	-0.585856	0.139235
lpg2878	corA	1229.77	497.94	482.703	505.468	514.562	604.901	437.537	440.354	491.632	1230.77	497.887	-0.393045	0.155688
lpg2878_ig	ig	1147.81	220.82	264.014	286.568	263.033	302.907	239.924	250.781	231.733	1148.81	258.473	-0.647834	0.0747053
lpg2881	-	1403.42	1178.89	941.517	1077.97	1075.6	1091.04	856.007	875.498	953.318	1404.42	1007.23	-0.144368	0.00434541
lpg2884	-	1120.68	303.286	401.632	418.855	401.279	444.053	472.86	357.001	299.629	1121.68	388.324	-0.460674	0.255133
lpg2885	-	2.22131	0	0	0	0	0	0	0	0	3.22131	1	-0.508032	0.241402
lpg2888	-	4.0724	1.31112	0	0	0	0	0	0	0	5.0724	1.16389	-0.639301	0.0655857
lpg2890	gidB	40.6994	0	7.15292	52.1576	125.944	3.67162	17.7731	31.0588	37.355	41.6994	35.3892	-0.0712592	0.159898
lpg2900	capM2	155.279	44.2748	58.6478	46.7919	48.7956	45.5853	49.7432	37.7734	53.6572	156.279	49.1587	-0.502302	0.245559
lpg2901	-	1.48087	0	0	0	0	0	0	0	0	2.48087	1	-0.394604	0.155688
lpg2903	-	1.48087	2.43474	0	0	0	0	0.929841	0	0	2.48087	1.42057	-0.242141	0.0564446
lpg2912	-	951.758	380.124	385.993	392.437	390.328	433.038	381.705	325.024	401.19	952.758	387.23	-0.391014	0.155688
lpg2913	-	1364.52	641.091	616.067	668.475	637.586	737.526	587.989	609.036	557.791	1365.52	632.945	-0.333932	0.0947991
lpg2916_ig	ig	347.382	77.312	91.3118	91.8855	98.6965	106.397	69.9653	73.628	79.1116	348.382	87.0384	-0.602345	0.118267
lpg2922	-	1611.04	371.09	451.165	466.873	514.029	569.767	428.159	492.082	406.478	1612.04	463.455	-0.541368	0.190741
lpg2923	-	1.48087	0	0	0	0	0	0	0	0	2.48087	1	-0.394604	0.155688
lpg2928	ksgA	1.48087	0	0	0	0	0	0	0	0	2.48087	1	-0.394604	0.155688
lpg2932	ubiB	1.48087	2.95002	0	0	3.08199	13.3492	0	4.03892	0	2.48087	3.92752	0.199514	8.14701e-05
lpg2936	-	4300.36	1558.4	1901.2	1898.29	2162.97	2242.54	1820.9	2612.27	1731.99	4301.36	1992.07	-0.334301	0.0986998
lpg2939	-	31.477	6.83616	9.94921	11.2904	9.77336	10.645	10.0224	6.92652	5.35972	32.477	9.85035	-0.518124	0.215051
lpg2941	waaM	667.386	171.929	196.911	195.304	210.044	190.98	177.826	166.209	202.209	668.386	189.927	-0.546442	0.186928
lpg2942	-	525.756	171.574	157.108	186.02	187.881	184.569	156.031	154.919	157.16	526.756	170.408	-0.49012	0.267805
lpg2946	-	1102.83	197.363	223.311	257.899	249.956	217.297	239.306	237.343	213.558	1103.83	230.504	-0.680222	0.0495917
lpg2947	-	2028.32	409.314	469.567	436.898	496.702	444.287	423.884	426.731	430.191	2029.32	443.197	-0.660754	0.064609
lpg2948	-	29.5191	7.18255	6.48707	9.71662	7.63239	3.09189	5.61635	5.42209	5.15163	30.5191	7.28757	-0.621989	0.0872869
lpg2949	wbmI	18.7167	20.1893	24.451	28.2457	19.8645	17.5306	20.8861	17.9733	21.5026	19.7167	22.3304	0.0540615	8.31094e-06
lpg2949_ig	ig	383.032	321.034	378.896	316.035	301.604	406.447	326.623	371.309	441.636	384.032	358.948	-0.0293355	0.000178649
lpg2951_ig	ig	2003.59	906.82	1061.66	1084.55	1279.9	1043.63	1274.5	1447.23	979.361	2004.59	1135.71	-0.24676	0.0318121
lpg2953_ig	ig	649.353	263.746	269.006	279.321	279.976	252.237	274.194	239.109	259.994	650.353	265.698	-0.388761	0.155688
lpg2957	-	31.3702	4.66337	4.75822	5.26097	3.08199	4.79552	2.79243	2.10007	4.98291	32.3702	5.05443	-0.806473	0.00430258
lpg2958	-	635.35	134.022	155.808	156.969	160.431	167.389	141.997	151.941	140.341	636.35	152.112	-0.621531	0.101094
lpg2959	-	14868.8	19293.1	17819	18191.7	19188.8	16776.6	17183.5	17307.6	17777.1	14869.8	17943.2	0.0815956	2.4467e-06
lpg2962_ig	ig	4.81283	1.31112	0	0	0	0	0	1.05003	0	5.81283	1.29514	-0.65207	0.0510398
lpg2965	-	763.224	336.245	298.578	353.217	340.835	336.808	274.42	269.561	311.546	764.224	316.151	-0.383326	0.151079
lpg2967_ig	ig	1135.78	256.844	278.276	285.263	296.996	333.119	252.098	263.676	251.622	1136.78	278.237	-0.611263	0.111923
lpg2969	-	16.6598	0	0	1.8591	0	0	1.79963	4.82645	0.909222	17.6598	2.1743	-0.909666	1.28273e-05
lpg2970	-	1.85109	1.79779	1.30053	0	0	2.66985	1.11581	0	0	2.85109	1.8605	-0.185382	0.0269235
lpg2971	maeA	1355.85	910.997	876.178	934.291	868.726	825.788	871.215	758.726	894.265	1356.85	868.523	-0.193751	0.0113804
lpg2976	-	1231.81	1629.42	1248.41	1360.23	1425.43	1583.59	1110.86	1332.99	1262.67	1232.81	1370.2	0.0458889	1.06542e-05
lpg2977	-	169.931	42.7761	50.6331	55.7625	57.6498	46.7269	53.4626	42.953	45.6129	170.931	50.4471	-0.529986	0.208093
lpg2981	atpC	638.179	180.891	144.567	164.216	203.927	177.716	152.649	145.489	124.172	639.179	162.703	-0.594226	0.127396
lpg2981_ig	ig	16.9809	5.21587	7.35483	5.64518	8.72137	9.78429	4.59207	8.55222	4.51986	17.9809	7.79821	-0.362815	0.139235
lpg2989	atpI	3.99021	0	0	0	0	0	0	0	0	4.99021	1	-0.698119	0.0394112
lpg2997	-	46710.1	209278	178405	203291	189630	189385	187809	170391	191730	46711.1	189991	0.609312	9.56408e-21
lpg2998	-	1477.66	867.495	939.592	906.356	879.862	882.336	948.992	858.765	862.118	1478.66	894.189	-0.21844	0.0178389
lpg3001	thdF	703.833	42.7103	46.0887	54.7595	53.661	48.8159	41.795	47.9406	52.5999	704.833	49.5464	-1.15307	1.55598e-08

## Sheet: Sublibrary B
Sublibrary B
Gene ID	Gene Name	Input average cpm	Output 1	Output 2	Output 3	Output 4	Output 5	Output 6	Output 7	Output 8	InputAvg+1	OutputAvg+1	Log10 fold change	q-value			Entries with Input read count <5	Gene ID	Gene Name	Annotation	Log10 fold change	q-value	Mean fold change	Stdev of fold change	Z score
lpg0004	gyrB	1.97571	0	0	0	0	0	0	0	0	2.97571	1	-0.473591	0.446591			were excluded before Z calcs	lpg0006	speA	biosynthetic arginine decarboxylase	-0.102249	0.000292421	-0.454482	0.243463	1.44676
lpg0006	speA	493.024	381.175	394.674	409.24	443.007	381.098	352.105	366.567	387.256	494.024	390.39	-0.102249	0.000292421				lpg0008	-	hypothetical protein	-0.339403	0.160478	-0.454482	0.243463	0.472678
lpg0008	-	2657.21	1326.29	1409.92	1038.49	1131.26	1080.72	1131.09	1278.19	1329.72	2658.21	1216.71	-0.339403	0.160478				lpg0009_ig	ig	-	-0.488497	0.406286	-0.454482	0.243463	-0.139714
lpg0009_ig	ig	467.108	160.794	155.619	134.065	147.094	159.718	150.353	150.917	149.455	468.108	152.002	-0.488497	0.406286				lpg0011	resA	thiol-disulfide oxidoreductase ResA	-0.667331	0.0156092	-0.454482	0.243463	-0.874255
lpg0011	resA	27.3607	6.84711	7.31423	1.80495	2.21218	5.84096	3.95991	5.83979	6.98709	28.3607	6.10078	-0.667331	0.0156092				lpg0015	-	multidrug resistance protein	-0.453712	0.456764	-0.454482	0.243463	0.00316309
lpg0015	-	158.925	58.5493	57.3827	51.103	61.1406	56.2412	54.0908	47.7829	55.7945	159.925	56.2606	-0.453712	0.456764				lpg0018	-	outer membrane efflux protein	-0.464784	0.448436	-0.454482	0.243463	-0.0423143
lpg0018	-	957.431	353.772	415.408	263.117	384.736	233.718	322.756	269.494	378.459	958.431	328.683	-0.464784	0.448436				lpg0019	-	hemagglutinin/protease, zinc metalloprotease	-0.323886	0.127831	-0.454482	0.243463	0.53641
lpg0019	-	1908.05	758.545	853.916	909.102	938.486	852.164	990.22	1034.25	900.036	1909.05	905.59	-0.323886	0.127831				lpg0022	-	hypothetical protein	-0.183664	0.00511248	-0.454482	0.243463	1.11236
lpg0022	-	791.561	480.896	517.525	463.868	503.3	483.194	535.768	543.192	618.186	792.561	519.241	-0.183664	0.00511248				lpg0024_ig	ig	-	-0.419179	0.386689	-0.454482	0.243463	0.145006
lpg0024_ig	ig	1732.87	733.551	689.963	579.09	572.187	479.049	669.697	764.541	787.487	1733.87	660.446	-0.419179	0.386689				lpg0026	-	amino acid permease	-0.00754144	4.05419e-06	-0.454482	0.243463	1.83576
lpg0026	-	1258.33	1088.9	1129.66	1234.34	1549.31	1016.76	1310.02	1190.35	1373.86	1259.33	1237.65	-0.00754144	4.05419e-06				lpg0029	rre41	sensory box (GGDEF/EAL domain) regulatory protein	-0.521285	0.312303	-0.454482	0.243463	-0.274386
lpg0029	rre41	513.013	172.487	143.502	152.61	134.34	140.859	169.427	166.29	150.652	514.013	154.771	-0.521285	0.312303				lpg0029_ig	ig	-	-0.49944	0.373384	-0.454482	0.243463	-0.184661
lpg0029_ig	ig	222.483	77.0221	76.0603	54.1324	66.131	71.3945	76.5481	70.2169	66.5954	223.483	70.7626	-0.49944	0.373384				lpg0030_ig	ig	-	-0.500251	0.363698	-0.454482	0.243463	-0.18799
lpg0030_ig	ig	103.818	28.2049	23.5396	37.0853	34.1412	26.8869	36.6567	34.4977	36.0044	104.818	33.1271	-0.500251	0.363698				lpg0040	-	integral membrane protein	-0.44662	0.446121	-0.454482	0.243463	0.0322916
lpg0040	-	3463.31	1327.54	1239.34	1126.69	1142.01	1091.38	1214.21	1356.5	1404.61	3464.31	1238.79	-0.44662	0.446121				lpg0044	-	hypothetical protein	-0.432155	0.404728	-0.454482	0.243463	0.091706
lpg0044	-	2129.85	758.957	802.261	768.274	816.971	756.884	773.58	810.334	806.882	2130.85	787.768	-0.432155	0.404728				lpg0044_ig	ig	-	-0.309796	0.102612	-0.454482	0.243463	0.594283
lpg0044_ig	ig	18.9777	10.8505	7.06774	9.07914	9.91574	7.63478	8.58848	8.92267	8.25486	19.9777	9.78924	-0.309796	0.102612				lpg0046_ig	ig	-	-0.388039	0.292369	-0.454482	0.243463	0.272908
lpg0046_ig	ig	712.903	361.472	319.971	253.497	339.486	299.962	255.551	240.544	258.686	713.903	292.146	-0.388039	0.292369				lpg0047	-	chloramphenicol acetyltransferase	-0.490848	0.399731	-0.454482	0.243463	-0.149369
lpg0047	-	390.475	116.51	108.569	129.324	132.197	120.603	120.759	142.765	132.728	391.475	126.432	-0.490848	0.399731				lpg0048	-	acetyltransferase	-0.652466	0.00103751	-0.454482	0.243463	-0.813198
lpg0048	-	20.4656	10.1758	8.57668	2.88087	0	2.84943	0	2.88423	2.85966	21.4656	4.77834	-0.652466	0.00103751				lpg0049	-	amino acid transporter, permease	-0.404599	0.348154	-0.454482	0.243463	0.204889
lpg0049	-	508.948	236.841	229.342	144.771	247.963	178.805	200.661	145.082	215.538	509.948	200.875	-0.404599	0.348154				lpg0051_ig	ig	-	-0.167073	0.00289575	-0.454482	0.243463	1.1805
lpg0051_ig	ig	1443.74	934.884	987.72	969.488	1133.99	873.057	946.941	949.958	1062.94	1444.74	983.372	-0.167073	0.00289575				lpg0058	-	hypothetical protein	-0.513258	0.332131	-0.454482	0.243463	-0.241415
lpg0058	-	2181.14	754.023	684.707	629.465	601.399	634.048	653.938	720.585	668.272	2182.14	669.305	-0.513258	0.332131				lpg0059	-	hypothetical protein	-0.53194	0.264617	-0.454482	0.243463	-0.318149
lpg0059	-	1004.5	346.336	312.981	287.859	281.295	184.117	295.148	368.516	279.124	1005.5	295.422	-0.53194	0.264617				lpg0061	-	multidrug resistance protein	-0.218437	0.0141339	-0.454482	0.243463	0.969532
lpg0061	-	641.223	422.926	408.892	397.254	295.169	392.186	381.546	406.561	394.449	642.223	388.373	-0.218437	0.0141339				lpg0062	-	hypothetical protein	-0.611761	0.0977966	-0.454482	0.243463	-0.646005
lpg0062	-	3809.78	885.829	895.329	879.451	1011.87	1002.01	950.72	877.96	942.032	3810.78	931.65	-0.611761	0.0977966				lpg0065	-	hypothetical protein	-0.541284	0.254031	-0.454482	0.243463	-0.356531
lpg0065	-	360.43	119.495	102.053	89.1452	112.892	98.3589	102.65	87.5101	111.333	361.43	103.93	-0.541284	0.254031				lpg0067	-	YdeN-like	-0.309323	0.0982473	-0.454482	0.243463	0.596225
lpg0067	-	830.218	369.642	355.344	410.544	443.487	425.504	408.31	422.291	418.859	831.218	407.748	-0.309323	0.0982473				lpg0081	-	hypothetical protein	-0.582247	0.152163	-0.454482	0.243463	-0.524779
lpg0081	-	2028.81	470.592	520.365	499.205	622.749	514.686	531.465	473.432	608.633	2029.81	531.141	-0.582247	0.152163				lpg0090_ig	ig	-	0.0426077	3.57407e-07	-0.454482	0.243463	2.04175
lpg0090_ig	ig	3327.32	3765.01	4586.55	2614.23	3533.51	3187.77	3589.04	4125.42	3961.76	3328.32	3671.41	0.0426077	3.57407e-07				lpg0091	-	conserved domain protein	-0.137237	0.00124461	-0.454482	0.243463	1.30305
lpg0091	-	2245.52	1268.31	1347.01	1970.54	1611.51	1801.81	2025.98	1652.59	1417.04	2246.52	1637.85	-0.137237	0.00124461				lpg0093	-	tRNA/rRNA methyltransferase	-0.262296	0.0455567	-0.454482	0.243463	0.789385
lpg0092_ig	ig	3.09603	0	0	0	0	0	0	1.34992	0	4.09603	1.16874	-0.544645	0.195059				lpg0106	-	xanthine/uracil permease	-0.541505	0.254031	-0.454482	0.243463	-0.357436
lpg0093	-	40.4429	20.3252	17.27	25.2737	19.2741	20.0807	21.0741	31.9252	18.0127	41.4429	22.6545	-0.262296	0.0455567				lpg0106_ig	ig	-	-0.395451	0.303954	-0.454482	0.243463	0.242463
lpg0106	-	259.778	81.4016	81.7057	68.4926	69.9806	67.3344	62.4849	79.6356	80.5562	260.778	74.949	-0.541505	0.254031				lpg0107	-	hypothetical protein	0.00713424	1.78273e-06	-0.454482	0.243463	1.89604
lpg0106_ig	ig	2434.77	1164.15	935.606	928.417	950.131	999.037	916.717	982.843	954.362	2435.77	979.907	-0.395451	0.303954				lpg0109_ig	ig	-	0.00713424	1.78273e-06	-0.454482	0.243463	1.89604
lpg0107	-	2215.67	2214.13	2398.54	2099.25	2305.74	2009.65	2175.36	2373.13	2443.27	2216.67	2253.39	0.00713424	1.78273e-06				lpg0110	-	hypothetical protein	-0.418133	0.368582	-0.454482	0.243463	0.149302
lpg0109_ig	ig	2215.67	2214.13	2398.54	2099.25	2305.74	2009.65	2175.36	2373.13	2443.27	2216.67	2253.39	0.00713424	1.78273e-06				lpg0110_ig	ig	-	-0.402931	0.317179	-0.454482	0.243463	0.211742
lpg0110	-	3138.96	1205.65	1110.42	1129.27	1240.17	1114.61	1256.26	1217.67	1309.32	3139.96	1198.92	-0.418133	0.368582				lpg0112	-	hypothetical protein	-0.501892	0.365101	-0.454482	0.243463	-0.194733
lpg0110_ig	ig	1752.97	709.119	683.72	710.626	711.5	632.228	671.086	672.195	750.09	1753.97	693.571	-0.402931	0.317179				lpg0116	-	glycine cleavage system protein P	-0.434182	0.411602	-0.454482	0.243463	0.0833825
lpg0112	-	378.86	104.582	98.3674	132.602	130.533	113.512	121.29	108.465	139.448	379.86	119.6	-0.501892	0.365101				lpg0119	-	hypothetical protein	-0.330123	0.143841	-0.454482	0.243463	0.510792
lpg0113	yuxH	2.9491	0	0	0	0	0	0	0	0	3.9491	1	-0.596498	0.128072				lpg0120	-	IcmL-like	-0.473164	0.446121	-0.454482	0.243463	-0.0767325
lpg0116	-	721.262	252.502	250.779	251.087	257.126	260.07	254.894	301.03	290.709	722.262	265.775	-0.434182	0.411602				lpg0130	-	hypothetical protein	0.188701	2.41878e-11	-0.454482	0.243463	2.64181
lpg0119	-	1262.77	499.544	540.454	484.474	640.565	519.768	657.554	666.87	710.303	1263.77	590.941	-0.330123	0.143841				lpg0141	-	oligopeptidase A	-0.478945	0.43101	-0.454482	0.243463	-0.100477
lpg0120	-	1427.85	481.976	431.113	465.886	490.027	453.772	491.263	499.084	524.022	1428.85	480.643	-0.473164	0.446121				lpg0150	-	putative phage protein	-0.358258	0.209778	-0.454482	0.243463	0.395231
lpg0130	-	3810.77	6310.92	5670.76	6380.57	5243.05	6207.3	6295.11	5943.14	5029.92	3811.77	5886.1	0.188701	2.41878e-11				lpg0152	-	hypothetical protein	-0.439942	0.433533	-0.454482	0.243463	0.0597213
lpg0141	-	638.075	194.396	189.71	212.643	225.171	210.771	211.764	203.107	241.497	639.075	212.132	-0.478945	0.43101				lpg0152_ig	ig	-	-0.512797	0.319487	-0.454482	0.243463	-0.23952
lpg0145	ccrB	3.12225	0	6.00781	0	6.05745	0	0	2.96983	2.27932	4.12225	3.1643	-0.114857	0.0406859				lpg0161	-	hypothetical protein	-0.50025	0.373384	-0.454482	0.243463	-0.187987
lpg0150	-	3861.89	1845.87	2053.38	1411.18	1555.64	1853.16	1811.1	1393.22	1612.36	3862.89	1692.99	-0.358258	0.209778				lpg0165_ig	ig	-	-0.343448	0.169278	-0.454482	0.243463	0.456062
lpg0152	-	842.286	332.693	358.912	226.924	305.772	275.442	321.385	292.679	327.947	843.286	306.219	-0.439942	0.433533				lpg0173	oxyR	transcriptional regulator, LysR	-0.45769	0.467551	-0.454482	0.243463	-0.013176
lpg0152_ig	ig	1339.69	525.387	463.532	326.304	399.447	452.995	383.91	336.083	397.562	1340.69	411.652	-0.512797	0.319487				lpg0176	-	FAD monooxygenase, PheA/TfdB family	-0.37614	0.252039	-0.454482	0.243463	0.321784
lpg0161	-	606.456	196.781	195.718	157.414	201.037	177.084	207.181	205.411	187.244	607.456	191.984	-0.50025	0.373384				lpg0181	-	hypothetical protein	-0.363485	0.21482	-0.454482	0.243463	0.37376
lpg0165_ig	ig	618.603	253.904	249.604	313.505	280.907	248.439	288.472	287.627	317.333	619.603	280.974	-0.343448	0.169278				lpg0182	-	hypothetical protein	-0.407367	0.333663	-0.454482	0.243463	0.193521
lpg0173	oxyR	2680.95	922.435	1079.21	896.701	951.925	745.578	914.246	1072.91	888.102	2681.95	934.889	-0.45769	0.467551				lpg0185	-	ABC sugar transporter, ATP binding protein	-0.641793	0.0516187	-0.454482	0.243463	-0.769361
lpg0176	-	729.613	285.695	294.054	278.93	344.869	287.126	310.677	303.233	345.73	730.613	307.289	-0.37614	0.252039				lpg0187	-	zinc metalloprotein	-0.64404	0.0525621	-0.454482	0.243463	-0.778589
lpg0181	-	1898.87	899.934	845.509	774.691	847.785	793.887	796.611	784.138	830.998	1899.87	822.694	-0.363485	0.21482				lpg0194	-	catalase/(hydro)peroxidase KatG	-0.308525	0.0963498	-0.454482	0.243463	0.599504
lpg0182	-	886.55	377.373	345.112	312.965	373.593	296.605	362.043	332.947	370.538	887.55	347.397	-0.407367	0.333663				lpg0195_ig	ig	-	-0.208615	0.0104451	-0.454482	0.243463	1.00987
lpg0185	-	244.641	60.1856	61.7363	42.7824	49.57	57.9317	42.4972	60.7542	64.8726	245.641	56.0412	-0.641793	0.0516187				lpg0196_ig	ig	-	-0.00682841	3.76319e-06	-0.454482	0.243463	1.83869
lpg0187	-	435.867	112.648	92.9825	93.6575	96.3662	94.9669	87.9138	113.778	92.9175	436.867	99.1538	-0.64404	0.0525621				lpg0200	qxtB	cytochrome D ubiquinol oxidase subunit II, cyanide insensitive	-0.69861	0.0146322	-0.454482	0.243463	-1.00273
lpg0194	-	237.603	112.45	110.428	112.599	127.699	111.525	113.851	116.167	125.364	238.603	117.26	-0.308525	0.0963498				lpg0205	-	hypothetical protein	-0.577818	0.164321	-0.454482	0.243463	-0.506591
lpg0195_ig	ig	938.418	532.001	582.846	586.142	598.716	549.964	607.354	560.458	623.244	939.418	581.09	-0.208615	0.0104451				lpg0208	pkn5	serine/threonine-protein kinase	-0.546741	0.243577	-0.454482	0.243463	-0.378942
lpg0196_ig	ig	461.351	416.334	376.677	520.47	512.392	425.826	411.94	482.125	487.346	462.351	455.139	-0.00682841	3.76319e-06				lpg0216	-	hypothetical protein	-0.266782	0.0445074	-0.454482	0.243463	0.770957
lpg0200	qxtB	2692.18	577.252	534.122	533.769	460.483	483.563	532.032	640.342	543.101	2693.18	539.083	-0.69861	0.0146322				lpg0219	-	hypothetical protein	-0.400673	0.317179	-0.454482	0.243463	0.221014
lpg0205	-	1661.42	409.271	430.269	411.824	492.777	404.191	428.739	437.342	493.282	1662.42	439.462	-0.577818	0.164321				lpg0221	-	hypothetical protein	-0.510591	0.333663	-0.454482	0.243463	-0.230461
lpg0208	pkn5	351.135	97.321	94.1004	96.5678	96.9496	98.106	90.4568	110.396	108.045	352.135	99.9928	-0.546741	0.243577				lpg0223	-	transcriptional regulator, LysR family	-0.10485	0.000330535	-0.454482	0.243463	1.43608
lpg0216	-	2430.97	1181.91	1108.14	1409.48	1327.28	1291.37	1432.84	1372.87	1394.15	2431.97	1315.75	-0.266782	0.0445074				lpg0226	-	multidrug efflux protein, outer membrane component	-0.201525	0.00888907	-0.454482	0.243463	1.03899
lpg0219	-	995.646	357.462	339.715	410.778	473.351	363.343	357.883	418.869	439.858	996.646	396.157	-0.400673	0.317179				lpg0227	-	hypothetical protein	-0.583789	0.145336	-0.454482	0.243463	-0.531113
lpg0221	-	1436.06	482.369	494.027	379.216	455.127	353.92	445.353	429.683	500.237	1437.06	443.491	-0.510591	0.333663				lpg0228	-	amino acid permease family protein	-0.667161	0.0316467	-0.454482	0.243463	-0.873557
lpg0223	-	590.092	517.916	520.903	484.947	435.035	441.896	409.424	441.491	454.841	591.092	464.307	-0.10485	0.000330535				lpg0233	mdlC	benzoylformate decarboxylase	-0.298937	0.080755	-0.454482	0.243463	0.638884
lpg0226	-	139.535	106.129	87.569	85.7631	79.3042	81.2697	75.5995	92.607	90.6439	140.535	88.3607	-0.201525	0.00888907				lpg0236_ig	ig	-	-0.402325	0.318364	-0.454482	0.243463	0.214231
lpg0227	-	1300.7	433.869	367.707	284.865	332.711	345.231	312.535	318.211	312.132	1301.7	339.408	-0.583789	0.145336				lpg0238	gbsA	glycine betaine aldehyde dehydrogenase	-0.812998	6.66583e-05	-0.454482	0.243463	-1.47257
lpg0227_ig	ig	1.37486	0	0	0	0	0	0	0	1.13966	2.37486	1.14246	-0.317798	0.143841				lpg0239	gabT	4-aminobutyrate aminotransferase	-0.526534	0.301637	-0.454482	0.243463	-0.295947
lpg0228	-	2840.11	699.405	649.544	566.108	512.884	552.044	590.07	670.016	643.152	2841.11	611.403	-0.667161	0.0316467				lpg0241	-	glutaminase	-0.518941	0.315951	-0.454482	0.243463	-0.264757
lpg0233	mdlC	561.759	283.999	308.96	256.631	299.062	247.803	279.055	284.691	293.71	562.759	282.739	-0.298937	0.080755				lpg0249	-	stearoyl CoA 9-desaturase	-0.401985	0.317179	-0.454482	0.243463	0.215625
lpg0236_ig	ig	218.243	79.7504	85.5957	87.8209	68.8485	87.118	89.5877	97.3558	90.4527	219.243	86.8162	-0.402325	0.318364				lpg0250	-	ATP-dependent RNA helicase, DEAD box family	-0.232565	0.0235603	-0.454482	0.243463	0.911504
lpg0238	gbsA	82.5758	21.9731	20.6216	11.5485	7.71659	11.9089	6.56568	8.4255	6.08264	83.5758	12.8553	-0.812998	6.66583e-05				lpg0252	-	membrane protein	-0.594513	0.127558	-0.454482	0.243463	-0.575162
lpg0239	gabT	908.971	267.497	271.431	262.422	243.948	285.642	261.027	280.356	285.301	909.971	270.703	-0.526534	0.301637				lpg0259	-	hypothetical protein	-0.159399	0.00238833	-0.454482	0.243463	1.21202
lpg0241	-	2132.87	719.309	635.363	576.939	678.53	671.262	599.295	613.695	665.545	2133.87	645.992	-0.518941	0.315951				lpg0261_ig	ig	-	-0.516382	0.315951	-0.454482	0.243463	-0.254247
lpg0245	-	2.87044	1.14806	1.62554	0	0	0	5.89702	2.10281	0	3.87044	2.34668	-0.217306	0.13086				lpg0265	-	multicopper oxidase	-0.458231	0.467551	-0.454482	0.243463	-0.0153969
lpg0249	-	3311.52	1360.69	1206.66	1397.33	1405.67	1405.66	1200.15	1187.93	1329.68	3312.52	1312.72	-0.401985	0.317179				lpg0269	-	hypothetical protein	-0.496966	0.386303	-0.454482	0.243463	-0.174498
lpg0250	-	148.262	97.0901	108.104	75.1127	112.396	68.6226	65.7991	78.2034	85.6665	149.262	87.3743	-0.232565	0.0235603				lpg0270	-	nicotinate phosphoribosyltransferase	-0.277937	0.0596952	-0.454482	0.243463	0.725142
lpg0252	-	345.897	82.3187	89.1658	70.7091	97.4809	78.5956	83.5759	101.079	95.0324	346.897	88.2446	-0.594513	0.127558				lpg0274	-	transcriptional regulator, LysR family	-0.640875	0.0564388	-0.454482	0.243463	-0.765588
lpg0259	-	985.888	596.172	531.879	736.53	837.978	640.779	712.905	706.689	698.714	986.888	683.706	-0.159399	0.00238833				lpg0275	-	SdbA	-0.507813	0.349664	-0.454482	0.243463	-0.219052
lpg0261_ig	ig	802.225	305.091	275.059	215.712	218.686	222.058	220.402	225.4	266.384	803.225	244.599	-0.516382	0.315951				lpg0276	legG2	Ras GEF	-0.607508	0.104322	-0.454482	0.243463	-0.628536
lpg0265	-	917.14	382.371	342.614	273.291	314.452	283.485	309.455	329.617	313.937	918.14	319.653	-0.458231	0.467551				lpg0278	fixL	sensor histidine kinase	-0.445087	0.467551	-0.454482	0.243463	0.0385896
lpg0269	-	222.753	78.5314	70.9819	71.3735	58.9327	72.69	69.8968	68.9657	70.6521	223.753	71.253	-0.496966	0.386303				lpg0280	-	transcriptional regulator, LysR family	-0.120238	0.000618653	-0.454482	0.243463	1.37287
lpg0270	-	105.48	62.0941	57.5426	48.7131	64.9598	38.148	55.0456	48.5072	66.1719	106.48	56.1478	-0.277937	0.0596952				lpg0281	-	amino acid transporter	-0.655693	6.67796e-05	-0.454482	0.243463	-0.826451
lpg0274	-	1698.14	407.229	344.11	397.909	394.871	382.209	361.917	413.568	397.923	1699.14	388.467	-0.640875	0.0564388				lpg0365_ig	ig	-	-0.489103	0.401482	-0.454482	0.243463	-0.1422
lpg0274_ig	ig	3.68378	0	0	0	0	0	0	0	0	4.68378	1	-0.670596	0.0309126				lpg0373	-	components of sensory transduction system	-0.482767	0.424015	-0.454482	0.243463	-0.116177
lpg0275	-	2680.36	842.214	714.851	783.607	844.079	876.434	881.402	805.748	906.086	2681.36	832.803	-0.507813	0.349664				lpg0376	sdhA	SdhA, GRIP coiled-coil protein GCC185	-0.460191	0.430499	-0.454482	0.243463	-0.0234498
lpg0276	legG2	838.656	238.692	218.024	181.741	201.045	197.004	202.998	198.262	212.612	839.656	207.297	-0.607508	0.104322				lpg0379	-	ribosomal protein S6 modification protein	-0.623718	0.0710033	-0.454482	0.243463	-0.695117
lpg0278	fixL	1438.09	748.857	734.524	319.947	483.054	497.015	457.549	421.009	461.375	1439.09	516.416	-0.445087	0.467551				lpg0380	-	hypothetical protein	-0.519032	0.313851	-0.454482	0.243463	-0.26513
lpg0280	-	5423.51	4435.59	4069.62	3739.34	3138.92	4090.2	4514.9	4752.16	4152.5	5424.51	4112.66	-0.120238	0.000618653				lpg0382	osmY	osmotically inducible protein Y	-0.392848	0.296497	-0.454482	0.243463	0.253157
lpg0281	-	12.9063	6.91804	7.56072	0	0	0	0	2.10281	0	13.9063	3.0727	-0.655693	6.67796e-05				lpg0384	uvrA	excinuclease ABC A subunit	-0.799196	0.000528252	-0.454482	0.243463	-1.41587
lpg0365_ig	ig	231.026	90.8285	66.6422	72.3553	75.472	72.3209	62.6792	79.2811	74.3196	232.026	75.2374	-0.489103	0.401482				lpg0401	-	hypothetical protein	-0.319615	0.117116	-0.454482	0.243463	0.553955
lpg0373	-	940.799	328.813	307.19	284.671	306.334	281.381	311.471	320.167	330.998	941.799	309.878	-0.482767	0.424015				lpg0402_ig	ig	-	-0.412514	0.35786	-0.454482	0.243463	0.17238
lpg0376	sdhA	2113.65	1263.1	895.522	556.247	579.158	876.004	547.149	544.996	593.064	2114.65	732.906	-0.460191	0.430499				lpg0404	-	amino acid antiporter	-0.488164	0.404728	-0.454482	0.243463	-0.138343
lpg0379	-	544.712	150.79	149.581	86.6509	138.285	121.082	131.444	114.478	138.021	545.712	129.791	-0.623718	0.0710033				lpg0409_ig	ig	-	-0.454938	0.461587	-0.454482	0.243463	-0.00187211
lpg0380	-	959.677	358.687	313.501	260.107	297.813	307.654	265.043	249.226	266.109	960.677	290.767	-0.519032	0.313851				lpg0411	-	cytochrome c oxidase assembly protein	-0.75914	0.00217277	-0.454482	0.243463	-1.25135
lpg0382	osmY	2778.03	1025.06	1097.72	1091.86	1052.35	1106.54	1310.42	1138.9	1166.94	2779.03	1124.72	-0.392848	0.296497				lpg0416	zwf	glucose-6-phosphate-1-dehydrogenase	-0.444591	0.440113	-0.454482	0.243463	0.0406253
lpg0384	uvrA	366.258	73.0452	64.4218	54.5689	60.0519	43.452	53.2798	51.8173	57.8778	367.258	58.3143	-0.799196	0.000528252				lpg0418	edd	6-phosphogluconate dehydratase	-0.261042	0.0390179	-0.454482	0.243463	0.794537
lpg0400	ffh	3.03048	0	0	0	0	0	0	0	0	4.03048	1	-0.605357	0.110876				lpg0430	-	multidrug resistance efflux pump PmrA	-0.624561	0.0741056	-0.454482	0.243463	-0.698582
lpg0401	-	2051.7	1060.42	970.61	946.074	1041.43	1011.97	905.368	920.836	1002.13	2052.7	983.354	-0.319615	0.117116				lpg0439	-	hypothetical protein	-0.52292	0.301637	-0.454482	0.243463	-0.2811
lpg0402_ig	ig	616.239	276.41	253.028	218.449	193.416	217.227	214.216	276.407	252.828	617.239	238.748	-0.412514	0.35786				lpg0442	icmS	IcmS	-0.305634	0.0952818	-0.454482	0.243463	0.611377
lpg0404	-	139.154	45.66	52.0277	42.5295	41.8621	46.8514	45.2223	36.7706	45.4381	140.154	45.5452	-0.488164	0.404728				lpg0449	icmL	IcmL (DotI)	-0.257409	0.0376177	-0.454482	0.243463	0.809459
lpg0409_ig	ig	737.022	279.052	262.071	235.111	304.675	221.733	264.939	230.746	264.87	738.022	258.9	-0.454938	0.461587				lpg0451	icmE	IcmE (DotG)	0.00476481	2.56096e-06	-0.454482	0.243463	1.88631
lpg0411	-	45.9685	7.50691	8.62066	6.03953	8.25226	6.88366	5.4686	7.91406	6.74138	46.9685	8.17838	-0.75914	0.00217277				lpg0453	icmC	IcmC (DotE)	-0.288157	0.0685855	-0.454482	0.243463	0.683162
lpg0415	-	1.5218	0	0	0	0	0	0	0	0	2.5218	1	-0.40171	0.314967				lpg0455	icmJ	IcmJ (DotN)	-0.170277	0.00320317	-0.454482	0.243463	1.16734
lpg0416	zwf	556.456	209.395	210.346	180.561	180.63	218.101	193.272	179.378	222.488	557.456	200.272	-0.444591	0.440113				lpg0456	icmB	IcmB (DotO)	-0.389779	0.290595	-0.454482	0.243463	0.26576
lpg0418	edd	299.137	163.448	163.747	160.27	176.189	142.381	158.879	164.699	178.725	300.137	164.542	-0.261042	0.0390179				lpg0457	tphA	TphA (ProP)	-0.561362	0.183344	-0.454482	0.243463	-0.439
lpg0430	-	440.283	121.948	114.2	88.4955	107.989	99.1432	95.7708	95.2377	107.219	441.283	104.75	-0.624561	0.0741056				lpg0460	purH	phosphoribosylamineimidazolecarboxamide formyltransferase	-0.442599	0.436598	-0.454482	0.243463	0.04881
lpg0439	-	1110.15	435.084	364.396	284.443	322.251	352.894	299.934	293.168	306.346	1111.15	333.315	-0.52292	0.301637				lpg0466	-	oxaloacetate decarboxylase alpha subunit	-0.208468	0.0159188	-0.454482	0.243463	1.01048
lpg0442	icmS	221.21	134.71	117.669	103.52	111.324	112.399	104.673	97.1989	89.9718	222.21	109.933	-0.305634	0.0952818				lpg0467	-	zinc metalloprotease	0.00542552	1.88321e-06	-0.454482	0.243463	1.88902
lpg0449	icmL	280.686	147.812	132.412	167.248	170.144	134.935	143.317	166.162	175.764	281.686	155.724	-0.257409	0.0376177				lpg0476	-	sigma-54 modulation protein	-0.475488	0.433533	-0.454482	0.243463	-0.0862777
lpg0451	icmE	294.579	242.092	219.055	316.044	329.375	267.769	335.173	303.515	369.692	295.579	298.839	0.00476481	2.56096e-06				lpg0477	-	RNA polymerase signma-54 factor RpoN	-0.310704	0.101917	-0.454482	0.243463	0.590554
lpg0453	icmC	5177.29	2538.58	2279.35	2577.76	2337.97	2464.21	2991.61	2924.17	3214.66	5178.29	2667.04	-0.288157	0.0685855				lpg0482	-	endo-1,4 beta-glucanase	-0.400609	0.376874	-0.454482	0.243463	0.221279
lpg0455	icmJ	10939.9	8297.4	6496.82	7384.88	7071.88	7032.57	7663.8	7370.06	7812.46	10940.9	7392.23	-0.170277	0.00320317				lpg0497	-	adenosine deaminase	-0.736903	0.00443064	-0.454482	0.243463	-1.16002
lpg0456	icmB	4588.59	2132.77	1751.91	1687.32	2008.68	1730.75	1902.03	1687.65	2056.15	4589.59	1870.66	-0.389779	0.290595				lpg0501	pgm	phosphoglycerate mutase, 2,3-bisphosphoglycerate independent	-0.885662	1.50487e-05	-0.454482	0.243463	-1.77102
lpg0457	tphA	80.5815	26.3526	18.0248	15.3318	20.3759	26.861	25.5941	15.7853	22.8668	81.5815	22.399	-0.561362	0.183344				lpg0502	-	phosphatidylcholine hydrolyzing phospholipase	-0.575065	0.169278	-0.454482	0.243463	-0.495282
lpg0460	purH	1289.1	494.693	505.073	389.715	477.341	433.396	505.587	499.023	412.062	1290.1	465.611	-0.442599	0.436598				lpg0505	yaeL	membrane associated zinc metalloprotease	-0.632855	0.0643325	-0.454482	0.243463	-0.732646
lpg0466	-	2876.18	2664.2	2591.18	1329.83	1482.86	1931.08	1447.32	1350.21	1437.91	2877.18	1780.32	-0.208468	0.0159188				lpg0515	legD2	phytanoyl-CoA dioxygenase	-0.134431	0.00102782	-0.454482	0.243463	1.31458
lpg0467	-	652.183	691.995	602.307	636.492	720.113	686.48	701.165	624.933	619.672	653.183	661.395	0.00542552	1.88321e-06				lpg0515_ig	ig	-	-0.480075	0.425046	-0.454482	0.243463	-0.105119
lpg0467_ig	ig	1.9626	0	0	0	0	0	0	0	0	2.9626	1	-0.471674	0.450163				lpg0516	-	hypothetical protein	-0.0691489	6.66583e-05	-0.454482	0.243463	1.58272
lpg0476	-	181.539	63.2537	58.4279	57.1573	53.4153	52.9968	72.9141	51.7745	70.6654	182.539	61.0756	-0.475488	0.433533				lpg0518	-	hypothetical protein	-0.485383	0.407974	-0.454482	0.243463	-0.126922
lpg0477	-	1653.74	880.229	816.202	800.634	702.259	756.144	864.439	905.843	739.39	1654.74	809.142	-0.310704	0.101917				lpg0519	-	hypothetical protein	-0.45602	0.467551	-0.454482	0.243463	-0.00631481
lpg0482	-	30.992	19.3751	13.9756	11.6278	11.0001	5.07693	10.1599	9.74689	12.7848	31.992	12.7184	-0.400609	0.376874				lpg0519_ig	ig	-	-0.524509	0.301692	-0.454482	0.243463	-0.287629
lpg0497	-	1390.01	338.835	268.992	219.466	229.73	209.682	237.29	264.386	263.09	1391.01	254.934	-0.736903	0.00443064				lpg0525_ig	ig	-	-0.281455	0.0577355	-0.454482	0.243463	0.710692
lpg0501	pgm	6.68531	0	0	0	0	0	0	0	0	7.68531	1	-0.885662	1.50487e-05				lpg0527	-	signal transduction protein	-0.461255	0.46231	-0.454482	0.243463	-0.0278167
lpg0502	-	720.65	214.588	206.761	157.306	188.451	209.21	193.922	173.012	184.609	721.65	191.982	-0.575065	0.169278				lpg0540	-	major facilitator family transporter	-0.555434	0.216167	-0.454482	0.243463	-0.41465
lpg0505	yaeL	194.93	41.914	50.0105	38.414	47.937	42.7913	43.8972	51.4606	40.6127	195.93	45.6297	-0.632855	0.0643325				lpg0540_ig	ig	-	-0.402638	0.317298	-0.454482	0.243463	0.212946
lpg0515	legD2	317.406	245.089	220.897	216.501	281.05	198.873	226.552	202.383	269.782	318.406	233.641	-0.134431	0.00102782				lpg0557	mutM	formamidopyrimidine DNA glycosylase	-0.49017	0.367146	-0.454482	0.243463	-0.146584
lpg0515_ig	ig	2689.56	895.538	885.925	793.404	748.658	1022.37	1055.11	913.796	803.405	2690.56	890.776	-0.480075	0.425046				lpg0562	-	hypothetical protein	-0.368513	0.231906	-0.454482	0.243463	0.353109
lpg0516	-	1130.58	950.054	952.194	971.259	981.585	962.491	945.192	958.509	990.845	1131.58	965.016	-0.0691489	6.66583e-05				lpg0599	-	poly-beta-hydroxybutyrate polymerase	-0.915363	2.84767e-06	-0.454482	0.243463	-1.89302
lpg0518	-	1633.66	675.718	541.347	448.917	490.205	538.358	484.494	519.448	570.458	1634.66	534.618	-0.485383	0.407974				lpg0609	alaS	alanyl tRNA synthetase	-0.404727	0.336589	-0.454482	0.243463	0.204366
lpg0519	-	868.872	303.508	304.054	268.012	402.865	234.91	290.237	269.096	354.47	869.872	304.394	-0.45602	0.467551				lpg0612	-	alcohol dehydrogenase (NADP-dependent, zinc-type)	-0.570831	0.180203	-0.454482	0.243463	-0.477891
lpg0519_ig	ig	403.806	129.947	140.497	106.599	125.055	111.122	106.313	111.324	129.037	404.806	120.987	-0.524509	0.301692				lpg0614_ig	ig	-	-0.12513	0.000668232	-0.454482	0.243463	1.35278
lpg0525_ig	ig	4033.96	2088.03	1891.83	2097.7	2023.48	2201.07	2185.98	2190.34	2197.56	4034.96	2110.5	-0.281455	0.0577355				lpg0620	-	hypothetical protein	-0.553071	0.223842	-0.454482	0.243463	-0.404942
lpg0527	-	570.944	236.47	231.999	159.894	183.374	189.867	177.318	178.458	216.557	571.944	197.742	-0.461255	0.46231				lpg0622	-	transmembrane protein	-0.484071	0.416263	-0.454482	0.243463	-0.121532
lpg0531	sdhB	2.46896	0	0	0	0	0	0	0	2.61395	3.46896	1.32674	-0.417412	0.450998				lpg0626	-	DNA uptake/competence protein ComA	-0.522797	0.301637	-0.454482	0.243463	-0.280595
lpg0537	-	2.73661	0	0	0	0	0	0	0	0	3.73661	1	-0.572478	0.178515				lpg0630	-	type IV fimbrial biogenesis PilW related protein, transmembrane)	-0.384392	0.278174	-0.454482	0.243463	0.287889
lpg0538	-	2.73661	0	0	0	0	0	0	0	0	3.73661	1	-0.572478	0.178515				lpg0635	-	melitin resistance protein	0.276247	1.97902e-14	-0.454482	0.243463	3.00139
lpg0540	-	375.73	115.678	95.638	101.065	112.352	85.7966	101.405	111.193	107.725	376.73	104.857	-0.555434	0.216167				lpg0635_ig	ig	-	-0.0281598	1.06592e-05	-0.454482	0.243463	1.75107
lpg0540_ig	ig	1234.67	487.501	462.809	476.216	528.692	431.759	490.749	484.784	541.096	1235.67	488.951	-0.402638	0.317298				lpg0643	-	ribonuclease BN	-0.142442	0.00126331	-0.454482	0.243463	1.28167
lpg0557	mutM	3645.49	1801.36	1509.04	894.812	914.298	1338.94	1074.27	954.409	941.015	3646.49	1179.52	-0.49017	0.367146				lpg0648_ig	ig	-	-0.364921	0.221014	-0.454482	0.243463	0.367861
lpg0561	phaB	2.6159	0	0	0	0	0	0	0	0	3.6159	1	-0.558216	0.215215				lpg0666	-	hypothetical protein	-0.619204	0.0739415	-0.454482	0.243463	-0.676579
lpg0562	-	306.013	158.953	128.988	123.676	126.079	108.254	115.593	146.611	135.164	307.013	131.415	-0.368513	0.231906				lpg0667	-	hypothetical protein	-0.554221	0.221014	-0.454482	0.243463	-0.409668
lpg0565_ig	ig	4.00387	0	0	0	0	0	0	0	0	5.00387	1	-0.699306	0.0151521				lpg0670_ig	ig	-	-0.326125	0.132458	-0.454482	0.243463	0.527212
lpg0568	tyrS	4.27152	1.14806	0.812768	0	0	1.47639	0	1.02287	0.982857	5.27152	1.68037	-0.496531	0.311123				lpg0672	-	acetoacetate decarboxylase ADC	-0.296914	0.17928	-0.454482	0.243463	0.647196
lpg0597	aas	3.22986	0	0.812768	0	2.21218	0	0	0	1.42458	4.22986	1.55619	-0.434263	0.425046				lpg0676	-	hypothetical protein	-0.462532	0.460293	-0.454482	0.243463	-0.0330659
lpg0599	-	266.927	27.6606	26.0938	30.0786	41.8535	29.1015	32.6111	32.4091	32.6533	267.927	32.5577	-0.915363	2.84767e-06				lpg0679	-	adenylyl transferase	-0.677846	0.0241256	-0.454482	0.243463	-0.917446
lpg0609	alaS	914.698	437.521	362.51	320.889	304.688	456.381	379.575	301.199	314.039	915.698	360.6	-0.404727	0.336589				lpg0682	-	ABC transporter ATP-binding protein	0.547524	1.39409e-26	-0.454482	0.243463	4.11564
lpg0612	-	1509.17	468.249	394.627	395.634	392.084	400.173	409.9	372.013	404.844	1510.17	405.691	-0.570831	0.180203				lpg0689_ig	ig	-	-0.59238	0.13207	-0.454482	0.243463	-0.566402
lpg0614_ig	ig	14171.6	9760.85	10791.3	10657.3	11057.5	10305.8	12105.6	10212	10099.4	14172.6	10624.7	-0.12513	0.000668232				lpg0690	-	hypothetical protein	-0.14022	0.00115121	-0.454482	0.243463	1.2908
lpg0620	-	367.631	116.983	99.1209	101.423	97.4896	102.076	109.525	91.5007	99.1808	368.631	103.162	-0.553071	0.223842				lpg0693	-	LigA, interaptin	-0.634262	0.0301022	-0.454482	0.243463	-0.738427
lpg0622	-	4138.82	1266.53	1417.67	1326.1	1115.68	1412.03	1511.7	1399.75	1406.81	4139.82	1358.03	-0.484071	0.416263				lpg0695	legA8	ankyrin repeat-containing protein	-0.586038	0.143841	-0.454482	0.243463	-0.540352
lpg0626	-	176.158	60.3159	43.9887	59.5325	47.4013	44.5463	62.7251	46.0489	52.6996	177.158	53.1573	-0.522797	0.301637				lpg0698	-	hypothetical protein	-0.445093	0.439522	-0.454482	0.243463	0.0385635
lpg0628	-	2.10954	0	0	0	0	0	0	0	0	3.10954	1	-0.492696	0.39973				lpg0707	-	(outer) membrane protein	-0.158166	0.00217277	-0.454482	0.243463	1.21709
lpg0630	-	3072.5	1002.88	1038.76	1369.01	1281.9	1237.06	1472.47	1354.67	1382.11	3073.5	1268.36	-0.384392	0.278174				lpg0710_ig	ig	-	-0.414081	0.357513	-0.454482	0.243463	0.165943
lpg0635	-	3209.36	5551.58	6451.3	5980.6	6715.88	5865.65	7266.05	5463.68	5213.89	3210.36	6064.58	0.276247	1.97902e-14				lpg0713	-	oligopeptide transporter	-0.524445	0.0505071	-0.454482	0.243463	-0.287367
lpg0635_ig	ig	390.842	387.89	389.173	312.251	394.57	402.301	360.758	315.58	367.408	391.842	367.241	-0.0281598	1.06592e-05				lpg0731	-	hypothetical protein	-0.446471	0.444249	-0.454482	0.243463	0.0329051
lpg0643	-	504.914	376.504	345.038	354.577	423.594	365.947	354.326	328.864	358.726	505.914	364.447	-0.142442	0.00126331				lpg0766	-	hypothetical protein	-0.688619	0.00210603	-0.454482	0.243463	-0.961692
lpg0648_ig	ig	424.381	192.443	158.305	209.539	195.515	156.342	188.69	171.196	188.716	425.381	183.593	-0.364921	0.221014				lpg0789	-	alginate O-acetyltransferase AlgI	-0.33534	0.150694	-0.454482	0.243463	0.489364
lpg0652	-	1.69495	0	1.42234	0	7.7079	1.84549	1.40005	3.93563	3.96012	2.69495	3.53394	0.117708	1.32569e-06				lpg0790	sda-2	L-serine dehydratase (iron, sulfur-dependent)	-0.781817	0.00102782	-0.454482	0.243463	-1.34449
lpg0658	-	1.5218	0	0	0	0	0	0	0	0	2.5218	1	-0.40171	0.314967				lpg0804	-	choloylglycine hydrolase	-0.00996288	4.50482e-06	-0.454482	0.243463	1.82582
lpg0662	-	3.36096	0	0	0	0	0	0	0	0	4.36096	1	-0.639582	0.0583983				lpg0805	-	phosphoenolpyruvate synthase	-0.491152	0.399731	-0.454482	0.243463	-0.150617
lpg0666	-	148.994	41.9553	38.9369	22.4722	32.4908	28.5903	35.6683	39.1577	41.1042	149.994	36.0469	-0.619204	0.0739415				lpg0809	dapE	succinyl-diaminopimelate desuccinylase	-0.651777	0.0448871	-0.454482	0.243463	-0.810367
lpg0667	-	2758.05	859.894	798.559	702.529	712.897	713.637	735.955	819.193	810.019	2759.05	770.085	-0.554221	0.221014				lpg0815	-	hypothetical protein	-0.434416	0.420682	-0.454482	0.243463	0.0824191
lpg0670_ig	ig	269.74	112.45	110.398	134.05	116.759	136.579	118.107	148.033	137.778	270.74	127.769	-0.326125	0.132458				lpg0818	cl	ATP binding protease component ClpA	-0.519396	0.136873	-0.454482	0.243463	-0.266625
lpg0672	-	9.31704	4.62192	1.42234	1.64621	2.19481	9.40275	7.16548	2.88423	4.32344	10.317	5.20765	-0.296914	0.17928				lpg0827	tolC	agglutination protein	-0.26199	0.0471181	-0.454482	0.243463	0.79064
lpg0676	-	979.584	374.171	314.07	346.157	279.87	328.076	278.635	401.657	373.585	980.584	338.028	-0.462532	0.460293				lpg0829	-	two component histidine kinase, GGDEF domain protein/EAL domain protein	-0.818695	0.000240271	-0.454482	0.243463	-1.49597
lpg0679	-	449.351	123.484	82.1428	92.1598	90.8878	90.6207	92.2791	86.484	90.4163	450.351	94.5593	-0.677846	0.0241256				lpg0832	-	oxidoreductase dehydrogenase, short chain	-0.568176	0.186932	-0.454482	0.243463	-0.466985
lpg0682	-	50384.8	166741	174028	172754	172416	185032	181842	184391	184861	50385.8	177759	0.547524	1.39409e-26				lpg0841	-	toluene tolerance ABC transporter, ATP binding protein Ttg2A	-0.407472	0.333266	-0.454482	0.243463	0.193089
lpg0683	-	1.69495	0	0	0	0	0	0	0	0	2.69495	1	-0.430551	0.400098				lpg0843	-	toluene tolerance protein Ttg2C	0.0125578	1.42544e-06	-0.454482	0.243463	1.91832
lpg0689_ig	ig	524.283	119.685	126.333	126.726	142.722	124.954	129.325	132.605	163.894	525.283	134.28	-0.59238	0.13207				lpg0848	-	hypothetical TIGR00486	-0.542665	0.254031	-0.454482	0.243463	-0.362201
lpg0690	-	2572.91	2073.84	1923.52	1753.29	1867.48	1804.69	1728.08	1836.87	1913.73	2573.91	1863.69	-0.14022	0.00115121				lpg0850	-	ABC transporter, permease protein	-0.710211	0.0104451	-0.454482	0.243463	-1.05038
lpg0693	-	26.4687	10.5635	7.99643	4.06113	5.51309	1.42472	4.62857	4.48987	4.33395	27.4687	6.3764	-0.634262	0.0301022				lpg0851	-	membrane fusion protein	-0.070564	7.57245e-05	-0.454482	0.243463	1.5769
lpg0695	legA8	1425.32	455.259	378.053	312.717	354.245	378.71	341.002	359.423	372.429	1426.32	369.98	-0.586038	0.143841				lpg0855	-	signal peptide peptidase SppA (protease IV)	-0.490891	0.397455	-0.454482	0.243463	-0.149547
lpg0698	-	177.601	65.7247	58.2247	60.7672	62.2684	61.1502	70.7138	64.1214	61.749	178.601	64.0899	-0.445093	0.439522				lpg0867	recQ	ATP-dependent DNA helicase RecQ	-0.619916	0.0837716	-0.454482	0.243463	-0.679502
lpg0702	tdh	4.39223	0	0	0	0	0	0	0	0	5.39223	1	-0.731769	0.00605732				lpg0868	-	acyl CoA dehydrogenase, short chain specific	-0.323396	0.127558	-0.454482	0.243463	0.538422
lpg0706	-	4.93792	0	0	0	0	0	0	0	0	5.93792	1	-0.773634	0.00151841				lpg0874	pntB	NAD(P) transhydrogenase	-0.628789	0.0701638	-0.454482	0.243463	-0.715947
lpg0707	-	2219.86	1454.71	1430.39	1829.38	1566.44	1364.93	1413.23	1621.09	1655.55	2220.86	1542.97	-0.158166	0.00217277				lpg0894	-	cytokinin oxidase	-0.712651	0.00891056	-0.454482	0.243463	-1.0604
lpg0710_ig	ig	408.918	152.84	128.988	165.512	165.759	153.046	155.29	160.694	173.751	409.918	157.985	-0.414081	0.357513				lpg0900	-	hypothetical protein	-0.653079	0.0397694	-0.454482	0.243463	-0.815716
lpg0713	-	19.4605	13.1614	12.0596	1.64621	0	3.99548	3.42285	3.66565	2.97726	20.4605	6.11606	-0.524445	0.0505071				lpg0901_ig	ig	-	-0.520854	0.312488	-0.454482	0.243463	-0.272614
lpg0714	-	3.37679	0	0	0	0	0	0	0	0	4.37679	1	-0.641156	0.0568877				lpg0907	-	negative regulator of flagellin synthesis	-0.772423	0.00131815	-0.454482	0.243463	-1.30591
lpg0731	-	1865.51	711.989	637.959	681.415	631.163	606.91	649.32	689.446	725.126	1866.51	667.666	-0.446471	0.444249				lpg0924	ald	alanine dehydrogenase	0.0188878	1.12979e-06	-0.454482	0.243463	1.94432
lpg0766	-	10.1435	0	1.62554	0	0	2.13707	4.43425	1.07994	0.982857	11.1435	2.28246	-0.688619	0.00210603				lpg0927	pilM	type IV pilus biogenesis protein PilM	-0.526654	0.264617	-0.454482	0.243463	-0.296439
lpg0789	-	106.575	54.4156	53.1743	42.9161	44.0656	48.7947	46.2398	43.7606	56.2467	107.575	49.7017	-0.33534	0.150694				lpg0928	pilN	type IV pilus biogenesis protein PilN	-0.46515	0.456694	-0.454482	0.243463	-0.0438169
lpg0790	sda-2	686.776	140.696	112.705	120.245	115.623	95.3415	98.1823	117.202	101.332	687.776	113.666	-0.781817	0.00102782				lpg0931	pilQ	type IV pilus biogenesis protein PilQ	-0.0910034	0.000180513	-0.454482	0.243463	1.49295
lpg0804	-	4564.62	5715.88	4934.93	3866.5	3823.61	3910.9	4350.5	4269.12	4817.19	4565.62	4462.08	-0.00996288	4.50482e-06				lpg0935	-	universal stress protein A (UspA)	-0.0100015	4.50482e-06	-0.454482	0.243463	1.82566
lpg0805	-	2053.37	722.001	637.713	588.166	730.321	632.985	684.41	616.918	683.655	2054.37	663.021	-0.491152	0.399731				lpg0939_ig	ig	-	-0.672306	0.0277983	-0.454482	0.243463	-0.894688
lpg0809	dapE	1052.64	242.707	203.133	220.929	246.239	203.472	240.736	246.981	267.137	1053.64	234.917	-0.651777	0.0448871				lpg0941	-	hypothetical protein	-0.55927	0.211607	-0.454482	0.243463	-0.430404
lpg0815	-	78.3878	30.3444	30.4481	27.7034	34.7029	21.3892	27.7026	28.6019	24.6834	79.3878	29.197	-0.434416	0.420682				lpg0944	-	hypothetical protein	-0.77912	8.61774e-05	-0.454482	0.243463	-1.33341
lpg0818	cl	9.07834	3.44418	4.62944	2.25618	0	0	1.82847	1.07994	3.14458	10.0783	3.04785	-0.519396	0.136873				lpg0951	tldD	TldD protein	-0.631947	0.0662701	-0.454482	0.243463	-0.728918
lpg0827	tolC	3883.52	3171.12	2508.49	1840.6	1793.33	2285.97	1721.09	1794.83	1876.13	3884.52	2124.94	-0.26199	0.0471181				lpg0954	mfd	transcription repair coupling factor	-0.632431	0.0633104	-0.454482	0.243463	-0.730908
lpg0828	-	2.30891	3.8615	4.51352	2.70742	8.29569	3.62638	12.0679	0	6.57407	3.30891	6.20581	0.273113	2.94879e-11				lpg0958	lig	DNA ligase	-0.970223	8.34385e-08	-0.454482	0.243463	-2.11835
lpg0829	-	268.583	52.2053	35.2514	36.9809	34.7116	40.3497	33.3884	49.7562	36.7626	269.583	40.9258	-0.818695	0.000240271				lpg0961	-	peptide ABC transporter, permease protein	-0.647922	0.0455567	-0.454482	0.243463	-0.794535
lpg0832	-	460.116	124.017	128.408	120.087	118.427	113.389	133.462	122.757	128.519	461.116	124.633	-0.568176	0.186932				lpg0969	-	hypothetical protein	-0.387261	0.313132	-0.454482	0.243463	0.276106
lpg0838	-	1.32242	0	0	0	2.21218	1.84549	0	0	0.982857	2.32242	1.63007	-0.153736	0.0104351				lpg0971	-	ecto-ATP diphosphohydrolase II	-0.556275	0.216167	-0.454482	0.243463	-0.418105
lpg0841	-	1457.14	582.925	573.15	578.272	524.585	666.704	527.042	547.194	556.893	1458.14	570.596	-0.407472	0.333266				lpg0973_ig	ig	-	-0.192261	0.00631311	-0.454482	0.243463	1.07705
lpg0843	-	3400.84	3367.97	3408.59	3266.22	3258.26	3197.16	3649.48	4041.41	3816.01	3401.84	3501.64	0.0125578	1.42544e-06				lpg0974	-	hypothetical protein	-0.523482	0.304082	-0.454482	0.243463	-0.283411
lpg0848	-	735.69	216.295	203.278	210.68	214.893	184.99	197.838	218.819	234.52	736.69	211.164	-0.542665	0.254031				lpg0979	aacA4	aminoglycoside N(6')acetyltransferase	-0.588019	0.114232	-0.454482	0.243463	-0.548488
lpg0850	-	325.417	82.7509	60.7203	57.7922	60.0996	64.1417	55.0853	59.4767	60.8551	326.417	63.6152	-0.710211	0.0104451				lpg0983	-	conjugative coupling factor TraD	-0.216067	0.0125228	-0.454482	0.243463	0.979266
lpg0851	-	104.088	82.6057	80.7204	88.7586	100.194	81.1922	78.9534	87.182	107.02	105.088	89.3283	-0.070564	7.57245e-05				lpg0993	-	hypothetical protein	-0.681624	0.0225379	-0.454482	0.243463	-0.93296
lpg0855	-	862.169	291.968	271.284	278.448	289.612	209.365	258.072	322.299	300.898	863.169	278.743	-0.490891	0.397455				lpg0995	-	hypothetical protein	-0.517807	0.314967	-0.454482	0.243463	-0.260099
lpg0867	recQ	1779.95	399.394	385.225	438.362	447.28	409.449	427.157	439.841	463.713	1780.95	427.303	-0.619916	0.0837716				lpg1002	-	putative exported protein	-0.75855	0.000292421	-0.454482	0.243463	-1.24893
lpg0868	-	2958.07	1449.55	1437.99	1268.93	1493.24	1180.8	1467.48	1353.38	1582.77	2959.07	1405.27	-0.323396	0.127558				lpg1006_ig	ig	-	-0.208659	0.0113336	-0.454482	0.243463	1.00969
lpg0874	pntB	1442.27	328.354	315.013	355.777	320.984	315.824	311.969	375.845	382.47	1443.27	339.279	-0.628789	0.0701638				lpg1010	-	cadmium efflux ATPase	-0.187272	0.232889	-0.454482	0.243463	1.09754
lpg0894	-	309.484	70.8497	71.9971	44.5182	66.6797	46.7868	59.1998	53.6512	59.6867	310.484	60.1712	-0.712651	0.00891056				lpg1012	-	hypothetical protein	-0.668878	0.0315586	-0.454482	0.243463	-0.880609
lpg0900	-	1301.55	399.965	340.392	245.409	239.08	264.119	248.192	304.228	266.972	1302.55	289.544	-0.653079	0.0397694				lpg1024	-	copper efflux ATPase	-0.574027	0.167137	-0.454482	0.243463	-0.491018
lpg0901_ig	ig	1235.34	454.872	388.096	352.871	332.132	370.487	350.351	370.857	353.418	1236.34	372.635	-0.520854	0.312488				lpg1029	-	chemiosmotic efflux system protein A-like protein	-0.598709	0.112076	-0.454482	0.243463	-0.592397
lpg0907	-	422.157	78.0696	71.1404	71.5322	79.3694	53.043	54.1076	71.7808	84.6578	423.157	71.4626	-0.772423	0.00131815				lpg1032	-	hypothetical protein	-0.72247	4.45148e-08	-0.454482	0.243463	-1.10073
lpg0913_ig	ig	2.32202	4.33491	9.89777	6.1189	14.3141	3.32187	9.42851	9.83248	11.2608	3.32202	9.56367	0.459222	9.58787e-21				lpg1032_ig	ig	-	-0.442033	0.431232	-0.454482	0.243463	0.0511327
lpg0924	ald	1372.14	1402.98	1363.96	1544.82	1404.41	1232.26	1235.6	1553.44	1727.97	1373.14	1434.18	0.0188878	1.12979e-06				lpg1037	-	hypothetical protein	-0.676863	0.0227406	-0.454482	0.243463	-0.913406
lpg0927	pilM	213.126	70.7639	72.6067	34.0853	83.7547	51.98	59.4675	60.7289	68.0668	214.126	63.6817	-0.526654	0.264617				lpg1043	-	hypothetical protein	-0.652784	0.0432911	-0.454482	0.243463	-0.814503
lpg0928	pilN	56.7287	17.6976	16.2107	15.2774	20.3759	19.1617	21.5883	21.2838	18.6504	57.7287	19.7807	-0.46515	0.456694				lpg1059	phaB	acetoacetyl CoA reductase	-0.208442	0.0108795	-0.454482	0.243463	1.01059
lpg0931	pilQ	3910.59	3045.28	3475.36	3160.85	3054.52	2942.42	3328.6	3183.98	3177.95	3911.59	3172.12	-0.0910034	0.000180513				lpg1059_ig	ig	-	-0.571497	0.178515	-0.454482	0.243463	-0.480627
lpg0935	-	1950.76	1977.32	2166.38	1558.97	2048.5	1472.68	1920.2	2082.59	2023.98	1951.76	1907.33	-0.0100015	4.50482e-06				lpg1070	int	integrase, phage related	-0.325014	0.127831	-0.454482	0.243463	0.531778
lpg0939_ig	ig	683.817	143.138	147.724	124.346	138.855	166.127	167.484	118.568	150.845	684.817	145.636	-0.672306	0.0277983				lpg1075_ig	ig	-	-0.645523	0.0509732	-0.454482	0.243463	-0.784679
lpg0941	-	996.412	281.922	264.929	260.414	300.791	270.561	264.043	259.996	290.722	997.412	275.172	-0.55927	0.211607				lpg1089	-	methyltransferase	-0.76822	0.00162864	-0.454482	0.243463	-1.28865
lpg0944	-	9.50331	0	0	0	0	1.84549	0	1.27859	2.84915	10.5033	1.74665	-0.77912	8.61774e-05				lpg1090	-	hypothetical protein	-0.420121	0.385408	-0.454482	0.243463	0.141136
lpg0951	tldD	783.797	195.571	173.064	156.725	172.426	178.224	187.342	196.796	197.065	784.797	183.152	-0.631947	0.0662701				lpg1097	phbC	polyhydroxyalkanoic synthase	-0.801009	0.000516847	-0.454482	0.243463	-1.42332
lpg0954	mfd	986.278	251.12	245.467	214.512	180.121	227.587	199.667	255.715	259	987.278	230.148	-0.632431	0.0633104				lpg1100	-	proton transporter	-0.796427	0.000524145	-0.454482	0.243463	-1.4045
lpg0958	lig	9.59781	0	0	0	0	0	0	1.07994	0	10.5978	1.13499	-0.970223	8.34385e-08				lpg1101	-	hypothetical protein	-0.573285	0.169723	-0.454482	0.243463	-0.487969
lpg0961	-	1024.95	265.13	272.822	159.556	239.171	216.178	230.712	216.395	238.299	1025.95	230.783	-0.647922	0.0455567				lpg1102_ig	ig	-	-0.628775	0.067032	-0.454482	0.243463	-0.715888
lpg0969	-	19.0749	8.29703	9.41877	7.51229	10.4471	6.19714	6.65137	4.48987	4.82537	20.0749	8.22986	-0.387261	0.313132				lpg1105_ig	ig	-	-0.688985	0.019456	-0.454482	0.243463	-0.963196
lpg0971	-	1224.75	368.475	300.661	334.092	331.574	360.748	327.048	366.478	326.98	1225.75	340.507	-0.556275	0.216167				lpg1109	-	hypothetical protein	-0.567917	0.186921	-0.454482	0.243463	-0.465923
lpg0973_ig	ig	2014.06	1314.96	1351.65	1293.83	1160.81	1314.54	1254.14	1338.01	1318.28	2015.06	1294.28	-0.192261	0.00631311				lpg1109_ig	ig	-	-0.795375	0.000631832	-0.454482	0.243463	-1.40018
lpg0974	-	397.368	124.774	123.153	98.5667	137.1	114.496	116.21	104.445	128.01	398.368	119.344	-0.523482	0.304082				lpg1116	-	chitinase	-0.294342	0.0858217	-0.454482	0.243463	0.657761
lpg0979	aacA4	29.1949	11.1375	7.99643	4.76519	3.87132	5.81513	7.57708	5.78272	7.42881	30.1949	7.79677	-0.588019	0.114232				lpg1119	-	major acid phosphatase	-0.700529	0.0139638	-0.454482	0.243463	-1.01061
lpg0983	-	2579.51	1669.23	1592.51	1611.67	1610.05	1577.39	1443.98	1482.64	1556.96	2580.51	1569.06	-0.216067	0.0125228				lpg1122_ig	ig	-	-0.351689	0.192648	-0.454482	0.243463	0.422211
lpg0993	-	630.105	129.887	123.619	104.318	132.819	127.254	143.981	125.829	155.208	631.105	131.365	-0.681624	0.0225379				lpg1125	-	cystine/glutamine-binding periplasmic protein	-0.60032	0.117116	-0.454482	0.243463	-0.599015
lpg0995	-	1787.49	468.167	437.98	615.462	507.076	582.094	619.361	525.996	578.667	1788.49	542.85	-0.517807	0.314967				lpg1127	-	acyl CoA synthetase, long chain fatty acid:CoA ligase	-0.507153	0.354298	-0.454482	0.243463	-0.21634
lpg1002	-	8.46165	0	1.21915	0	0	0	0	1.07994	2.89886	9.46165	1.64974	-0.75855	0.000292421				lpg1130	cyaA4	adenylate cyclase	-0.0690654	6.66583e-05	-0.454482	0.243463	1.58306
lpg1006_ig	ig	1643.36	798.098	827.666	1077.76	1057.7	1061.43	1147.14	1022.24	1136.28	1644.36	1017.04	-0.208659	0.0113336				lpg1143	-	short chain type dehydrogenase/reductase	-0.823678	4.04895e-05	-0.454482	0.243463	-1.51643
lpg1010	-	756.43	465.909	208.124	767.892	1777.77	155.842	271.898	136.557	144.964	757.43	492.12	-0.187272	0.232889				lpg1146	-	thermostable carboxypeptidase 1	-0.721299	0.00748239	-0.454482	0.243463	-1.09592
lpg1012	-	1073.07	240.396	225.919	212.579	246.792	217.013	228.312	215.667	247.13	1074.07	230.226	-0.668878	0.0315586				lpg1154_ig	ig	-	-0.536909	0.264617	-0.454482	0.243463	-0.33856
lpg1024	-	55.9624	12.3301	12.1762	15.2377	14.8975	10.8662	17.2397	15.0324	15.7411	56.9624	15.1901	-0.574027	0.167137				lpg1159	-	permeases of drug/transporter	-0.628975	0.0710033	-0.454482	0.243463	-0.716712
lpg1029	-	587.406	114.717	131.558	163.985	163.621	118.925	134.461	161.333	189.328	588.406	148.241	-0.598709	0.112076				lpg1160	-	hypothetical protein	-0.417172	0.368582	-0.454482	0.243463	0.153248
lpg1032	-	26.8701	16.0464	10.5793	0	0	5.78929	1.82847	0	0	27.8701	5.28043	-0.72247	4.45148e-08				lpg1161	-	phosphoribosyltransferase	-0.657653	0.0390179	-0.454482	0.243463	-0.834501
lpg1032_ig	ig	911.44	318.969	313.863	293.854	347.635	343.916	346.293	311.741	353.646	912.44	329.74	-0.442033	0.431232				lpg1163	-	MFS transporter	-0.754842	0.0018704	-0.454482	0.243463	-1.2337
lpg1037	-	573.811	168.07	137.421	106.683	91.5017	112.916	109.188	124.451	109.495	574.811	120.966	-0.676863	0.0227406				lpg1164	argE	acetylornithine deacetylase	-0.571548	0.176574	-0.454482	0.243463	-0.480837
lpg1043	-	455.483	117.184	110.325	80.3336	106.831	109.232	91.4161	91.1879	97.8165	456.483	101.541	-0.652784	0.0432911				lpg1166	-	hypothetical protein	-0.245818	0.0353915	-0.454482	0.243463	0.857066
lpg1059	phaB	3288.9	2451.42	2191.44	1976.89	2094.62	1770.75	1881.99	1836.93	2074.58	3289.9	2035.83	-0.208442	0.0108795				lpg1168	-	sensory box protein	-0.392136	0.30781	-0.454482	0.243463	0.256081
lpg1059_ig	ig	1902.46	518.703	453.13	507.643	460.583	522.151	529.36	524.876	560.037	1903.46	510.56	-0.571497	0.178515				lpg1173	pilS	sensor protein PilS	-0.552262	0.223842	-0.454482	0.243463	-0.40162
lpg1070	int	1619.88	698.026	719.293	754.124	785.979	793.88	818.308	759.257	798.3	1620.88	766.896	-0.325014	0.127831				lpg1175_ig	ig	-	-0.0761588	0.00010946	-0.454482	0.243463	1.55392
lpg1073	-	1.5218	0	0	0	0	0	0	0	0	2.5218	1	-0.40171	0.314967				lpg1187	rdgC	exonuclease involved in removal of stalled replication fork	-0.248822	0.0310158	-0.454482	0.243463	0.844729
lpg1075_ig	ig	572.288	143.496	129.293	134.867	110.236	117.593	113.514	145.775	134.613	573.288	129.673	-0.645523	0.0509732				lpg1202	cydA-2	cytochrome D ubiquinol oxidase, subunit I	-0.507019	0.345041	-0.454482	0.243463	-0.21579
lpg1089	-	470.096	97.2732	81.6184	81.8313	74.4137	79.5478	69.8447	64.8325	85.2955	471.096	80.3321	-0.76822	0.00162864				lpg1203	cydB	cytochrome D ubiquinol oxidase, subunit II	-0.492968	0.397411	-0.454482	0.243463	-0.158079
lpg1090	-	669.709	331.403	265.901	221.123	254.396	270.548	237.312	210.563	240.161	670.709	254.926	-0.420121	0.385408				lpg1206_ig	ig	-	-0.43735	0.425046	-0.454482	0.243463	0.0703703
lpg1097	phbC	390.581	60.085	54.4227	52.2481	53.4023	52.6536	70.925	71.8785	71.7239	391.581	61.9174	-0.801009	0.000516847				lpg1210	-	acetyltransferase	-0.528833	0.207195	-0.454482	0.243463	-0.30539
lpg1100	-	1337.04	262.544	260.718	150.468	158.643	205.971	215.45	216.22	232.518	1338.04	213.817	-0.796427	0.000524145				lpg1214	-	2-acylglycerophosphoethanolamine acyltransferase	-0.541207	0.254031	-0.454482	0.243463	-0.356211
lpg1101	-	311.757	96.9301	97.7132	69.3157	70.4946	85.35	73.9653	78.8125	87.7814	312.757	83.5454	-0.573285	0.169723				lpg1217	flgC	flagellar basal body rod protein FlgC	-0.171877	0.00354151	-0.454482	0.243463	1.16077
lpg1102_ig	ig	289.877	69.0121	76.031	48.6984	71.5877	61.726	68.8563	66.0551	77.0799	290.877	68.3808	-0.628775	0.067032				lpg1222	flgH	flagellar L-ring protein FlgH	-0.51731	0.314967	-0.454482	0.243463	-0.258061
lpg1105_ig	ig	1650.88	351.784	329.088	327.979	312.37	376.271	348.768	322.527	327.697	1651.88	338.06	-0.688985	0.019456				lpg1225	flgK	flagellar hook associated protein 1 FlgK	-0.622557	0.0739322	-0.454482	0.243463	-0.690348
lpg1109	-	588.828	155.695	158.958	142.375	148.719	153.214	175.792	163.466	169.919	589.828	159.517	-0.567917	0.186921				lpg1226	flgL	flagellar hook associated protein type 3 FlgL	-0.333341	0.169927	-0.454482	0.243463	0.497574
lpg1109_ig	ig	1448.87	222.799	222.581	204.783	206.084	207.318	238.747	255.334	292.348	1449.87	232.249	-0.795375	0.000631832				lpg1277	abcT3	ABC transporter ATP binding protein	-0.568672	0.184314	-0.454482	0.243463	-0.469022
lpg1113	-	1.46936	0	0	0	0	0	0	0	0	2.46936	1	-0.392584	0.292369				lpg1290	-	hypothetical protein	-0.0992336	0.000452373	-0.454482	0.243463	1.45915
lpg1116	-	204.823	126.771	101.806	74.9142	143.201	98.9808	96.9245	79.325	106.144	205.823	104.508	-0.294342	0.0858217				lpg1312	legC1	coiled-coil-containing protein	-0.620803	0.0714908	-0.454482	0.243463	-0.683145
lpg1117	paiA	2.12265	0	0	0	0	0	0	0	0	3.12265	1	-0.494523	0.397443				lpg1317	-	hypothetical protein	-0.525655	0.301637	-0.454482	0.243463	-0.292335
lpg1119	-	133.453	30.6462	25.1798	26.0175	21.4906	26.9515	25.8343	26.228	24.0064	134.453	26.7943	-0.700529	0.0139638				lpg1319	-	type II secretory pathway protein E	-0.835424	5.7257e-05	-0.454482	0.243463	-1.56468
lpg1122_ig	ig	582.372	197.87	255.526	291.301	284.731	227.34	246.86	255.874	309.067	583.372	259.571	-0.351689	0.192648				lpg1322	cyaA	adenylate cyclase 1 protein	-0.19976	0.00804538	-0.454482	0.243463	1.04624
lpg1125	-	899.153	259.972	230.112	207.308	201.59	223.839	198.576	232.277	245.859	900.153	225.942	-0.60032	0.117116				lpg1329	-	hypothetical protein	-0.336654	0.160226	-0.454482	0.243463	0.483968
lpg1127	-	1720.66	554.515	482.502	520.054	569.683	505.912	547.966	540.293	555.432	1721.66	535.545	-0.507153	0.354298				lpg1331	htrA	protease DO	-0.712973	0.00631311	-0.454482	0.243463	-1.06173
lpg1130	cyaA4	2859.9	2350.03	2445.28	2593.26	2458.42	2367.52	2400.53	2510.94	2388.13	2860.9	2440.26	-0.0690654	6.66583e-05				lpg1335	-	major facilitator family transporter (permease)	-0.349753	0.181011	-0.454482	0.243463	0.430165
lpg1143	-	14.2419	1.14806	1.21915	0	0	1.42472	1.68006	1.88989	2.93806	15.2419	2.28749	-0.823678	4.04895e-05				lpg1350	-	L-lysine dehydrogenase	-0.378674	0.25683	-0.454482	0.243463	0.311372
lpg1146	-	661.99	137.45	148.768	100.307	127.311	118.019	109.747	130.062	127.957	662.99	125.953	-0.721299	0.00748239				lpg1356_ig	ig	-	-0.534037	0.27611	-0.454482	0.243463	-0.326763
lpg1150	-	3.80449	0	0	0	0	0	0	0	0	4.80449	1	-0.681647	0.0237258				lpg1363	gspF	type II protein secretion LspF	-0.907537	8.34385e-08	-0.454482	0.243463	-1.86088
lpg1154_ig	ig	184.325	62.325	47.5289	44.3198	60.1257	57.2193	47.4455	51.0063	52.6709	185.325	53.8302	-0.536909	0.264617				lpg1368_ig	ig	-	0.139981	6.69588e-10	-0.454482	0.243463	2.4417
lpg1159	-	1722.63	407.537	396.995	389.39	384.938	396.427	394.922	421.231	440.658	1723.63	405.012	-0.628975	0.0710033				lpg1399	-	thymidylate kinase	-0.746503	0.00155741	-0.454482	0.243463	-1.19945
lpg1160	-	3264.6	1194.58	1266.77	1240.15	1402.58	1057.75	1154.48	1295.75	1377.22	3265.6	1249.66	-0.417172	0.368582				lpg1402	-	deoxyribonuclease TatD	-0.968467	1.70585e-07	-0.454482	0.243463	-2.11114
lpg1161	-	1581.08	411.833	369.666	299.621	305.633	301.087	326.358	381.077	380.71	1582.08	347.998	-0.657653	0.0390179				lpg1404	-	major facilitator family transporter	-0.36442	0.216167	-0.454482	0.243463	0.369921
lpg1163	-	234.592	34.1762	38.8942	55.8682	58.9545	40.5896	29.9197	33.9292	31.1111	235.592	41.4303	-0.754842	0.0018704				lpg1408	licA	choline kinase	-0.560002	0.203332	-0.454482	0.243463	-0.433414
lpg1164	argE	1751.18	511.356	492.981	430.527	385.608	475.846	451.631	528.072	475.398	1752.18	469.927	-0.571548	0.176574				lpg1414	-	glycerol kinase	-0.538207	0.258932	-0.454482	0.243463	-0.343892
lpg1166	-	26.6052	15.6588	10.7685	16.393	8.83137	13.1325	20.5539	14.6483	17.4037	27.6052	15.6738	-0.245818	0.0353915				lpg1428	-	Tfp type 4 fimbrial pilin related signal peptide protein domain	-0.7601	0.00207074	-0.454482	0.243463	-1.2553
lpg1168	-	141.178	56.8981	59.8936	52.4318	67.7467	45.375	42.6624	55.9944	72.0872	142.178	57.6361	-0.392136	0.30781				lpg1438	cpxR	transcriptional regulatory protein CpxR	-0.964123	2.78728e-07	-0.454482	0.243463	-2.0933
lpg1173	pilS	470.831	132.686	130.716	120.458	146.441	124.541	134.513	113.424	147.533	471.831	132.289	-0.552262	0.223842				lpg1445	-	hypothetical protein	-0.652545	0.0448871	-0.454482	0.243463	-0.813523
lpg1175_ig	ig	1011.23	792.374	834.378	930.605	1072.27	647.59	729.45	833.416	947.269	1012.23	849.419	-0.0761588	0.00010946				lpg1449	-	hypothetical protein	0.0774706	4.25511e-08	-0.454482	0.243463	2.18494
lpg1187	rdgC	57.3165	39.3012	29.3595	29.692	30.3133	27.9167	36.0569	27.1664	35.2567	58.3165	32.8828	-0.248822	0.0310158				lpg1449_ig	ig	-	-0.662936	0.0321145	-0.454482	0.243463	-0.856203
lpg1202	cydA-2	136.748	47.8407	45.6568	31.2736	44.0613	37.4098	46.9253	39.7832	41.9407	137.748	42.8614	-0.507019	0.345041				lpg1453	-	hypothetical protein	-0.330422	0.145336	-0.454482	0.243463	0.509563
lpg1203	cydB	272.621	97.806	85.1027	72.1422	89.7861	89.9988	79.6451	86.5564	94.473	273.621	87.9388	-0.492968	0.397411				lpg1454	-	multidrug efflux protein	-0.597898	0.120072	-0.454482	0.243463	-0.589067
lpg1206_ig	ig	1273.99	582.798	441.953	450.792	402.657	521.374	429.664	451.249	437.54	1274.99	465.753	-0.43735	0.425046				lpg1465	-	hypothetical protein	-0.626871	0.0643942	-0.454482	0.243463	-0.708068
lpg1210	-	15.7243	7.00382	5.63074	1.80495	2.21218	1.47639	4.62857	4.17708	4.65806	16.7243	4.94897	-0.528833	0.207195				lpg1466	-	hypothetical protein	-0.440325	0.437549	-0.454482	0.243463	0.0581496
lpg1214	-	167.77	42.1713	45.962	40.8436	50.1101	52.6148	49.8111	42.696	56.1004	168.77	48.5387	-0.541207	0.254031				lpg1469	-	Rtn protein	-0.671319	0.026941	-0.454482	0.243463	-0.890635
lpg1217	flgC	841.842	550.266	529.496	628.637	639.377	454.767	547.408	569.584	611.458	842.842	567.374	-0.171877	0.00354151				lpg1470	-	serine-type D-Ala-D-Ala carboxypeptidase	-0.675912	0.0242082	-0.454482	0.243463	-0.9095
lpg1222	flgH	491.208	143.842	146.766	131.432	175.143	122.998	164.746	130.121	173.495	492.208	149.568	-0.51731	0.314967				lpg1471	bioA	adenosylmethionine-8-amino-7-oxononanoate aminotransferase	-0.585752	0.123405	-0.454482	0.243463	-0.539175
lpg1223	flgI	3.52373	0	0	0	0	0	0	0	0	4.52373	1	-0.655497	0.0433649				lpg1479	-	potassium efflux system KefA	-0.942417	7.43918e-07	-0.454482	0.243463	-2.00414
lpg1224	-	1.38797	0	0	0	0	0	0	0	0	2.38797	1	-0.378029	0.253242				lpg1483	legK1	serine/threonine-protein kinase	-0.727334	0.00594293	-0.454482	0.243463	-1.12071
lpg1225	flgK	764.917	237.183	206.166	169.652	141.041	168.543	175.393	173.439	181.802	765.917	182.652	-0.622557	0.0739322				lpg1488_ig	ig	-	-0.611032	0.0968376	-0.454482	0.243463	-0.643013
lpg1226	flgL	733.382	429.68	484.506	257.548	308.171	421.468	286.272	261.975	269.288	734.382	340.864	-0.333341	0.169927				lpg1490	cyaA	adenylate cyclase PLUS two component hybrid sensor and regulator	-0.142516	0.00132049	-0.454482	0.243463	1.28137
lpg1241	traA	1.5218	0	0	0	0	0	0	0	0	2.5218	1	-0.40171	0.314967				lpg1497	pepN	aminopeptidase N	-0.77033	0.00152192	-0.454482	0.243463	-1.29731
lpg1243	-	2.17509	0	0	0	0	0	0	0	0	3.17509	1	-0.501756	0.373384				lpg1506	-	inner membrane protein AmpE	-0.56696	0.183344	-0.454482	0.243463	-0.461991
lpg1277	abcT3	1480.24	453.508	399.938	390.754	369.147	364.659	381.495	404.548	427.162	1481.24	399.901	-0.568672	0.184314				lpg1507	-	sodium/hydrogen antiporter	0.306503	1.50807e-15	-0.454482	0.243463	3.12567
lpg1290	-	33.8389	40.822	32.987	27.3712	22.5924	15.5224	22.6685	28.8708	22.9452	34.8389	27.7224	-0.0992336	0.000452373				lpg1515	-	toxin secretion ATP binding protein	-0.618182	0.0739322	-0.454482	0.243463	-0.67238
lpg1312	legC1	1073.53	267.755	266.188	230.023	382.138	202.105	263.706	219.5	218.87	1074.53	257.285	-0.620803	0.0714908				lpg1516	-	ABC transporter, ATP binding/permease fusion protein	-0.880948	1.80929e-05	-0.454482	0.243463	-1.75166
lpg1317	-	793.038	230.294	210.739	242.553	259.926	225.107	251.283	213.806	251.84	794.038	236.693	-0.525655	0.301637				lpg1527	-	hypothetical protein	-0.431926	0.416263	-0.454482	0.243463	0.0926464
lpg1319	-	95.209	12.5016	13.1049	12.8625	4.38963	15.192	17.4111	13.4125	15.5556	96.209	14.0537	-0.835424	5.7257e-05				lpg1532	-	putative peptidase	-0.690479	0.0177912	-0.454482	0.243463	-0.969333
lpg1322	cyaA	922.972	629.271	570.753	603.566	646.683	560.452	543.475	557.733	546.535	923.972	583.309	-0.19976	0.00804538				lpg1554	fadD-1	long chain fatty acid-CoA ligase	-0.235477	0.0219817	-0.454482	0.243463	0.899539
lpg1328	legT	2.45585	0	0	0	0	0	0	0	0	3.45585	1	-0.538555	0.266027				lpg1563	-	hypothetical protein	-0.591553	0.134371	-0.454482	0.243463	-0.563006
lpg1329	-	18.4058	5.66936	7.53208	8.0973	7.15486	8.34713	7.83414	10.8268	8.04835	19.4058	8.93876	-0.336654	0.160226				lpg1564	-	integral membrane protein	-0.736009	0.00476857	-0.454482	0.243463	-1.15634
lpg1331	htrA	143.248	18.3013	25.7454	26.454	42.9943	16.7459	34.4396	26.9249	23.8678	144.248	27.9342	-0.712973	0.00631311				lpg1579_ig	ig	-	-0.635347	0.0583979	-0.454482	0.243463	-0.742885
lpg1335	-	448.429	215.366	166.084	208.146	219.192	196.064	182.907	202.252	208.924	449.429	200.867	-0.349753	0.181011				lpg1593_ig	ig	-	-0.108254	0.000466071	-0.454482	0.243463	1.4221
lpg1350	-	593.538	250.519	235.091	233.513	219.823	285.403	258.747	252.38	245.342	594.538	248.602	-0.378674	0.25683				lpg1594	-	hypothetical protein	-0.317956	0.117116	-0.454482	0.243463	0.560766
lpg1356_ig	ig	1770.9	556.945	541.016	474.444	435.64	530.014	500.929	565.4	532.311	1771.9	518.087	-0.534037	0.27611				lpg1607	capP	phosphoenolpyruvate carboxylase	-0.824083	1.50487e-05	-0.454482	0.243463	-1.5181
lpg1363	gspF	11.9198	3.55964	0	0	0	0	0	0	1.22857	12.9198	1.59853	-0.907537	8.34385e-08				lpg1608_ig	ig	-	-0.0687922	7.04866e-05	-0.454482	0.243463	1.58418
lpg1368_ig	ig	2652.14	3928.64	3631.22	3797.88	3191.66	3755.53	3544.76	4069.63	3370.28	2653.14	3662.2	0.139981	6.69588e-10				lpg1609	-	gamma-glutamyl phosphate reductase	-0.421567	0.394141	-0.454482	0.243463	0.135197
lpg1374	rodA	1.12032	0	0	0	0	0	0	0	0	2.12032	1	-0.326401	0.128072				lpg1611_ig	ig	-	-0.606886	0.0922785	-0.454482	0.243463	-0.625984
lpg1399	-	5.65949	1.55054	0	0	0	0	0	0	0	6.65949	1.19382	-0.746503	0.00155741				lpg1615	abcT3	multidrug resistance ABC transporter ATP binding protein	-0.726781	0.00594293	-0.454482	0.243463	-1.11844
lpg1402	-	333.899	33.1139	37.5878	30.8473	43.5343	25.7796	35.9651	32.5375	40.7303	334.899	36.012	-0.968467	1.70585e-07				lpg1616	uup	ABC transporter ATP-binding protein Uup, erythromycin resistance	-0.592006	0.13374	-0.454482	0.243463	-0.564865
lpg1404	-	772.6	314.809	331.964	312.949	339.822	317.49	333.187	336.152	379.781	773.6	334.269	-0.36442	0.216167				lpg1617	-	probable signal peptide protein	-0.604817	0.110749	-0.454482	0.243463	-0.617487
lpg1406	-	2.90977	0	0	0	0	0	0	0	0	3.90977	1	-0.592151	0.134371				lpg1620	-	hypothetical protein	0.648771	1.21679e-31	-0.454482	0.243463	4.5315
lpg1407_ig	ig	2.90977	0	0	0	0	0	0	0	0	3.90977	1	-0.592151	0.134371				lpg1622	-	hypothetical protein	-0.457966	0.467551	-0.454482	0.243463	-0.0143081
lpg1408	licA	252.632	82.3187	69.8646	59.5325	63.8667	81.2826	69.1822	55.9231	68.8747	253.632	69.8556	-0.560002	0.203332				lpg1623	-	hydrogenase	-0.204746	0.0226695	-0.454482	0.243463	1.02576
lpg1414	-	253.002	75.4865	86.1173	55.8433	73.8129	63.2799	81.8163	76.4836	67.6251	254.002	73.5581	-0.538207	0.258932				lpg1626	-	copper efflux ATPase	-0.703889	0.0117848	-0.454482	0.243463	-1.02441
lpg1426_ig	ig	2.78905	0	0	0	0	0	2.55986	0	1.42458	3.78905	1.49805	-0.403003	0.467551				lpg1627	-	putative secreted protein	-0.401183	0.315951	-0.454482	0.243463	0.218922
lpg1428	-	182.431	38.9845	32.8857	35.4288	29.1681	30.0667	28.2228	28.6722	23.5255	183.431	31.8693	-0.7601	0.00207074				lpg1632	-	glycosyltransferase	-0.685168	0.0165873	-0.454482	0.243463	-0.947518
lpg1438	cpxR	8.20711	0	0	0	0	0	0	0	0	9.20711	1	-0.964123	2.78728e-07				lpg1638	-	drug:proton antiporter	-0.671578	0.0289211	-0.454482	0.243463	-0.891697
lpg1439	-	3.25608	0	0	0	0	0	0	0	0	4.25608	1	-0.62901	0.0713865				lpg1642	sidB	SidB	-0.684923	0.0209761	-0.454482	0.243463	-0.946512
lpg1445	-	1005.27	244.426	219.881	204.928	246.835	206.237	221.019	212.342	228.007	1006.27	223.959	-0.652545	0.0448871				lpg1644	-	hypothetical protein	-0.679194	0.0243314	-0.454482	0.243463	-0.92298
lpg1449	-	8522	11319.2	10137.6	10351.8	10530.6	9897.13	9044.93	9904.05	10305.9	8523	10187.4	0.0774706	4.25511e-08				lpg1652	-	myo-inositol-2-dehydrogenase	-0.766408	0.00187008	-0.454482	0.243463	-1.2812
lpg1449_ig	ig	816.579	234.097	200.97	172.865	138.807	190.51	145.114	173.195	157.736	817.579	177.662	-0.662936	0.0321145				lpg1653	-	D-xylose-proton symporter	-0.802215	2.3524e-05	-0.454482	0.243463	-1.42828
lpg1453	-	1235.03	729.927	724.701	548.254	551.506	489.65	501.235	527.779	539.521	1236.03	577.572	-0.330422	0.145336				lpg1655	lasB	class 4 metalloprotease	-0.740755	0.00403401	-0.454482	0.243463	-1.17583
lpg1454	-	235.076	54.3447	60.5471	47.9297	63.8884	61.2406	54.1764	55.2426	71.329	236.076	59.5873	-0.597898	0.120072				lpg1664	-	penicillin binding protein 1C, peptidoglycan biosynthesis	-0.587435	0.139878	-0.454482	0.243463	-0.546088
lpg1465	-	31.1548	7.69331	5.79063	8.99977	7.16354	6.17131	5.38292	7.33129	4.20583	32.1548	7.59233	-0.626871	0.0643942				lpg1666_ig	ig	-	-0.601193	0.110749	-0.454482	0.243463	-0.602598
lpg1466	-	3843.85	1733.56	1554.84	1251.24	1117.81	1659.86	1300.14	1282.86	1251.18	3844.85	1394.94	-0.440325	0.437549				lpg1667	-	hypothetical protein	-0.624687	0.0731464	-0.454482	0.243463	-0.699098
lpg1467	-	4.9117	0	0	0	0	0	0	0	0	5.9117	1	-0.771712	0.00160249				lpg1669_ig	ig	-	-0.590533	0.132894	-0.454482	0.243463	-0.558814
lpg1469	-	352.803	95.9651	93.0405	64.2183	63.3701	66.7383	66.6453	74.8055	70.5163	353.803	75.4124	-0.671319	0.026941				lpg1670_ig	ig	-	-0.521916	0.311457	-0.454482	0.243463	-0.276978
lpg1470	-	1195.1	320.918	306.608	211.929	213.748	244.723	231.77	241.553	238.864	1196.1	252.264	-0.675912	0.0242082				lpg1675	-	phosphoribosylimidazole-succinocarboxamide synthase	-0.380828	0.264617	-0.454482	0.243463	0.302528
lpg1471	bioA	66.9143	14.9132	14.4692	9.53037	20.4062	16.6813	13.1543	23.4722	20.3991	67.9143	17.6283	-0.585752	0.123405				lpg1678	purL2	phosphoribosylformylglycinamidine synthase II	0.269641	1.00334e-10	-0.454482	0.243463	2.97426
lpg1479	-	2989.92	386.93	332.614	318.677	256.725	318.117	345.896	359.849	405.171	2990.92	341.497	-0.942417	7.43918e-07				lpg1680_ig	ig	-	-0.64023	0.0532514	-0.454482	0.243463	-0.762939
lpg1483	legK1	2183.65	552.707	450.529	326.195	398.959	380.31	366.453	363.305	427.987	2184.65	409.306	-0.727334	0.00594293				lpg1682	-	oxidoreductase, short chain dehydrogenase/reductase family	-0.560325	0.207195	-0.454482	0.243463	-0.434737
lpg1488_ig	ig	372.443	108.745	94.1577	81.3007	88.7581	86.4315	86.3592	80.2612	97.5994	373.443	91.4517	-0.611032	0.0968376				lpg1687	-	hypothetical protein	-0.550202	0.223842	-0.454482	0.243463	-0.39316
lpg1490	cyaA	195.993	139.042	117.799	167.024	146.053	127.85	151.621	126.781	150.908	196.993	141.885	-0.142516	0.00132049				lpg1696	putA	proline dehydrogenase/delta-1-pyrroline-5-carboxylate dehydrogenase = bifunctional PutA protein	-0.413919	0.373384	-0.454482	0.243463	0.16661
lpg1497	pepN	191.166	37.9667	34.6991	26.9199	26.4333	32.2942	31.5141	28.4022	34.6477	192.166	32.6097	-0.77033	0.00152192				lpg1699	ubiG	3-demethylubiquinone-9 3-methyltransferase UbiG	0.186327	4.54552e-08	-0.454482	0.243463	2.63206
lpg1498	-	1.68184	0	0	0	0	0	0	0	0	2.68184	1	-0.428433	0.397455				lpg1707	aruD	succinylglutamic-5-semialdehyde dehydrogenase	-0.645832	0.0520358	-0.454482	0.243463	-0.785948
lpg1506	-	123.598	35.1081	28.648	36.2769	37.4551	34.3537	34.5942	30.562	25.1748	124.598	33.7716	-0.56696	0.183344				lpg1726	yafH	oxidoreductase, acyl CoA dehydrogenase family	-0.536029	0.221132	-0.454482	0.243463	-0.334946
lpg1507	-	35337.2	66412.2	76003.8	65873.4	85288.3	66874.7	75227.1	63776.8	73116.5	35338.2	71572.6	0.306503	1.50807e-15				lpg1728	-	hypothetical protein	-0.653687	0.0432911	-0.454482	0.243463	-0.818213
lpg1515	-	1629.47	543.881	487.14	300.633	307.423	349.649	330.85	411.291	403.242	1630.47	392.764	-0.618182	0.0739322				lpg1731	ugpA	sn-glycerol-3-phosphate transmembrane ABC transporter	-0.221425	0.0154998	-0.454482	0.243463	0.95726
lpg1516	-	1019.29	145.949	130.744	134.228	125.526	136.442	121.376	144.267	127.129	1020.29	134.207	-0.880948	1.80929e-05				lpg1732_ig	ig	-	-0.692455	0.0165655	-0.454482	0.243463	-0.97745
lpg1527	-	510.498	213.399	218.039	162.923	186.226	235.91	175.335	156.785	156.973	511.498	189.199	-0.431926	0.416263				lpg1738	-	hypothetical protein	-0.158645	0.00217277	-0.454482	0.243463	1.21512
lpg1532	-	1304.65	305.535	264.827	238.045	216.453	247.066	260.908	296.337	293.109	1305.65	266.285	-0.690479	0.0177912				lpg1750	clpB	ClpB protein	-0.772403	0.00149326	-0.454482	0.243463	-1.30583
lpg1554	fadD-1	55.2725	36.5168	29.127	28.353	28.0968	31.2644	35.0165	32.8635	32.5252	56.2725	32.7204	-0.235477	0.0219817				lpg1753_ig	ig	-	-0.339651	0.158753	-0.454482	0.243463	0.471658
lpg1563	-	832.957	237.768	221.171	198.709	198.816	226.766	198.879	198.246	220.402	833.957	213.595	-0.591553	0.134371				lpg1764	-	ATPase associated with chromosome architecture	-0.613728	0.091798	-0.454482	0.243463	-0.654084
lpg1564	-	584.661	127.476	94.8832	118.708	83.7634	101.448	104.725	106.575	114.875	585.661	107.557	-0.736009	0.00476857				lpg1776	-	hypothetical protein	-0.0374566	1.91063e-05	-0.454482	0.243463	1.71289
lpg1579_ig	ig	2085.52	529.832	513.85	518.178	340.846	559.064	480.319	485.215	429.832	2086.52	483.142	-0.635347	0.0583979				lpg1777	lysU	lysine tRNA synthetase, heat inducible	-0.92351	4.20988e-08	-0.454482	0.243463	-1.92648
lpg1593_ig	ig	91.2783	92.2372	90.0512	52.298	64.4589	68.5063	62.5936	67.1768	70.0326	92.2783	71.9193	-0.108254	0.000466071				lpg1787	fliR	flagellar biosynthetic protein FliR	-0.702379	0.0130892	-0.454482	0.243463	-1.01821
lpg1594	-	1812.19	1053.89	958.25	729.474	843.121	891.137	812.96	852.2	826.511	1813.19	871.943	-0.317956	0.117116				lpg1805	mutS	DNA mismatch repair protein MutS	-0.330478	0.144796	-0.454482	0.243463	0.509332
lpg1607	capP	10.4374	1.72209	2.35103	1.64621	0	0	0	0	0	11.4374	1.71492	-0.824083	1.50487e-05				lpg1806	-	outer membrane protein	-0.786325	0.000713834	-0.454482	0.243463	-1.36301
lpg1608_ig	ig	141.5	125.392	129.425	115.083	141.037	96.4617	120.73	110.938	125.934	142.5	121.625	-0.0687922	7.04866e-05				lpg1807	-	periplasmic protein	-0.78879	0.000524145	-0.454482	0.243463	-1.37314
lpg1609	-	492.673	231.67	230.837	150.389	198.402	171.431	166.581	162.118	176.679	493.673	187.013	-0.421567	0.394141				lpg1810	-	long chain fatty acid transporter	0.0157626	1.32569e-06	-0.454482	0.243463	1.93148
lpg1611_ig	ig	28.8196	6.057	6.71932	6.4114	7.17223	4.72075	5.07995	4.97277	9.84675	29.8196	7.37252	-0.606886	0.0922785				lpg1814	-	hypothetical protein	-0.00767166	3.67475e-06	-0.454482	0.243463	1.83523
lpg1615	abcT3	839.388	222.077	165.936	129.404	134.418	141.119	159.204	145.335	155.72	840.388	157.652	-0.726781	0.00594293				lpg1831	-	acetoacetyl CoA synthetase	-0.470497	0.449602	-0.454482	0.243463	-0.0657806
lpg1616	uup	299.708	72.6015	76.1916	73.7634	90.3478	73.3433	69.9534	73.5412	77.7596	300.708	76.9377	-0.592006	0.13374				lpg1836_ig	ig	-	-0.729059	0.00624134	-0.454482	0.243463	-1.1278
lpg1617	-	1129.61	306.576	255.829	300.33	268.831	263.373	284.427	280.837	278.714	1130.61	280.865	-0.604817	0.110749				lpg1842	uvrD	DNA dependent ATPase I and helicase II	-0.577951	0.160956	-0.454482	0.243463	-0.507135
lpg1620	-	1098.19	3675.01	4383.43	6211.9	5525.14	3898.52	4790.72	5009.41	5665.93	1099.19	4896.01	0.648771	1.21679e-31				lpg1843	pip	proline iminopeptidase	-0.385413	0.274713	-0.454482	0.243463	0.283694
lpg1622	-	395.786	151.633	170.581	131.253	120.065	128.575	140.523	116.962	138.22	396.786	138.226	-0.457966	0.467551				lpg1853	udk	uridine kinase	0.14543	4.98397e-10	-0.454482	0.243463	2.46408
lpg1623	-	11.9854	15.5879	7.50277	8.58822	4.96004	6.10671	5.44564	3.16848	5.47361	12.9854	8.10417	-0.204746	0.0226695				lpg1867_ig	ig	-	-0.542081	0.230014	-0.454482	0.243463	-0.359801
lpg1626	-	2686.36	679.028	608.862	458.775	410.274	551.658	474.339	536.254	524.158	2687.36	531.419	-0.703889	0.0117848				lpg1893	-	major facilitator family transporter	-0.84657	7.04866e-05	-0.454482	0.243463	-1.61046
lpg1627	-	424.665	180.974	170.451	152.967	162.432	184.907	168.439	145.918	177.91	425.665	169	-0.401183	0.315951				lpg1900	-	transglutaminase domain protein	-0.657404	0.0390179	-0.454482	0.243463	-0.833478
lpg1632	-	665.413	200.734	178.621	112.242	118.419	129.274	106.765	114.748	131.889	666.413	137.586	-0.685168	0.0165873				lpg1904	-	integral membrane protein	0.281034	1.72054e-14	-0.454482	0.243463	3.02106
lpg1636	-	1.44041	0	0	0	0	0	0	0	0	2.44041	1	-0.387463	0.276847				lpg1915	pilE	Tfp pilus assembly protein, major type IV pilin class A	-0.276156	0.0554911	-0.454482	0.243463	0.732455
lpg1638	-	157.799	37.8067	30.3462	34.7644	31.9551	28.9335	30.8224	36.9978	30.9935	158.799	33.8275	-0.671578	0.0289211				lpg1925	-	hypothetical protein	-0.283616	0.0606032	-0.454482	0.243463	0.701814
lpg1642	sidB	1206.26	238.422	277.366	229.72	206.519	242.477	249.846	292.063	250.698	1207.26	249.389	-0.684923	0.0209761				lpg1934	-	hypothetical protein	-0.361248	0.212799	-0.454482	0.243463	0.382949
lpg1644	-	983.891	209.06	202.044	206.485	191.156	193.721	206.719	193.075	238.982	984.891	206.155	-0.679194	0.0243314				lpg1936	-	methoxymalonyl CoA synthase	-0.288969	0.0662701	-0.454482	0.243463	0.679829
lpg1652	-	1388.7	245.16	203.946	236.662	226.986	227.205	241.192	259.07	255.495	1389.7	237.964	-0.766408	0.00187008				lpg1940	-	peptide synthetase	-0.544151	0.244786	-0.454482	0.243463	-0.368304
lpg1653	-	10.6105	2.6986	0	1.64621	0	0	0	2.30146	0	11.6105	1.83078	-0.802215	2.3524e-05				lpg1950	sec7	guanine nucleotide exchange protein	-0.672061	0.0288333	-0.454482	0.243463	-0.893682
lpg1655	lasB	1370.95	321.049	263.825	242.86	218.73	271.844	213.209	228.764	225.476	1371.95	249.22	-0.740755	0.00403401				lpg1951	-	hypothetical protein	-0.526474	0.295391	-0.454482	0.243463	-0.295699
lpg1658	-	2.10954	0	0	0	0	0	0	0	0	3.10954	1	-0.492696	0.39973				lpg1951_ig	ig	-	-0.574798	0.160424	-0.454482	0.243463	-0.494184
lpg1664	-	141.558	43.0769	33.7998	34.3132	34.1282	36.9245	32.2684	30.9308	41.4388	142.558	36.8601	-0.587435	0.139878				lpg1954	-	hypothetical protein	-0.701701	0.012094	-0.454482	0.243463	-1.01543
lpg1666_ig	ig	1824.23	383.448	380.264	437.912	579.694	414.959	504.932	427.122	521.431	1825.23	457.22	-0.601193	0.110749				lpg1957_ig	ig	-	-0.408681	0.348154	-0.454482	0.243463	0.188122
lpg1667	-	635.86	155.215	134.373	125.432	154.201	186.117	164.707	145.973	135.039	636.86	151.132	-0.624687	0.0731464				lpg1958_ig	ig	-	-0.493598	0.39519	-0.454482	0.243463	-0.160663
lpg1669_ig	ig	251.896	64.9082	60.1547	58.536	53.424	78.8613	65.028	72.7598	57.7238	252.896	64.9245	-0.590533	0.132894				lpg1959	-	hypothetical protein	-0.650146	0.0435382	-0.454482	0.243463	-0.803669
lpg1670_ig	ig	593.805	199.343	195.079	154.082	184.162	162.883	174.827	175.926	176.399	594.805	178.838	-0.521916	0.311457				lpg1959_ig	ig	-	-0.490235	0.398956	-0.454482	0.243463	-0.146853
lpg1675	-	2025.71	854.345	873.804	833.803	773.994	936.204	972.322	718.726	774.904	2026.71	843.263	-0.380828	0.264617				lpg1960	-	hypothetical protein	-0.234769	0.0221786	-0.454482	0.243463	0.902449
lpg1678	purL2	49.4895	93.3622	32.8558	94.3853	230.741	94.0847	137.663	32.5946	27.8203	50.4895	93.9383	0.269641	1.00334e-10				lpg1965	-	hypothetical protein	-0.344342	0.170355	-0.454482	0.243463	0.45239
lpg1680_ig	ig	652.099	182.51	171.089	107.03	137.17	146.234	135.119	151.501	157.644	653.099	149.537	-0.64023	0.0532514				lpg1968	-	hypothetical protein	-0.67732	0.0255157	-0.454482	0.243463	-0.915284
lpg1682	-	209.036	59.0936	62.7962	51.2221	64.5153	51.2934	51.5768	56.1371	57.8099	210.036	57.8056	-0.560325	0.207195				lpg1969	-	hypothetical protein	-0.666448	0.0324291	-0.454482	0.243463	-0.870629
lpg1687	-	1136.27	413.105	301.787	307.406	306.805	313.482	314.689	341.958	255.784	1137.27	320.377	-0.550202	0.223842				lpg1971_ig	ig	-	0.148969	3.81737e-10	-0.454482	0.243463	2.47861
lpg1696	putA	120.683	55.0606	59.8496	37.7893	47.9587	46.5413	39.8623	33.2487	47.009	121.683	46.9149	-0.413919	0.373384				lpg1978	-	hypothetical teichoic acid biosynthesis protein)	0.0496189	1.95758e-07	-0.454482	0.243463	2.07054
lpg1699	ubiG	106.644	232.145	45.3517	232.504	345.09	183.929	178.242	51.8897	45.3807	107.644	165.316	0.186327	4.54552e-08				lpg1989_ig	ig	-	-0.726429	0.0064126	-0.454482	0.243463	-1.11699
lpg1707	aruD	800.908	195.518	174.384	173.089	174.629	169.183	183.039	176.965	195.243	801.908	181.256	-0.645832	0.0520358				lpg1993_ig	ig	-	-0.427953	0.398956	-0.454482	0.243463	0.108964
lpg1726	yafH	75.1263	23.1245	23.5249	17.122	18.2027	9.05949	27.8969	26.7691	23.5542	76.1263	22.1567	-0.536029	0.221132				lpg1996	-	hypothetical protein	-0.451067	0.450998	-0.454482	0.243463	0.014029
lpg1728	-	4436.75	1172.34	997.992	852.935	892.792	1081.86	914.163	973.184	987.466	4437.75	985.091	-0.653687	0.0432911				lpg2028_ig	ig	-	-0.796164	0.000618653	-0.454482	0.243463	-1.40342
lpg1731	ugpA	1854.81	1048.87	1042.6	1287.75	1029.35	1249.22	1223.38	1111.7	915.741	1855.81	1114.58	-0.221425	0.0154998				lpg2035_ig	ig	-	-0.760545	0.00198659	-0.454482	0.243463	-1.25712
lpg1732_ig	ig	195.736	46.018	32.987	34.6851	40.216	47.9586	34.6339	36.8705	38.1661	196.736	39.9419	-0.692455	0.0165655				lpg2047	-	ABC transporter, permease	-0.349758	0.181011	-0.454482	0.243463	0.430142
lpg1734	-	1.32242	0	0	0	0	0	0	0	0	2.32242	1	-0.365941	0.21811				lpg2057	intD	Prophage dlp12 integrase	-0.245146	0.0301022	-0.454482	0.243463	0.859825
lpg1738	-	1065.6	849.401	688.029	715.678	662.056	729.735	703.728	771.609	793.448	1066.6	740.21	-0.158645	0.00217277				lpg2059_ig	ig	-	-0.428267	0.398209	-0.454482	0.243463	0.107675
lpg1750	clpB	1052.58	220.521	171.494	167.659	173.048	182.55	170.296	164.459	165.46	1053.58	177.936	-0.772403	0.00149326				lpg2072_ig	ig	-	-0.692968	0.0166643	-0.454482	0.243463	-0.979556
lpg1753_ig	ig	447.046	207.711	219.416	186.665	231.938	205.292	186.009	206.103	188.557	448.046	204.961	-0.339651	0.158753				lpg2073	-	hypothetical protein	-0.488115	0.403829	-0.454482	0.243463	-0.138144
lpg1764	-	811.236	214.621	175.342	179.088	187.219	172.427	217.575	228.904	198.234	812.236	197.676	-0.613728	0.091798				lpg2075	dam	DNA adenine methylase	-0.484721	0.417047	-0.454482	0.243463	-0.124202
lpg1770	infA	4.52606	0	0	0	0	0	0	0	0	5.52606	1	-0.742416	0.00432568				lpg2078	-	TraD	-0.595345	0.127558	-0.454482	0.243463	-0.578581
lpg1776	-	3561.89	2625.77	2967.93	3453.82	4020.73	2651.26	3335.25	3292.29	3792.77	3562.89	3268.48	-0.0374566	1.91063e-05				lpg2087	traC	TraC	-0.442515	0.449602	-0.454482	0.243463	0.049152
lpg1777	lysU	12.4682	3.37324	0	0	0	1.47639	0	0	0	13.4682	1.6062	-0.92351	4.20988e-08				lpg2096_ig	ig	-	-0.528515	0.285038	-0.454482	0.243463	-0.304083
lpg1787	fliR	840.297	170.322	181.8	142.519	158.713	142.614	174.181	167.273	190.13	841.297	166.944	-0.702379	0.0130892				lpg2097	-	hypothetical protein	-0.781173	0.00103751	-0.454482	0.243463	-1.34185
lpg1799	alaS	1.12032	0	0	0	0	0	0	0	0	2.12032	1	-0.326401	0.128072				lpg2100	-	predicted phosphatidoglycerophosphate synthase	-0.699138	0.0120077	-0.454482	0.243463	-1.0049
lpg1805	mutS	97.6829	45.0563	52.7099	32.201	49.0865	49.053	43.5422	39.6987	49.5053	98.6829	46.1066	-0.330478	0.144796				lpg2106	-	hypothetical protein	-0.558038	0.209662	-0.454482	0.243463	-0.425346
lpg1806	-	41.2693	5.97122	4.38295	6.07921	7.70356	6.14547	4.43425	4.50413	8.08755	42.2693	6.91354	-0.786325	0.000713834				lpg2107	-	hypothetical protein	-0.452305	0.455665	-0.454482	0.243463	0.00894282
lpg1807	-	54.4695	8.95683	9.02704	6.1733	4.38963	9.74601	12.2057	5.83979	7.83133	55.4695	9.0212	-0.78879	0.000524145				lpg2111	-	peptide methionine sulfoxide reductase	-0.4446	0.446121	-0.454482	0.243463	0.0405889
lpg1810	-	1072.8	1079.05	1124.99	1064.35	1349.6	1294.28	1057.76	990.854	939.041	1073.8	1113.49	0.0157626	1.32569e-06				lpg2120	-	transposase, IS4 family, Tn5	-0.62106	0.080755	-0.454482	0.243463	-0.684202
lpg1814	-	1774.8	1799.45	1763.61	1660.77	1943.95	1717.35	1681.72	1528.05	1854.78	1775.8	1744.71	-0.00767166	3.67475e-06				lpg2127_ig	ig	-	-0.639008	0.0541303	-0.454482	0.243463	-0.757922
lpg1824_ig	ig	1.60046	1.72209	0	0	0	0	0	0	0	2.60046	1.21526	-0.33038	0.207195				lpg2133	-	proline/glycine betaine transporter	-0.916049	2.99493e-06	-0.454482	0.243463	-1.89584
lpg1831	-	877.357	275.854	276.466	265.031	330.128	303.307	315.231	275.826	328.441	878.357	297.285	-0.470497	0.449602				lpg2147	-	hypothetical protein	-0.438672	0.425046	-0.454482	0.243463	0.0649369
lpg1836_ig	ig	424.873	86.0796	86.4811	73.1784	73.2511	75.8495	69.2908	78.5557	85.0995	425.873	79.4732	-0.729059	0.00624134				lpg2148	-	hypothetical protein	-0.483977	0.405238	-0.454482	0.243463	-0.121149
lpg1842	uvrD	549.776	153.198	133.053	124.693	150.374	128.975	161.432	135.079	169.626	550.776	145.554	-0.577951	0.160956				lpg2151	-	aminoglycoside 6-adenylyltransferase	-0.681124	0.0235603	-0.454482	0.243463	-0.930906
lpg1843	pip	7760.35	3385.84	3244.18	2837.1	3618.57	3050.41	3204.54	3125.96	3088.5	7761.35	3195.39	-0.385413	0.274713				lpg2151_ig	ig	-	-0.515065	0.32692	-0.454482	0.243463	-0.248839
lpg1848	-	2.44274	0	0.812768	0	2.21218	2.9011	0	0	0	3.44274	1.74076	-0.296166	0.221132				lpg2152_ig	ig	-	-0.515267	0.319487	-0.454482	0.243463	-0.249668
lpg1853	udk	12702.5	17480.9	17558	17291.7	15940.1	19685.7	20832.6	15355.9	17897.8	12703.5	17756.3	0.14543	4.98397e-10				lpg2156	-	Sid related protein-like	-0.32338	0.125858	-0.454482	0.243463	0.538488
lpg1855	ppiD	1.82878	0	0	0	0	0	0	0	0	2.82878	1	-0.451599	0.450406				lpg2157_ig	ig	-	-0.374658	0.246561	-0.454482	0.243463	0.327871
lpg1867_ig	ig	34.2087	11.5103	12.0742	11.5088	7.71225	6.87074	9.1485	6.59267	7.42881	35.2087	10.1058	-0.542081	0.230014				lpg2162_ig	ig	-	-0.64348	0.0533879	-0.454482	0.243463	-0.776288
lpg1893	-	498.339	81.7595	68.5729	57.0235	68.8441	58.8765	61.0742	74.2666	90.3246	499.339	71.0928	-0.84657	7.04866e-05				lpg2166	-	hypothetical protein	-0.352632	0.207195	-0.454482	0.243463	0.418338
lpg1897	-	1.69495	0	0	0	0	0	3.29125	0	1.22857	2.69495	1.56498	-0.236043	0.0944553				lpg2171	-	hypothetical protein	-0.439388	0.43101	-0.454482	0.243463	0.0619982
lpg1900	-	1557.2	356.921	394.408	324.716	268.849	366.189	382.139	298.127	344.178	1558.2	342.941	-0.657404	0.0390179				lpg2180	-	sensory box histidine kinase/response regulator	-0.175769	0.00438006	-0.454482	0.243463	1.14478
lpg1904	-	4852.8	9501.6	9513.55	9383.49	7420.44	12074.7	9729.52	8670.17	7864.65	4853.8	9270.77	0.281034	1.72054e-14				lpg2183	-	regulatory protein, SyrP-like	-0.726301	0.0066288	-0.454482	0.243463	-1.11647
lpg1915	pilE	1138.95	523.381	602.567	578.804	721.82	465.293	616.411	642.556	669.765	1139.95	603.575	-0.276156	0.0554911				lpg2186	pksJ	polyketide synthase, type I	-0.755062	0.00266918	-0.454482	0.243463	-1.2346
lpg1925	-	3189.17	1868.75	1754.15	1587.74	1589.18	1489.75	1524.58	1785.44	1675.14	3190.17	1660.34	-0.283616	0.0606032				lpg2196	-	ornithine cyclodeaminase	-0.584241	0.145336	-0.454482	0.243463	-0.53297
lpg1934	-	1143.5	524.526	471.59	426.561	508.451	504.955	533.36	440.3	567.53	1144.5	498.159	-0.361248	0.212799				lpg2203	-	alginate O-acetylation protein AlgJ	-0.677515	0.0241256	-0.454482	0.243463	-0.916083
lpg1936	-	1102.46	541.174	533.982	554.446	544.726	589.987	590.074	587.702	588.053	1103.46	567.268	-0.288969	0.0662701				lpg2216	-	purine NTPase, putative	-0.557513	0.214778	-0.454482	0.243463	-0.42319
lpg1939	-	1.12032	0	0	0	0	0	0	0	0	2.12032	1	-0.326401	0.128072				lpg2217_ig	ig	-	-0.494616	0.38993	-0.454482	0.243463	-0.164846
lpg1940	-	592.705	188.324	174.166	131.343	185.194	169.501	183.261	143.835	173.16	593.705	169.598	-0.544151	0.244786				lpg2219	-	hypothetical protein	-0.63183	0.0630735	-0.454482	0.243463	-0.728439
lpg1950	sec7	763.655	193.588	151.932	162.319	165.902	164.049	142.747	153.662	159.453	764.655	162.706	-0.672061	0.0288333				lpg2221	-	hypothetical protein	-0.108151	0.000377234	-0.454482	0.243463	1.42252
lpg1951	-	648.645	212.325	215.6	166.93	195.023	209.579	159.376	180.017	199.444	649.645	193.287	-0.526474	0.295391				lpg2224_ig	ig	-	-0.588488	0.134371	-0.454482	0.243463	-0.550416
lpg1951_ig	ig	63.6265	18.5735	21.1013	16.1946	11.0132	14.5184	16.0569	14.9326	17.2364	64.6265	17.2034	-0.574798	0.160424				lpg2225	-	expressed protein (GH3 homolog)	-1.06931	4.54124e-11	-0.454482	0.243463	-2.52534
lpg1954	-	966.331	234.176	248.15	166.702	191.761	148.287	173.684	188.602	178.665	967.331	192.253	-0.701701	0.012094				lpg2227	-	acetyl CoA carboxylase alpha subunit	0.0464557	2.41009e-07	-0.454482	0.243463	2.05755
lpg1957_ig	ig	1101.86	523.346	465.102	344.922	348.175	494.684	396.202	428.954	433.551	1102.86	430.367	-0.408681	0.348154				lpg2230	-	acyl CoA ligase	-0.652056	0.040316	-0.454482	0.243463	-0.811514
lpg1958_ig	ig	303.893	116.078	100.268	94.1132	88.6843	96.7791	84.1252	99.4268	95.3068	304.893	97.8476	-0.493598	0.39519				lpg2232	fabH	3-oxoacyl-(acyl carrier protein) synthase III FabH	-0.424923	0.394589	-0.454482	0.243463	0.12141
lpg1959	-	59.048	13.8509	14.2661	10.9238	13.7827	8.65164	14.7426	11.0968	12.194	60.048	13.4386	-0.650146	0.0435382				lpg2235	-	sterol desaturase	-0.462171	0.466573	-0.454482	0.243463	-0.0315825
lpg1959_ig	ig	68.5775	24.5595	19.4904	19.1798	18.1984	25.0285	19.417	24.5093	21.6382	69.5775	22.5027	-0.490235	0.398956				lpg2239	-	hypothetical protein	-0.485046	0.415149	-0.454482	0.243463	-0.125537
lpg1960	-	200.84	137.719	123.575	116.744	91.4322	103.585	115.537	125.757	118.085	201.84	117.554	-0.234769	0.0221786				lpg2240_ig	ig	-	-0.615408	0.091798	-0.454482	0.243463	-0.660987
lpg1965	-	650.053	337.583	258.151	295.436	289.038	339.093	289.825	262.593	277.308	651.053	294.628	-0.344342	0.170355				lpg2243	-	uracil phosphoribosyltransferase	-0.852609	6.42642e-05	-0.454482	0.243463	-1.63526
lpg1968	-	857.381	203.29	181.611	170.198	160.315	179.357	166.027	182.601	192.211	858.381	180.451	-0.67732	0.0255157				lpg2246	-	hypothetical protein	-0.580702	0.158753	-0.454482	0.243463	-0.518436
lpg1969	-	4520.62	1051.54	1015.49	941.317	820.647	964.22	1085.19	1036.2	874.543	4521.62	974.644	-0.666448	0.0324291				lpg2246_ig	ig	-	-0.112634	0.00053853	-0.454482	0.243463	1.40411
lpg1971_ig	ig	5175.38	6619.98	6866.22	7437.23	7312.13	7837.58	8274.63	6840.2	7159.96	5176.38	7294.49	0.148969	3.81737e-10				lpg2247	-	DedA family protein	-0.705601	0.012227	-0.454482	0.243463	-1.03145
lpg1978	-	1774.08	2144.01	2242.58	1870.5	1720.57	1855.29	2070.26	2016.69	1991.49	1775.08	1989.92	0.0496189	1.95758e-07				lpg2252	-	glutamine synthetase	-0.606364	0.104795	-0.454482	0.243463	-0.623841
lpg1980	-	2.40068	0	0	0	3.31828	0	0	0	0	3.40068	1.41478	-0.380876	0.450998				lpg2254	-	hypothetical protein	-0.134429	0.000952985	-0.454482	0.243463	1.31458
lpg1989_ig	ig	3118.61	650.536	614.508	583.276	471.592	666.2	604.234	586.749	500.473	3119.61	585.696	-0.726429	0.0064126				lpg2300	legA3	ankyrin repeat domain protein	-0.536964	0.269278	-0.454482	0.243463	-0.338785
lpg1993_ig	ig	1267.06	533.072	504.736	410.193	451.678	500.396	469.086	441.451	468.217	1268.06	473.354	-0.427953	0.398956				lpg2303	-	chorismate synthase AroC	-1.01356	1.84259e-08	-0.454482	0.243463	-2.29633
lpg1996	-	821.362	300.016	299.352	260.003	309.138	263.746	281.746	280.953	325.6	822.362	291.069	-0.451067	0.450998				lpg2311	-	interaptin	-0.299901	0.101917	-0.454482	0.243463	0.634926
lpg2028_ig	ig	407.757	65.1094	76.3941	58.2582	65.5606	51.4171	66.7707	58.9357	72.4218	408.757	65.3584	-0.796164	0.000618653				lpg2313	-	hypothetical protein	-0.279973	0.0589019	-0.454482	0.243463	0.716779
lpg2035_ig	ig	123.524	17.9846	23.0459	23.4688	20.9376	18.1319	17.5886	26.9107	16.8338	124.524	21.6127	-0.760545	0.00198659				lpg2322	legA5	cardiac ankyrin repeat protein	-0.470871	0.447746	-0.454482	0.243463	-0.0673137
lpg2047	-	3085.64	1619.55	1483.16	1236.96	1341.35	1371.98	1285.16	1258.72	1431.26	3086.64	1379.52	-0.349758	0.181011				lpg2341_ig	ig	-	-0.468804	0.450406	-0.454482	0.243463	-0.0588246
lpg2057	intD	343.42	154.145	166.577	185.763	268.892	190.203	185.94	189.013	218.334	344.42	195.858	-0.245146	0.0301022				lpg2342	-	hypothetical protein	0.14257	3.95769e-07	-0.454482	0.243463	2.45233
lpg2059_ig	ig	1472.4	557.557	495.379	531.965	573.319	555.31	586.546	527.011	561.775	1473.4	549.608	-0.428267	0.398209				lpg2344	-	hypothetical protein	-0.6114	0.000632636	-0.454482	0.243463	-0.644524
lpg2072_ig	ig	830.355	204.315	166.692	152.307	143.136	171.748	152.519	180.373	169.587	831.355	168.585	-0.692968	0.0166643				lpg2351	-	hypothetical protein	-0.116913	0.000524145	-0.454482	0.243463	1.38653
lpg2073	-	818.586	298.342	259.865	212.483	239.075	262.485	289.586	289.064	272.03	819.586	266.366	-0.488115	0.403829				lpg2355	-	amidase (enantiomer selective)	-0.489695	0.402041	-0.454482	0.243463	-0.144631
lpg2075	dam	1313.31	435.393	429.763	413.078	393.834	474.844	439.931	414.026	435.161	1314.31	430.504	-0.484721	0.417047				lpg2356_ig	ig	-	-0.441308	0.431232	-0.454482	0.243463	0.0541109
lpg2078	-	1362.09	346.402	296.132	386.223	356.85	296.396	374.232	343.282	361.139	1363.09	346.082	-0.595345	0.127558				lpg2364_ig	ig	-	-0.429109	0.406286	-0.454482	0.243463	0.10422
lpg2079	traG	3.3899	0	0	0	0	0	0	0	0	4.3899	1	-0.642455	0.0556061				lpg2372	-	hypothetical protein	-0.48757	0.406286	-0.454482	0.243463	-0.135905
lpg2087	traC	563.943	287.272	248.946	157.251	193.878	173.075	182.061	177.535	203.453	564.943	203.934	-0.442515	0.449602				lpg2372_ig	ig	-	-0.459055	0.467551	-0.454482	0.243463	-0.0187815
lpg2096_ig	ig	115.711	39.8307	30.8978	36.5841	25.3489	30.0667	34.7655	38.4761	32.5252	116.711	34.5619	-0.528515	0.285038				lpg2374	-	mannose-6-phosphate isomerase	-0.482107	0.425046	-0.454482	0.243463	-0.113465
lpg2097	-	1314.14	270.11	229.401	197.554	181.758	195.85	206.69	237.816	214.189	1315.14	217.671	-0.781173	0.00103751				lpg2375	-	hypothetical protein	-0.539127	0.260623	-0.454482	0.243463	-0.347669
lpg2100	-	254.501	70.2047	62.0847	35.5728	47.3622	50.6401	50.2686	42.099	42.4111	255.501	51.0804	-0.699138	0.0120077				lpg2380	-	hypothetical protein	-0.688306	0.0186907	-0.454482	0.243463	-0.960405
lpg2106	-	1899.69	596.885	628.225	443.886	467.66	510.6	510.361	499.771	541.525	1900.69	525.864	-0.558038	0.209662				lpg2381	mgt	magnesium-transporting ATPase, P-type	-0.73015	0.00607486	-0.454482	0.243463	-1.13228
lpg2107	-	970.963	328.449	351.396	285.916	381.301	315.857	356.31	327.899	389.195	971.963	343.04	-0.452305	0.455665				lpg2382_ig	ig	-	-0.339048	0.158753	-0.454482	0.243463	0.474133
lpg2111	-	367.446	134.565	129.57	124.411	166.991	113.874	111.981	117.728	151.802	368.446	132.365	-0.4446	0.446121				lpg2384	kup	Kup system potassium uptake protein	-0.27024	0.0464938	-0.454482	0.243463	0.756756
lpg2120	-	878.524	238.461	178.376	203.713	202.125	219.882	196.718	216.929	219.545	879.524	210.469	-0.62106	0.080755				lpg2391	sdbC	SdbC	-0.389699	0.292234	-0.454482	0.243463	0.266091
lpg2127_ig	ig	489.778	148.893	123.126	93.8707	107.976	88.1017	108.902	112.714	109.919	490.778	112.688	-0.639008	0.0541303				lpg2396	-	transcriptional regulator	-0.479109	0.431232	-0.454482	0.243463	-0.10115
lpg2133	-	746.388	99.8151	79.0502	81.871	105.85	90.9382	88.8731	81.9403	89.0778	747.388	90.677	-0.916049	2.99493e-06				lpg2397	-	secreted peptidase	-0.468844	0.452052	-0.454482	0.243463	-0.05899
lpg2147	-	1562.7	577.249	468.818	595.206	613.475	547.266	585.582	548.843	611.437	1563.7	569.484	-0.438672	0.425046				lpg2399	-	hypothetical virulence protein	-0.499509	0.38063	-0.454482	0.243463	-0.184941
lpg2148	-	809.724	233.688	306.448	230.435	315.779	206.598	315.11	223.289	288.72	810.724	266.008	-0.483977	0.405238				lpg2404_ig	ig	-	-0.212599	0.0115845	-0.454482	0.243463	0.993509
lpg2151	-	1268.44	268.548	259.937	256.318	270.464	235.331	255.232	261.488	300.992	1269.44	264.539	-0.681124	0.0235603				lpg2405	mutT	mutator MutT protein	-0.535907	0.269193	-0.454482	0.243463	-0.334443
lpg2151_ig	ig	255.645	76.232	72.636	74.4278	79.2695	70.9737	79.0391	81.171	85.3816	256.645	78.3914	-0.515065	0.32692				lpg2413	-	hypothetical protein	-0.518129	0.317314	-0.454482	0.243463	-0.261422
lpg2152_ig	ig	498.235	142.273	128.901	144.934	171.35	162.222	166.479	130.318	164.872	499.235	152.419	-0.515267	0.319487				lpg2416	legA1	ankyrin repeat family protein	-0.465639	0.456806	-0.454482	0.243463	-0.0458269
lpg2153	-	2.28269	1.14806	3.1638	1.80495	0	1.84549	1.68006	4.20562	2.93806	3.28269	3.09825	-0.0251136	6.29886e-05				lpg2417	-	hypothetical protein	-0.382163	0.264617	-0.454482	0.243463	0.297042
lpg2156	-	4066.29	2033.37	1961.42	1925.17	1690.11	1808.3	2050.57	2046.64	1929.5	4067.29	1931.64	-0.32338	0.125858				lpg2417_ig	ig	-	-0.31389	0.106138	-0.454482	0.243463	0.577469
lpg2157_ig	ig	267.087	110.095	111.124	122.05	119.594	110.534	98.0843	101.532	124.113	268.087	113.141	-0.374658	0.246561				lpg2419	-	hypothetical protein	-0.36472	0.223842	-0.454482	0.243463	0.368687
lpg2162_ig	ig	789.3	210.626	168.548	176.743	159.244	180.095	166.251	184.478	182.835	790.3	179.602	-0.64348	0.0533879				lpg2420_ig	ig	-	-0.381005	0.264617	-0.454482	0.243463	0.301798
lpg2166	-	74.9193	38.4962	40.6783	32.1364	34.1499	19.1746	32.4398	31.7418	32.8388	75.9193	33.707	-0.352632	0.207195				lpg2424	-	hypothetical protein	-0.478191	0.430499	-0.454482	0.243463	-0.0973821
lpg2171	-	916.664	410.703	344.574	305.622	343.789	312.633	319.957	270.725	353.226	917.664	333.654	-0.439388	0.43101				lpg2433	-	hypothetical protein	-0.228874	0.0443586	-0.454482	0.243463	0.926663
lpg2172	-	2.42963	0	0	0	0	0	0	0	0	3.42963	1	-0.535247	0.276232				lpg2438	-	florfenicol efflux pump	-0.358965	0.207195	-0.454482	0.243463	0.392326
lpg2180	-	1274.92	1055.81	939.844	685.285	674.331	966.038	849.21	838.692	792.726	1275.92	851.242	-0.175769	0.00438006				lpg2440_ig	ig	-	-0.276888	0.053482	-0.454482	0.243463	0.729449
lpg2183	-	790.432	151.1	127.813	126.3	161.361	150.844	148.336	163.65	151.653	791.432	148.632	-0.726301	0.0066288				lpg2441	-	DNA binding protein	-0.433562	0.414717	-0.454482	0.243463	0.0859273
lpg2186	pksJ	1104.93	204.151	183.89	204.179	198.28	159.36	196.827	207.055	193.351	1105.93	194.387	-0.755062	0.00266918				lpg2443	-	hypothetical protein	-0.506278	0.348154	-0.454482	0.243463	-0.212744
lpg2196	-	829.003	200.323	195.616	206.029	243.038	189.258	218.774	202.71	265.785	830.003	216.192	-0.584241	0.145336				lpg2450	-	integral membrane protein	-0.389498	0.291194	-0.454482	0.243463	0.266915
lpg2198	-	1.82878	0	0	0	0	0	0	0	0	2.82878	1	-0.451599	0.450406				lpg2452	legA14	ankyrin repeat-containing protein	-0.0213108	8.78679e-06	-0.454482	0.243463	1.77921
lpg2203	-	897.755	229.773	220.591	151.891	179.089	179.68	174.948	175.342	191.521	898.755	188.854	-0.677515	0.0241256				lpg2456	legA15	ankyrin repeat-containing protein	-0.719678	0.00748239	-0.454482	0.243463	-1.08926
lpg2216	-	727.962	226.989	203.118	184.211	203.236	187.426	198.929	183.698	219.798	728.962	201.926	-0.557513	0.214778				lpg2462_ig	ig	-	-0.416746	0.373024	-0.454482	0.243463	0.154995
lpg2217_ig	ig	1000.24	363.67	356.489	261.971	277.057	331.933	318.693	313.434	333.306	1001.24	320.569	-0.494616	0.38993				lpg2483	-	hypothetical protein	-0.554545	0.216167	-0.454482	0.243463	-0.410999
lpg2219	-	1109.2	296.451	307.303	216.65	301.435	250.305	231.751	216.746	244.656	1110.2	259.162	-0.63183	0.0630735				lpg2485	-	TPR domain protein	-0.277081	0.0564388	-0.454482	0.243463	0.728657
lpg2221	-	1612.03	1121.19	1118.68	1231.57	1331.42	1262.19	1360.57	1235.4	1390.58	1613.03	1257.45	-0.108151	0.000377234				lpg2490	lepB	LepB	-0.207918	0.0104451	-0.454482	0.243463	1.01274
lpg2224_ig	ig	189.439	55.5637	56.4833	38.3346	54.5648	43.07	43.9768	49.2469	43.7286	190.439	49.1211	-0.588488	0.134371				lpg2490_ig	ig	-	-0.590674	0.134371	-0.454482	0.243463	-0.559395
lpg2225	-	13.2554	1.72209	0	0	0	0	0	0	0	14.2554	1.21526	-1.06931	4.54124e-11				lpg2491	-	hypothetical protein	-0.342631	0.163971	-0.454482	0.243463	0.459417
lpg2227	-	400.157	485.737	426.106	410.212	532.093	448.215	418.859	386.494	455.863	401.157	446.447	0.0464557	2.41009e-07				lpg2492	-	alcohol dehydrogenase	-0.617161	0.000640541	-0.454482	0.243463	-0.668188
lpg2229	-	2.14887	0	1.66884	0	0	0	1.82847	1.07994	0	3.14887	1.57216	-0.301659	0.175901				lpg2492_ig	ig	-	-0.469361	0.450406	-0.454482	0.243463	-0.0611113
lpg2230	-	91.7563	13.9664	22.6256	24.9812	18.7167	19.1875	15.1083	19.8768	22.8773	92.7563	20.6675	-0.652056	0.040316				lpg2493	-	small heat shock protein HspC2	-0.260582	0.0390179	-0.454482	0.243463	0.796425
lpg2232	fabH	1154.19	382.613	389.289	422.548	497.147	416.009	419.413	438.28	500.635	1155.19	434.242	-0.424923	0.394589				lpg2505	-	hypothetical protein	-0.800248	0.000600013	-0.454482	0.243463	-1.4202
lpg2235	-	736.208	269.163	244.655	267.827	256.634	241.259	234.597	223.253	289.35	737.208	254.342	-0.462171	0.466573				lpg2506	-	sensor histidine kinase/response regulator LuxN	-0.489258	0.402041	-0.454482	0.243463	-0.142838
lpg2238	-	2.90977	0	0	0	0	0	0	0	0	3.90977	1	-0.592151	0.134371				lpg2507	-	hypothetical protein	-0.387531	0.278174	-0.454482	0.243463	0.274996
lpg2239	-	608.35	205.516	208.155	180.189	192.758	172.977	211.661	214.102	202.194	609.35	199.444	-0.485046	0.415149				lpg2509_ig	ig	-	-0.316484	0.112076	-0.454482	0.243463	0.566813
lpg2240_ig	ig	1081.25	265.452	291.197	250.606	276.073	249.325	255.512	253.769	249.057	1082.25	262.374	-0.615408	0.091798				lpg2511	sidC	SidC, interaptin	-0.546908	0.235795	-0.454482	0.243463	-0.379629
lpg2243	-	792.629	133.346	97.6259	116.169	96.8845	107.238	105.479	108.989	117.721	793.629	111.432	-0.852609	6.42642e-05				lpg2512_ig	ig	-	-0.638907	0.058329	-0.454482	0.243463	-0.757504
lpg2246	-	1464.22	437.831	368.722	368.223	400.492	355.411	357.162	405.525	376.784	1465.22	384.769	-0.580702	0.158753				lpg2515	-	structural toxin protein (hemagglutinin/hemolysin) RtxA	-0.55556	0.216167	-0.454482	0.243463	-0.415168
lpg2246_ig	ig	37.7691	30.2437	36.3107	22.14	24.7742	21.7712	34.9828	28.7292	32.3474	38.7691	29.9124	-0.112634	0.00053853				lpg2517	-	transcriptional regulator, AsnC family	-0.00581874	3.50435e-06	-0.454482	0.243463	1.84284
lpg2247	-	56.377	11.54	8.95443	10.4725	9.3627	10.1151	10.1599	11.5084	10.299	57.377	11.3015	-0.705601	0.012227				lpg2526	-	hypothetical protein	-0.342006	0.16939	-0.454482	0.243463	0.461986
lpg2252	-	800.648	178.305	167.114	200.767	202.713	184.298	197.736	220.694	227.857	801.648	198.435	-0.606364	0.104795				lpg2527	-	hypothetical protein with coiled coil domain	-0.349012	0.180203	-0.454482	0.243463	0.433208
lpg2254	-	1069.72	730.656	757.126	835.122	838.911	752.857	802.826	788.511	771.436	1070.72	785.681	-0.134429	0.000952985				lpg2531	-	chorismate mutase/prephenate dehydratase (P-protein)	-0.498909	0.373384	-0.454482	0.243463	-0.182477
lpg2260	phbC	2.45585	0	0	0	0	0	0	0	0	3.45585	1	-0.538555	0.266027				lpg2533_ig	ig	-	-0.399348	0.315339	-0.454482	0.243463	0.226457
lpg2299	hepA	2.96221	6.81742	5.70336	0	0	3.56179	0	0	0	3.96221	3.01032	-0.119324	0.0817509				lpg2536	-	ferredoxin reductase	-0.260682	0.0390179	-0.454482	0.243463	0.796013
lpg2300	legA3	1075.47	325.514	299.425	307.381	290.831	317.516	308.728	303.057	340.641	1076.47	312.637	-0.536964	0.269278				lpg2538	-	hypothetical protein	-0.458765	0.467541	-0.454482	0.243463	-0.0175893
lpg2303	-	9.31704	0	0	0	0	0	0	0	0	10.317	1	-1.01356	1.84259e-08				lpg2542	-	hypothetical protein	-0.356907	0.216167	-0.454482	0.243463	0.400778
lpg2311	-	10.6236	4.13367	5.03582	4.31395	7.15486	4.33874	4.23992	2.62851	6.77007	11.6236	5.82694	-0.299901	0.101917				lpg2544	mltA	membrane-bound lytic murein transglycosylase A	-0.455391	0.46128	-0.454482	0.243463	-0.00373212
lpg2313	-	522.999	334.4	281.895	225.927	271.004	294.314	288.853	224.132	271.599	523.999	275.016	-0.279973	0.0589019				lpg2544_ig	ig	-	-0.453518	0.456806	-0.454482	0.243463	0.00396101
lpg2322	legA5	2087.53	829.259	715.75	665.2	562.729	723.654	686.652	756.093	702.821	2088.53	706.27	-0.470871	0.447746				lpg2545	-	hypothetical protein	-0.311694	0.102728	-0.454482	0.243463	0.586487
lpg2339	-	1.68184	0	0	0	0	0	0	0	0	2.68184	1	-0.428433	0.397455				lpg2546_ig	ig	-	-0.657605	0.0120077	-0.454482	0.243463	-0.834307
lpg2341_ig	ig	547.403	187.576	182.424	159.904	205.422	176.177	190.484	159.788	220.909	548.403	186.336	-0.468804	0.450406				lpg2549	-	transcriptional regulator, AraC-family	-0.50716	0.32692	-0.454482	0.243463	-0.216367
lpg2342	-	56.9625	99.2476	23.7428	108.472	170.86	96.4359	90.9755	25.5333	20.6161	57.9625	80.4854	0.14257	3.95769e-07				lpg2552	-	hypothetical protein	-0.555007	0.21811	-0.454482	0.243463	-0.412895
lpg2344	-	9.20944	5.48297	6.50147	0	0	0	0	0	0	10.2094	2.49805	-0.6114	0.000632636				lpg2556	legK3	putative protein kinase	-0.597856	0.119332	-0.454482	0.243463	-0.588895
lpg2351	-	7139.04	5145.4	5195.1	4591.21	5665.98	5920.74	5845.92	5309.74	5957.15	7140.04	5454.9	-0.116913	0.000524145				lpg2557	-	hypothetical; probable transcriptional regulator-like	-0.649679	0.0399868	-0.454482	0.243463	-0.801749
lpg2355	-	1597.47	506.072	441.957	529.058	506.2	503.657	517.939	526.145	601.913	1598.47	517.618	-0.489695	0.402041				lpg2564_ig	ig	-	-0.459979	0.467551	-0.454482	0.243463	-0.0225783
lpg2356_ig	ig	575.376	220.63	203.525	225.936	179.594	193.654	195.667	212.864	229.251	576.376	208.64	-0.441308	0.431232				lpg2566	-	ISxcC1 transposase	-0.540371	0.257054	-0.454482	0.243463	-0.352779
lpg2364_ig	ig	1093.34	347.349	302.156	424.15	480.341	408.906	419.96	397.941	470.553	1094.34	407.42	-0.429109	0.406286				lpg2571	-	hypothetical protein	-0.466679	0.437549	-0.454482	0.243463	-0.050097
lpg2372	-	689.874	245.361	246.571	200.539	187.389	224.751	218.244	235.242	232.439	690.874	224.817	-0.48757	0.406286				lpg2572	-	hypothetical protein	-0.812694	0.000378473	-0.454482	0.243463	-1.47132
lpg2372_ig	ig	1443.25	443.169	415.049	541.569	534.923	483.187	530.024	532.605	526.412	1444.25	501.867	-0.459055	0.467551				lpg2577	-	hypothetical protein	-0.0442325	2.4905e-05	-0.454482	0.243463	1.68506
lpg2374	-	1759.57	599.463	549.813	583.434	534.828	615.263	594.2	560.865	595.398	1760.57	580.158	-0.482107	0.425046				lpg2581	-	2-oxoisovalerate dehydrogenase, E1 component, alpha and beta fusion	0.11688	3.73391e-09	-0.454482	0.243463	2.34681
lpg2375	-	794.582	254.549	237.747	219.391	191.138	229.551	201.039	240.285	257.58	795.582	229.91	-0.539127	0.260623				lpg2582_ig	ig	-	0.0740257	5.05196e-08	-0.454482	0.243463	2.17079
lpg2380	-	591.846	155.71	128.189	113.268	104.653	108.662	110.879	119.42	123.352	592.846	121.517	-0.688306	0.0186907				lpg2584	sidF	SidF, inhibitor of growth family, member 3	-0.272654	0.0510268	-0.454482	0.243463	0.74684
lpg2381	mgt	934.922	187.859	179.288	155.609	153.779	166.411	172.238	188.3	182.25	935.922	174.217	-0.73015	0.00607486				lpg2584_ig	ig	-	-0.0985963	0.000257078	-0.454482	0.243463	1.46176
lpg2382_ig	ig	566.124	273.469	227.398	238.567	300.76	255.046	264.093	239.835	271.188	567.124	259.795	-0.339048	0.158753				lpg2585	pcgL	D-alanyl-D-alanine dipeptidase	-0.518467	0.317179	-0.454482	0.243463	-0.26281
lpg2384	kup	4269	2434.56	2119	2365.84	2276.68	2326.22	2148.08	2316.66	2339.85	4270	2291.86	-0.27024	0.0464938				lpg2586	-	cysteine protease, papain C1 family	-0.64891	0.0469772	-0.454482	0.243463	-0.798593
lpg2391	sdbC	797.865	281.624	294.898	307.506	404.199	325.396	327.161	302.309	354.248	798.865	325.668	-0.389699	0.292234				lpg2596	-	signal peptide protein, LysM domain protein	-0.431359	0.408709	-0.454482	0.243463	0.0949744
lpg2396	-	892.142	296.049	276.512	292.501	295.243	278.124	294.432	311.285	318.694	893.142	296.355	-0.479109	0.431232				lpg2604	-	hypothetical protein	-0.468387	0.452052	-0.454482	0.243463	-0.0571142
lpg2397	-	425.854	148.174	138.393	148.504	151.597	123.452	148.827	141.428	151.805	426.854	145.022	-0.468844	0.452052				lpg2604_ig	ig	-	-0.530062	0.0602415	-0.454482	0.243463	-0.310436
lpg2399	-	1476.96	477.934	482.866	448.785	469.345	433.305	460.315	480.846	481.812	1477.96	467.901	-0.499509	0.38063				lpg2607	pepO	metallopeptidase PepO, peptidase, M13 family	-0.511927	0.336546	-0.454482	0.243463	-0.235948
lpg2404_ig	ig	171.186	95.0661	107.06	104.864	101.291	104.582	110.056	106.929	106.435	172.186	105.535	-0.212599	0.0115845				lpg2619_ig	ig	-	-0.396485	0.306203	-0.454482	0.243463	0.238217
lpg2405	mutT	1051.9	360.759	298.28	290.294	273.783	323.733	297.254	275.154	325.025	1052.9	306.535	-0.535907	0.269193				lpg2620	-	chromosome segregation SMC protein	-0.438295	0.424274	-0.454482	0.243463	0.0664877
lpg2413	-	1626.29	531.871	483.894	452.99	470.269	509.267	498.339	519.818	473.996	1627.29	493.556	-0.518129	0.317314				lpg2623_ig	ig	-	-0.446224	0.44549	-0.454482	0.243463	0.0339181
lpg2416	legA1	1034.51	393.075	350.525	313.673	346.376	395.787	328.853	327.54	371.499	1035.51	354.416	-0.465639	0.456806				lpg2625	carB	carbamoyl phosphate synthase, large subunit	-0.389427	0.467551	-0.454482	0.243463	0.267206
lpg2417	-	1153.94	526.799	469.703	436.805	493.74	488.596	483.972	442.415	482.502	1154.94	479.067	-0.382163	0.264617				lpg2635	mviN	integral membrane protein (putative virulence factor) MviN, possible role in motility	-0.592363	0.132891	-0.454482	0.243463	-0.566333
lpg2417_ig	ig	454.853	247.43	224.293	207.387	220.254	234.471	207.638	205.437	215.3	455.853	221.276	-0.31389	0.106138				lpg2638	-	hypothetical protein	0.0858333	3.4242e-08	-0.454482	0.243463	2.21929
lpg2419	-	260.415	94.1193	93.1424	105.047	129.959	111.096	128.794	101.093	131.774	261.415	112.878	-0.36472	0.223842				lpg2639	enhC	enhanced entry protein EnhC	-0.401885	0.315951	-0.454482	0.243463	0.216038
lpg2420	-	1.68184	0	0	0	0	0	0	0	0	2.68184	1	-0.428433	0.397455				lpg2642	-	sensory box/GGDEF family protein	-0.440857	0.43101	-0.454482	0.243463	0.0559654
lpg2420_ig	ig	1068.77	409.733	367.824	437.867	502.259	462.034	437.43	423.986	510.248	1069.77	444.923	-0.381005	0.264617				lpg2644_ig	ig	-	-0.357037	0.208976	-0.454482	0.243463	0.400246
lpg2424	-	848.229	264.027	276.583	269.374	336.713	242.512	261.357	271.407	329.067	849.229	282.38	-0.478191	0.430499				lpg2645	uvrC	excinuclease ABC subunit	-0.640683	0.0536737	-0.454482	0.243463	-0.7648
lpg2433	-	21.9874	26.7253	15.238	13.8046	7.16354	5.43311	11.2799	11.6082	9.31612	22.9874	13.5711	-0.228874	0.0443586				lpg2648_ig	ig	-	-0.53498	0.266027	-0.454482	0.243463	-0.330636
lpg2435	-	2.57657	0	0	0	0	0	0	0	0	3.57657	1	-0.553466	0.224233				lpg2655	-	sensory box protein, EAL domain, GGDEF domain, signal transduction protein	-0.49389	0.392512	-0.454482	0.243463	-0.161863
lpg2438	-	456.442	234.623	189.942	185.872	186.666	204.225	211.124	183.694	197.109	457.442	200.157	-0.358965	0.207195				lpg2655_ig	ig	-	-0.464695	0.455665	-0.454482	0.243463	-0.04195
lpg2439	-	1.38797	0	0	0	0	0	0	0	0	2.38797	1	-0.378029	0.253242				lpg2659	-	ATPase N2B (nucleotide (GTP) binding protein)	-0.653463	0.0432792	-0.454482	0.243463	-0.817292
lpg2440_ig	ig	5147.18	2698.75	2567.91	2602.77	2601.08	3035.8	3000.37	2575.22	2679.96	5148.18	2721.23	-0.276888	0.053482				lpg2666	-	probable hydrolase	-0.453301	0.455665	-0.454482	0.243463	0.0048527
lpg2441	-	761.484	284.491	240.345	256.676	332.332	281.044	277.864	249.157	317.897	762.484	280.976	-0.433562	0.414717				lpg2669	ftsE	cell division ATP transporter FtsE	-0.875922	2.3524e-05	-0.454482	0.243463	-1.73102
lpg2443	-	740.551	250.176	220.578	215.851	174.573	221.325	266.684	256.815	235.069	741.551	231.134	-0.506278	0.348154				lpg2677	-	5'-nucleotidase	-0.986323	8.34385e-08	-0.454482	0.243463	-2.18448
lpg2450	-	804.279	290.368	271.795	337.276	361.187	302.167	368.987	336.649	351.044	805.279	328.434	-0.389498	0.291194				lpg2679	-	D-isomer specific 2-hydroxyacid dehydrogenase	-0.232259	0.021063	-0.454482	0.243463	0.912758
lpg2452	legA14	904.726	987.787	1069.42	701.772	976.246	837.554	777.202	697.174	843.682	905.726	862.355	-0.0213108	8.78679e-06				lpg2683	-	DlpA protein	-0.530267	0.27611	-0.454482	0.243463	-0.31128
lpg2456	legA15	3951.33	832.738	722.642	668.139	556.902	691.498	828.179	854.906	866.285	3952.33	753.661	-0.719678	0.00748239				lpg2686	dotA	DotA	0.37394	3.65521e-18	-0.454482	0.243463	3.40266
lpg2462_ig	ig	1045.56	351.441	314.332	363.705	439.333	407.683	433.303	433.841	455.421	1046.56	400.882	-0.416746	0.373024				lpg2687	icmV	IcmV	0.253624	1.23271e-13	-0.454482	0.243463	2.90847
lpg2483	-	192.759	61.7922	59.0375	40.9083	55.1352	50.1216	49.3597	49.7716	58.1942	193.759	54.04	-0.554545	0.216167				lpg2692_ig	ig	-	-0.453725	0.456806	-0.454482	0.243463	0.00311115
lpg2485	-	118.71	63.7007	62.4331	49.323	62.2597	54.8552	74.6737	56.8482	73.8933	119.71	63.2484	-0.277081	0.0564388				lpg2696	miaA	tRNA delta(2)-isopentenylpyrophosphate transferase	-0.571855	0.169927	-0.454482	0.243463	-0.482099
lpg2490	lepB	3171.11	1964.93	1922.69	1784.45	2150.99	1977.28	2213.99	1844.14	1856	3172.11	1965.31	-0.207918	0.0104451				lpg2704	petB	ubiquinol-cytochrome c reductase, cytochrome b	-0.967511	1.48853e-07	-0.454482	0.243463	-2.10721
lpg2490_ig	ig	712.148	177.467	162.818	196.171	211.597	179.396	180.952	160.594	187.19	713.148	183.023	-0.590674	0.134371				lpg2718	-	hypothetical protein	-0.679552	0.019365	-0.454482	0.243463	-0.92445
lpg2491	-	519.838	250.933	233.014	224.325	245.185	245.365	213.284	240.502	232.439	520.838	236.631	-0.342631	0.163971				lpg2718_ig	ig	-	-0.412267	0.428514	-0.454482	0.243463	0.173395
lpg2492	-	11.9592	9.24385	5.22436	0	0	1.42472	0	0	1.13966	12.9592	3.12907	-0.617161	0.000640541				lpg2719	-	hypothetical protein	-0.532035	0.279039	-0.454482	0.243463	-0.318541
lpg2492_ig	ig	1351.48	508.896	473.823	441.605	391.535	434.549	429.871	480.316	503.042	1352.48	458.955	-0.469361	0.450406				lpg2721_ig	ig	-	-0.165673	0.00305235	-0.454482	0.243463	1.18626
lpg2493	-	786.312	390	416.209	431.088	478.142	477.329	407.412	400.721	447.745	787.312	432.081	-0.260582	0.0390179				lpg2723	-	transcriptional regulator	0.0394447	3.57407e-07	-0.454482	0.243463	2.02875
lpg2505	-	5.31318	0	0	0	0	0	0	0	0	6.31318	1	-0.800248	0.000600013				lpg2731	-	aminotransferase class II	-0.429407	0.399731	-0.454482	0.243463	0.102993
lpg2506	-	1559.1	588.525	530.911	499.109	456.029	445.216	461.27	530.159	526.4	1560.1	505.702	-0.489258	0.402041				lpg2737	-	uroporphyrinogen III methylase	-0.616067	0.089669	-0.454482	0.243463	-0.663694
lpg2507	-	2107.69	878.564	859.658	828.483	912.854	818.768	807.929	861.016	936.232	2108.69	863.938	-0.387531	0.278174				lpg2743_ig	ig	-	-0.61898	0.0838307	-0.454482	0.243463	-0.675656
lpg2509_ig	ig	946.824	407.519	419.576	487.442	471.557	463.2	519.999	419.539	461.925	947.824	457.345	-0.316484	0.112076				lpg2744	-	hypothetical protein	-0.532409	0.280639	-0.454482	0.243463	-0.320077
lpg2511	sidC	658.354	223.444	181.161	159.016	209.363	175.711	177.107	162.472	200.999	659.354	187.159	-0.546908	0.235795				lpg2745	-	hypothetical protein	-0.39216	0.313526	-0.454482	0.243463	0.255984
lpg2512_ig	ig	856.684	196.174	173.716	196.89	204.368	187.057	183.662	208.033	217.935	857.684	196.979	-0.638907	0.058329				lpg2758	-	hypothetical protein	-0.7759	0.00101971	-0.454482	0.243463	-1.32019
lpg2515	-	1196.43	337.084	345.967	314.651	375.657	279.477	350.379	307.011	347.277	1197.43	333.188	-0.55556	0.216167				lpg2761	-	hypothetical protein	-0.378135	0.264617	-0.454482	0.243463	0.313588
lpg2517	-	2209.97	2619.1	2316.56	2136.29	2165.16	2214.81	1961.12	2016.03	2015.28	2210.97	2181.54	-0.00581874	3.50435e-06				lpg2767	-	L-sorbosone dehydrogenase	-0.345377	0.173408	-0.454482	0.243463	0.448137
lpg2526	-	2168.68	1077.7	1154.29	924.973	723.448	987.11	1029.32	1028.47	964.032	2169.68	987.168	-0.342006	0.16939				lpg2797	-	ribosomal RNA large subunit methyltransferase J	-0.122027	0.000677198	-0.454482	0.243463	1.36553
lpg2527	-	1198.57	528.521	533.904	509.38	616.249	521.804	580.432	440.073	558.03	1199.57	537.049	-0.349012	0.180203				lpg2799	-	O-acetyltransferase	-0.443951	0.439522	-0.454482	0.243463	0.0432573
lpg2531	-	385.443	139.131	128.176	118.083	123.966	98.3976	104.788	116.023	143.526	386.443	122.511	-0.498909	0.373384				lpg2800	frgA	siderophore biosynthetic protein, iron repressed gene FrgA	-0.303825	0.091798	-0.454482	0.243463	0.618808
lpg2533_ig	ig	683.595	223.175	251.986	257.736	328.443	258.805	290.529	271.604	293.334	684.595	272.952	-0.399348	0.315339				lpg2803	-	hypothetical protein	-0.442577	0.44549	-0.454482	0.243463	0.0488974
lpg2536	-	3328.14	1742.39	1927.98	1737.05	1760.34	1840.29	2119.99	1738.4	1738.6	3329.14	1826.63	-0.260682	0.0390179				lpg2807	-	patatin family protein	-0.727355	0.00548641	-0.454482	0.243463	-1.1208
lpg2538	-	942.93	323.191	319.396	340.088	313.498	308.17	318.1	332.17	363.208	943.93	328.228	-0.458765	0.467541				lpg2809	pepN	aminopeptidase N	-0.781607	0.00102782	-0.454482	0.243463	-1.34363
lpg2542	-	575.198	299.49	311.745	194.704	321.258	218.236	250.019	192.483	230.601	576.198	253.317	-0.356907	0.216167				lpg2810	prkA	serine protein kinase	-0.639234	0.0525621	-0.454482	0.243463	-0.758849
lpg2544	mltA	1407.21	550.212	458.556	482.241	512.261	437.469	460.608	481.798	556.752	1408.21	493.487	-0.455391	0.46128				lpg2811	-	hypothetical protein	-0.825507	0.000194299	-0.454482	0.243463	-1.52394
lpg2544_ig	ig	612.035	231.898	198.824	207.174	219.266	246	208.592	177.546	228.769	613.035	215.758	-0.453518	0.456806				lpg2812	-	sporulation protein	-0.62694	0.0700925	-0.454482	0.243463	-0.708351
lpg2545	-	1413.82	749.038	768.649	605.277	691.246	691.546	660.118	641.594	706.521	1414.82	690.249	-0.311694	0.102728				lpg2813_ig	ig	-	-0.542511	0.255371	-0.454482	0.243463	-0.361569
lpg2546_ig	ig	5.52566	1.14806	2.33637	0	0	0	0	0	0	6.52566	1.43555	-0.657605	0.0120077				lpg2814	-	aminopeptidase	-0.244487	0.0271721	-0.454482	0.243463	0.862534
lpg2549	-	178.924	73.7941	65.0753	52.0599	42.3674	61.4676	38.4454	50.3543	56.1683	179.924	55.9665	-0.50716	0.32692				lpg2815	-	hypothetical protein	-1.05448	9.41302e-13	-0.454482	0.243463	-2.46444
lpg2552	-	2268.49	729.997	659.248	591.489	666.253	581.018	595.336	574.025	653.02	2269.49	632.298	-0.555007	0.21811				lpg2816	rep	ATP-dependent DNA helicase Rep	-0.466085	0.456806	-0.454482	0.243463	-0.0476568
lpg2556	legK3	1258.01	404.572	322.006	299.612	261.102	300.24	291.747	342.145	313.089	1259.01	317.814	-0.597856	0.119332				lpg2819	-	tyrosine phosphatase II superfamily protein	-0.287242	0.0679314	-0.454482	0.243463	0.68692
lpg2557	-	741.469	213.006	225.948	134.689	117.33	170.731	155.451	167.798	137.776	742.469	166.341	-0.649679	0.0399868				lpg2820	-	aldo/keto reductase	-0.928148	1.79841e-06	-0.454482	0.243463	-1.94553
lpg2564_ig	ig	529.972	199.619	174.95	185.103	172.979	177.194	186.192	187.25	181.645	530.972	184.117	-0.459979	0.467551				lpg2824	recN	DNA repair protein RecN	-0.44764	0.449312	-0.454482	0.243463	0.0281041
lpg2566	-	454.525	158.465	128.466	113.145	142.139	126.069	122.364	123.767	127.686	455.525	131.263	-0.540371	0.257054				lpg2827	-	hypothetical protein	-0.394867	0.302764	-0.454482	0.243463	0.244863
lpg2571	-	78.443	30.7617	28.169	21.1582	31.4194	29.3801	17.2397	18.528	32.3474	79.443	27.1254	-0.466679	0.437549				lpg2828	-	hypothetical protein	-0.177385	0.00403401	-0.454482	0.243463	1.13815
lpg2572	-	5.49672	0	0	0	0	0	0	0	0	6.49672	1	-0.812694	0.000378473				lpg2829	sidH	SidH	-0.621657	0.0806462	-0.454482	0.243463	-0.686651
lpg2577	-	1733.7	1432.26	1436.78	1711.56	1744.43	1214.9	1508.15	1893.96	1583.74	1734.7	1566.72	-0.0442325	2.4905e-05				lpg2831	vipD	VipD	-0.468229	0.452052	-0.454482	0.243463	-0.0564621
lpg2581	-	7785.08	11000.2	9599.32	10719.5	12178.5	9760.34	8518.36	9333.52	10406.9	7786.08	10190.6	0.11688	3.73391e-09				lpg2832	-	hypothetical protein	-0.194186	0.00690635	-0.454482	0.243463	1.06914
lpg2582_ig	ig	1686.36	2208.89	2262.41	1782.97	2089.88	1715.14	1977.76	2050.09	1912.33	1687.36	2000.94	0.0740257	5.05196e-08				lpg2837	-	phospholipase/lecithinase/hemolysin, lysophospholipase A, glycerophospholipid-cholesterol acyltransferase	-0.538687	0.260623	-0.454482	0.243463	-0.345863
lpg2584	sidF	654.193	407.9	385.585	331.42	354.846	343.009	317.249	286.052	363.665	655.193	349.716	-0.272654	0.0510268				lpg2838	-	rhodanese domain protein	-0.480175	0.407448	-0.454482	0.243463	-0.105532
lpg2584_ig	ig	178.747	125.966	145.533	152.659	161.992	131.087	138.605	130.8	151.282	179.747	143.241	-0.0985963	0.000257078				lpg2838_ig	ig	-	-0.461818	0.462593	-0.454482	0.243463	-0.0301329
lpg2585	pcgL	1234.53	402.201	347.475	349.48	405.353	356.965	366.246	363.7	396.125	1235.53	374.443	-0.518467	0.317179				lpg2842	-	PhoH protein (phosphate starvation inducible protein)	-0.529299	0.292234	-0.454482	0.243463	-0.307302
lpg2586	-	1312.45	341.569	320.728	259.531	283.236	244.545	282.502	308.09	310.061	1313.45	294.783	-0.64891	0.0469772				lpg2845_ig	ig	-	-0.400067	0.314967	-0.454482	0.243463	0.223505
lpg2596	-	13750.8	5360.26	5132.6	5144.08	3802.08	5121.11	5818.51	5573.48	4786.24	13751.8	5093.29	-0.431359	0.408709				lpg2848_ig	ig	-	-0.468927	0.44549	-0.454482	0.243463	-0.0593315
lpg2603	-	1.12032	0	0	0	0	0	0	0	0	2.12032	1	-0.326401	0.128072				lpg2854	-	hypothetical protein	-0.363263	0.214778	-0.454482	0.243463	0.374674
lpg2604	-	806.863	226.977	272.549	278.37	291.977	266.868	276.564	284.974	291.784	807.863	274.758	-0.468387	0.452052				lpg2860	-	hypothetical protein	-0.463227	0.449312	-0.454482	0.243463	-0.0359184
lpg2604_ig	ig	5.27112	4.13367	2.67014	0	0	0	0	0	0	6.27112	1.85048	-0.530062	0.0602415				lpg2862	legC8	coiled-coil containing protein	-0.260423	0.0390179	-0.454482	0.243463	0.797076
lpg2607	pepO	2489.54	768.095	790.839	725.814	685.392	782.248	745.772	775.284	848.497	2490.54	766.243	-0.511927	0.336546				lpg2871	ptsP	phosphoenolpyruvate protein phosphotransferase PtsP	0.544885	1.41609e-26	-0.454482	0.243463	4.1048
lpg2618	murF	1.22793	0	0	0	0	0	0	0	0	2.22793	1	-0.347901	0.173796				lpg2877	-	hypothetical protein	-0.543273	0.254031	-0.454482	0.243463	-0.364699
lpg2619_ig	ig	2896.52	1241.88	1154.49	1018.97	1170.62	1153.76	1168.68	1104.98	1281.8	2897.52	1162.9	-0.396485	0.306203				lpg2884	-	hypothetical protein	-0.0922292	0.000194611	-0.454482	0.243463	1.48792
lpg2620	-	2139.9	840.601	727.36	711.623	770.52	779.024	763.022	768.421	874.414	2140.9	780.373	-0.438295	0.424274				lpg2885	-	hypothetical protein	-0.397855	0.312303	-0.454482	0.243463	0.23259
lpg2623_ig	ig	337.15	115.693	122.719	106.445	121.754	108.985	126.976	114.519	143.131	338.15	121.028	-0.446224	0.44549				lpg2888	-	hypothetical protein	-0.581447	0.158753	-0.454482	0.243463	-0.521495
lpg2625	carB	14.9476	6.56009	4.84729	4.11553	0	6.9095	4.26288	6.86266	10.4845	15.9476	6.5053	-0.389427	0.467551				lpg2890	gidB	glucose inhibited division protein B	0.0355412	3.95769e-07	-0.454482	0.243463	2.01272
lpg2635	mviN	705.483	215.739	176.589	180.482	179.598	181.463	172.342	167.429	163.227	706.483	180.609	-0.592363	0.132891				lpg2901	-	transporter, LysE family	-0.407922	0.332131	-0.454482	0.243463	0.191239
lpg2638	-	7882.01	8603.75	9130.83	11264.2	7104.65	9510.17	10683.2	11335.5	9204.62	7883.01	9605.61	0.0858333	3.4242e-08				lpg2902_ig	ig	-	-0.879585	4.50482e-06	-0.454482	0.243463	-1.74607
lpg2639	enhC	672.416	286.805	277.758	265.367	254.5	285.774	254.551	241.367	261.324	673.416	266.931	-0.401885	0.315951				lpg2912	-	hypothetical protein	-0.209313	0.0113253	-0.454482	0.243463	1.007
lpg2642	-	893.335	376.601	316.635	282.609	340.584	334.694	330.175	299.698	303.594	894.335	324.074	-0.440857	0.43101				lpg2913	-	hypothetical protein	-0.370223	0.231906	-0.454482	0.243463	0.346087
lpg2644_ig	ig	543.177	188.75	198.201	244.566	283.128	216.481	255.563	232.191	286.464	544.177	239.168	-0.357037	0.208976				lpg2920_ig	ig	-	0.0126968	1.68262e-06	-0.454482	0.243463	1.91889
lpg2645	uvrC	271.319	74.8266	62.172	47.5328	56.777	53.3401	65.3018	62.9712	67.3717	272.319	62.2867	-0.640683	0.0536737				lpg2923	-	ABC transporter, ATP binding protein	-0.278356	0.0546659	-0.454482	0.243463	0.723422
lpg2648_ig	ig	922.035	321.552	319.002	252.856	232.5	273.202	218.256	266.715	262.325	923.035	269.301	-0.53498	0.266027				lpg2925	-	outer membrane efflux protein	-0.552949	0.223842	-0.454482	0.243463	-0.404443
lpg2655	-	1486.18	517.644	490.86	402.378	480.328	393.467	475.613	504.996	542.323	1487.18	476.951	-0.49389	0.392512				lpg2929_ig	ig	-	-0.706671	0.0120077	-0.454482	0.243463	-1.03584
lpg2655_ig	ig	1643.32	648.743	666.283	523.844	519.573	574.559	627.903	475.157	468.065	1644.32	564.016	-0.464695	0.455665				lpg2936	-	hypothetical protein	-0.0540862	3.54092e-05	-0.454482	0.243463	1.64458
lpg2659	-	213.929	55.5488	51.5494	39.2768	42.4629	41.6452	50.1308	45.3673	47.8953	214.929	47.7346	-0.653463	0.0432792				lpg2941	waaM	WaaM	-0.417335	0.383817	-0.454482	0.243463	0.152576
lpg2666	-	683.164	244.258	236.644	244.918	220.855	216.896	240.575	269.77	245.384	684.164	240.913	-0.453301	0.455665				lpg2944	lpxD	UDP-3-O-[3-hydroxymyristoyl] glucosamine N-acyltransferase	-0.562684	0.195472	-0.454482	0.243463	-0.44443
lpg2669	ftsE	6.51488	0	0	0	0	0	0	0	0	7.51488	1	-0.875922	2.3524e-05				lpg2947	-	ABC transporter, ATP binding protein	-0.392203	0.294371	-0.454482	0.243463	0.255806
lpg2677	-	8.68997	0	0	0	0	0	0	0	0	9.68997	1	-0.986323	8.34385e-08				lpg2949	wbmI	asparagine synthetase (B)	-0.630996	0.00217757	-0.454482	0.243463	-0.725013
lpg2679	-	1589.37	773.534	803.385	934.313	1134.65	915.26	977.28	845.418	1061.13	1590.37	931.621	-0.232259	0.021063				lpg2951_ig	ig	-	-0.355816	0.195059	-0.454482	0.243463	0.405261
lpg2683	-	6481.52	1715.92	1882.95	1927.66	1441.8	2354.23	2362.34	1880.99	1721.7	6482.52	1911.95	-0.530267	0.27611				lpg2953_ig	ig	-	-0.298697	0.0806462	-0.454482	0.243463	0.63987
lpg2686	dotA	1185.37	2660.67	2992.26	2490.44	3775.84	2124.95	2723.27	2433.29	3243.1	1186.37	2806.48	0.37394	3.65521e-18				lpg2968	argD	N-acetylornithine aminotransferase ArgD	-0.270155	0.0482113	-0.454482	0.243463	0.757103
lpg2687	icmV	541.287	1151.64	1013.17	855.606	999.321	957.281	917.572	902.068	974.685	542.287	972.418	0.253624	1.23271e-13				lpg2969	-	hypothetical protein	-0.246589	0.0284486	-0.454482	0.243463	0.8539
lpg2692_ig	ig	728.014	240.949	282.474	259.917	212.651	242.416	251.575	281.958	271.698	729.014	256.455	-0.453725	0.456806				lpg2970	-	glycerophosphoryl diester phosphodiesterase	-0.39731	0.30781	-0.454482	0.243463	0.23483
lpg2696	miaA	973.551	309.771	295.913	202.086	244.105	210.096	276.86	257.91	284.744	974.551	261.186	-0.571855	0.169927				lpg2971	maeA	malate dehydrogenase (NAD-linked), malic enzyme	-0.334465	0.145336	-0.454482	0.243463	0.49296
lpg2703	-	1.53491	0	0	0	0	0	0	0	0	2.53491	1	-0.403962	0.317718				lpg2976	-	hypothetical protein	-0.368587	0.228333	-0.454482	0.243463	0.352805
lpg2704	petB	124.065	11.0962	14.382	13.8046	13.774	10.4713	11.0856	8.14125	17.069	125.065	13.478	-0.967511	1.48853e-07				lpg2977	-	zinc metalloprotease (virulence metalloprotease)	-0.331145	0.141843	-0.454482	0.243463	0.506596
lpg2718	-	459.793	122.996	130.163	69.3951	73.2859	76.0765	100.56	101.648	88.858	460.793	96.3727	-0.679552	0.019365				lpg2991_ig	ig	-	-0.160017	0.0023508	-0.454482	0.243463	1.20949
lpg2718_ig	ig	11.1431	5.58359	2.4383	1.64621	2.19481	2.21458	6.39431	4.9585	4.16663	12.1431	4.69962	-0.412267	0.428514				lpg2995	-	lipoprotein	-0.63417	0.0646787	-0.454482	0.243463	-0.738051
lpg2719	-	287.802	88.7188	68.8627	92.5566	90.3478	77.2945	76.3308	87.5222	89.031	288.802	84.8331	-0.532035	0.279039				lpg2997	-	alkane-1-monooxygenase	-0.359479	0.207195	-0.454482	0.243463	0.390217
lpg2721_ig	ig	3412.99	3019.18	2689.87	2150.98	2308.17	2366.62	1977.43	2044.85	2084.93	3413.99	2331.25	-0.165673	0.00305235				lpg2998	-	sulfate transporter	-0.342383	0.173408	-0.454482	0.243463	0.460434
lpg2723	-	1029.56	1330.27	1255.48	1008.04	1233.22	1099.7	1020.07	956.042	1117.51	1030.56	1128.54	0.0394447	3.57407e-07				lpg2999	legP	astacin protease	-0.338926	0.158753	-0.454482	0.243463	0.474637
lpg2731	-	541.729	190.815	220.534	190.875	200.74	190.604	207.461	210.125	196.192	542.729	201.918	-0.429407	0.399731				lpg3001	thdF	GTP binding protein in thiophene and furan oxidation (GTPase)	-0.72951	0.00605732	-0.454482	0.243463	-1.12965
lpg2733	-	3.9121	0	0	0	0	0	0	0	0	4.9121	1	-0.691267	0.0186907
lpg2737	-	568.947	148.532	127.973	132.458	147.038	130.206	119.29	139.053	151.164	569.947	137.964	-0.616067	0.089669
lpg2743_ig	ig	765.881	195.348	171.743	183.288	174.608	216.029	182.084	183.468	160.59	766.881	184.395	-0.61898	0.0838307
lpg2744	-	2202.45	707.855	665.594	561.265	591.692	686.096	659.65	628.681	664.66	2203.45	646.687	-0.532409	0.280639
lpg2745	-	482.279	266.201	253.738	157.469	154.828	182.646	173.926	194.551	175.855	483.279	195.902	-0.39216	0.313526
lpg2745_ig	ig	1.37486	0	0	0	0	0	0	0	0	2.37486	1	-0.375638	0.245722
lpg2758	-	393.11	89.1807	80.9509	44.042	53.977	72.5276	56.4395	65.0301	58.0633	394.11	66.0264	-0.7759	0.00101971
lpg2761	-	1005.06	470.564	484.779	344.031	503.311	409.482	407.383	315.175	426.89	1006.06	421.202	-0.378135	0.264617
lpg2764	ppa	2.48207	0	0.812768	0	0	0	0	0	1.47429	3.48207	1.28588	-0.432637	0.467551
lpg2767	-	141.834	58.5345	59.0515	61.8681	57.831	64.4591	68.2626	59.1058	78.7607	142.834	64.4842	-0.345377	0.173408
lpg2774	-	1.82878	0	0	0	0	0	0	0	0	2.82878	1	-0.451599	0.450406
lpg2778	nuoL	3.21675	0	0	0	0	0	0	0	0	4.21675	1	-0.624978	0.0769768
lpg2797	-	8305.35	7274.76	7492.05	6195.46	5001.72	7206.28	6149.61	5412.41	5433.08	8306.35	6271.67	-0.122027	0.000677198
lpg2799	-	986.221	376.616	369.723	311.993	418.181	321.07	347.23	322.588	366.139	987.221	355.193	-0.443951	0.439522
lpg2800	frgA	684.616	390.247	348.084	317.393	326.157	391.688	342.8	274.217	326.285	685.616	340.609	-0.303825	0.091798
lpg2803	-	3482.76	1695.67	1463.85	1059.69	1055.61	1234.19	1118.26	1168.85	1255.02	3483.76	1257.39	-0.442577	0.44549
lpg2807	-	927.272	242.55	199.925	131.506	141.573	178.639	148.376	179.847	160.849	928.272	173.908	-0.727355	0.00548641
lpg2809	pepN	1267.94	194.061	175.299	217.185	215.342	168.321	212.747	240.458	247.098	1268.94	209.814	-0.781607	0.00102782
lpg2810	prkA	1000.42	255.898	249.761	222.446	187.868	155.455	224.941	275.253	258.911	1001.42	229.816	-0.639234	0.0525621
lpg2811	-	331.86	60.9609	51.5487	38.295	47.9456	43.5295	44.7938	52.5713	50.3209	332.86	49.7457	-0.825507	0.000194299
lpg2812	-	1136.62	301.316	275.261	279.806	204.342	232.173	264.021	307.489	276.158	1137.62	268.571	-0.62694	0.0700925
lpg2813_ig	ig	1063.25	311.648	282.46	293.879	306.896	282.249	308.078	325.481	322.607	1064.25	305.162	-0.542511	0.255371
lpg2814	-	296.447	150.615	148.19	162.071	182.32	194.97	182.701	156.175	170.189	297.447	169.404	-0.244487	0.0271721
lpg2815	-	29.2839	0	1.42234	0	3.31828	1.42472	5.48542	0	1.72	30.2839	2.67134	-1.05448	9.41302e-13
lpg2816	rep	2413.37	884.199	812.766	851.523	762.899	755.516	811.773	917.204	800.136	2414.37	825.502	-0.466085	0.456806
lpg2819	-	987.252	440.778	458.4	509.349	450.629	595.802	628.211	471.871	517.478	988.252	510.065	-0.287242	0.0679314
lpg2820	-	7.47516	0	0	0	0	0	0	0	0	8.47516	1	-0.928148	1.79841e-06
lpg2824	recN	494.972	213.357	177.663	153.706	181.741	161.724	169.358	157.925	192.017	495.972	176.936	-0.44764	0.449312
lpg2827	-	321.226	113.051	127.987	129.339	134.426	118.718	136.267	122.858	147.8	322.226	129.806	-0.394867	0.302764
lpg2828	-	1008.91	651.054	637.906	667.458	656.76	659.754	696.672	644.528	748.029	1009.91	671.27	-0.177385	0.00403401
lpg2829	sidH	2317.17	619.301	555.992	508.282	482.449	571.597	535.647	566.718	583.808	2318.17	553.974	-0.621657	0.0806462
lpg2831	vipD	1225.46	466.039	438.095	353.347	393.786	421.845	428.957	402.012	426.127	1226.46	417.276	-0.468229	0.452052
lpg2832	-	1304.89	740.718	720.121	894.872	811.885	916.075	899.047	814.572	875.229	1305.89	835.065	-0.194186	0.00690635
lpg2837	-	691.819	164.202	199.159	216.619	191.717	179.162	207.964	197.989	238.517	692.819	200.416	-0.538687	0.260623
lpg2838	-	68.2127	21.6597	25.9193	26.0424	24.8002	13.3982	20.8569	17.7751	24.822	69.2127	22.9092	-0.480175	0.407448
lpg2838_ig	ig	157.282	63.0261	61.6064	51.1722	44.6708	48.3148	47.4623	54.6587	58.3118	158.282	54.6529	-0.461818	0.462593
lpg2841_ig	ig	1.22793	0	0	0	0	0	0	0	0	2.22793	1	-0.347901	0.173796
lpg2842	-	864.687	282.381	238.022	246.624	268.335	232.736	266.855	241.554	262.654	865.687	255.895	-0.529299	0.292234
lpg2845_ig	ig	373.449	142.392	140.483	135.418	168.054	129.404	151.49	152.84	164.304	374.449	149.048	-0.400067	0.314967
lpg2848_ig	ig	68.8135	21.8609	25.5855	20.707	24.7785	15.205	23.8972	21.3409	28.3404	69.8135	23.7144	-0.468927	0.44549
lpg2854	-	769.575	351.873	316.244	299.388	338.024	327.489	338.173	352.97	338.644	770.575	333.851	-0.363263	0.214778
lpg2860	-	420.431	195.414	160.074	131.376	98.6131	117.022	134.206	176.465	139.182	421.431	145.044	-0.463227	0.449312
lpg2862	legC8	349.293	185.939	170.437	177.814	201.564	196.537	180.604	203.615	213.993	350.293	192.313	-0.260423	0.0390179
lpg2871	ptsP	65641.2	211249	223466	262715	225015	232699	224680	248595	213015	65642.2	230180	0.544885	1.41609e-26
lpg2877	-	2560.31	817.086	730.491	708.514	680.777	695.824	723.113	756.638	744.71	2561.31	733.144	-0.543273	0.254031
lpg2884	-	1988.01	1841.54	1651.2	1519.7	1636.14	1407.5	1579.9	1491.56	1732.04	1989.01	1608.45	-0.0922292	0.000194611
lpg2885	-	1447.13	583.91	515.678	611.74	656.556	501.542	562.891	555.595	639.014	1448.13	579.366	-0.397855	0.312303
lpg2888	-	1955.11	527.432	477.51	525.479	520.583	490.384	519.241	515.444	518.316	1956.11	512.799	-0.581447	0.158753
lpg2890	gidB	26654.9	31912	27865.9	26067.9	26173.6	29412.3	28718.9	28721.1	32552.7	26655.9	28929.1	0.0355412	3.95769e-07
lpg2901	-	1572.99	632.733	566.75	620.167	601.416	621.602	615.917	644.776	610.969	1573.99	615.291	-0.407922	0.332131
lpg2902_ig	ig	45.8871	4.72254	7.51742	1.64621	8.814	5.0511	6.00566	4.4756	3.26218	46.8871	6.18684	-0.879585	4.50482e-06
lpg2903	-	1.91016	0	0	0	0	0	0	0	0	2.91016	1	-0.463917	0.465595
lpg2912	-	575.265	414.281	421.897	330.766	310.258	350.327	310.18	357.747	343.621	576.265	355.884	-0.209313	0.0113253
lpg2913	-	1605.25	725.325	736.037	609.402	645.751	623.361	658.504	724.09	748.254	1606.25	684.841	-0.370223	0.231906
lpg2919	-	1.69495	0	0	0	0	0	0	0	0	2.69495	1	-0.430551	0.400098
lpg2920_ig	ig	371.911	356.149	382.451	356.77	530.751	320.952	385.013	337.953	393.756	372.911	383.974	0.0126968	1.68262e-06
lpg2923	-	2053.89	997.407	972.371	1137.33	1109.53	1123.51	1118.15	1129.05	1064.76	2054.89	1082.52	-0.278356	0.0546659
lpg2925	-	1147.18	351.373	308.731	292.148	297.372	326.939	322.776	320.493	343.459	1148.18	321.411	-0.552949	0.223842
lpg2929_ig	ig	1428.15	298.073	276.148	314.298	249.021	262.731	264.546	283.126	290.51	1429.15	280.807	-0.706671	0.0120077
lpg2936	-	10698.3	8647.51	8806.07	9571.37	10318.4	8922.62	10008.7	9321.66	9967.06	10699.3	9446.43	-0.0540862	3.54092e-05
lpg2941	waaM	273.303	137.51	127.348	94.0089	82.1129	93.269	87.7026	105.41	104.071	274.303	104.929	-0.417335	0.383817
lpg2944	lpxD	728.581	177.687	181.41	221.643	238.997	177.285	169.868	215.205	207.545	729.581	199.705	-0.562684	0.195472
lpg2947	-	1133.61	442.749	393.223	486.361	500.099	466.961	468.687	449.439	463.509	1134.61	459.878	-0.392203	0.294371
lpg2949	wbmI	23.0788	15.4872	8.1703	0	2.76523	1.42472	3.70286	2.35853	3.14458	24.0788	5.63168	-0.630996	0.00217757
lpg2951_ig	ig	2480.19	1078.4	1002.99	1175.09	1139.04	1051.86	1072.96	1175.58	1044.62	2481.19	1093.57	-0.355816	0.195059
lpg2953_ig	ig	2236.59	1103.57	999.91	1102.67	1253.42	1207.13	1139.01	1058.32	1126.51	2237.59	1124.82	-0.298697	0.0806462
lpg2968	argD	441.46	273.211	243.872	212.683	258.375	219.784	196.914	232.021	255.379	442.46	237.53	-0.270155	0.0482113
lpg2969	-	10865.2	7012.11	6292.14	6319.97	6798.28	6193.74	5468.37	5590.43	5586.44	10866.2	6158.68	-0.246589	0.0284486
lpg2970	-	666.352	270.841	255.742	280.104	250.498	269.485	276.198	286.519	241.241	667.352	267.328	-0.39731	0.30781
lpg2971	maeA	1596.81	677.41	648.684	780.212	761.109	739.868	802.502	773.894	725.997	1597.81	739.71	-0.334465	0.145336
lpg2976	-	2003.37	788.432	757.985	870.094	960.381	770.824	860.871	900.766	945.132	2004.37	857.811	-0.368587	0.228333
lpg2977	-	100.281	43.3194	39.9821	46.3378	56.764	42.3964	49.4454	46.8303	44.9075	101.281	47.2479	-0.331145	0.141843
lpg2991_ig	ig	1231.31	776.001	758.941	897.014	908.904	727.566	823.876	906.925	1012.9	1232.31	852.516	-0.160017	0.0023508
lpg2995	-	862.171	195.943	198.025	197.644	197.779	191.79	210.09	197.552	206.483	863.171	200.413	-0.63417	0.0646787
lpg2997	-	1287.24	567.34	469.721	609.111	616.427	580.573	543.852	533.213	575.848	1288.24	563.011	-0.359479	0.207195
lpg2998	-	1275.4	542.014	638.572	549.794	408.771	640.133	696.123	634.478	523.989	1276.4	580.234	-0.342383	0.173408
lpg2999	legP	1352.63	586.417	598.331	620.146	519.49	680.654	702.533	605.772	640.75	1353.63	620.262	-0.338926	0.158753
lpg3001	thdF	833.453	169.405	148.291	134.184	159.715	147.179	134.513	164.118	179.057	834.453	155.558	-0.72951	0.00605732

## Sheet: Sublibrary C
Sublibrary C
Gene ID	Gene Name	Input average cpm	Output 1	Output 2	Output 3	Output 4	Output 5	Output 6	Output 7	Output 8	InputAvg+1	OutputAvg+1	Log10 fold change	q-value			Entries with Input read count <5	Gene ID	Gene Name	Annotation	Log10 fold change	q-value	Mean fold change	Stdev of fold change	Z score
lpg0008	-	2330.58	1093.96	1114.87	1208.66	1253.6	1165.48	1146.35	1215.2	1223.4	2331.58	1178.69	-0.296252	0.170478			were excluded before Z calcs	lpg0008	-	hypothetical protein	-0.296252	0.170478	-0.341889	0.348404	0.13099
lpg0010	-	3721.05	1861.15	1801.69	1519.83	1958.54	1967.69	1835.56	1986.1	1791.17	3722.05	1841.22	-0.305677	0.179962				lpg0010	-	GTP binding protein HflX	-0.305677	0.179962	-0.341889	0.348404	0.103938
lpg0015	-	1670.59	1180.89	1204.47	1146.47	1331.82	1225.97	1196.45	1276.11	1169.53	1671.59	1217.46	-0.137675	0.054095				lpg0015	-	multidrug resistance protein	-0.137675	0.054095	-0.341889	0.348404	0.586142
lpg0015_ig	ig	1247.14	653.524	624.277	578.683	727.599	678.902	639.151	717.024	631.321	1248.14	657.31	-0.278495	0.159899				lpg0015_ig	ig	-	-0.278495	0.159899	-0.341889	0.348404	0.181957
lpg0017	-	879.132	413.302	396.715	440.52	459.504	427.834	439.538	461.646	428.089	880.132	434.394	-0.306664	0.179962				lpg0017	-	hypothetical protein	-0.306664	0.179962	-0.341889	0.348404	0.101103
lpg0018	-	1.27937	0	0	0	0	0	0	0	0	2.27937	1	-0.357815	0.196808				lpg0020_ig	ig	-	-0.236817	0.123905	-0.341889	0.348404	0.301582
lpg0020_ig	ig	1356.15	819.221	776.296	666.512	768.715	693.528	839.924	960.029	761.397	1357.15	786.703	-0.236817	0.123905				lpg0022	-	hypothetical protein	-0.216066	0.122461	-0.341889	0.348404	0.361141
lpg0022	-	21.7897	15.7753	16.2116	4.46656	12.7198	12.5921	15.531	13.8803	11.6802	22.7897	13.8571	-0.216066	0.122461				lpg0026	-	amino acid permease	-0.144272	0.0583608	-0.341889	0.348404	0.567207
lpg0026	-	3625.75	2713.61	2498.45	2355.48	2539.07	2476.83	2859.21	2760.79	2601.61	3626.75	2601.63	-0.144272	0.0583608				lpg0027	pit	low affinity inorganic phosphate transporter	-0.397525	0.165966	-0.341889	0.348404	-0.159688
lpg0027	pit	791.713	304.817	296.788	331.936	318.777	257.651	339.121	344.667	337.348	792.713	317.388	-0.397525	0.165966				lpg0030	-	hypothetical protein	-0.493283	0.0881509	-0.341889	0.348404	-0.434535
lpg0030	-	1378.18	425.106	447.902	413.823	455.15	471.265	424.467	444.482	453.261	1379.18	442.932	-0.493283	0.0881509				lpg0032_ig	ig	-	-0.493283	0.0881509	-0.341889	0.348404	-0.434535
lpg0032_ig	ig	1378.18	425.106	447.902	413.823	455.15	471.265	424.467	444.482	453.261	1379.18	442.932	-0.493283	0.0881509				lpg0034	-	hypothetical protein	-0.38525	0.169046	-0.341889	0.348404	-0.124455
lpg0034	-	582.64	211.17	218.521	172.081	301.385	314.752	221.313	251.268	224.537	583.64	240.378	-0.38525	0.169046				lpg0035	-	hypothetical protein	-0.351865	0.196808	-0.341889	0.348404	-0.0286338
lpg0035	-	1117.44	444.117	376.231	444.814	613.336	636.579	464.211	520.968	471.323	1118.44	497.447	-0.351865	0.196808				lpg0040	-	integral membrane protein	-0.27241	0.155375	-0.341889	0.348404	0.199422
lpg0040	-	1313.06	690.809	697.814	584.088	710.113	700.35	741.188	753.912	728.022	1314.06	701.787	-0.27241	0.155375				lpg0044	-	hypothetical protein	-0.398003	0.166066	-0.341889	0.348404	-0.161058
lpg0044	-	1118.48	443.827	484.149	460.84	404.369	443.833	428.991	456.395	451.421	1119.48	447.728	-0.398003	0.166066				lpg0045	-	hypothetical protein	-0.30161	0.179962	-0.341889	0.348404	0.115609
lpg0045	-	421.007	199.857	190.358	153.001	258.481	239.123	215.489	229.292	192.173	422.007	210.722	-0.30161	0.179962				lpg0047	-	chloramphenicol acetyltransferase	-0.00446547	0.00803864	-0.341889	0.348404	0.968484
lpg0047	-	1942.04	1771.98	1841.63	1663.1	2112.9	1833.61	1869.82	2270.52	2013.75	1943.04	1923.16	-0.00446547	0.00803864				lpg0048	-	acetyltransferase	-0.427758	0.142869	-0.341889	0.348404	-0.246462
lpg0048	-	891.744	310.529	307.735	298.418	365.496	339.733	325.391	372.658	339.261	892.744	333.403	-0.427758	0.142869				lpg0055	-	transcriptional regulator, LysR family	-0.341922	0.204933	-0.341889	0.348404	-9.5018e-05
lpg0055	-	707.593	286.9	305.081	223.501	365.924	445.905	297.113	335.195	312.05	708.593	322.459	-0.341922	0.204933				lpg0060_ig	ig	-	0.0791374	0.00153833	-0.341889	0.348404	1.20844
lpg0056	-	1.09661	0	0	0	2.97548	0	0	2.32645	0	2.09661	1.66274	-0.100692	0.0800127				lpg0062	-	hypothetical protein	-0.418305	0.148643	-0.341889	0.348404	-0.21933
lpg0060_ig	ig	2537.5	3063.14	1849.65	2281.23	3866.91	3757.32	2842.56	3766.99	2931.29	2538.5	3045.89	0.0791374	0.00153833				lpg0064	-	hypothetical protein	-0.535496	0.0625987	-0.341889	0.348404	-0.555695
lpg0062	-	1492.96	492.424	515.249	521.97	673.832	648.181	556.833	602.177	542.993	1493.96	570.207	-0.418305	0.148643				lpg0065	-	hypothetical protein	-0.562811	0.0205589	-0.341889	0.348404	-0.634096
lpg0063	aroH	2.23003	6.80549	6.21653	3.82848	6.24381	15.2022	9.76444	14.7431	13.5015	3.23003	10.5382	0.51356	2.73719e-10				lpg0066	-	phosphoribosylglycinamide synthetase ATP-grasp (A) domain protein	-0.863364	8.27206e-05	-0.341889	0.348404	-1.49675
lpg0064	-	1425.35	414.351	389.6	395.143	432.388	441.228	381.858	446.04	416.618	1426.35	415.653	-0.535496	0.0625987				lpg0068	-	transmembrane protein	-0.166874	0.0717584	-0.341889	0.348404	0.502333
lpg0065	-	16.3237	3.48083	2.48372	4.04117	6.29084	3.4533	2.76953	7.4052	0	17.3237	4.74057	-0.562811	0.0205589				lpg0070	aatA	aspartate aminotransferase A	-0.623036	0.0203828	-0.341889	0.348404	-0.806956
lpg0066	-	3018.34	417.162	398.043	423.068	429.992	424.077	459.593	399.497	349.115	3019.34	413.568	-0.863364	8.27206e-05				lpg0071_ig	ig	-	-0.623036	0.0203828	-0.341889	0.348404	-0.806956
lpg0068	-	1510.09	989.512	1002.57	1016.99	1124.31	1014.48	949.323	1061.64	1065.17	1511.09	1029	-0.166874	0.0717584				lpg0074	-	glutamate synthase	-0.405303	0.160609	-0.341889	0.348404	-0.182013
lpg0070	aatA	488.688	107.883	111.437	89.4306	128.942	138.38	113.516	111.147	124.461	489.688	116.65	-0.623036	0.0203828				lpg0076	-	hypothetical protein	-0.123598	0.047836	-0.341889	0.348404	0.626548
lpg0071_ig	ig	488.688	107.883	111.437	89.4306	128.942	138.38	113.516	111.147	124.461	489.688	116.65	-0.623036	0.0203828				lpg0077	pepP	Xaa-Pro aminopeptidase	-0.504483	0.06623	-0.341889	0.348404	-0.466682
lpg0074	-	2331.94	902.559	939.073	845.035	981.503	883.923	873.374	976.536	929.903	2332.94	917.488	-0.405303	0.160609				lpg0082	-	hypothetical protein	-0.487214	0.0903614	-0.341889	0.348404	-0.417116
lpg0076	-	685.574	543.298	432.842	453.12	569.153	583.487	527.194	541.196	473.897	686.574	516.523	-0.123598	0.047836				lpg0089	-	hypothetical protein	-0.372963	0.179962	-0.341889	0.348404	-0.0891884
lpg0077	pepP	23.4705	6.09145	2.75969	4.04117	9.31334	9.34889	9.14314	7.52174	5.05091	24.4705	7.65879	-0.504483	0.06623				lpg0090	-	hypothetical protein	-0.0189637	0.0105088	-0.341889	0.348404	0.926871
lpg0082	-	576.822	195.885	205.36	150.723	185.703	152.667	196.61	210.79	199.725	577.822	188.183	-0.487214	0.0903614				lpg0095	-	cytosolic IMP-GMP specific 5'-nucleotidase	-0.123368	0.0478017	-0.341889	0.348404	0.627207
lpg0089	-	84.2708	34.5851	39.0152	26.374	43.752	43.714	28.2782	37.0551	28.2463	85.2708	36.1275	-0.372963	0.179962				lpg0099	polI	DNA polymerase I	-0.502442	0.0765184	-0.341889	0.348404	-0.460824
lpg0090	-	1011.27	802.038	879.904	880.893	1083.08	1203.19	951.67	972.277	971.097	1012.27	969.018	-0.0189637	0.0105088				lpg0110	-	hypothetical protein	-0.120528	0.0783131	-0.341889	0.348404	0.635358
lpg0095	-	4129.36	3181	2661.67	2762.86	3267.45	3125.16	3175.28	3493.77	3196.79	4130.36	3109	-0.123368	0.0478017				lpg0110_ig	ig	-	-0.185773	0.0833163	-0.341889	0.348404	0.448089
lpg0099	polI	131.672	38.2221	40.1896	22.5455	40.4413	40.5105	52.6487	47.0781	44.1178	132.672	41.7192	-0.502442	0.0765184				lpg0119	-	hypothetical protein	-0.297849	0.173571	-0.341889	0.348404	0.126407
lpg0110	-	1034.46	558.359	2199.12	514.325	569.193	556.031	648.621	631.04	591.511	1035.46	784.525	-0.120528	0.0783131				lpg0123	dsbA	thiol:disulfide interchange protein DsbA	-0.0606831	0.0207179	-0.341889	0.348404	0.807126
lpg0110_ig	ig	1570.27	1085.44	994.827	833.663	1056.48	1054.54	1058.86	1092.65	1010.91	1571.27	1024.42	-0.185773	0.0833163				lpg0126	-	ninein	-0.342371	0.211056	-0.341889	0.348404	-0.00138392
lpg0119	-	474.198	252.851	241.279	188.92	252.413	225.437	234.449	253.012	258.408	475.198	239.346	-0.297849	0.173571				lpg0130	-	hypothetical protein	-0.533831	0.0631243	-0.341889	0.348404	-0.550917
lpg0123	dsbA	1866.82	1551.44	1760.21	1702.64	1703.73	1289.42	1548.73	1795.39	1634.4	1867.82	1624.25	-0.0606831	0.0207179				lpg0135	sdhB	SdhB	-0.0688057	0.0229563	-0.341889	0.348404	0.783813
lpg0126	-	696.174	317.246	333.62	354.606	295.369	274.334	304.981	321.245	326.076	697.174	316.935	-0.342371	0.211056				lpg0141	-	oligopeptidase A	-0.324881	0.194553	-0.341889	0.348404	0.0488165
lpg0130	-	1606.16	425.686	457.652	472.237	474.603	458.997	458.73	512.476	492.751	1607.16	470.141	-0.533831	0.0631243				lpg0149	-	hypothetical protein	-0.280499	0.163958	-0.341889	0.348404	0.176205
lpg0135	sdhB	1064.05	932.39	820.706	753.591	962.815	908.888	1040.25	968.833	876.514	1065.05	908.999	-0.0688057	0.0229563				lpg0150	-	putative phage protein	-0.384462	0.171143	-0.341889	0.348404	-0.122192
lpg0141	-	834.917	369.837	402.409	413.083	358.838	391.071	424.562	393.507	403.68	835.917	395.623	-0.324881	0.194553				lpg0151_ig	ig	-	-0.404256	0.155099	-0.341889	0.348404	-0.179006
lpg0149	-	1262.57	562.464	538.818	719.546	791.018	802.562	569.087	684.25	623.196	1263.57	662.368	-0.280499	0.163958				lpg0152	-	hypothetical protein	-0.493825	0.0833163	-0.341889	0.348404	-0.436091
lpg0150	-	617.002	207.912	240.231	247.661	313.957	332.569	226.159	229.875	233.581	618.002	254.993	-0.384462	0.171143				lpg0153_ig	ig	-	-0.287296	0.166216	-0.341889	0.348404	0.156697
lpg0151_ig	ig	1012.95	337.327	360.028	346.061	482.091	617.859	337.271	372.369	336.804	1013.95	399.726	-0.404256	0.155099				lpg0154	-	hypothetical protein	-0.454344	0.116348	-0.341889	0.348404	-0.322771
lpg0152	-	1398.42	368.208	358.754	428.711	567.139	591.567	442.108	398.986	427.511	1399.42	448.873	-0.493825	0.0833163				lpg0154_ig	ig	-	-0.418704	0.147063	-0.341889	0.348404	-0.220477
lpg0153_ig	ig	1110.27	565.052	476.098	479.256	595.4	701.117	577.699	629.821	555.474	1111.27	573.49	-0.287296	0.166216				lpg0159	-	hypothetical protein	-0.286829	0.166066	-0.341889	0.348404	0.158036
lpg0154	-	785.207	257.067	229.918	221.074	301.332	307.181	307.209	300.401	277.261	786.207	276.18	-0.454344	0.116348				lpg0169	-	probable transmembrane protein	0.93499	3.2636e-23	-0.341889	0.348404	3.66494
lpg0154_ig	ig	840.603	270.767	270.776	272.546	393.761	401.932	306.308	316.034	327.27	841.603	320.924	-0.418704	0.147063				lpg0171	legU1	FBOX-containing protein	-0.497088	0.0829257	-0.341889	0.348404	-0.445457
lpg0159	-	775.767	419.215	405.054	315.709	422.703	424.176	396.08	426.054	393.355	776.767	401.293	-0.286829	0.166066				lpg0174	pvcA	pyoverdine biosynthesis protein PvcA	-0.311813	0.196808	-0.341889	0.348404	0.0863245
lpg0169	-	1811.43	14330	13859.6	15801.3	17283.3	16210.6	13876.1	18149.7	15317.6	1812.43	15604.5	0.93499	3.2636e-23				lpg0176	-	FAD monooxygenase, PheA/TfdB family	-0.273419	0.156604	-0.341889	0.348404	0.196524
lpg0171	legU1	975.804	279.983	268.975	295.766	377.011	406.858	296.416	286.848	267.907	976.804	310.971	-0.497088	0.0829257				lpg0177	-	chloramphenicol resistance protein	-0.106177	0.0376358	-0.341889	0.348404	0.676547
lpg0174	pvcA	156.418	87.9576	60.1589	37.6467	81.2862	66.7096	91.4121	96.0367	85.0205	157.418	76.7785	-0.311813	0.196808				lpg0180	htpX	heat shock protein, protease HtpX	-0.402096	0.162647	-0.341889	0.348404	-0.172807
lpg0176	-	2344.65	1339.04	1285.63	1111.06	1145.24	1141.25	1415.62	1226.17	1326.48	2345.65	1249.81	-0.273419	0.156604				lpg0182	-	hypothetical protein	-0.456045	0.0833163	-0.341889	0.348404	-0.327652
lpg0177	-	1701.21	1257.94	1274.92	1284.73	1390.31	1322.06	1304.75	1478.75	1342.67	1702.21	1333.02	-0.106177	0.0376358				lpg0184_ig	ig	-	-0.417846	0.147685	-0.341889	0.348404	-0.218014
lpg0180	htpX	1142.67	447.175	479.327	428.748	429.06	400.544	450.838	522.734	458.448	1143.67	453.109	-0.402096	0.162647				lpg0186	-	ABC sugar transporter, permease	-0.555816	0.0491964	-0.341889	0.348404	-0.614019
lpg0182	-	8.77417	1.51726	1.37984	2.33963	3.90104	3.15859	3.1868	3.87741	0	9.77417	3.42007	-0.456045	0.0833163				lpg0190	-	hypothetical protein	-0.393929	0.165966	-0.341889	0.348404	-0.149365
lpg0184_ig	ig	726.188	224.2	255.714	298.418	306.979	357.882	242.15	277.271	252.133	727.188	277.844	-0.417846	0.147685				lpg0194	-	catalase/(hydro)peroxidase KatG	-0.230593	0.119207	-0.341889	0.348404	0.319447
lpg0186	-	1613	393.889	403.166	406.316	513.203	536.51	478.145	453.994	397.473	1614	448.837	-0.555816	0.0491964				lpg0194_ig	ig	-	-0.459638	0.100421	-0.341889	0.348404	-0.337965
lpg0190	-	258.04	83.3164	90.7457	81.8361	128.263	129.287	116.703	99.6519	98.8183	259.04	104.578	-0.393929	0.165966				lpg0198	-	hypothetical protein	-0.40413	0.155375	-0.341889	0.348404	-0.178644
lpg0194	-	2633.73	1651.65	1493.6	1276.66	1462.27	1391.44	1839.47	1636.64	1634.9	2634.73	1549.33	-0.230593	0.119207				lpg0201	-	hypothetical protein	-0.520188	0.070466	-0.341889	0.348404	-0.511757
lpg0194_ig	ig	638.219	193.296	143.949	127.928	287.069	307.515	233.505	247.364	225.98	639.219	221.826	-0.459638	0.100421				lpg0205	-	hypothetical protein	-0.0250603	0.0115001	-0.341889	0.348404	0.909372
lpg0195_ig	ig	1.27937	0	0	0	0	0	0	0	0	2.27937	1	-0.357815	0.196808				lpg0206	-	membrane protein	-0.481423	0.0974768	-0.341889	0.348404	-0.400494
lpg0198	-	163.315	64.6852	63.0244	37.0086	68.3236	80.2268	60.1938	78.2208	58.6829	164.315	64.7958	-0.40413	0.155375				lpg0207	-	hypothetical protein	-0.2922	0.169491	-0.341889	0.348404	0.142621
lpg0201	-	4153.91	1137.38	1141.68	1154.41	1365.89	1470.4	1306.37	1236.09	1213.55	4154.91	1254.22	-0.520188	0.070466				lpg0207_ig	ig	-	-0.2922	0.169491	-0.341889	0.348404	0.142621
lpg0205	-	1788.95	1588.91	1852.94	1767.6	1675.86	1362.82	1493.26	1851.87	1915.42	1789.95	1689.59	-0.0250603	0.0115001				lpg0208	pkn5	serine/threonine-protein kinase	0.0339228	0.00371777	-0.341889	0.348404	1.07867
lpg0206	-	1231.21	338.532	408.816	376.326	423.895	443.426	427.061	415.695	411.756	1232.21	406.688	-0.481423	0.0974768				lpg0209	-	hypothetical protein	-0.398963	0.165966	-0.341889	0.348404	-0.163814
lpg0207	-	1136.69	559.162	480.159	513.375	601.343	708.732	636.546	609.958	526.976	1137.69	580.531	-0.2922	0.169491				lpg0212	phrB	deoxyribodipyrimidine photolyase	-0.527164	0.0662965	-0.341889	0.348404	-0.531781
lpg0207_ig	ig	1136.69	559.162	480.159	513.375	601.343	708.732	636.546	609.958	526.976	1137.69	580.531	-0.2922	0.169491				lpg0219	-	hypothetical protein	1.25099	1.97154e-20	-0.341889	0.348404	4.57193
lpg0208	pkn5	2630.06	2907.15	2349.34	2790.9	3434.49	3487.56	2657.82	2617.92	2505.3	2631.06	2844.81	0.0339228	0.00371777				lpg0223	-	transcriptional regulator, LysR family	0.504724	7.22591e-11	-0.341889	0.348404	2.42998
lpg0209	-	611.704	231.073	234.656	238.152	244.65	240.975	265.378	246.711	246.446	612.704	244.505	-0.398963	0.165966				lpg0224	-	toxin secretion ABC transporter HlyB/MsbA family ATP-binding protein	-0.505697	0.0783131	-0.341889	0.348404	-0.470165
lpg0212	phrB	1898.28	532.565	517.875	525.785	581.384	638.288	562.8	610.167	536.65	1899.28	564.189	-0.527164	0.0662965				lpg0227	-	hypothetical protein	-0.0247302	0.0110722	-0.341889	0.348404	0.91032
lpg0219	-	13.5082	128.924	135.487	1517.42	27.7019	47.7079	76.4414	51.8566	75.1373	14.5082	258.585	1.25099	1.97154e-20				lpg0228	-	amino acid permease family protein	-0.545112	0.0546841	-0.341889	0.348404	-0.583296
lpg0223	-	2289.71	7505.57	6929.85	7102.02	8023.55	7533.82	7550.77	6687.9	7243.26	2290.71	7323.09	0.504724	7.22591e-11				lpg0230_ig	ig	-	-0.502689	0.0809702	-0.341889	0.348404	-0.461531
lpg0224	-	3303.12	904.276	967.147	923.945	1173.34	1222.35	1045.19	1015.99	989.673	3304.12	1031.24	-0.505697	0.0783131				lpg0234	sidE	SidE	-0.392717	0.168268	-0.341889	0.348404	-0.145889
lpg0227	-	2866.88	2737.21	2577.92	2702.63	2859.15	2434.03	2620.2	2987.86	2746.07	2867.88	2709.13	-0.0247302	0.0110722				lpg0236	-	hypothetical protein	-0.467038	0.108082	-0.341889	0.348404	-0.359205
lpg0228	-	883.8	254.724	257.831	206.699	276.372	285.068	280.804	205.189	242.857	884.8	252.193	-0.545112	0.0546841				lpg0238	gbsA	glycine betaine aldehyde dehydrogenase	-0.758829	0.000825705	-0.341889	0.348404	-1.19671
lpg0230_ig	ig	545.526	168.998	155.21	204.396	183.85	175.818	171.087	149.55	157.171	546.526	171.76	-0.502689	0.0809702				lpg0242	serA	D-3-phosphoglycerate dehydrogenase	-0.442697	0.128856	-0.341889	0.348404	-0.289341
lpg0234	sidE	965.859	441.841	387.11	398.058	394.107	367.062	384.2	371.672	379.329	966.859	391.422	-0.392717	0.168268				lpg0242_ig	ig	-	-0.502465	0.0815849	-0.341889	0.348404	-0.460891
lpg0236	-	863.344	281.634	278.744	293.827	311.719	312.178	304.235	279.046	289.675	864.344	294.882	-0.467038	0.108082				lpg0245	-	NAD-glutamate dehydrogenase	0.421337	4.82628e-09	-0.341889	0.348404	2.19064
lpg0238	gbsA	62.61	9.46069	11.3043	14.0378	12.0597	14.0656	4.94619	7.0466	7.75122	63.61	11.084	-0.758829	0.000825705				lpg0248_ig	ig	-	0.110666	0.000528842	-0.341889	0.348404	1.29894
lpg0242	serA	4417.91	1562.95	1599.23	1554.38	1596.39	1724.39	1626.37	1562.33	1521.78	4418.91	1594.48	-0.442697	0.128856				lpg0255	-	outer membrane channel protein	-0.459557	0.113867	-0.341889	0.348404	-0.337735
lpg0242_ig	ig	1125.36	320.749	343.484	352.241	388.243	393.043	341.919	338.297	347.372	1126.36	354.168	-0.502465	0.0815849				lpg0256	-	conserved domain protein	-0.0378403	0.0142063	-0.341889	0.348404	0.872691
lpg0245	-	5569.32	16099.4	17596.5	13341.1	13906.3	12166.5	12733.6	15397.6	16323.9	5570.32	14696.6	0.421337	4.82628e-09				lpg0263_ig	ig	-	0.0878922	0.000964625	-0.341889	0.348404	1.23357
lpg0248_ig	ig	1702.02	2194.5	2292.34	2286.74	2314.49	2243.55	1931.33	2117.58	2189.65	1703.02	2197.27	0.110666	0.000528842				lpg0267	corA	magnesium and cobalt transport protein CorA	-0.346159	0.207983	-0.341889	0.348404	-0.0122558
lpg0250	-	1.93769	0	0	0	0	0	0	0	0	2.93769	1	-0.468006	0.107832				lpg0269	-	hypothetical protein	-0.509449	0.0765184	-0.341889	0.348404	-0.480936
lpg0255	-	667.619	217.931	231.666	206.248	232.148	246.284	251.654	226.607	236.033	668.619	232.071	-0.459557	0.113867				lpg0274	-	transcriptional regulator, LysR family	-0.502848	0.0748522	-0.341889	0.348404	-0.461988
lpg0256	-	3460.48	3124.46	3332.87	2731.15	3051.19	2876.39	3125.92	3828.77	3302.44	3461.48	3172.65	-0.0378403	0.0142063				lpg0275_ig	ig	-	-0.475737	0.0988085	-0.341889	0.348404	-0.384173
lpg0263_ig	ig	1213.19	1587.59	1443.26	1133.31	1496.08	1358.88	1522.01	1774.7	1568.51	1214.19	1486.54	0.0878922	0.000964625				lpg0277	-	sensory box protein, GGDEF family protein, LssE	-0.391473	0.168268	-0.341889	0.348404	-0.142316
lpg0267	corA	3028.94	1341.63	1366.41	1261.08	1384.44	1459.92	1397.89	1407.98	1296.23	3029.94	1365.45	-0.346159	0.207983				lpg0279	-	hypothetical protein	-0.514973	0.0744572	-0.341889	0.348404	-0.49679
lpg0269	-	1188.79	382.444	398.396	285.645	365.252	323.986	395.316	377.97	408.167	1189.79	368.147	-0.509449	0.0765184				lpg0281	-	amino acid transporter	-0.651914	0.00071846	-0.341889	0.348404	-0.889841
lpg0273	-	2.12046	0	3.06053	0	0	0	0	0	1.26273	3.12046	1.54041	-0.306582	0.185287				lpg0289	ppk	polyphosphate kinase	-0.477233	0.0986558	-0.341889	0.348404	-0.388468
lpg0274	-	98.4737	29.9885	30.0141	14.8885	37.1456	30.8273	34.334	29.3787	35.4292	99.4737	31.2507	-0.502848	0.0748522				lpg0290	-	lipoprotein	-0.376726	0.176593	-0.341889	0.348404	-0.0999882
lpg0275_ig	ig	965.297	282.75	297.861	247.485	361.768	370.601	329.982	370.914	315.658	966.297	323.127	-0.475737	0.0988085				lpg0292	-	hypothetical protein	-0.310962	0.184077	-0.341889	0.348404	0.0887696
lpg0277	-	931.826	361.714	336.017	340.069	445.301	430.443	391.508	347.305	369.47	932.826	378.728	-0.391473	0.168268				lpg0293	-	long chain acyl-CoA dehydrogenase	-0.534674	0.0627759	-0.341889	0.348404	-0.553337
lpg0279	-	1351.69	392.507	405.436	352.592	439.819	449.527	420.882	435.147	402.189	1352.69	413.263	-0.514973	0.0744572				lpg0365	-	hypothetical protein	-0.527706	0.0651202	-0.341889	0.348404	-0.533336
lpg0281	-	12.4124	0	0	3.40309	5.18315	4.96916	0	0	2.36034	13.4124	2.98947	-0.651914	0.00071846				lpg0369	-	carboxylesterase/phospholipase	-0.577925	0.0339554	-0.341889	0.348404	-0.677476
lpg0289	ppk	410.804	146.863	146.871	107.297	142.498	119.35	155.499	137.29	134.194	411.804	137.233	-0.477233	0.0986558				lpg0373_ig	ig	-	-0.349092	0.196808	-0.341889	0.348404	-0.0206733
lpg0290	-	907.144	348.528	302.067	269.018	501.726	485.069	373.615	386.424	377.094	908.144	381.443	-0.376726	0.176593				lpg0376	sdhA	SdhA, GRIP coiled-coil protein GCC185	-0.422774	0.145529	-0.341889	0.348404	-0.232159
lpg0292	-	406	191.869	197.07	174.545	183.419	216.382	218.33	207.263	194.315	407	198.899	-0.310962	0.184077				lpg0377	-	hypothetical protein	0.648826	2.09689e-14	-0.341889	0.348404	2.84358
lpg0293	-	1570.35	429.791	434.896	513.599	473.744	463.717	450.748	451.919	443.776	1571.35	458.774	-0.534674	0.0627759				lpg0378	-	AF2307	0.170454	0.00014462	-0.341889	0.348404	1.47054
lpg0365	-	533.294	148.872	127.132	162.458	175.515	201.223	142.42	148.445	154.067	534.294	158.517	-0.527706	0.0651202				lpg0384	uvrA	excinuclease ABC A subunit	-0.289031	0.166066	-0.341889	0.348404	0.151717
lpg0369	-	972.136	209.831	211.495	405.5	293.375	266.874	211.131	244.703	206.587	973.136	257.187	-0.577925	0.0339554				lpg0386	htpX	heat shock protein HtpX	-0.393037	0.167438	-0.341889	0.348404	-0.146805
lpg0373_ig	ig	30.7111	10.1747	14.3047	7.44427	14.3858	15.4982	14.5208	15.9736	13.2538	31.7111	14.1945	-0.349092	0.196808				lpg0394	-	methylated DNA protein cysteine S-methyltransferase	-0.0897419	0.0309097	-0.341889	0.348404	0.723721
lpg0376	sdhA	3740.15	1208.87	1275.83	1694.72	1515.2	1683.24	1274.79	1300.81	1344.84	3741.15	1413.29	-0.422774	0.145529				lpg0404	-	amino acid antiporter	-0.584767	0.0343687	-0.341889	0.348404	-0.697115
lpg0377	-	1780.99	7669.58	7547.37	6936.56	8205.11	10061	6733.78	7562.35	8783.18	1781.99	7938.37	0.648826	2.09689e-14				lpg0404_ig	ig	-	-0.376463	0.179962	-0.341889	0.348404	-0.0992352
lpg0378	-	14.4597	22.9601	23.1253	12.7616	16.5768	24.0052	26.865	17.8832	30.9466	15.4597	22.8905	0.170454	0.00014462				lpg0416	zwf	glucose-6-phosphate-1-dehydrogenase	-0.441707	0.11795	-0.341889	0.348404	-0.2865
lpg0384	uvrA	1333.5	659.637	671.805	675.059	741.538	694.861	664.886	664.76	706.982	1334.5	685.941	-0.289031	0.166066				lpg0418	edd	6-phosphogluconate dehydratase	-0.461817	0.109786	-0.341889	0.348404	-0.34422
lpg0386	htpX	393.702	131.066	167.764	142.065	171.641	189.218	148.67	159.543	159.42	394.702	159.673	-0.393037	0.167438				lpg0421	ywtG	D-xylose (galactose, arabinose)-proton symporter	-0.40848	0.159257	-0.341889	0.348404	-0.191131
lpg0394	-	1524.44	1220.07	1300.2	1130.98	1225.58	1057.48	1323.89	1370.9	1288.21	1525.44	1240.66	-0.0897419	0.0309097				lpg0431	-	hypothetical protein	-0.275229	0.159899	-0.341889	0.348404	0.19133
lpg0400	ffh	2.99792	6.35918	6.82864	0	2.03624	2.65243	0	0	2.36034	3.99792	3.5296	-0.054108	0.0829257				lpg0434	-	hypothetical protein	-0.426704	0.138616	-0.341889	0.348404	-0.243439
lpg0404	-	658.026	151.996	149.249	173.068	213.092	192.161	174.151	158.73	151.149	659.026	171.449	-0.584767	0.0343687				lpg0435_ig	ig	-	-0.00118574	0.00742317	-0.341889	0.348404	0.977898
lpg0404_ig	ig	1003.39	401.543	402.851	342.809	492.777	551.229	377.856	427.782	372.126	1004.39	422.122	-0.376463	0.179962				lpg0436	legA11	ankyrin repeat-containing protein	-0.357486	0.196808	-0.341889	0.348404	-0.044766
lpg0416	zwf	51.4029	18.9214	16.0207	8.72043	15.234	22.6149	20.6051	19.6762	21.8209	52.4029	18.9517	-0.441707	0.11795				lpg0439_ig	ig	-	-0.429396	0.134428	-0.341889	0.348404	-0.251164
lpg0418	edd	1036.61	334.359	320.841	355.32	364.848	454.45	390.104	334.731	303.541	1037.61	358.274	-0.461817	0.109786				lpg0444	icmQ	IcmQ	0.133547	0.000326517	-0.341889	0.348404	1.36461
lpg0421	ywtG	392.947	151.684	166.529	159.418	152.892	147.314	152.568	143.151	148.847	393.947	153.8	-0.40848	0.159257				lpg0453	icmC	IcmC (DotE)	-0.322664	0.192784	-0.341889	0.348404	0.0551808
lpg0431	-	677.431	326.661	309.258	326.794	442.125	444.13	310.794	355.745	356.318	678.431	359.978	-0.275229	0.159899				lpg0456	icmB	IcmB (DotO)	0.0198825	0.00475335	-0.341889	0.348404	1.03837
lpg0434	-	78.4569	24.0756	32.3879	19.5678	26.9204	28.9744	30.7157	31.0754	36.25	79.4569	29.7459	-0.426704	0.138616				lpg0457	tphA	TphA (ProP)	-0.874444	6.03436e-05	-0.341889	0.348404	-1.52856
lpg0435_ig	ig	3306.58	3072.2	3339.74	2929.89	3601.22	3188.92	3119.05	3651.2	3478.26	3307.58	3298.56	-0.00118574	0.00742317				lpg0458	icmF	IcmF	-0.535381	0.059388	-0.341889	0.348404	-0.555365
lpg0436	legA11	753.002	304.326	336.602	313.545	353.467	303.845	341.951	337.553	349.067	754.002	331.045	-0.357486	0.196808				lpg0459	icmH	IcmH (DotU)	-0.320429	0.195251	-0.341889	0.348404	0.0615963
lpg0439_ig	ig	938.689	290.001	289.326	361.361	403.129	510.123	296.416	322.74	315.813	939.689	349.614	-0.429396	0.134428				lpg0460_ig	ig	-	-0.312567	0.189524	-0.341889	0.348404	0.0841609
lpg0444	icmQ	8103.23	9779.38	9736.69	11445.1	12688.2	14403.7	9781.03	10397.1	9936.42	8104.23	11021.9	0.133547	0.000326517				lpg0466	-	oxaloacetate decarboxylase alpha subunit	-0.311378	0.185287	-0.341889	0.348404	0.087575
lpg0453	icmC	4759.82	2282.72	2234.01	2228.17	2351.18	2058.75	2288.89	2352.5	2313.68	4760.82	2264.74	-0.322664	0.192784				lpg0481	-	S-adenosylmethionine-dependent methyltransferase	-0.16078	0.0689998	-0.341889	0.348404	0.519826
lpg0456	icmB	5911.11	6284.96	6465.54	7037.26	6099.76	5804.68	6089.35	5548.46	6174.53	5912.11	6189.07	0.0198825	0.00475335				lpg0482	-	endo-1,4 beta-glucanase	-0.210871	0.11139	-0.341889	0.348404	0.376054
lpg0457	tphA	6.48935	0	0	0	0	0	0	0	0	7.48935	1	-0.874444	6.03436e-05				lpg0483_ig	ig	-	-0.25324	0.139608	-0.341889	0.348404	0.254444
lpg0458	icmF	1765.53	384.162	583.072	451.906	660.618	483.241	489.336	493.167	565.868	1766.53	514.921	-0.535381	0.059388				lpg0487_ig	ig	-	-0.220926	0.109499	-0.341889	0.348404	0.347192
lpg0459	icmH	2224.49	835.487	1296.03	1032.42	1193.4	818.025	1045.06	1009.63	1275.03	2225.49	1064.13	-0.320429	0.195251				lpg0505	yaeL	membrane associated zinc metalloprotease	-0.460873	0.0881509	-0.341889	0.348404	-0.34151
lpg0460_ig	ig	1462.24	545.062	698.136	838.454	842.869	568.675	635.189	707.977	855.144	1463.24	712.438	-0.312567	0.189524				lpg0509	-	hypothetical sugar transporter family	-0.084619	0.0285054	-0.341889	0.348404	0.738425
lpg0466	-	3080.17	1507.08	1264.31	1350.01	1711.19	1671.38	1398.95	1611.36	1512.22	3081.17	1504.31	-0.311378	0.185287				lpg0518	-	hypothetical protein	-0.504663	0.0783131	-0.341889	0.348404	-0.467197
lpg0481	-	380.951	251.891	231.078	232.372	279.376	301.571	239.968	305.558	260.355	381.951	263.771	-0.16078	0.0689998				lpg0519	-	hypothetical protein	-0.35112	0.199793	-0.341889	0.348404	-0.026495
lpg0482	-	30.0887	14.6819	16.6929	26.7994	17.1928	26.0709	13.7716	12.5714	17.2654	31.0887	19.1308	-0.210871	0.11139				lpg0521	-	hypothetical protein	-0.473497	0.0986558	-0.341889	0.348404	-0.377746
lpg0483_ig	ig	679.63	346.364	352.166	342.67	410.611	448.555	368.063	406.042	356.745	680.63	379.902	-0.25324	0.139608				lpg0525	-	hypothetical virulence protein	-0.0794646	0.0262413	-0.341889	0.348404	0.753219
lpg0487_ig	ig	613.729	367.516	349.854	368.454	381.561	367.94	425.089	342.215	346.347	614.729	369.622	-0.220926	0.109499				lpg0527	-	signal transduction protein	-0.377943	0.179962	-0.341889	0.348404	-0.103483
lpg0505	yaeL	17.11	8.21117	1.10388	3.1904	5.53671	5.81101	5.68122	6.02905	6.57105	18.11	6.26681	-0.460873	0.0881509				lpg0536_ig	ig	-	1.21136	2.3179e-25	-0.341889	0.348404	4.45819
lpg0509	-	1269.45	973.938	1095.06	894.593	1047.81	1018.81	1133.82	1083.02	1109.2	1270.45	1045.53	-0.084619	0.0285054				lpg0537	-	transmission trait enhancer LetE	0.517908	4.10213e-11	-0.341889	0.348404	2.46782
lpg0518	-	65.1127	17.6719	21.1084	14.6758	19.2761	25.1008	19.0355	19.7928	20.8059	66.1127	20.6834	-0.504663	0.0783131				lpg0538	-	hypothetical protein	0.517908	4.10213e-11	-0.341889	0.348404	2.46782
lpg0519	-	780.57	324.341	295.09	286.771	396.433	423.202	347.637	379.436	324.813	781.57	348.215	-0.35112	0.199793				lpg0540	-	major facilitator family transporter	-0.126211	0.0747615	-0.341889	0.348404	0.619046
lpg0521	-	612.592	188.098	184.577	146.62	233.362	263.631	234.61	211.411	179.647	613.592	206.244	-0.473497	0.0986558				lpg0541	-	probable membrane protein YdgA-like	0.331346	2.86523e-07	-0.341889	0.348404	1.93234
lpg0525	-	2498.44	2101.57	1941.55	1942.24	2091.24	2144	2112.21	2213.41	2097.83	2499.44	2081.5	-0.0794646	0.0262413				lpg0542_ig	ig	-	-0.292835	0.169535	-0.341889	0.348404	0.140796
lpg0527	-	1567.36	575.071	654.475	558.727	754.796	775.862	636.831	654.845	636.644	1568.36	656.906	-0.377943	0.179962				lpg0561	phaB	acetyoacetyl CoA reductase	-0.0623137	0.0219285	-0.341889	0.348404	0.802446
lpg0536_ig	ig	13.0515	111.833	193.764	1059.55	74.1549	107.918	87.6375	79.9152	106.05	14.0515	228.603	1.21136	2.3179e-25				lpg0563_ig	ig	-	0.164866	0.000137919	-0.341889	0.348404	1.45451
lpg0537	-	8827.02	36668.7	28779.3	29516.7	28930.9	25078.5	28224.8	25303.4	30224.6	8828.02	29091.9	0.517908	4.10213e-11				lpg0565_ig	ig	-	-0.769841	0.000717962	-0.341889	0.348404	-1.22832
lpg0538	-	8827.02	36668.7	28779.3	29516.7	28930.9	25078.5	28224.8	25303.4	30224.6	8828.02	29091.9	0.517908	4.10213e-11				lpg0580	add	adenosine deaminase	-0.624352	0.0205103	-0.341889	0.348404	-0.810734
lpg0539	-	1.243	18.0066	17.1245	5.74272	23.0224	24.1731	8.06192	17.4081	15.109	2.243	17.081	0.881686	1.97154e-20				lpg0588	pyrB	aspartate carbamoyltransferase	-0.515838	0.059758	-0.341889	0.348404	-0.499273
lpg0540	-	783.498	483.879	499.634	1494.33	497.217	423.177	397.531	448.788	440.663	784.498	586.652	-0.126211	0.0747615				lpg0597	aas	2-acylglycerophosphoethanolamine acyltransferase	-0.524915	0.0672886	-0.341889	0.348404	-0.525327
lpg0540_ig	ig	3.0527	121.739	76.9721	39.1726	55.2307	101.4	67.6963	69.4283	72.0436	4.0527	76.4604	1.27569	1.26591e-35				lpg0609	alaS	alanyl tRNA synthetase	-0.50654	0.0787932	-0.341889	0.348404	-0.472585
lpg0541	-	86.8651	195.997	139.997	237.162	189.074	191.533	157.235	196.453	192.032	87.8651	188.435	0.331346	2.86523e-07				lpg0614_ig	ig	-	-0.21114	0.101133	-0.341889	0.348404	0.375281
lpg0541_ig	ig	3.23547	65.4216	30.3647	432.672	43.7203	19.5383	14.5635	10.0611	26.2114	4.23547	81.3191	1.28329	1.21506e-23				lpg0615	-	polypeptide deformylase	-0.285382	0.165966	-0.341889	0.348404	0.16219
lpg0542_ig	ig	828.217	444.541	405.843	335.251	461.21	394.645	479.018	464.102	387.439	829.217	422.506	-0.292835	0.169535				lpg0616	-	GTP cyclohydrolase I PLUS perhaps regulatory protein	0.0949588	0.00078846	-0.341889	0.348404	1.25385
lpg0554	dinP	1.37098	1.51726	2.20775	2.97771	1.11068	1.17886	2.16244	1.55096	3.22967	2.37098	2.99192	0.101022	0.000887232				lpg0616_ig	ig	-	-0.206482	0.0993184	-0.341889	0.348404	0.38865
lpg0561	phaB	894.461	748.867	802.973	531.703	816.989	830.314	773.471	876.763	817.083	895.461	775.77	-0.0623137	0.0219285				lpg0625_ig	ig	-	-0.193165	0.0881509	-0.341889	0.348404	0.426872
lpg0562	-	1.09661	0	0	0	0	0	0	0	0	2.09661	1	-0.321517	0.192019				lpg0628	-	type IV fimbrial biogenesis PilY1-related protein	-0.405478	0.160535	-0.341889	0.348404	-0.182514
lpg0563_ig	ig	2191.73	2938.99	2538.91	2712.22	3678.99	3514.95	2884.95	3932.07	3432.33	2192.73	3205.18	0.164866	0.000137919				lpg0634	-	hypothetical protein	-0.278386	0.160535	-0.341889	0.348404	0.182268
lpg0565_ig	ig	5.70349	0	0	0	1.11068	0	0	0	0	6.70349	1.13883	-0.769841	0.000717962				lpg0642	-	hypothetical protein	-0.406574	0.159899	-0.341889	0.348404	-0.18566
lpg0567	-	2.74195	4.35103	6.15636	0	3.70225	8.12774	2.82639	0	0	3.74195	4.14547	0.0444756	0.0340075				lpg0645_ig	ig	-	-0.489288	0.0903614	-0.341889	0.348404	-0.423068
lpg0580	add	584.89	138.876	140.941	129.942	129.886	130.259	159.327	147.611	128.308	585.89	139.144	-0.624352	0.0205103				lpg0651	-	malate oxidoreductase	-0.765152	0.000824731	-0.341889	0.348404	-1.21486
lpg0588	pyrB	403.411	90.6128	70.7163	76.3939	182.361	180.243	117.727	140.412	119.983	404.411	123.306	-0.515838	0.059758				lpg0656	-	tryptophan/tyrosine permease	-0.322328	0.192784	-0.341889	0.348404	0.0561453
lpg0597	aas	1646.93	444.92	452.253	461.265	497.59	604.49	500.234	472.61	495.16	1647.93	492.065	-0.524915	0.0672886				lpg0663	-	soluble lytic murein transglycosylase	-0.430395	0.141027	-0.341889	0.348404	-0.254031
lpg0609	alaS	1018.62	295.669	297.981	310.204	336.323	336.192	315.864	345.53	295.143	1019.62	317.613	-0.50654	0.0787932				lpg0666	-	hypothetical protein	-0.0558095	0.121942	-0.341889	0.348404	0.821115
lpg0614_ig	ig	8894.84	5310.23	5416.99	5106.96	5687.23	5640.47	5635.95	5578.54	5381.68	8895.84	5470.76	-0.21114	0.101133				lpg0670	-	hypothetical protein	-0.487629	0.0885509	-0.341889	0.348404	-0.418308
lpg0615	-	827.685	417.876	451.614	373.536	385.032	405.471	517.406	430.398	447.021	828.685	429.544	-0.285382	0.165966				lpg0673	-	signal peptide protein	-0.505934	0.0783131	-0.341889	0.348404	-0.470846
lpg0616	-	488.732	586.428	591.125	563.494	650.914	582.612	611.407	699.975	581.414	489.732	609.421	0.0949588	0.00078846				lpg0674	-	adenylate cyclase	-0.465652	0.108267	-0.341889	0.348404	-0.355226
lpg0616_ig	ig	411.777	254.189	243.684	214.018	266.404	286.038	283.635	270.604	226.116	412.777	256.586	-0.206482	0.0993184				lpg0676	-	hypothetical protein	-0.323633	0.194507	-0.341889	0.348404	0.052401
lpg0625	-	2.5044	0	0	0	1.11068	0	0	0	0	3.5044	1.13883	-0.488153	0.0810193				lpg0680	-	dipeptidyl aminopeptidase/acylaminoacyl peptidase	-0.453596	0.118383	-0.341889	0.348404	-0.320625
lpg0625_ig	ig	2599.42	1545.91	1752.14	1699.23	1726.17	1618.23	1512.1	1736.25	1736.18	2600.42	1666.78	-0.193165	0.0881509				lpg0692	dppF	ABC type dipeptide/oligopeptide/nickel transport, ATPase component	-0.616867	0.0217225	-0.341889	0.348404	-0.789251
lpg0628	-	1848.02	688.533	704.6	741.955	789.463	655.162	742.881	774.437	710.008	1849.02	726.88	-0.405478	0.160535				lpg0693	-	LigA, interaptin	-0.38169	0.159055	-0.341889	0.348404	-0.114237
lpg0634	-	1969.69	1005.91	1035.52	793.427	1133.69	1188.52	1053.31	1063.67	1022.58	1970.69	1038.08	-0.278386	0.160535				lpg0695	legA8	ankyrin repeat-containing protein	-0.301597	0.179235	-0.341889	0.348404	0.115649
lpg0642	-	702.121	252.65	259.868	284.593	294.48	306.633	261.565	280.257	257.655	703.121	275.712	-0.406574	0.159899				lpg0699	-	outer membrane protein TolC	-0.799385	0.000475649	-0.341889	0.348404	-1.31312
lpg0645_ig	ig	1433.61	495.994	476.293	445.563	450.13	404.329	500.951	469.802	468.866	1434.61	464.991	-0.489288	0.0903614				lpg0701	kbl	2-amino-3-ketobutyrate coenzyme A ligase	-0.44852	0.121474	-0.341889	0.348404	-0.306056
lpg0651	-	381.696	54.9122	71.1375	34.8817	76.8799	53.5691	64.0304	79.1509	83.2041	382.696	65.7207	-0.765152	0.000824731				lpg0710	yueD	sepiapterin reductase	-0.483231	0.0852028	-0.341889	0.348404	-0.405684
lpg0656	-	1467.51	644.934	712.134	706.047	681.85	672.027	693.677	792.229	682.034	1468.51	699.116	-0.322328	0.192784				lpg0713	-	oligopeptide transporter	-0.399732	0.155603	-0.341889	0.348404	-0.166022
lpg0657	-	3.0527	5.48897	1.37984	2.33963	5.18315	7.45504	0	3.37313	6.2068	4.0527	4.92832	0.0849543	0.00600319				lpg0714	-	sensor histidine kinase	-0.672571	0.0087549	-0.341889	0.348404	-0.949132
lpg0663	-	1661.34	568.579	607.609	565.295	643.303	624.413	653.201	629.44	636.619	1662.34	617.057	-0.430395	0.141027				lpg0720	-	multidrug resistance protein	-0.796471	0.000448176	-0.341889	0.348404	-1.30476
lpg0663_ig	ig	1.37098	0	0	0	0	0	0	0	0	2.37098	1	-0.374927	0.184077				lpg0721	-	RND efflux membrane fusion protein, acriflavin resistance protein E	-0.611939	0.0220453	-0.341889	0.348404	-0.775103
lpg0666	-	10.1644	11.625	0	0.850773	4.67185	24.3462	9.73099	4.41981	14.9002	11.1644	9.8181	-0.0558095	0.121942				lpg0721_ig	ig	-	0.160097	0.000138602	-0.341889	0.348404	1.44082
lpg0670	-	1185.19	407.345	374.326	256.943	419.968	383.783	406.413	436.911	393.874	1186.19	385.945	-0.487629	0.0885509				lpg0733	-	hypothetical protein	-0.12801	0.0498521	-0.341889	0.348404	0.613883
lpg0673	-	963.989	297.7	345.547	236.638	323.558	276.896	282.018	318.408	319.359	964.989	301.015	-0.505934	0.0783131				lpg0735	-	DNA helicase, SNF2/RAD54 family domain protein	-0.43111	0.137678	-0.341889	0.348404	-0.256084
lpg0674	-	2225.38	666.977	722.517	667.127	800.82	780.879	821.337	817.96	810.278	2226.38	761.987	-0.465652	0.108267				lpg0739	-	alanine racemase	-0.302174	0.177202	-0.341889	0.348404	0.113991
lpg0676	-	1011.9	481.558	456.102	405.165	535.925	495.174	517.397	506.436	440.377	1012.9	480.767	-0.323633	0.194507				lpg0744	-	GGDEF domain protein	-0.370065	0.183785	-0.341889	0.348404	-0.0808698
lpg0680	-	1283.71	420.889	384.537	422.518	484.474	502.505	469.514	473.637	450.508	1284.71	452.073	-0.453596	0.118383				lpg0763_ig	ig	-	-0.38556	0.168268	-0.341889	0.348404	-0.125344
lpg0692	dppF	891.046	175.714	194.703	207.887	239.291	289.279	199.759	199.08	210.575	892.046	215.536	-0.616867	0.0217225				lpg0765	-	tetratricopeptide repeat domain 8	-0.399179	0.165966	-0.341889	0.348404	-0.164434
lpg0693	-	17.9327	6.47076	3.67264	9.14581	8.11161	12.3819	3.1868	6.02905	5.89597	18.9327	7.86182	-0.38169	0.159055				lpg0769	-	hypothetical protein	-0.216178	0.106653	-0.341889	0.348404	0.360821
lpg0695	legA8	2142.31	958.63	905.123	976.041	1250.44	1292.98	1008.14	1160.76	1001.92	2143.31	1070.25	-0.301597	0.179235				lpg0770	-	hypothetical protein	-0.491639	0.087989	-0.341889	0.348404	-0.429818
lpg0699	-	523.303	91.1704	79.5369	68.0989	73.9681	94.4615	91.6588	79.83	78.9886	524.303	83.2141	-0.799385	0.000475649				lpg0778	-	glycosyl transferase	-0.484593	0.0881509	-0.341889	0.348404	-0.409593
lpg0701	kbl	2806.68	901.89	1012.42	824.078	1005.2	1276.25	914.151	1040.54	1014.28	2807.68	999.602	-0.44852	0.121474				lpg0789	-	alginate O-acetyltransferase AlgI	-0.563152	0.0465956	-0.341889	0.348404	-0.635074
lpg0702	tdh	2.32163	0	0	0	0	0	0	0	0	3.32163	1	-0.521352	0.070466				lpg0790	sda-2	L-serine dehydratase (iron, sulfur-dependent)	-0.620524	0.0072024	-0.341889	0.348404	-0.799747
lpg0710	yueD	49.5384	18.0066	13.1406	8.50773	13.6316	13.9824	22.2792	20.0931	15.245	50.5384	16.6108	-0.483231	0.0852028				lpg0792	ampG	beta lactamase induction signal transducer AmpG	-0.295042	0.171208	-0.341889	0.348404	0.134463
lpg0713	-	14.642	3.86014	6.4925	6.59349	7.77174	5.72774	3.86497	4.44895	3.08883	15.642	6.23104	-0.399732	0.155603				lpg0796_ig	ig	-	-0.295195	0.200955	-0.341889	0.348404	0.134024
lpg0714	-	1899.86	380.569	393.453	312.807	399.36	519.77	436.456	403.229	378.343	1900.86	403.998	-0.672571	0.0087549				lpg0800	nadB1	L-aspartate oxidase	-0.209328	0.101323	-0.341889	0.348404	0.380482
lpg0714_ig	ig	1.80971	0	0	0	0	1.17886	0	0	0	2.80971	1.14736	-0.388963	0.160535				lpg0802	-	sulfate transporter	-0.603513	0.0264056	-0.341889	0.348404	-0.750921
lpg0720	-	142.034	23.2724	21.8762	12.3362	22.2045	26.9524	24.7594	22.6033	20.8302	143.034	22.8543	-0.796471	0.000448176				lpg0805	-	phosphoenolpyruvate synthase	-0.444826	0.11795	-0.341889	0.348404	-0.295452
lpg0721	-	113.152	34.8753	22.4883	17.8662	27.7382	25.352	31.4081	23.7083	31.7334	114.152	27.8962	-0.611939	0.0220453				lpg0814	-	pseudouridine synthase	0.359076	7.54649e-08	-0.341889	0.348404	2.01193
lpg0721_ig	ig	574.756	842.18	837.459	765.564	901.692	889.475	784.192	830.283	800.41	575.756	832.407	0.160097	0.000138602				lpg0818	cl	ATP binding protease component ClpA	-0.650132	0.00378118	-0.341889	0.348404	-0.884727
lpg0733	-	679.186	457.326	513.661	411.659	572.458	545.238	503.023	545.268	495.728	680.186	506.545	-0.12801	0.0498521				lpg0819_ig	ig	-	-0.0462135	0.0210657	-0.341889	0.348404	0.848657
lpg0735	-	2628.23	1047.99	893.189	743.969	1018.33	964.324	1105.92	1039.07	974.079	2629.23	974.359	-0.43111	0.137678				lpg0833	trpC	indole-3-glycerol phosphate synthase	-0.405863	0.159899	-0.341889	0.348404	-0.18362
lpg0739	-	2414.06	1194.35	1189.04	1073.4	1245.58	1219.13	1166.31	1318.71	1220.3	2415.06	1204.35	-0.302174	0.177202				lpg0834	trpD	anthranilate phosphoribosyltransferase	-0.166852	0.0717584	-0.341889	0.348404	0.502397
lpg0744	-	459.757	230.582	229.016	176.434	135.456	164.626	199.768	216.934	211.347	460.757	196.52	-0.370065	0.183785				lpg0842	-	toluene tolerance protein Ttg2B	-0.162383	0.0689998	-0.341889	0.348404	0.515225
lpg0763_ig	ig	518.597	219.76	168.627	156.378	268.729	256.476	245.806	224.292	162.722	519.597	213.849	-0.38556	0.168268				lpg0850	-	ABC transporter, permease protein	-0.460148	0.111232	-0.341889	0.348404	-0.339429
lpg0765	-	1119.76	421.045	474.982	442.46	439.606	472.518	452.731	416.831	448.031	1120.76	447.025	-0.399179	0.165966				lpg0868	-	acyl CoA dehydrogenase, short chain specific	-0.49709	0.0847053	-0.341889	0.348404	-0.445462
lpg0769	-	1162.93	769.15	590.036	622.974	774.095	776.069	686.477	715.653	717.837	1163.93	707.536	-0.216178	0.106653				lpg0877_ig	ig	-	0.335934	2.00773e-07	-0.341889	0.348404	1.94551
lpg0770	-	938.278	297.498	289.125	270.393	325.198	391.106	296.857	284.347	259.87	939.278	302.799	-0.491639	0.087989				lpg0879	-	two component response regulator with GGDEF domain	-0.478136	0.0961866	-0.341889	0.348404	-0.391058
lpg0778	-	68.6948	22.9377	21.0483	12.1235	26.846	25.4365	22.5827	21.411	22.2969	69.6948	22.8353	-0.484593	0.0881509				lpg0884	-	hypothetical protein	-0.101686	0.0361089	-0.341889	0.348404	0.689438
lpg0789	-	203.803	47.1919	55.5484	60.1414	53.6754	48.0092	53.3553	58.8942	63.1802	204.803	55.9995	-0.563152	0.0465956				lpg0886_ig	ig	-	-0.286207	0.166066	-0.341889	0.348404	0.159822
lpg0790	sda-2	18.4074	3.48083	5.26828	2.97771	2.38979	2.063	0	7.34693	5.67257	19.4074	4.64989	-0.620524	0.0072024				lpg0891	-	sensory box protein/GGDEF/EAL domains	-0.419158	0.147063	-0.341889	0.348404	-0.221779
lpg0791	mip	1.09661	0	1.10388	1.70155	0	1.47357	6.0132	0	3.22967	2.09661	2.69023	0.108273	0.00632436				lpg0892	-	kynurenine 3-monooxygenase	-0.497623	0.0830396	-0.341889	0.348404	-0.446993
lpg0792	ampG	3439.9	1585.27	1535.97	1564.24	2058.51	1965.82	1936.07	1590.4	1710.41	3440.9	1744.34	-0.295042	0.171208				lpg0894	-	cytokinin oxidase	0.14837	0.000230471	-0.341889	0.348404	1.40716
lpg0796_ig	ig	26.0122	13.8787	8.02797	3.1904	18.1047	17.3511	15.1848	14.5392	11.2334	27.0122	13.6888	-0.295195	0.200955				lpg0897	-	Na/Ca antiporter	-0.475935	0.0993184	-0.341889	0.348404	-0.384742
lpg0800	nadB1	2657.07	1693.51	1340.06	1530.06	1790.36	1467.71	1627.59	2005.04	1669.57	2658.07	1641.49	-0.209328	0.101323				lpg0903_ig	ig	-	-0.326016	0.202037	-0.341889	0.348404	0.045559
lpg0802	-	711.784	146.15	163.769	161.395	192.536	209.642	204.235	156.529	178.55	712.784	177.601	-0.603513	0.0264056				lpg0911_ig	ig	-	-0.46974	0.103846	-0.341889	0.348404	-0.366961
lpg0805	-	807.903	242.965	228.397	199.467	356.277	410.599	298.891	309.145	269.855	808.903	290.45	-0.444826	0.11795				lpg0912_ig	ig	-	-0.419841	0.148643	-0.341889	0.348404	-0.22374
lpg0814	-	1163.66	2804.07	2530.44	2288.07	2719.37	2434.76	2639.32	3191.67	2683.51	1164.66	2662.4	0.359076	7.54649e-08				lpg0925	ponA	penicillin binding protein 1A	0.249954	0.000139823	-0.341889	0.348404	1.69873
lpg0818	cl	11.169	0	1.93178	3.40309	1.11068	4.16959	2.16244	0	1.01018	12.169	2.72347	-0.650132	0.00378118				lpg0927	pilM	type IV pilus biogenesis protein PilM	-0.35812	0.192784	-0.341889	0.348404	-0.0465865
lpg0819	-	1.86449	0	0	0.850773	0	0	0	0	0	2.86449	1.10635	-0.413157	0.147063				lpg0927_ig	ig	-	-0.0505046	0.0174021	-0.341889	0.348404	0.836341
lpg0819_ig	ig	510.444	431.087	460.393	812.362	399.01	299.161	501.933	388.486	378.1	511.444	459.816	-0.0462135	0.0210657				lpg0929	pilO	type IV pilus biogenesis protein PilO	-0.440485	0.128392	-0.341889	0.348404	-0.282994
lpg0833	trpC	1715.19	654.618	675.186	554.462	685.303	688.684	763.099	682.625	680.543	1716.19	674.065	-0.405863	0.159899				lpg0931	pilQ	type IV pilus biogenesis protein PilQ	-0.435371	0.134428	-0.341889	0.348404	-0.268314
lpg0834	trpD	3236.17	2162.13	2145.89	1998.37	2308.52	2145.19	2404.04	2288.35	2175.63	3237.17	2204.52	-0.166852	0.0717584				lpg0934	-	DamX-related protein	-0.514409	0.074063	-0.341889	0.348404	-0.49517
lpg0842	-	1397.55	963.629	951.832	831.536	995.048	1025.02	1034.3	1010.71	878.058	1398.55	962.267	-0.162383	0.0689998				lpg0939	eda	2-dehydro-3-deoxy-phosphogluconate aldolase	-0.747202	0.00153833	-0.341889	0.348404	-1.16334
lpg0850	-	1522.87	493.316	465.232	434.829	533.872	644.602	566.147	552.655	526.961	1523.87	528.202	-0.460148	0.111232				lpg0943	recO	DNA repair protein RecO	-0.603217	0.0267841	-0.341889	0.348404	-0.750071
lpg0864	cycH	1.02385	0	0	0	0	0	0	0	0	2.02385	1	-0.306179	0.179962				lpg0944	-	hypothetical protein	-0.420659	0.147257	-0.341889	0.348404	-0.226088
lpg0868	-	1452.46	462.435	447.919	415.023	504.528	481.524	499.186	445.733	437.375	1453.46	462.715	-0.49709	0.0847053				lpg0948	korB	2-oxoglutarate ferredoxin oxidoreductase beta subunit	-0.559924	0.0478017	-0.341889	0.348404	-0.625811
lpg0877_ig	ig	3660.69	8651.45	7434.31	8483.53	8155.82	7963.68	7954.53	7281.35	7557.44	3661.69	7936.26	0.335934	2.00773e-07				lpg0949	-	carrier/transport protein	-0.28881	0.166066	-0.341889	0.348404	0.152351
lpg0879	-	754.047	218.042	237.967	258.644	278.877	353.711	232.111	212.176	209.234	755.047	251.095	-0.478136	0.0961866				lpg0953	-	AMP-binding protein	-0.614934	0.0229563	-0.341889	0.348404	-0.7837
lpg0882_ig	ig	1.8829	0	0	0	0	0	0	0	0	2.8829	1	-0.45983	0.11429				lpg0954	mfd	transcription repair coupling factor	-0.439734	0.131371	-0.341889	0.348404	-0.280837
lpg0884	-	4887.91	4019.76	3899.1	3910.13	3822.7	3855.91	4248.34	3293.8	3889.07	4888.91	3868.35	-0.101686	0.0361089				lpg0961	-	peptide ABC transporter, permease protein	-0.655123	0.011321	-0.341889	0.348404	-0.899054
lpg0886_ig	ig	658.904	334.918	369.025	280.002	309.298	299.257	382.859	420.978	326.93	659.904	341.408	-0.286207	0.166066				lpg0967	-	hypothetical protein	-0.396894	0.166066	-0.341889	0.348404	-0.157875
lpg0891	-	1681.25	598.723	499.917	542.301	792.217	775.344	644.299	639.985	625.736	1682.25	640.815	-0.419158	0.147063				lpg0971_ig	ig	-	-0.591417	0.0315425	-0.341889	0.348404	-0.716203
lpg0892	-	1311.47	352.834	394.588	403.25	528.528	476.349	409.31	415.843	349.844	1312.47	417.318	-0.497623	0.0830396				lpg0975	-	transmembrane protein	-0.607042	0.0233586	-0.341889	0.348404	-0.761048
lpg0894	-	945.709	1196.31	1088.87	971.886	1614.33	1639.35	1279.38	1529.66	1330.22	946.709	1332.25	0.14837	0.000230471				lpg0976	-	antirestriction protein	-0.525204	0.0672886	-0.341889	0.348404	-0.526154
lpg0897	-	347.26	100.073	101.413	138.937	112.07	131.861	111.529	105.748	121.601	348.26	116.404	-0.475935	0.0993184				lpg0979	aacA4	aminoglycoside N(6')acetyltransferase	-0.39467	0.164667	-0.341889	0.348404	-0.151493
lpg0903_ig	ig	1668.4	817.971	1055.88	867.669	893.031	507.107	698.322	665.957	790.304	1669.4	788.031	-0.326016	0.202037				lpg0982	-	hypothetical protein	-0.425984	0.143474	-0.341889	0.348404	-0.241371
lpg0911_ig	ig	1225.47	390.075	434.369	341.107	451.937	471.805	435	383.291	411.062	1226.47	415.831	-0.46974	0.103846				lpg0986	-	membrane protein	-0.648332	0.0107232	-0.341889	0.348404	-0.879561
lpg0912_ig	ig	1118.37	428.409	419.681	353.718	460.851	427.246	426.117	463.161	418.653	1119.37	425.73	-0.419841	0.148643				lpg0987	-	membrane protein, Tfp pilus assembly, pilus retraction ATPase PilT	-0.568247	0.0438262	-0.341889	0.348404	-0.6497
lpg0922	etfB	1.27937	0	0	0	0	0	0	0	0	2.27937	1	-0.357815	0.196808				lpg0988	-	hypothetical protein	-0.610276	0.0246768	-0.341889	0.348404	-0.770332
lpg0924	ald	1.42576	0	0	0	0	0	0	0	0	2.42576	1	-0.384848	0.176802				lpg1000	-	putative exported protein	-0.522706	0.0689998	-0.341889	0.348404	-0.518987
lpg0925	ponA	14.1117	41.6135	31.3233	1.91424	22.0998	39.3317	15.5452	25.8218	29.3099	15.1117	26.8699	0.249954	0.000139823				lpg1002	-	putative exported protein	-0.661566	0.00465466	-0.341889	0.348404	-0.917545
lpg0927	pilM	845.509	365.909	287.766	274.585	408.426	419.245	461.76	392.307	350.941	846.509	371.117	-0.35812	0.192784				lpg1005	lvrA	LvrA	-0.379707	0.179235	-0.341889	0.348404	-0.108546
lpg0927_ig	ig	1202.24	1005.11	1126.22	1077.47	1039.42	1053.44	1085.8	1121	1052.69	1203.24	1071.14	-0.0505046	0.0174021				lpg1010	-	cadmium efflux ATPase	0.802047	0.116752	-0.341889	0.348404	3.28336
lpg0929	pilO	865.681	340.563	306.264	324.304	306.01	231.123	331.968	357.265	309.072	866.681	314.321	-0.440485	0.128392				lpg1017_ig	ig	-	-0.420365	0.147685	-0.341889	0.348404	-0.225243
lpg0931	pilQ	1947.89	714.729	662.319	583	736.85	679.048	776.349	774.908	786.263	1948.89	715.183	-0.435371	0.134428				lpg1018	-	chemiosmotic efflux system B protein C	-0.499905	0.0776511	-0.341889	0.348404	-0.45354
lpg0934	-	1027.31	312.046	319.531	258.871	320.122	384.795	322.788	285.405	304.988	1028.31	314.568	-0.514409	0.074063				lpg1020	-	chemiosmotic efflux system B protein A	-0.434634	0.135603	-0.341889	0.348404	-0.266198
lpg0939	eda	1211.33	195.908	184.662	177.072	255.103	287.047	244.881	191.307	191.857	1212.33	216.98	-0.747202	0.00153833				lpg1024	-	copper efflux ATPase	-0.57303	0.0395252	-0.341889	0.348404	-0.663427
lpg0943	recO	642.635	129.928	150.975	174.707	170.185	175.197	177.171	155.153	142.528	643.635	160.481	-0.603217	0.0267841				lpg1025	yegE	sensory box/GGDEF/EAL family	-0.470505	0.102705	-0.341889	0.348404	-0.369157
lpg0944	-	344.869	125.957	101.152	117.481	135.971	134.009	145.109	139.567	143.125	345.869	131.296	-0.420659	0.147257				lpg1032	-	hypothetical protein	-0.946197	7.07502e-10	-0.341889	0.348404	-1.7345
lpg0948	korB	997.062	293.37	315.572	232.097	269.682	239.545	290.08	254.126	297.023	998.062	274.937	-0.559924	0.0478017				lpg1035	pcoA	copper efflux ATPase	-0.577289	0.038725	-0.341889	0.348404	-0.67565
lpg0949	-	950.92	524.578	481.952	472.626	455.831	428.678	486.965	528.284	529.433	951.92	489.543	-0.28881	0.166066				lpg1049	-	H(+) transporting ATP synthase, subunit B	-0.750839	0.00157499	-0.341889	0.348404	-1.17378
lpg0953	-	1767.15	441.239	456.117	402.162	423.102	349.172	462.064	461.579	429.585	1768.15	429.127	-0.614934	0.0229563				lpg1056_ig	ig	-	-0.274328	0.157932	-0.341889	0.348404	0.193917
lpg0954	mfd	700.228	258.764	234.701	243.169	254.248	262.492	222.939	280.83	272.91	701.228	254.757	-0.439734	0.131371				lpg1080	-	deoxyguanosine triphosphate triphosphohydrolase	-0.46545	0.108267	-0.341889	0.348404	-0.354648
lpg0961	-	852.267	196.555	148.998	135.009	206.878	217.217	210.817	199.916	186.869	853.267	188.782	-0.655123	0.011321				lpg1081	-	reverse transcriptase	-0.548179	0.054095	-0.341889	0.348404	-0.5921
lpg0967	-	5092.19	2006.96	2011.26	1822.79	2066.78	2267.02	2151.64	2071.66	1931.42	5093.19	2042.19	-0.396894	0.166066				lpg1087_ig	ig	-	-0.482988	0.0966565	-0.341889	0.348404	-0.404985
lpg0971_ig	ig	291.309	94.9417	75.7688	74.8796	74.1032	62.6629	75.9238	67.7136	65.1277	292.309	74.8902	-0.591417	0.0315425				lpg1093	pacL	cation efflux transporter	0.0272318	0.0903614	-0.341889	0.348404	1.05946
lpg0975	-	119.919	33.023	21.54	18.9297	28.415	29.0154	33.1959	35.1456	31.8159	120.919	29.8851	-0.607042	0.0233586				lpg1096	-	chemiosmotic efflux system B protein A	-0.822494	0.000248852	-0.341889	0.348404	-1.37945
lpg0976	-	1453.89	454.203	425.835	377.79	416.011	395.988	470.955	498.647	425.661	1454.89	434.136	-0.525204	0.0672886				lpg1104	-	hypothetical protein	-0.598325	0.0252524	-0.341889	0.348404	-0.736029
lpg0979	aacA4	22.5028	8.70207	10.993	9.35851	8.43481	10.4022	6.34517	6.24198	7.29954	23.5028	9.47216	-0.39467	0.164667				lpg1107	-	bacterial/Archaeal transporter family protein	-0.629631	0.016083	-0.341889	0.348404	-0.825884
lpg0982	-	1374.62	576.656	476.061	504.567	482.877	456.219	585.762	570.604	465.971	1375.62	515.84	-0.425984	0.143474				lpg1111	-	hypothetical protein	0.186319	6.36257e-05	-0.341889	0.348404	1.51608
lpg0986	-	496.997	97.3513	55.9945	96.6622	148.323	144.828	110.533	118.64	115.001	497.997	111.917	-0.648332	0.0107232				lpg1113_ig	ig	-	-0.344218	0.205609	-0.341889	0.348404	-0.0066851
lpg0987	-	1815.94	479.572	531.143	407.317	534.074	492.56	531.566	473.153	470.726	1816.94	491.014	-0.568247	0.0438262				lpg1114	-	sensory box protein (GGDEF domain/EAL domain)	-0.580591	0.0365118	-0.341889	0.348404	-0.685128
lpg0988	-	989.206	263.315	209.825	225.39	242.312	267.81	244.929	263.499	218.219	990.206	242.912	-0.610276	0.0246768				lpg1122	-	membrane bound lytic murein transglycosylase D	0.84994	1.92384e-20	-0.341889	0.348404	3.42082
lpg1000	-	1999.62	570.029	656.067	604.856	569.366	483.632	681.35	608.053	622.045	2000.62	600.425	-0.522706	0.0689998				lpg1127	-	acyl CoA synthetase, long chain fatty acid:CoA ligase	-0.514747	0.0689998	-0.341889	0.348404	-0.496142
lpg1002	-	7.07403	0	1.93178	1.48885	1.4809	1.17886	0	0	0	8.07403	1.76005	-0.661566	0.00465466				lpg1136	-	hypothetical protein	-0.499999	0.0765184	-0.341889	0.348404	-0.453811
lpg1005	lvrA	1634.33	678.269	681.199	589.993	699.493	867.538	658.028	641.641	633.283	1635.33	682.18	-0.379707	0.179235				lpg1139	potC	spermidine/putrescine ABC transporter permease protein PotC	-0.271121	0.154511	-0.341889	0.348404	0.203122
lpg1010	-	171.67	53.0602	89.2536	8359.27	75.0471	50.0696	36.2974	46.9415	39.0086	172.67	1094.62	0.802047	0.116752				lpg1143	-	short chain type dehydrogenase/reductase	-0.890022	2.29241e-06	-0.341889	0.348404	-1.57327
lpg1017_ig	ig	1250.49	510.854	467.226	401.799	476.049	448.893	553.547	490.971	445.899	1251.49	475.405	-0.420365	0.147685				lpg1144	-	hypothetical protein	-0.557515	0.0492862	-0.341889	0.348404	-0.618897
lpg1018	-	285.216	112.836	100.324	49.5576	94.0834	78.247	103.234	87.5355	90.4163	286.216	90.5293	-0.499905	0.0776511				lpg1146	-	thermostable carboxypeptidase 1	-0.572409	0.0412128	-0.341889	0.348404	-0.661644
lpg1020	-	2176.62	899.524	743.887	815.871	777.902	661.355	833.269	818.492	845.509	2177.62	800.476	-0.434634	0.135603				lpg1163	-	MFS transporter	-0.476453	0.100421	-0.341889	0.348404	-0.386228
lpg1024	-	1604.11	487.381	360.331	454.558	415.382	329.919	505.678	443.106	427.774	1605.11	429.016	-0.57303	0.0395252				lpg1165	udk	uridine kinase	-0.183639	0.0830396	-0.341889	0.348404	0.454215
lpg1025	yegE	3242.85	1258.58	1108.39	983.097	917.224	1116.94	1264.72	1043.66	1082.46	3243.85	1097.88	-0.470505	0.102705				lpg1169	-	hypothetical protein	-0.498255	0.0700547	-0.341889	0.348404	-0.448806
lpg1032	-	24.8981	0	0	1.06347	6.84917	7.53832	0	0	0	25.8981	2.93137	-0.946197	7.07502e-10				lpg1181	pyrG	CTP synthase PyrG	1.29645	6.63926e-22	-0.341889	0.348404	4.70241
lpg1035	pcoA	798.202	224.646	182.404	216.92	200.367	206.146	236.734	202.135	214.873	799.202	211.528	-0.577289	0.038725				lpg1182	kdsA	2-dehydro-3-deoxyphosphonooctonate aldolase	1.31654	1.19821e-19	-0.341889	0.348404	4.76007
lpg1049	-	1423.19	246.424	238.063	241.654	265.866	295.18	263.851	240.207	222.93	1424.19	252.772	-0.750839	0.00157499				lpg1198	hisC	histidinol-phosphate aminotransferase	-0.540874	0.0577387	-0.341889	0.348404	-0.571133
lpg1054	atpD	1.60853	3.43625	3.5523	4.04117	2.97548	3.15859	0	0	2.27291	2.60853	3.42959	0.118846	0.00223426				lpg1203	cydB	cytochrome D ubiquinol oxidase, subunit II	-0.475785	0.090026	-0.341889	0.348404	-0.384311
lpg1056_ig	ig	4025.18	2272.48	2090.44	1992.1	1965.17	2268.52	2581.16	2017.07	1931.06	4026.18	2140.75	-0.274328	0.157932				lpg1207	-	hypothetical protein	-0.490223	0.083278	-0.341889	0.348404	-0.425753
lpg1070	int	1.55374	0	0	0	0	0	0	0	0	2.55374	1	-0.407177	0.159899				lpg1210	-	acetyltransferase	-0.523625	0.0267841	-0.341889	0.348404	-0.521624
lpg1080	-	927.984	311.533	313.47	315.408	344.934	368.493	314.513	275.624	292.793	928.984	318.096	-0.46545	0.108267				lpg1223	flgI	flagellar P-ring protein (precursor) FlgI	-0.443914	0.100389	-0.341889	0.348404	-0.292835
lpg1081	-	1252.56	394.024	368.021	351.566	352.774	314.627	363.401	357.256	328.616	1253.56	354.786	-0.548179	0.054095				lpg1224	-	muramidase, peptidoglycan hydrolase FlgJ	-0.783929	0.00068818	-0.341889	0.348404	-1.26876
lpg1087_ig	ig	1103.33	339.045	383.5	366.029	345.299	396.799	384.528	344.754	337.406	1104.33	363.17	-0.482988	0.0966565				lpg1225	flgK	flagellar hook associated protein 1 FlgK	-0.542927	0.0559124	-0.341889	0.348404	-0.577025
lpg1093	pacL	558.43	95.4993	3944.02	127.177	114.261	134.133	116.617	109.276	116.074	559.43	595.632	0.0272318	0.0903614				lpg1226	flgL	flagellar hook associated protein type 3 FlgL	-0.404226	0.148341	-0.341889	0.348404	-0.178922
lpg1096	-	1184.4	156.124	188.079	132.883	182.662	200.207	191.612	183.678	183.873	1185.4	178.39	-0.822494	0.000248852				lpg1277	abcT3	ABC transporter ATP binding protein	1.44245	2.72206e-20	-0.341889	0.348404	5.12146
lpg1104	-	1233.2	272.575	248.415	237.389	374.879	485.233	283.849	316.317	263.06	1234.2	311.215	-0.598325	0.0252524				lpg1283	-	lipoprotein NlpD	-1.18248	1.10607e-10	-0.341889	0.348404	-2.41268
lpg1107	-	1569.64	317.178	275.217	315.246	472.064	554.107	341.449	336.071	328.732	1570.64	368.508	-0.629631	0.016083				lpg1284	rpoS	stationary phase specific sigma factor RpoS	-0.235349	0.122205	-0.341889	0.348404	0.305794
lpg1111	-	5442.14	8486.14	9210.88	8031.08	8698.93	8603.7	8076.21	7145.31	8613.93	5443.14	8359.27	0.186319	6.36257e-05				lpg1290	-	hypothetical protein	-0.470924	0.10259	-0.341889	0.348404	-0.37036
lpg1113	-	2.5044	0	0	0	0	0	0	0	0	3.5044	1	-0.544614	0.0564556				lpg1291_ig	ig	-	-0.527486	0.0653173	-0.341889	0.348404	-0.532705
lpg1113_ig	ig	92.6992	44.5588	48.3981	31.0532	48.2297	39.2907	41.4426	44.3438	34.0014	93.6992	42.4148	-0.344218	0.205609				lpg1292	-	DNA-binding response regulator	-1.09319	1.542e-09	-0.341889	0.348404	-2.1564
lpg1114	-	774.803	193.565	166.052	176.984	230.201	241.44	202.561	218.592	192.843	775.803	203.78	-0.580591	0.0365118				lpg1294	-	membrane bound lytic murein transglycosylase D	-0.621945	0.0203469	-0.341889	0.348404	-0.803824
lpg1122	-	3065.85	23108.1	23444.7	21346.6	22285.3	20639.5	19040.7	20681.8	23114.3	3066.85	21708.6	0.84994	1.92384e-20				lpg1298_ig	ig	-	-0.377633	0.169535	-0.341889	0.348404	-0.102594
lpg1127	-	148.177	50.6951	42.6837	25.5232	43.1436	40.9334	49.201	48.9003	55.7106	149.177	45.5989	-0.514747	0.0689998				lpg1301	-	oxidoreductase	-0.421178	0.147386	-0.341889	0.348404	-0.227578
lpg1136	-	259.881	79.4787	81.0972	43.6021	101.369	100.148	76.5593	97.6751	72.0533	260.881	82.4979	-0.499999	0.0765184				lpg1302	-	tRNA pseudouridine synthase A	-0.634252	0.0128409	-0.341889	0.348404	-0.839148
lpg1139	potC	727.764	403.73	424.262	412.984	362.357	361.592	366.322	381.576	402.063	728.764	390.361	-0.271121	0.154511				lpg1308	-	sulfatase domain protein	-0.0154465	0.00982347	-0.341889	0.348404	0.936966
lpg1143	-	15.5931	0	2.44843	2.55232	2.03624	2.063	0	0	0	16.5931	2.1375	-0.890022	2.29241e-06				lpg1312	legC1	coiled-coil-containing protein	-0.0932451	0.0365721	-0.341889	0.348404	0.713666
lpg1144	-	705.225	188.768	173.534	189.258	195.677	216.631	202.343	192.954	197.845	706.225	195.626	-0.557515	0.0492862				lpg1318	-	hypothetical protein	-0.560663	0.047836	-0.341889	0.348404	-0.62793
lpg1146	-	892.231	227.347	217.17	207.124	248.224	269.487	260.313	233.414	241.613	893.231	239.086	-0.572409	0.0412128				lpg1324	-	multidrug resistance efflux pump	-0.414779	0.148643	-0.341889	0.348404	-0.20921
lpg1150	-	1.15183	0	0	0	0	0	0	0	0	2.15183	1	-0.332809	0.200079				lpg1331	htrA	protease DO	-0.678718	0.00545305	-0.341889	0.348404	-0.966777
lpg1163	-	860.147	288.44	278.655	267.302	279.801	311.093	302.785	304.061	259.792	861.147	287.491	-0.476453	0.100421				lpg1333	rluD	ribosomal large subunit pseudouridine synthase D, RluD	1.74695	1.98314e-60	-0.341889	0.348404	5.99544
lpg1165	udk	1673.61	1005.26	957.075	1021.73	1267.4	1245.72	1037.41	1179.69	1055.08	1674.61	1097.17	-0.183639	0.0830396				lpg1338	fliD	flagellar hook associated protein 2 FliD	-0.563616	0.0466022	-0.341889	0.348404	-0.636407
lpg1169	-	112.02	29.6092	36.6124	12.1235	36.9605	45.3145	39.4416	37.6468	41.3641	113.02	35.8841	-0.498255	0.0700547				lpg1358	xcpX	general secretion pathway protein LspK	-0.401532	0.152427	-0.341889	0.348404	-0.17119
lpg1172	-	2.85153	0	0	0	0	0	0	0	0	3.85153	1	-0.585633	0.0355508				lpg1363	gspF	type II protein secretion LspF	-0.641226	0.0152657	-0.341889	0.348404	-0.859165
lpg1181	pyrG	12.8319	125.912	131.408	1628.93	36.598	70.196	68.6496	51.3613	68.8237	13.8319	273.735	1.29645	6.63926e-22				lpg1366	-	hypothetical protein	-0.235438	0.122789	-0.341889	0.348404	0.305538
lpg1182	kdsA	19.3212	136.644	166.499	2684.02	35.4433	95.5571	99.0191	50.8771	93.5343	20.3212	421.199	1.31654	1.19821e-19				lpg1369_ig	ig	-	-0.802193	0.000159813	-0.341889	0.348404	-1.32118
lpg1198	hisC	484.527	119.843	160.758	136.022	139.154	162.01	127.866	133.8	130.513	485.527	139.746	-0.540874	0.0577387				lpg1374_ig	ig	-	-0.499324	0.0765184	-0.341889	0.348404	-0.451874
lpg1203	cydB	257.855	70.4643	83.7013	41.9006	110.393	100.528	83.9857	99.6519	93.7819	258.855	86.5508	-0.475785	0.090026				lpg1377_ig	ig	-	-0.255713	0.14242	-0.341889	0.348404	0.247346
lpg1207	-	173.677	55.4252	56.4718	29.139	56.6175	63.1294	68.4974	58.7194	55.9632	174.677	56.4954	-0.490223	0.083278				lpg1379	-	urocanate hydratase	-0.615734	0.0227163	-0.341889	0.348404	-0.785998
lpg1210	-	18.6094	6.96165	2.20775	7.86965	7.87947	7.11804	0	4.41981	2.52545	19.6094	5.87273	-0.523625	0.0267841				lpg1381	-	aldehyde dehydrogenase, NAD dependent	-0.599817	0.0285054	-0.341889	0.348404	-0.740313
lpg1223	flgI	693.01	195.997	163.663	175.007	355.105	504.603	202.732	194.088	198.554	694.01	249.719	-0.443914	0.100389				lpg1415	gltA	citrate synthase	-1.12278	6.6509e-10	-0.341889	0.348404	-2.24133
lpg1224	-	635.782	118.348	120.724	112.376	116.252	81.5722	97.136	91.1126	92.3006	636.782	104.728	-0.783929	0.00068818				lpg1426	-	hypothetical protein	-0.157631	0.06623	-0.341889	0.348404	0.528863
lpg1225	flgK	460.785	120.958	109.767	114.228	138.269	132.618	151.862	145.188	137.395	461.785	132.286	-0.542927	0.0559124				lpg1427	-	short chain dehydrogenase	-0.599837	0.0279254	-0.341889	0.348404	-0.740368
lpg1226	flgL	21.205	6.89465	7.5362	2.97771	9.54548	10.4022	7.75837	9.22737	7.69293	22.205	8.75436	-0.404226	0.148341				lpg1447	-	pseudouridine synthase	-0.626928	0.0199659	-0.341889	0.348404	-0.818126
lpg1273	-	2.43121	0	0	0	0	0	0	0	0	3.43121	1	-0.535447	0.0627759				lpg1449_ig	ig	-	-0.417299	0.150725	-0.341889	0.348404	-0.216445
lpg1277	abcT3	15.6461	149.831	176.332	3079.73	42.115	37.0995	45.796	47.1342	102.466	16.6461	461.063	1.44245	2.72206e-20				lpg1457	relA	GTP pyrophosphokinase ((p)ppGpp synthetase I) stringent stress response RelA	0.103432	0.00068818	-0.341889	0.348404	1.27817
lpg1283	-	14.2221	0	0	0	0	0	0	0	0	15.2221	1	-1.18248	1.10607e-10				lpg1462	-	zinc binding TIM barrel protein, YjbN family	0.0323344	0.00362417	-0.341889	0.348404	1.07411
lpg1284	rpoS	3949.98	2591.27	2077.71	1986.15	2217.53	2321.12	2571.49	2335.52	2275.44	3950.98	2298.03	-0.235349	0.122205				lpg1469	-	Rtn protein	-0.610704	0.0220453	-0.341889	0.348404	-0.771559
lpg1285_ig	ig	1.27981	3.48083	6.64813	0	1.46423	0	3.51878	0	3.48222	2.27981	3.32427	0.163797	0.00249381				lpg1470	-	serine-type D-Ala-D-Ala carboxypeptidase	-0.319264	0.194503	-0.341889	0.348404	0.0649393
lpg1290	-	545.238	170.225	167.909	192.598	201.366	225.608	182.748	165.156	163.961	546.238	184.696	-0.470924	0.10259				lpg1471	bioA	adenosylmethionine-8-amino-7-oxononanoate aminotransferase	-0.571213	0.0420508	-0.341889	0.348404	-0.658211
lpg1291_ig	ig	522.15	148.961	159.651	137.261	179.543	188.754	137.659	154.124	128.356	523.15	155.289	-0.527486	0.0653173				lpg1471_ig	ig	-	-0.196376	0.092799	-0.341889	0.348404	0.417656
lpg1292	-	61.3477	3.92714	4.38021	1.48885	3.90104	8.17003	1.38477	4.86582	4.12815	62.3477	5.03075	-1.09319	1.542e-09				lpg1473	bioF	8-amino-7-oxononanoate synthase	-0.473038	0.101223	-0.341889	0.348404	-0.376426
lpg1294	-	539.785	118.058	124.358	87.5164	136.772	139.398	132.774	158.351	127.939	540.785	129.146	-0.621945	0.0203469				lpg1479	-	potassium efflux system KefA	-0.755266	0.00126624	-0.341889	0.348404	-1.18649
lpg1298_ig	ig	122.549	40.2524	51.0374	25.5232	60.0132	56.3484	55.3756	61.6263	56.104	123.549	51.7851	-0.377633	0.169535				lpg1491	-	hypothetical protein	-0.61698	0.0220453	-0.341889	0.348404	-0.789573
lpg1301	-	473.546	157.797	177.186	165.737	191.277	213.224	184.882	165.969	175.354	474.546	179.928	-0.421178	0.147386				lpg1496_ig	ig	-	-0.798118	0.000520656	-0.341889	0.348404	-1.30948
lpg1302	-	269.009	68.4562	70.8262	24.8851	57.1425	64.5594	64.4334	69.6232	73.5102	270.009	62.6795	-0.634252	0.0128409				lpg1500	-	oxidoreductase, short chain dehydrogenase/reductase	0.0836052	0.00124071	-0.341889	0.348404	1.22127
lpg1308	-	2564.06	2271.35	2398.72	2230.43	2895.07	2940.86	2150.18	2462.46	2446.36	2565.06	2475.43	-0.0154465	0.00982347				lpg1502_ig	ig	-	0.383442	2.82455e-08	-0.341889	0.348404	2.08187
lpg1312	legC1	897.29	617.264	682.056	1184.93	764.13	620.406	633.786	699.096	588.101	898.29	724.722	-0.0932451	0.0365721				lpg1507	-	sodium/hydrogen antiporter	0.0343645	0.00358619	-0.341889	0.348404	1.07993
lpg1318	-	1417.59	386.639	361.468	404.076	384.994	425.983	422.579	361.967	365.225	1418.59	390.117	-0.560663	0.047836				lpg1508_ig	ig	-	-0.0276689	0.0124001	-0.341889	0.348404	0.901885
lpg1324	-	129.843	45.4961	42.5281	72.7527	46.1661	43.7986	43.667	49.6758	50.6889	130.843	50.3467	-0.414779	0.148643				lpg1523	pilC	(type IV) pilus assembly protein PilC	-0.649934	0.0124917	-0.341889	0.348404	-0.884158
lpg1331	htrA	330.226	92.3978	52.9692	30.6278	75.3186	87.8496	55.7076	70.4861	81.9025	331.226	69.4074	-0.678718	0.00545305				lpg1528	-	hypothetical protein	0.178947	8.78604e-05	-0.341889	0.348404	1.49492
lpg1333	rluD	8.46342	597.027	529.904	533.13	413.776	432.295	481.554	506.42	725.414	9.46342	528.44	1.74695	1.98314e-60				lpg1530	-	2-methylcitrate synthase	-0.432032	0.137678	-0.341889	0.348404	-0.258731
lpg1334	-	1.7913	3.41383	1.93178	2.12693	5.4123	3.1163	3.53299	0	3.73476	2.7913	3.90861	0.146216	0.000711251				lpg1532	-	putative peptidase	-0.527156	0.06623	-0.341889	0.348404	-0.531757
lpg1338	fliD	1566.64	378.539	403.866	393.254	462.133	466.488	443.156	441.118	428.925	1567.64	428.185	-0.563616	0.0466022				lpg1534_ig	ig	-	-0.372789	0.171143	-0.341889	0.348404	-0.0886901
lpg1358	xcpX	46.4852	15.4406	16.9087	8.29504	15.3887	21.9832	23.2467	20.2388	21.1993	47.4852	18.8376	-0.401532	0.152427				lpg1547	-	radical SAM enzyme, Cfr family	-0.49229	0.0884946	-0.341889	0.348404	-0.431686
lpg1363	gspF	290.595	56.9425	53.7618	64.9709	66.0279	74.795	75.203	69.5941	63.6027	291.595	66.6122	-0.641226	0.0152657				lpg1551	-	hypothetical protein	-0.0893093	0.0315425	-0.341889	0.348404	0.724963
lpg1366	-	797.604	451.011	431.52	384.196	542.797	507.969	459.488	504.502	425.724	798.604	464.401	-0.235438	0.122789				lpg1556	-	MutT/nudix family protein	-0.253776	0.142965	-0.341889	0.348404	0.252906
lpg1369_ig	ig	33.2142	4.90892	2.20775	1.91424	6.07537	7.66518	5.29238	5.58304	1.51527	34.2142	5.39527	-0.802193	0.000159813				lpg1562	merA1	mercuric reductase	-0.0335496	0.0128409	-0.341889	0.348404	0.885006
lpg1374_ig	ig	23.8006	10.3309	5.79534	3.40309	7.87947	6.31717	7.42639	6.83366	6.85274	24.8006	7.85485	-0.499324	0.0765184				lpg1566	-	thiamine biosynthesis oxidoreductase ThiO	-0.21948	0.108761	-0.341889	0.348404	0.351342
lpg1376	-	1.37098	0	0	0	0	0	0	0	0	2.37098	1	-0.374927	0.184077				lpg1569	-	sulfurylase ThiF	-0.458034	0.0740928	-0.341889	0.348404	-0.333362
lpg1377_ig	ig	3094	1814.91	1907.72	1580.98	1646.35	1464.69	1970.57	1689.74	1658.68	3095	1717.7	-0.255713	0.14242				lpg1577	rpoE	RNA polymerase sigma E factor RpoE	-0.535384	0.0599909	-0.341889	0.348404	-0.555375
lpg1379	-	217.897	47.1249	47.9769	53.6981	48.0339	55.714	56.0964	61.3843	46.1965	218.897	53.0281	-0.615734	0.0227163				lpg1586	-	hypothetical protein	-0.528059	0.0660215	-0.341889	0.348404	-0.534351
lpg1381	-	1154.13	268.068	313.665	256.906	312.783	320.025	298.55	266.289	277.941	1155.13	290.279	-0.599817	0.0285054				lpg1586_ig	ig	-	-0.514664	0.074063	-0.341889	0.348404	-0.495903
lpg1415	gltA	15.885	0	0	0	1.17138	0	0	0	1.01018	16.885	1.2727	-1.12278	6.6509e-10				lpg1598	-	hypothetical protein	-0.474377	0.100421	-0.341889	0.348404	-0.38027
lpg1426	-	349.77	260.213	256.843	226.003	245.84	228.972	243.26	244.376	238.5	350.77	244.001	-0.157631	0.06623				lpg1602	legL2	leucine-rich repeat-containing protein	-0.406756	0.159899	-0.341889	0.348404	-0.186181
lpg1427	-	1288.81	298.927	298.122	291.3	344.747	418.44	334.601	285.463	313.254	1289.81	324.107	-0.599837	0.0279254				lpg1607	capP	phosphoenolpyruvate carboxylase	-0.75829	0.000304573	-0.341889	0.348404	-1.19516
lpg1438	cpxR	1.37098	4.73035	4.38021	1.48885	3.79331	3.49559	1.80204	2.32645	3.59392	2.37098	4.20134	0.24846	1.31563e-05				lpg1608_ig	ig	-	-0.0802817	0.0271801	-0.341889	0.348404	0.750874
lpg1447	-	609.747	127.429	160.73	138.299	124.4	136.368	151.459	156.654	150.177	610.747	144.189	-0.626928	0.0199659				lpg1609	-	gamma-glutamyl phosphate reductase	-0.581727	0.0338551	-0.341889	0.348404	-0.68839
lpg1449_ig	ig	217.238	79.3893	77.0884	75.1802	99.1344	90.2483	80.9411	80.4015	77.5316	218.238	83.4894	-0.417299	0.150725				lpg1610	proB	glutamate-5-kinase	-0.53171	0.0640109	-0.341889	0.348404	-0.544829
lpg1457	relA	10017.8	12337.5	12432.7	12531.2	14309	14262	13781	9985.76	12056.5	10018.8	12713	0.103432	0.00068818				lpg1613	-	acetyltransferase, GNAT family	-0.534645	0.0627759	-0.341889	0.348404	-0.553254
lpg1462	-	4995.71	5492.43	4735.39	5433.61	5954.89	5854.92	5168.66	5232.18	5183.37	4996.71	5382.93	0.0323344	0.00362417				lpg1614	yqkA	glutamate rich protein GrpB	-0.0682462	0.0225292	-0.341889	0.348404	0.785419
lpg1469	-	697.71	149.876	140.092	146.895	231.094	227.786	181.657	145.266	139.216	698.71	171.235	-0.610704	0.0220453				lpg1616	uup	ABC transporter ATP-binding protein Uup, erythromycin resistance	-0.51136	0.0747615	-0.341889	0.348404	-0.486419
lpg1470	-	772.499	311.488	294.854	313.908	444.954	466.074	351.132	405.314	371.058	773.499	370.848	-0.319264	0.194503				lpg1619	ftsI4	cell division protein FtsI/penicillin binding protein 2	1.5338	3.68409e-25	-0.341889	0.348404	5.38365
lpg1471	bioA	1091.02	264.52	292.331	295.04	286.089	345.629	304.663	275.597	272.939	1092.02	293.101	-0.571213	0.0420508				lpg1622	-	hypothetical protein	-0.136228	0.0537743	-0.341889	0.348404	0.590296
lpg1471_ig	ig	633.8	434.121	366.645	314.395	381.791	384.876	481.948	456.189	403.141	634.8	403.888	-0.196376	0.092799				lpg1623	-	hydrogenase	-0.436379	0.120968	-0.341889	0.348404	-0.271208
lpg1473	bioF	974.602	347.346	299.834	264.013	347.538	325.538	342.833	386.032	305.051	975.602	328.273	-0.473038	0.101223				lpg1624	-	alpha/beta hydrolase	-0.520983	0.070466	-0.341889	0.348404	-0.514041
lpg1479	-	88.8593	18.0512	11.9164	10.6347	15.234	18.0238	13.7289	17.2825	13.4238	89.8593	15.7869	-0.755266	0.00126624				lpg1628	-	coenzyme F390 synthetase FtsA	1.49155	3.44845e-23	-0.341889	0.348404	5.26238
lpg1491	-	988.53	220.318	235.685	192.811	278.059	277.73	231.821	227.17	240.632	989.53	239.028	-0.61698	0.0220453				lpg1642	sidB	SidB	-0.440237	0.130326	-0.341889	0.348404	-0.28228
lpg1496_ig	ig	5.28229	0	0	0	0	0	0	0	0	6.28229	1	-0.798118	0.000520656				lpg1644	-	hypothetical protein	-0.552855	0.051763	-0.341889	0.348404	-0.60552
lpg1500	-	102.512	129.482	88.3574	98.2759	153.443	166.98	119.923	122.76	116.666	103.512	125.486	0.0836052	0.00124071				lpg1653	-	D-xylose-proton symporter	-0.284385	0.165966	-0.341889	0.348404	0.16505
lpg1502_ig	ig	958.978	2110.47	2161.73	1769.12	2528.74	2716.17	2215.09	2661.16	2398.74	959.978	2321.15	0.383442	2.82455e-08				lpg1655_ig	ig	-	-0.558008	0.047836	-0.341889	0.348404	-0.620311
lpg1507	-	3823.58	4146.04	4112.93	3489.99	4628.46	4648.08	4599.68	3712.28	3770.6	3824.58	4139.51	0.0343645	0.00358619				lpg1656	-	hypothetical protein	-0.544299	0.0551457	-0.341889	0.348404	-0.580964
lpg1508_ig	ig	553.659	433.809	537.801	421.142	597.086	605.645	451.55	592.219	516.141	554.659	520.424	-0.0276689	0.0124001				lpg1663	-	hypothetical protein	-0.0148301	0.0097002	-0.341889	0.348404	0.938735
lpg1523	pilC	346.513	65.3546	77.715	57.4642	87.8729	81.699	77.3228	94.2235	72.8303	347.513	77.8103	-0.649934	0.0124917				lpg1664	-	penicillin binding protein 1C, peptidoglycan biosynthesis	-0.490235	0.0885509	-0.341889	0.348404	-0.425787
lpg1528	-	149.731	219.604	223.09	210.615	270.055	280.432	221.535	204.75	182.62	150.731	227.588	0.178947	8.78604e-05				lpg1666	-	hypothetical protein	-0.0245858	0.0110722	-0.341889	0.348404	0.910734
lpg1530	-	937.866	339.826	317.338	300.908	336.877	339.227	337.067	400.952	397.352	938.866	347.193	-0.432032	0.137678				lpg1670	-	hypothetical protein	-0.664317	0.0097002	-0.341889	0.348404	-0.925442
lpg1532	-	1542.46	392.931	417.633	417.838	491.845	547.663	447.068	484.716	460.308	1543.46	458.5	-0.527156	0.06623				lpg1674	purF	amidophosphoribosyltransferase	-0.537394	0.059758	-0.341889	0.348404	-0.561145
lpg1534_ig	ig	86.3001	27.2217	32.7737	17.6535	37.9194	48.0951	37.1604	45.4689	41.7235	87.3001	37.002	-0.372789	0.171143				lpg1678	purL2	phosphoribosylformylglycinamidine synthase II	-0.417525	0.150725	-0.341889	0.348404	-0.217092
lpg1547	-	590.882	185.666	181.672	172.88	201.44	189.05	200.319	191.181	193.965	591.882	190.522	-0.49229	0.0884946				lpg1683	-	hypothetical protein	-0.419398	0.147063	-0.341889	0.348404	-0.222467
lpg1549	-	1.42576	11.2457	1.37984	1.48885	6.07537	7.07445	10.9025	13.8892	6.4302	2.42576	8.31077	0.534793	7.28266e-10				lpg1684	-	hypothetical protein	-0.448048	0.122085	-0.341889	0.348404	-0.304699
lpg1551	-	809.321	640.046	641.822	525.172	657.881	629.782	632.748	840.681	701.48	810.321	659.702	-0.0893093	0.0315425				lpg1686_ig	ig	-	-0.322183	0.194503	-0.341889	0.348404	0.0565608
lpg1554	fadD-1	3.07111	13.4324	16.417	8.29504	19.8451	16.7194	12.3015	15.6733	10.8692	4.07111	15.1941	0.571962	3.73983e-12				lpg1691	-	amino acid antiporter	0.126848	0.000448176	-0.341889	0.348404	1.34538
lpg1556	-	1012.34	483.722	528.603	782.763	558.288	590.304	501.278	565.496	500.837	1013.34	564.911	-0.253776	0.142965				lpg1702	-	Tpr	0.0946412	0.000804024	-0.341889	0.348404	1.25294
lpg1562	merA1	508.056	522.324	472.594	442.511	439.876	425.471	466.084	502.193	490.638	509.056	471.211	-0.0335496	0.0128409				lpg1715_ig	ig	-	-0.131668	0.051933	-0.341889	0.348404	0.603384
lpg1566	-	347.882	199.009	202.961	187.857	233.005	214.656	189.686	231.54	217.078	348.882	210.474	-0.21948	0.108761				lpg1731	ugpA	sn-glycerol-3-phosphate transmembrane ABC transporter	-0.624414	0.0124127	-0.341889	0.348404	-0.81091
lpg1569	-	60.2687	11.9597	19.1165	5.10464	36.6737	35.0801	22.2365	19.0464	13.5063	61.2687	21.3405	-0.458034	0.0740928				lpg1732	qor	quinone oxidoreductase	-0.488011	0.0903614	-0.341889	0.348404	-0.419402
lpg1577	rpoE	780.151	216.279	207.542	222.75	284.289	277.611	205.838	203.432	195.806	781.151	227.693	-0.535384	0.0599909				lpg1734	-	anthranilate synthase (glutamine amidotransferase) component I	-0.551571	0.051763	-0.341889	0.348404	-0.601835
lpg1586	-	542.701	139.344	187.085	149.422	176.553	161.338	144.308	163.333	160.027	543.701	161.176	-0.528059	0.0660215				lpg1739	gidA	adenylate/guanylate cyclase transmembrane protein	-0.360073	0.133904	-0.341889	0.348404	-0.052192
lpg1586_ig	ig	666.539	182.877	211.757	165.462	222.033	203.198	191.232	227.51	220.618	667.539	204.086	-0.514664	0.074063				lpg1750	clpB	ClpB protein	-0.371636	0.172885	-0.341889	0.348404	-0.0853807
lpg1598	-	889.553	266.729	289.882	246.297	313.997	358.94	312.701	276.361	316.955	890.553	298.733	-0.474377	0.100421				lpg1752	-	hypothetical protein	-0.15567	0.0653173	-0.341889	0.348404	0.534491
lpg1602	legL2	737.901	305.197	297.662	259.696	282.702	275.718	289.767	322.362	275.867	738.901	289.621	-0.406756	0.159899				lpg1754	-	hypothetical protein	-0.666105	0.00982481	-0.341889	0.348404	-0.930572
lpg1607	capP	11.9733	0	0	2.33963	2.8374	1.76829	0	2.15164	1.01018	12.9733	2.26339	-0.75829	0.000304573				lpg1758	fliH	flagellar assembly protein FliH	-0.523912	0.0689998	-0.341889	0.348404	-0.522448
lpg1608_ig	ig	582.671	479.773	431.485	407.805	535.801	513.494	447.804	564.478	492.654	583.671	485.162	-0.0802817	0.0271801				lpg1764	-	ATPase associated with chromosome architecture	-0.230173	0.12177	-0.341889	0.348404	0.320651
lpg1609	-	616.514	132.36	158.356	160.207	190.136	229.903	144.421	151.092	119.75	617.514	161.778	-0.581727	0.0338551				lpg1764_ig	ig	-	-0.339651	0.209713	-0.341889	0.348404	0.00642443
lpg1610	proB	1036.77	316.152	319.677	252.002	301.972	312.901	338.294	299.644	291.86	1037.77	305.063	-0.53171	0.0640109				lpg1777	lysU	lysine tRNA synthetase, heat inducible	-1.01442	2.82455e-08	-0.341889	0.348404	-1.93031
lpg1613	-	520.873	134.658	141.652	153.25	173.207	152.661	153.65	156.995	144.942	521.873	152.377	-0.534645	0.0627759				lpg1781	motA	flagellar motor protein MotA	-0.666679	0.0097002	-0.341889	0.348404	-0.932223
lpg1614	yqkA	1546.68	1310.91	1380.28	1460.71	1298.33	1255.08	1251.89	1256.48	1359.26	1547.68	1322.62	-0.0682462	0.0225292				lpg1783	-	flagellar biosynthesis MinD	-0.568789	0.0433798	-0.341889	0.348404	-0.651253
lpg1616	uup	1007.04	309.949	267.253	232.497	312.3	365.8	324.622	360.076	303.817	1008.04	310.539	-0.51136	0.0747615				lpg1784	-	flagellar GTP-binding protein FlhF	-0.541033	0.0589754	-0.341889	0.348404	-0.571588
lpg1619	ftsI4	24.5487	323.293	445.626	5623.92	88.424	89.478	111.719	105.029	190.93	25.5487	873.302	1.5338	3.68409e-25				lpg1785	flhA	flagellar biosynthetic protein FlhA	-0.504558	0.0803762	-0.341889	0.348404	-0.466897
lpg1622	-	4704.17	3343.8	3647.87	3007.45	3549.32	3480.74	3378.7	3645.51	3445.25	4705.17	3438.33	-0.136228	0.0537743				lpg1796	-	transcriptional regulator, LysR family	-0.473236	0.0975245	-0.341889	0.348404	-0.376994
lpg1623	-	18.4078	3.97172	8.60479	7.86965	7.10867	7.32818	3.53299	6.32938	4.09901	19.4078	7.10555	-0.436379	0.120968				lpg1796_ig	ig	-	-0.542219	0.054095	-0.341889	0.348404	-0.574993
lpg1624	-	1358.95	410.313	399.57	439.082	390.951	434.615	436.466	378.524	380.64	1359.95	409.77	-0.520983	0.070466				lpg1805	mutS	DNA mismatch repair protein MutS	-0.648698	0.0097002	-0.341889	0.348404	-0.880612
lpg1628	-	25.1886	241.515	502.185	5190.54	81.0648	85.8159	65.4386	85.449	237.525	26.1886	812.192	1.49155	3.44845e-23				lpg1807	-	periplasmic protein	-0.561774	0.030903	-0.341889	0.348404	-0.631121
lpg1632	-	1.37098	1.89657	0	0	0	1.17886	0	0	0	2.37098	1.38443	-0.233657	0.156604				lpg1820	-	hypothetical protein	-0.505948	0.0783131	-0.341889	0.348404	-0.470887
lpg1642	sidB	398.341	136.154	157.142	137.786	127.237	137.713	165.434	136.261	153.577	399.341	144.913	-0.440237	0.130326				lpg1824	-	acyl CoA dehydrogenase	1.75326	1.14266e-33	-0.341889	0.348404	6.01355
lpg1644	-	924.081	246.759	266.948	227.58	267.538	287.933	278.011	258.12	231.23	925.081	259.015	-0.552855	0.051763				lpg1843	pip	proline iminopeptidase	-0.319043	0.190062	-0.341889	0.348404	0.0655749
lpg1653	-	3334.84	1801.08	1431.07	1549.87	1846.16	1568.7	1759.79	2081.35	1818.68	3335.84	1733.09	-0.284385	0.165966				lpg1855	ppiD	peptidyl prolyl cis-trans isomerase D	-1.183	2.07496e-11	-0.341889	0.348404	-2.41418
lpg1655_ig	ig	988.674	271.058	286.506	211.528	263	248.978	310.747	313.833	277.004	989.674	273.832	-0.558008	0.047836				lpg1859	lon	ATP-dependent protease La	-0.831666	2.29953e-05	-0.341889	0.348404	-1.40577
lpg1656	-	1775.78	498.203	504.529	387.837	556.5	572.87	563.363	492.668	475.077	1776.78	507.381	-0.544299	0.0551457				lpg1867_ig	ig	-	-0.305639	0.196808	-0.341889	0.348404	0.104047
lpg1663	-	776.687	753.753	625.613	732.146	845.188	839.206	783.481	782.27	642.977	777.687	751.579	-0.0148301	0.0097002				lpg1868	-	ABC transporter, ATP-binding component	-0.121355	0.047836	-0.341889	0.348404	0.632984
lpg1664	-	431.307	114.197	123.785	128.816	150.541	145.042	156.03	145.907	146.209	432.307	139.816	-0.490235	0.0885509				lpg1869	rnc	ribonuclease III	-0.582768	0.0365118	-0.341889	0.348404	-0.691378
lpg1666	-	2013.59	1897.18	1812.3	1988.66	2089.41	1842.51	1730.51	1947.08	1914	2014.59	1903.71	-0.0245858	0.0110722				lpg1875	yghD	putative general secretion pathway protein M-type YghD	-0.214659	0.104363	-0.341889	0.348404	0.365179
lpg1670	-	95.8251	18.8768	23.8079	13.3997	19.9999	24.4678	19.3675	18.3875	21.481	96.8251	20.9735	-0.664317	0.0097002				lpg1877	-	deoxyguanosinetriphosphate triphosphohydrolase	-0.050462	0.0174872	-0.341889	0.348404	0.836463
lpg1674	purF	2537.11	756.119	659.646	678.635	755.207	903.806	796.484	695.773	637.566	2538.11	736.405	-0.537394	0.059758				lpg1883	-	transmembrane protein	-0.544661	0.0551457	-0.341889	0.348404	-0.582001
lpg1678	purL2	1825.47	698.618	676.393	582.812	729.606	804.794	705.181	719.857	661.728	1826.47	698.374	-0.417525	0.150725				lpg1888	-	hypothetical protein	-0.482644	0.0961546	-0.341889	0.348404	-0.403999
lpg1683	-	534.464	210.79	173.513	148.472	220.12	244.177	207.204	216.642	201.964	535.464	203.86	-0.419398	0.147063				lpg1896_ig	ig	-	-0.624804	0.0203469	-0.341889	0.348404	-0.812031
lpg1684	-	759.919	250.195	283.365	229.068	306.653	311.053	290.673	249.988	240.608	760.919	271.2	-0.448048	0.122085				lpg1897	-	glutathione-regulated potassium efflux system	-0.640945	0.0158695	-0.341889	0.348404	-0.85836
lpg1686_ig	ig	382.109	169.69	174.542	154.952	199.258	218.996	187.069	189.843	157.234	383.109	182.448	-0.322183	0.194503				lpg1898_ig	ig	-	0.325532	3.12507e-07	-0.341889	0.348404	1.91565
lpg1691	-	9284.65	12108.4	9986.19	10473.6	14523.2	18922.8	12306.7	10563	10591.4	9285.65	12435.4	0.126848	0.000448176				lpg1903	-	hydrolase	-0.280856	0.162647	-0.341889	0.348404	0.175179
lpg1702	-	428.334	512.996	534.971	526.885	566.233	433.937	535.683	606.37	545.892	429.334	533.871	0.0946412	0.000804024				lpg1912	-	sensory box histidine kinase/response regulator	0.387877	2.58637e-08	-0.341889	0.348404	2.0946
lpg1715_ig	ig	961.652	691.813	751.593	636.709	669.971	610.144	830.036	753.739	735.107	962.652	710.889	-0.131668	0.051933				lpg1914	pilE	fimbrial protein, type IV pilin, PilE	-0.520125	0.0601883	-0.341889	0.348404	-0.511579
lpg1731	ugpA	223.763	57.5674	43.0095	18.0789	62.7185	84.6514	55.736	47.6788	49.533	224.763	53.3717	-0.624414	0.0124127				lpg1918	-	hypothetical protein	-0.451976	0.110136	-0.341889	0.348404	-0.315975
lpg1732	qor	1006.5	301.47	299.417	284.406	349.042	391.11	340.434	331.775	314.478	1007.5	327.516	-0.488011	0.0903614				lpg1936	-	methoxymalonyl CoA synthase	-0.446877	0.124322	-0.341889	0.348404	-0.301338
lpg1734	-	818.938	249.147	219.994	211.165	238.906	262.752	247.713	223.418	180.949	819.938	230.255	-0.551571	0.051763				lpg1937	-	pyoverdine biosynthesis regulatory gene SyrP-like	-0.44853	0.122205	-0.341889	0.348404	-0.306084
lpg1739	gidA	478.081	162.349	148.195	658.624	139.145	147.357	143.397	136.92	128.745	479.081	209.091	-0.360073	0.133904				lpg1943	-	hypothetical protein	-0.663767	0.0102414	-0.341889	0.348404	-0.923863
lpg1750	clpB	31.3501	10.4425	12.985	5.53003	12.9686	15.5392	16.9015	14.9561	12.6613	32.3501	13.748	-0.371636	0.172885				lpg1954	-	hypothetical protein	-0.617739	0.0217206	-0.341889	0.348404	-0.791752
lpg1752	-	1346.85	862.439	891.237	966.844	1020.85	1013.57	920.939	957.418	893.337	1347.85	941.829	-0.15567	0.0653173				lpg1955	-	hypothetical permease	-0.859144	5.28765e-05	-0.341889	0.348404	-1.48464
lpg1754	-	208.666	45.5406	40.8723	50.5077	43.7793	50.3272	37.4071	37.0462	48.3577	209.666	45.2298	-0.666105	0.00982481				lpg1955_ig	ig	-	-0.682593	0.00684082	-0.341889	0.348404	-0.977898
lpg1758	fliH	1020.11	305.197	307.48	298.656	290.955	316.02	332.272	301.047	285.217	1021.11	305.605	-0.523912	0.0689998				lpg1959	-	hypothetical protein	-0.628361	0.0174872	-0.341889	0.348404	-0.822241
lpg1761_ig	ig	1.49896	0	0	0	0	0	0	0	0	2.49896	1	-0.397759	0.166066				lpg1961	-	hypothetical protein	-0.65216	0.0124001	-0.341889	0.348404	-0.890548
lpg1764	-	197.094	115.826	97.5286	93.5342	134.89	153.465	122.479	107.203	99.8721	198.094	116.6	-0.230173	0.12177				lpg1966	-	hypothetical protein	-0.570061	0.040303	-0.341889	0.348404	-0.654905
lpg1764_ig	ig	4121.98	1836.04	1870.78	1465.4	1954.02	2162.12	2078.47	1886.06	1827.75	4122.98	1886.08	-0.339651	0.209713				lpg1969_ig	ig	-	-0.122381	0.0478017	-0.341889	0.348404	0.630038
lpg1770	infA	1.91972	0	0	0	0	0	0	0	0	2.91972	1	-0.465341	0.109499				lpg1975	-	hypothetical protein	-0.619062	0.019619	-0.341889	0.348404	-0.79555
lpg1777	lysU	12.6864	0	0	0	2.59158	0	0	0	0	13.6864	1.32395	-1.01442	2.82455e-08				lpg1979_ig	ig	-	-0.572644	0.0365721	-0.341889	0.348404	-0.66232
lpg1781	motA	262.847	58.1031	52.1766	68.7115	60.6596	58.2448	56.1106	41.4077	51.3251	263.847	56.8424	-0.666679	0.0097002				lpg1981_ig	ig	-	0.292818	2.1414e-06	-0.341889	0.348404	1.82176
lpg1783	-	262.81	61.0482	68.1018	68.9496	84.8534	68.5611	75.203	69.0135	65.8999	263.81	71.2038	-0.568789	0.0433798				lpg1983	-	hypothetical; 3-hydroxy-3-methylglutaryl coenzyme A reductase-like	-0.504779	0.0737288	-0.341889	0.348404	-0.46753
lpg1784	-	492.971	143.428	131.392	140.001	140.457	136.658	146.603	147.893	142.562	493.971	142.124	-0.541033	0.0589754				lpg1986	-	hypothetical protein	-0.592324	0.031834	-0.341889	0.348404	-0.718805
lpg1785	flhA	711.821	210.701	224.862	203.483	247.496	215.753	216.205	239.113	218.87	712.821	223.06	-0.504558	0.0803762				lpg1990	-	hypothetical protein	-0.633118	0.016261	-0.341889	0.348404	-0.835893
lpg1796	-	573.087	163.331	188.918	119.057	216.38	260.219	200.94	204.974	182.838	574.087	193.082	-0.473236	0.0975245				lpg1994	-	(outer) membrane bound lytic murein transglycosylase family protein	-0.525369	0.0662965	-0.341889	0.348404	-0.526628
lpg1796_ig	ig	1207.36	312.604	325.161	339.38	369.4	498.376	367.797	259.29	293.75	1208.36	346.72	-0.542219	0.054095				lpg1998	hisC2	histidinol phosphate aminotransferase	-0.592942	0.031834	-0.341889	0.348404	-0.720579
lpg1805	mutS	177.112	30.3232	28.2732	20.4186	52.7665	56.3035	50.7756	39.2852	33.8071	178.112	39.9941	-0.648698	0.0097002				lpg2004	queA	S-adenosylmethionine:tRNA ribosyltransferase-isomerase	-0.773973	0.000730873	-0.341889	0.348404	-1.24018
lpg1807	-	26.9076	7.56412	9.25219	2.12693	7.70804	2.94714	8.85381	9.22737	5.56087	27.9076	7.65506	-0.561774	0.030903				lpg2007_ig	ig	-	-0.508951	0.0783131	-0.341889	0.348404	-0.479506
lpg1812	-	4.58848	0	0	0	0	0	0	0	0	5.58848	1	-0.747294	0.00178486				lpg2019	-	serine metalloprotease	-0.600849	0.0252074	-0.341889	0.348404	-0.743274
lpg1820	-	1492.23	446.013	419.569	413.222	475.502	579.493	502.97	447.602	433.854	1493.23	465.778	-0.505948	0.0783131				lpg2032	-	transporter, permease	-0.376558	0.183052	-0.341889	0.348404	-0.0995084
lpg1824	-	6.81807	142.044	206.622	2889.84	53.8789	48.4229	55.333	52.3205	87.1527	7.81807	442.952	1.75326	1.14266e-33				lpg2046	-	ABC transporter, ATP binding protein	-0.363406	0.192784	-0.341889	0.348404	-0.0617589
lpg1843	pip	2444.57	1185.44	1102.62	1133.09	1278.06	1216.36	1135.66	1206.69	1118.92	2445.57	1173.11	-0.319043	0.190062				lpg2048_ig	ig	-	-0.480635	0.0985582	-0.341889	0.348404	-0.398232
lpg1846	gshB	3.69261	0	0	0	0	0	0	0	0	4.69261	1	-0.671414	0.00965287				lpg2057	intD	Prophage dlp12 integrase	-0.368388	0.187773	-0.341889	0.348404	-0.076058
lpg1855	ppiD	897.783	70.598	48.0868	18.5043	67.1993	93.7439	55.8355	54.0575	55.7592	898.783	58.9731	-1.183	2.07496e-11				lpg2060	-	hypothetical protein	-0.746875	0.000825705	-0.341889	0.348404	-1.1624
lpg1859	lon	42.428	7.72028	0	4.46656	4.34865	4.96916	9.8213	4.50722	7.35783	43.428	6.39887	-0.831666	2.29953e-05				lpg2062	-	methylase	-0.311648	0.187882	-0.341889	0.348404	0.0868003
lpg1867_ig	ig	23.8181	7.6087	9.95975	14.8885	15.8363	16.4259	5.63857	7.76381	12.1028	24.8181	12.2781	-0.305639	0.196808				lpg2063	-	ABC transporter, ATP binding transmembrane protein	-0.57992	0.0373759	-0.341889	0.348404	-0.683203
lpg1868	-	1046.66	734.988	687.847	626.389	927.123	922.942	793.356	957.348	680.047	1047.66	792.255	-0.121355	0.047836				lpg2065	-	D-xylose reductase III	-0.207877	0.0993184	-0.341889	0.348404	0.384647
lpg1869	rnc	528.072	134.592	134.382	153.676	147.668	135.858	133.357	128.838	129.838	529.072	138.276	-0.582768	0.0365118				lpg2067	-	hypothetical protein	-0.526503	0.0662965	-0.341889	0.348404	-0.529883
lpg1873	-	2.4128	6.62692	9.79371	0	2.03624	4.88458	4.61421	2.15164	5.84256	3.4128	5.49373	0.206757	0.000386234				lpg2078	-	TraD	0.0152236	0.00528559	-0.341889	0.348404	1.025
lpg1875	yghD	903.467	496.842	527.638	576.055	584.235	612.592	606.044	492.589	509.914	904.467	551.739	-0.214659	0.104363				lpg2083	traN	TraN	-0.523225	0.0689998	-0.341889	0.348404	-0.520475
lpg1877	-	1260.36	1011	1116.04	1104.92	1227.77	1139.81	1048.76	1251.74	1075.92	1261.36	1122.99	-0.050462	0.0174872				lpg2084	-	putative conjugative transfer protein TrbC	-0.525228	0.0672886	-0.341889	0.348404	-0.526223
lpg1883	-	1450.49	415.935	359.657	350.59	448.051	409.936	434.748	486.21	400.042	1451.49	414.146	-0.544661	0.0551457				lpg2095	lvrA	LvrA	-0.510131	0.0765184	-0.341889	0.348404	-0.482894
lpg1888	-	1167.15	394.984	391.401	304.699	389.323	357.929	403.786	423.284	402.31	1168.15	384.465	-0.482644	0.0961546				lpg2096_ig	ig	-	-0.070734	0.0233586	-0.341889	0.348404	0.778278
lpg1895	-	1.37098	0	0	0	0	0	0	0	0	2.37098	1	-0.374927	0.184077				lpg2098	-	MsrA3 - peptide methionine sulfoxide reductase	-0.28237	0.163817	-0.341889	0.348404	0.170835
lpg1896_ig	ig	821.615	182.23	177.08	182.089	202.205	235.416	219.301	176.963	178.001	822.615	195.161	-0.624804	0.0203469				lpg2100	-	predicted phosphatidoglycerophosphate synthase	-0.636474	0.0158695	-0.341889	0.348404	-0.845527
lpg1897	-	1080.05	233.215	251.139	244.782	267.357	242.67	258.027	246.575	225.164	1081.05	247.116	-0.640945	0.0158695				lpg2102	-	sterol desaturase	-0.771788	0.00037152	-0.341889	0.348404	-1.23391
lpg1898_ig	ig	1230.17	2666.11	2732.42	2740.31	2510.51	2805.02	2206.15	2419.04	2754.49	1231.17	2605.26	0.325532	3.12507e-07				lpg2103	-	hypothetical protein	-0.476981	0.0986558	-0.341889	0.348404	-0.387744
lpg1903	-	1316.11	641.72	732.712	610.737	720.524	862.21	582.693	715.279	645.06	1317.11	689.867	-0.280856	0.162647				lpg2107	-	hypothetical protein	-0.542699	0.0548235	-0.341889	0.348404	-0.576369
lpg1911	gltX	1.243	0	0	0	0	0	0	0	0	2.243	1	-0.350828	0.203316				lpg2114	-	transposase	-0.525999	0.0651202	-0.341889	0.348404	-0.528437
lpg1912	-	36.5049	101.925	82.2965	68.2746	98.6291	98.5043	114.441	80.4307	80.4164	37.5049	91.6147	0.387877	2.58637e-08				lpg2115	-	hypothetical phage AbiD protein	-0.524473	0.0662965	-0.341889	0.348404	-0.524056
lpg1914	pilE	98.0336	28.8284	22.0318	13.187	31.0399	36.0079	40.0863	26.5973	33.4137	99.0336	29.899	-0.520125	0.0601883				lpg2119	-	transposase (ISmav2)	-0.161631	0.0689998	-0.341889	0.348404	0.517383
lpg1918	-	90.449	28.2705	35.604	15.5266	29.1584	37.1854	36.7289	34.0316	33.8946	91.449	32.3	-0.451976	0.110136				lpg2120_ig	ig	-	-0.462648	0.111052	-0.341889	0.348404	-0.346604
lpg1925_ig	ig	1.02385	0	0	0	0	0	0	0	0	2.02385	1	-0.306179	0.179962				lpg2126	kup2	Kup system potassium uptake protein	-0.459727	0.111232	-0.341889	0.348404	-0.338221
lpg1936	-	543.589	208.782	188.256	187.956	189.802	184.291	212.904	188.292	188.691	544.589	194.622	-0.446877	0.124322				lpg2133_ig	ig	-	-0.497071	0.083278	-0.341889	0.348404	-0.445408
lpg1937	-	1060.68	415.824	381.83	314.432	359.174	363.618	427.91	375.372	377.653	1061.68	377.977	-0.44853	0.122205				lpg2134	-	chemiosmotic efflux system protein A (CzcA)	-0.470845	0.102522	-0.341889	0.348404	-0.370133
lpg1943	-	5037.46	1135.1	975.256	970.497	1053.36	1378.14	1178.44	1012.13	1031.29	5038.46	1092.78	-0.663767	0.0102414				lpg2136	-	chemiosmotic efflux system protein C (CzcC)	-0.497317	0.0758787	-0.341889	0.348404	-0.446113
lpg1949	-	1.64491	0	90.5178	0	6.10872	0	0	0	0	2.64491	13.0783	0.694141	0.0229563				lpg2141	-	glucose-1-dehydrogenase, (3-oxoacyl-(acyl carrier protein) reductase)	-0.428377	0.128392	-0.341889	0.348404	-0.248239
lpg1954	-	379.418	72.6062	78.6488	78.2827	104.698	106.713	96.8467	99.244	88.8184	380.418	91.7322	-0.617739	0.0217206				lpg2144_ig	ig	-	-0.404091	0.161977	-0.341889	0.348404	-0.178533
lpg1955	-	635.877	91.1485	75.2666	38.4975	99.1374	129.538	88.3533	88.8354	85.919	636.877	88.0869	-0.859144	5.28765e-05				lpg2146	-	response regulator TutC	-0.448443	0.119341	-0.341889	0.348404	-0.305835
lpg1955_ig	ig	777.227	141.799	146.786	128.354	196.305	219.457	166.715	135.544	150.056	778.227	161.627	-0.682593	0.00684082				lpg2147	-	hypothetical protein	-0.512179	0.0753893	-0.341889	0.348404	-0.488772
lpg1959	-	906.736	194.614	174.984	156.554	266.699	274.583	211.088	230.263	192.003	907.736	213.598	-0.628361	0.0174872				lpg2150_ig	ig	-	-0.402274	0.162647	-0.341889	0.348404	-0.173319
lpg1961	-	536.551	113.907	99.9024	96.3871	140.615	137.668	115.465	123.497	122.524	537.551	119.746	-0.65216	0.0124001				lpg2151	-	aminoglycoside 6-adenylyltransferase	-0.489222	0.0884946	-0.341889	0.348404	-0.422879
lpg1966	-	1233.98	318.072	267.755	253.741	382.504	421.009	330.982	363.411	313.346	1234.98	332.352	-0.570061	0.040303				lpg2152	abcT3	multidrug resistance ABC transporter ATP-binding protein	-0.445635	0.122789	-0.341889	0.348404	-0.297774
lpg1969_ig	ig	372.124	255.483	255.162	247.147	335.834	313.827	257.468	310.218	268.825	373.124	281.496	-0.122381	0.0478017				lpg2155	-	hypothetical protein	-0.107557	0.039091	-0.341889	0.348404	0.672588
lpg1975	-	238.864	51.6545	70.2141	32.3294	65.4863	55.8025	71.3096	53.9791	52.5344	239.864	57.6637	-0.619062	0.019619				lpg2156	-	Sid related protein-like	-0.131876	0.051763	-0.341889	0.348404	0.602788
lpg1979_ig	ig	56.7426	14.8827	17.5208	7.23157	14.4328	15.2458	15.4741	16.2448	14.5457	57.7426	15.4473	-0.572644	0.0365721				lpg2157_ig	ig	-	-0.546212	0.0243998	-0.341889	0.348404	-0.586454
lpg1981_ig	ig	99.4576	177.142	147.055	169.29	230.832	335.135	170.427	171.185	168.147	100.458	197.152	0.292818	2.1414e-06				lpg2166	-	hypothetical protein	-0.185615	0.099717	-0.341889	0.348404	0.448544
lpg1983	-	331.247	88.5376	98.533	53.386	118.983	125.29	117.983	119.696	100.921	332.247	103.916	-0.504779	0.0737288				lpg2170_ig	ig	-	-0.507403	0.0783131	-0.341889	0.348404	-0.475063
lpg1986	-	836.856	190.932	196.348	233.722	219.081	236.472	222.678	196.56	209.909	837.856	214.213	-0.592324	0.031834				lpg2179	-	peptide synthetase, non-ribosomal	-0.456759	0.115592	-0.341889	0.348404	-0.329703
lpg1990	-	90.1387	20.885	21.6251	15.1012	25.227	24.3422	22.1228	15.828	16.566	91.1387	21.2122	-0.633118	0.016261				lpg2180	-	sensory box histidine kinase/response regulator	-0.545711	0.054095	-0.341889	0.348404	-0.585014
lpg1994	-	522.018	149.92	167.006	117.33	165.56	179.528	165.373	154.832	140.517	523.018	156.008	-0.525369	0.0662965				lpg2186	pksJ	polyketide synthase, type I	-0.606736	0.0261975	-0.341889	0.348404	-0.760172
lpg1998	hisC2	1759.06	445.456	466.809	455.922	423.683	430.491	503.587	427.114	433.733	1760.06	449.35	-0.592942	0.031834				lpg2196	-	ornithine cyclodeaminase	-0.397797	0.165977	-0.341889	0.348404	-0.160468
lpg2004	queA	246.231	44.4248	43.6569	20.844	45.0858	43.377	41.0112	46.3609	40.0674	247.231	41.6035	-0.773973	0.000730873				lpg2199	-	hypothetical protein	-0.642449	0.0140788	-0.341889	0.348404	-0.862675
lpg2007_ig	ig	421.589	137.827	132.651	115.479	131.461	138.342	130.019	129.631	123.854	422.589	130.908	-0.508951	0.0783131				lpg2201	-	replication factor C subunit (activator I)	-0.555326	0.047836	-0.341889	0.348404	-0.612611
lpg2019	-	183.728	48.419	36.5066	27.4374	41.2622	56.3907	52.0416	48.3176	52.1118	184.728	46.3109	-0.600849	0.0252074				lpg2204	-	alginate O-acetylation protein	-0.304527	0.179962	-0.341889	0.348404	0.107239
lpg2032	-	1604.58	664.212	706.878	648.146	668.497	693.495	619.379	676.693	711.839	1605.58	674.642	-0.376558	0.183052				lpg2210_ig	ig	-	-0.122103	0.047836	-0.341889	0.348404	0.630836
lpg2046	-	328.636	125.064	135.737	145.105	151.749	155.187	145.057	141.786	134.451	329.636	142.767	-0.363406	0.192784				lpg2211_ig	ig	-	-0.555511	0.0482944	-0.341889	0.348404	-0.613143
lpg2048_ig	ig	880.298	286.007	270.054	275.623	298.87	329.706	296.667	279.938	286.324	881.298	291.399	-0.480635	0.0985582				lpg2214_ig	ig	-	-0.321643	0.194503	-0.341889	0.348404	0.0581108
lpg2057	intD	828.25	375.438	328.752	310.204	332.695	294.29	394.761	423.93	372.379	829.25	355.056	-0.368388	0.187773				lpg2225	-	expressed protein (GH3 homolog)	-0.374326	0.181915	-0.341889	0.348404	-0.093102
lpg2060	-	441.989	68.4562	64.3337	32.9675	107.653	141.207	67.0558	72.6377	72.4467	442.989	79.3447	-0.746875	0.000825705				lpg2230	-	acyl CoA ligase	-0.498738	0.0833163	-0.341889	0.348404	-0.450192
lpg2060_ig	ig	4.44165	27.1101	58.7374	417.445	5.18016	11.7476	5.53907	6.95919	15.1431	5.44165	69.4828	1.10615	4.02396e-13				lpg2234	-	multidrug resistance protein D	-0.355186	0.197315	-0.341889	0.348404	-0.038164
lpg2062	-	1876.52	849.967	916.274	746.484	1149.68	1109.15	793.591	909.19	846.378	1877.52	916.089	-0.311648	0.187882				lpg2235	-	sterol desaturase	-0.38248	0.178833	-0.341889	0.348404	-0.116504
lpg2063	-	999.742	234.732	242.308	239.729	273.942	290.887	267.222	274.463	274.881	1000.74	263.271	-0.57992	0.0373759				lpg2237	abcT3	multidrug resistance ABC transporter ATP-binding protein (fused permease/ATPase domains)	0.497867	1.10607e-10	-0.341889	0.348404	2.41029
lpg2065	-	847.481	471.584	540.611	535.694	565.211	531.857	490.584	550	512.328	848.481	525.733	-0.207877	0.0993184				lpg2239	-	hypothetical protein	-0.371297	0.186711	-0.341889	0.348404	-0.0844069
lpg2067	-	566.492	168.708	140.414	151.999	197.407	186.939	158.914	175.934	162.348	567.492	168.833	-0.526503	0.0662965				lpg2239_ig	ig	-	-0.405272	0.160609	-0.341889	0.348404	-0.181924
lpg2078	-	1793.38	1717.58	2019.23	1730.72	1862.97	1780.69	1850.44	2042.62	1854.87	1794.38	1858.39	0.0152236	0.00528559				lpg2244	-	hypothetical protein	0.121865	0.000418916	-0.341889	0.348404	1.33108
lpg2083	traN	2959.26	886.292	920.432	811.005	863.402	851.548	968.164	864.635	925.483	2960.26	887.37	-0.523225	0.0689998				lpg2247	-	DedA family protein	-0.369189	0.188285	-0.341889	0.348404	-0.0783556
lpg2084	-	1014.59	300.488	309.908	259.058	307.316	275.928	343.189	294.303	326.09	1015.59	303.035	-0.525228	0.0672886				lpg2252	-	glutamine synthetase	-0.580216	0.0369994	-0.341889	0.348404	-0.684053
lpg2095	lvrA	1042.64	282.125	333.631	297.255	350.177	385.929	295.24	317.971	309.009	1043.64	322.417	-0.510131	0.0765184				lpg2260_ig	ig	-	-0.492316	0.0834693	-0.341889	0.348404	-0.43176
lpg2096_ig	ig	371.945	311.912	315.186	258.207	347.205	318	330.622	324.02	321.981	372.945	316.892	-0.070734	0.0233586				lpg2265	-	acyltransferase	-0.674928	0.0087549	-0.341889	0.348404	-0.955897
lpg2098	-	423.592	213.468	197.788	214.268	243.142	267.93	202.116	234.071	192.148	424.592	221.616	-0.28237	0.163817				lpg2266_ig	ig	-	-0.506722	0.0783131	-0.341889	0.348404	-0.473108
lpg2100	-	843.242	188.478	208.69	235.149	245.861	154.596	176.123	175.573	167.38	844.242	194.981	-0.636474	0.0158695				lpg2267	-	prolidase	-0.352094	0.158385	-0.341889	0.348404	-0.0292892
lpg2102	-	8.93852	1.51726	0	1.48885	0.925563	0	0	0	1.51527	9.93852	1.68087	-0.771788	0.00037152				lpg2270	-	oxidoreductase (NAD-dependent epimerase/dehydratase)	-0.249241	0.135603	-0.341889	0.348404	0.26592
lpg2103	-	655.678	212.977	172.59	227.943	244.609	267.211	201.864	214.482	202.032	656.678	218.963	-0.476981	0.0986558				lpg2286_ig	ig	-	-0.306721	0.18229	-0.341889	0.348404	0.10094
lpg2105_ig	ig	2.19365	0	0	0	0	0	0	0	0	3.19365	1	-0.504288	0.0809702				lpg2303	-	chorismate synthase AroC	-0.480088	0.0974768	-0.341889	0.348404	-0.396661
lpg2107	-	1103.1	281.679	297.199	230.245	343.871	375.82	360.285	353.874	280.656	1104.1	316.454	-0.542699	0.0548235				lpg2311	-	interaptin	-0.21023	0.10056	-0.341889	0.348404	0.377891
lpg2114	-	635.955	171.765	167.021	139.175	224.94	238.95	201.874	187.235	178.788	636.955	189.719	-0.525999	0.0651202				lpg2313	-	hypothetical protein	-0.853834	0.000113188	-0.341889	0.348404	-1.4694
lpg2115	-	988.765	264.721	282.763	270.881	341.752	382.986	293.902	254.997	266.732	989.765	295.842	-0.524473	0.0662965				lpg2316	bdhA	3-hydroxybutyrate dehydrogenase	-0.549529	0.0529324	-0.341889	0.348404	-0.595974
lpg2119	-	4218.42	2654.57	2930.77	2619.6	3381.2	3069.85	2667.86	3105.05	2828.59	4219.42	2908.18	-0.161631	0.0689998				lpg2318	motA	chemotaxis (motility protein A) transmembrane	-0.27626	0.15855	-0.341889	0.348404	0.188372
lpg2120_ig	ig	773.935	260.191	286.506	274.021	284.666	231.331	262.528	264.205	265.076	774.935	267.065	-0.462648	0.111052				lpg2321	sdaC	serine transporter	-0.488392	0.0910873	-0.341889	0.348404	-0.420498
lpg2126	kup2	412.43	129.772	138.146	118.669	175.913	167.49	128.828	138.074	142.64	413.43	143.441	-0.459727	0.111232				lpg2323	uptC	type II secretion system protein (twitching motility protein)	-0.583346	0.0343687	-0.341889	0.348404	-0.693036
lpg2133_ig	ig	1220.3	356.806	393.895	300.658	453.742	469.95	376.191	394.865	356.468	1221.3	388.822	-0.497071	0.083278				lpg2325_ig	ig	-	-0.132539	0.0523568	-0.341889	0.348404	0.600884
lpg2134	-	433.386	163.888	161.777	131.218	147.156	116.112	158.809	155.939	132.324	434.386	146.903	-0.470845	0.102522				lpg2328	-	hypothetical protein	-0.247502	0.142965	-0.341889	0.348404	0.270914
lpg2136	-	934.46	250.373	229.522	200.406	365.854	492.734	311.202	251.288	271.836	935.46	297.652	-0.497317	0.0758787				lpg2333	-	membrane associated zinc metalloprotease	-0.0968762	0.0339554	-0.341889	0.348404	0.703244
lpg2141	-	243.756	87.132	76.9328	45.7291	118.452	114.462	82.9898	104.614	91.8975	244.756	91.2762	-0.428377	0.128392				lpg2344	-	hypothetical protein	-0.673609	0.000742524	-0.341889	0.348404	-0.952113
lpg2144_ig	ig	1078.48	407.814	431.329	426.02	435.515	451.332	441.8	412.564	391.383	1079.48	425.72	-0.404091	0.161977				lpg2344_ig	ig	-	-0.205615	0.108082	-0.341889	0.348404	0.391137
lpg2146	-	536.568	157.596	172.947	148.472	222.291	242.241	211.207	184.31	184.305	537.568	191.421	-0.448443	0.119341				lpg2371	-	hypothetical protein	-0.477789	0.0986558	-0.341889	0.348404	-0.390064
lpg2147	-	509.695	153.58	143.068	132.006	158.023	177.047	185.447	151.296	147.773	510.695	157.03	-0.512179	0.0753893				lpg2373	-	hypothetical protein	-0.677601	0.00721564	-0.341889	0.348404	-0.963571
lpg2150_ig	ig	412.154	151.036	158.572	181.15	173.008	175.361	155.366	148.019	158.453	413.154	163.621	-0.402274	0.162647				lpg2373_ig	ig	-	-0.386746	0.168268	-0.341889	0.348404	-0.12875
lpg2151	-	784.011	232.858	264.199	183.966	284.476	287.632	258.649	248.029	268.034	785.011	254.48	-0.489222	0.0884946				lpg2374	-	mannose-6-phosphate isomerase	-0.291776	0.168268	-0.341889	0.348404	0.143837
lpg2152	abcT3	1048.53	341.589	342.501	302.66	413.781	477.106	385.533	372.853	365.162	1049.53	376.148	-0.445635	0.122789				lpg2382	-	hypothetical protein	0.0290803	0.00378318	-0.341889	0.348404	1.06477
lpg2155	-	2402.89	1780.37	1921.39	1608.1	2107.26	2052.43	1708.22	2069.95	1756.63	2403.89	1876.54	-0.107557	0.039091				lpg2384	kup	Kup system potassium uptake protein	0.014062	0.00590496	-0.341889	0.348404	1.02166
lpg2156	-	472.556	336.345	361.447	348.639	355.617	292.475	339.201	391.707	362.884	473.556	349.539	-0.131876	0.051763				lpg2384_ig	ig	-	-0.378761	0.180963	-0.341889	0.348404	-0.10583
lpg2157_ig	ig	5.11837	0	0	0	0	1.47357	0	2.86885	1.57356	6.11837	1.7395	-0.546212	0.0243998				lpg2385	-	hypothetical protein	-0.438857	0.128392	-0.341889	0.348404	-0.278319
lpg2166	-	60.8529	34.0272	27.1693	62.9572	50.266	39.1691	18.9787	37.017	45.1425	61.8529	40.3409	-0.185615	0.099717				lpg2389	-	catalase-peroxidase KatB	-0.437759	0.131671	-0.341889	0.348404	-0.275168
lpg2170_ig	ig	995.182	270.054	283.336	317.223	335.99	349.132	310.956	307.145	295.731	996.182	309.696	-0.507403	0.0783131				lpg2390	proP1	proline/betaine transporter	-0.371567	0.186711	-0.341889	0.348404	-0.0851809
lpg2179	-	997.923	327.755	408.414	299.683	357.565	362.263	366.957	318.126	342.899	998.923	348.958	-0.456759	0.115592				lpg2390_ig	ig	-	-0.415602	0.121788	-0.341889	0.348404	-0.211572
lpg2180	-	523.375	164.045	152.772	108.298	167.287	155.187	163.675	135.981	138.803	524.375	149.256	-0.545711	0.054095				lpg2396	-	transcriptional regulator	-0.112482	0.0412128	-0.341889	0.348404	0.658453
lpg2186	pksJ	2531.06	619.764	595.756	586.289	648.918	704.091	667.907	603.315	575.834	2532.06	626.234	-0.606736	0.0261975				lpg2399_ig	ig	-	-0.315741	0.187882	-0.341889	0.348404	0.0750528
lpg2196	-	5011.45	2086.17	1991.26	1916.1	1984.93	2188.62	2253.56	1815.7	1800.79	5012.45	2005.64	-0.397797	0.165977				lpg2400	legL7	leucine-rich repeat-containing protein	-0.139538	0.0551457	-0.341889	0.348404	0.580795
lpg2198	-	1.37098	0	0	0	0	0	0	0	0	2.37098	1	-0.374927	0.184077				lpg2401	-	putative secreted esterase	0.210505	2.80475e-05	-0.341889	0.348404	1.5855
lpg2199	-	249.572	52.7476	39.8286	54.0611	69.6028	69.1929	59.4112	53.1946	50.6014	250.572	57.08	-0.642449	0.0140788				lpg2410	-	hypothetical, patatin-like phospholipase	-0.435188	0.128392	-0.341889	0.348404	-0.267788
lpg2201	-	1363.4	332.017	342.632	362.501	406.665	551.726	385.068	326.539	323.676	1364.4	379.853	-0.555326	0.047836				lpg2411	-	hypothetical protein	-0.530433	0.0643688	-0.341889	0.348404	-0.541164
lpg2204	-	1164.53	467.745	547.659	613.063	619.436	620.681	521.574	650.194	576.382	1165.53	578.092	-0.304527	0.179962				lpg2412	ampC	AMPC cephalosporinase	-0.452688	0.116348	-0.341889	0.348404	-0.318016
lpg2210_ig	ig	1686.51	1232.9	1033.59	1038.02	1463.06	1551.37	1283.46	1244.27	1336.73	1687.51	1273.93	-0.122103	0.047836				lpg2419	-	hypothetical protein	0.019814	0.0551457	-0.341889	0.348404	1.03817
lpg2211_ig	ig	1494.59	364.191	352.734	329.034	481.969	485.994	485.087	416.802	405.778	1495.59	416.199	-0.555511	0.0482944				lpg2420_ig	ig	-	0.221386	1.97947e-05	-0.341889	0.348404	1.61673
[truncated: 223 more rows]

## Sheet: Sublibrary D
Sublibrary D
[truncated: 706 more rows]

## Sheet: Sublibrary E
Sublibrary E
[truncated: 733 more rows]

## Sheet: Sublibrary F
Sublibrary F
[truncated: 897 more rows]

## Sheet: Sublibrary G
Sublibrary G
[truncated: 768 more rows]

## Sheet: Sublibrary H
Sublibrary H
[truncated: 749 more rows]

## Sheet: Sublibrary I
Sublibrary I
[truncated: 792 more rows]

## Sheet: Sublibrary J
Sublibrary J
[truncated: 672 more rows]

[truncated: 5 more sheets: Sublibrary K, Sublibrary L, Sublibrary M, Sublibrary N, Sublibrary O]
