# Supplementary material for: InSeq analysis of defined Legionella pneumophila libraries identifies a transporter-encoding gene cluster important for intracellular replication in mammalian hosts
Source: mBio. 2024 Oct 4;15(11):e01955-24. doi: 10.1128/mbio.01955-24 (PMC11559062; doi:10.1128/mbio.01955-24)
Supplement: Data Set S4 — Summary of InSeq screens. [file mbio.01955-24-s0004.xlsx]

## Sheet: Media
Supplementary Data 4: overall analysis of each InSeq screen with data from all sublibraries combined. Average Z-scores and q-values represent mean values of all mutants with insertions in the indicated gene.
"Mutants passing thresholds" indicates mutants in the indicated gene that had both Z-score >1 or <-1 and a q-value<0.05.
Gene ID	Average Z-score	Average q-value	Mutants passing thresholds	Total mutants	Frequency of mutants passing thresholds
lpg0001_ig	0.168766	0.215837	0	6	0
lpg0005_ig	-0.0593245	0.00769879	1	3	0.333333
lpg0006	-0.167156	0.0787144	2	8	0.25
lpg0007	-0.356151	0.267886	0	2	0
lpg0008	0.69322	0.0698618	1	6	0.166667
lpg0009	0.257295	0.172965	0	1	0
lpg0009_ig	0.186095	0.313583	1	4	0.25
lpg0010	0.222461	0.174242	1	9	0.111111
lpg0011	-0.874255	0.0156092	0	1	0
lpg0011_ig	0.195704	0.19594	0	1	0
lpg0012	0.104507	0.131246	0	6	0
lpg0012_ig	1.31064	0.00219011	1	1	1
lpg0013	-0.240244	0.163826	0	4	0
lpg0013_ig	0.181144	0.0691929	0	2	0
lpg0014	0.360908	0.245956	1	4	0.25
lpg0014_ig	0.161254	0.142568	0	7	0
lpg0015	0.187638	0.199545	1	8	0.125
lpg0015_ig	0.181957	0.159899	0	1	0
lpg0016	0.240955	0.22115	1	10	0.1
lpg0017	0.0162582	0.364967	0	5	0
lpg0018	0.207074	0.235967	1	6	0.166667
lpg0019	0.213526	0.130605	1	6	0.166667
lpg0019_ig	0.193722	0.426755	0	1	0
lpg0020	0.878776	0.063698	1	2	0.5
lpg0020_ig	0.754032	0.0960664	1	3	0.333333
lpg0021	1.01292	0.0170537	1	1	1
lpg0021_ig	-0.479783	0.0680283	0	1	0
lpg0022	0.641736	0.0823418	2	9	0.222222
lpg0023	-0.17105	0.310667	0	1	0
lpg0024	0.101497	0.320825	0	3	0
lpg0024_ig	-0.12833	0.250072	0	2	0
lpg0025	0.839101	0.0221122	0	3	0
lpg0026	0.195933	0.166402	2	11	0.181818
lpg0026_ig	1.41283	0.00126263	1	1	1
lpg0027	-0.109439	0.180241	0	5	0
lpg0028_ig	-0.273352	0.179165	0	1	0
lpg0029	0.293881	0.141492	3	11	0.272727
lpg0029_ig	-0.275999	0.209767	0	2	0
lpg0030	-0.0782452	0.219509	0	7	0
lpg0030_ig	-0.18799	0.363698	0	1	0
lpg0031	0.0361148	0.128132	0	2	0
lpg0032	-0.0185589	0.212216	0	8	0
lpg0032_ig	-0.117933	0.252422	0	5	0
lpg0033	-0.0477049	0.120386	1	7	0.142857
lpg0034	-0.243939	0.17128	0	4	0
lpg0034_ig	0.325269	0.151875	0	3	0
lpg0035	0.39145	0.160763	1	5	0.2
lpg0036	-0.0841422	0.165461	0	6	0
lpg0036_ig	-0.402617	0.0700443	0	1	0
lpg0037	-0.0393717	0.357378	0	3	0
lpg0037_ig	0.608038	0.087577	1	2	0.5
lpg0038	-0.185048	0.168313	0	5	0
lpg0038_ig	0.772287	0.109588	2	4	0.5
lpg0039	0.131488	0.139135	1	6	0.166667
lpg0039_ig	-0.0107663	0.153822	0	2	0
lpg0040	0.296775	0.198068	1	5	0.2
lpg0041	0.129043	0.194623	1	9	0.111111
lpg0041_ig	0.275655	0.150478	0	3	0
lpg0042	1.00068	0.0646792	1	2	0.5
lpg0043	-0.22595	0.200172	0	1	0
lpg0043_ig	-1.00557	0.00816426	1	1	1
lpg0044	-0.184722	0.176409	0	6	0
lpg0044_ig	-0.101826	0.139691	0	8	0
lpg0045	0.115609	0.179962	0	1	0
lpg0045_ig	-0.0536082	0.148518	0	1	0
lpg0046_ig	-0.0103589	0.189454	0	3	0
lpg0047	0.485464	0.135527	2	8	0.25
lpg0048	0.12635	0.122026	3	10	0.3
lpg0049	0.247519	0.173161	1	6	0.166667
lpg0050	0.0679834	0.290198	0	5	0
lpg0051	-0.18334	0.292275	0	2	0
lpg0051_ig	1.1805	0.00289575	1	1	1
lpg0052_ig	-0.104605	0.170075	0	2	0
lpg0053	-0.010401	0.293502	0	3	0
lpg0054	0.202035	0.206046	1	4	0.25
lpg0055	0.0121876	0.213019	0	11	0
lpg0056	0.226316	0.130615	1	4	0.25
lpg0057	0.749815	0.0214746	0	1	0
lpg0057_ig	-0.0744985	0.224471	0	3	0
lpg0058	-0.179956	0.346401	0	3	0
lpg0059	0.0722139	0.181781	0	4	0
lpg0059_ig	-0.473082	0.0857585	0	1	0
lpg0060	0.474671	0.185707	3	7	0.428571
lpg0060_ig	0.506459	0.092003	1	7	0.142857
lpg0061	0.586186	0.0873445	2	8	0.25
lpg0062	-0.560499	0.0786012	5	12	0.416667
lpg0063	-0.673098	0.0497713	6	8	0.75
lpg0063_ig	-0.265246	0.0723966	0	1	0
lpg0064	-0.836737	0.0758406	3	8	0.375
lpg0064_ig	2.0968	0.000128014	2	2	1
lpg0065	-0.683711	0.098571	2	8	0.25
lpg0066	-2.16743	0.000102258	4	5	0.8
lpg0067	0.243489	0.0762543	0	3	0
lpg0068	0.760468	0.0695417	3	9	0.333333
lpg0070	-0.556097	0.0476593	0	3	0
lpg0071	-0.431074	0.0775068	0	1	0
lpg0071_ig	-0.0851833	0.0254871	0	3	0
lpg0072	-0.398855	0.138688	0	7	0
lpg0073	0.222739	0.10837	2	7	0.285714
lpg0073_ig	-0.326254	0.10067	1	4	0.25
lpg0074	0.237382	0.204967	2	10	0.2
lpg0074_ig	-0.191128	0.13373	0	1	0
lpg0075	0.56689	0.0578025	0	1	0
lpg0075_ig	-0.086967	0.138899	0	1	0
lpg0076	0.495366	0.197471	1	4	0.25
lpg0076_ig	-0.192544	0.108355	0	2	0
lpg0077	-0.79932	0.0307724	1	7	0.142857
lpg0080	0.345464	0.104778	1	3	0.333333
lpg0081	-0.137549	0.128566	1	6	0.166667
lpg0082	-0.40118	0.082686	0	2	0
lpg0086	0.567923	0.250904	1	6	0.166667
lpg0088	-0.0834184	0.304795	0	2	0
lpg0088_ig	-0.127514	0.172568	0	2	0
lpg0089	1.54318	0.0663965	1	3	0.333333
lpg0090	1.47722	0.0148522	11	13	0.846154
lpg0090_ig	1.4614	0.0112678	1	2	0.5
lpg0091	0.152111	0.06869	1	4	0.25
lpg0091_ig	-0.164476	0.0277413	1	3	0.333333
lpg0092	-1.75648	7.18015e-06	2	2	1
lpg0092_ig	-0.547528	0.0903548	0	3	0
lpg0093	0.529217	0.0661205	1	3	0.333333
lpg0095	0.016343	0.11773	1	6	0.166667
lpg0096	0.978852	0.0109275	1	3	0.333333
lpg0096_ig	-0.0563402	0.0480361	1	3	0.333333
lpg0098	-0.0425441	0.12055	0	2	0
lpg0099	-0.564879	0.0437514	1	7	0.142857
lpg0101	-0.0115557	0.0941632	1	5	0.2
lpg0101_ig	0.560833	0.13728	0	1	0
lpg0103	0.1293	0.147843	0	3	0
lpg0103_ig	0.655943	0.135196	1	3	0.333333
lpg0104	-0.240289	0.123121	0	1	0
lpg0104_ig	0.0168933	0.40995	0	2	0
lpg0105	0.596531	0.124579	1	3	0.333333
lpg0105_ig	-0.271506	0.101883	0	2	0
lpg0106	0.161499	0.25332	1	6	0.166667
lpg0106_ig	-0.300159	0.291552	1	3	0.333333
lpg0107	0.617504	0.0280998	1	4	0.25
lpg0109_ig	0.617012	0.0281259	1	4	0.25
lpg0110	0.176065	0.180391	0	11	0
lpg0110_ig	0.285892	0.177513	1	12	0.0833333
lpg0111	-0.140665	0.19884	0	5	0
lpg0112	0.21728	0.133366	3	8	0.375
lpg0113	-0.36668	0.160639	0	4	0
lpg0114	-0.304712	0.0468744	0	4	0
lpg0114_ig	0.137717	0.241202	0	1	0
lpg0116	0.0148628	0.245797	0	5	0
lpg0117	0.698755	0.145303	1	3	0.333333
lpg0118	0.0348307	0.15111	0	3	0
lpg0119	0.212991	0.152232	0	4	0
lpg0119_ig	0.810109	0.112698	1	2	0.5
lpg0120	-0.0566999	0.240745	0	5	0
lpg0121_ig	-0.589483	0.144757	1	2	0.5
lpg0123	0.618407	0.121669	0	4	0
lpg0124	-1.00151	0.00603938	1	1	1
lpg0126	0.0531846	0.219415	1	13	0.0769231
lpg0127	-0.249061	0.171291	0	8	0
lpg0127_ig	0.12076	0.29433	0	2	0
lpg0128	0.322129	0.194502	0	2	0
lpg0129	0.142473	0.115638	1	6	0.166667
lpg0130	0.950811	0.116592	2	9	0.222222
lpg0130_ig	1.66538	0.0663816	3	5	0.6
lpg0132_ig	-0.413468	0.2624	0	2	0
lpg0133	0.217317	0.204753	0	1	0
lpg0133_ig	-0.671711	0.053595	1	3	0.333333
lpg0134	1.21588	0.00258426	1	1	1
lpg0135	0.0531229	0.152796	1	11	0.0909091
lpg0136	0.214899	0.125738	1	4	0.25
lpg0140	-0.204532	0.164141	0	6	0
lpg0140_ig	1.42344	0.000299294	1	1	1
lpg0141	0.280439	0.227494	1	7	0.142857
lpg0141_ig	-0.273953	0.0897229	0	1	0
lpg0145	-0.225044	0.094877	0	1	0
lpg0146_ig	-0.533477	0.089236	0	1	0
lpg0147_ig	-0.478325	0.031193	0	2	0
lpg0148	0.15528	0.200576	1	8	0.125
lpg0148_ig	-0.0697945	0.300845	0	2	0
lpg0149	0.173006	0.179756	1	7	0.142857
lpg0149_ig	-0.638232	0.0724181	0	1	0
lpg0150	0.0593902	0.17708	1	10	0.1
lpg0151	-0.0805686	0.174308	0	7	0
lpg0151_ig	-0.192835	0.130543	0	2	0
lpg0152	-0.291817	0.216911	0	6	0
lpg0152_ig	0.227198	0.143927	1	3	0.333333
lpg0153	-0.224871	0.259699	0	2	0
lpg0153_ig	-0.0754071	0.176863	0	5	0
lpg0154	-0.322771	0.116348	0	1	0
lpg0154_ig	-0.284682	0.215382	0	5	0
lpg0155	-0.0470682	0.371679	0	2	0
lpg0155_ig	-0.0731033	0.3653	0	2	0
lpg0156	0.238026	0.090576	1	3	0.333333
lpg0156_ig	-0.193179	0.104387	0	1	0
lpg0157	-0.183391	0.246339	0	3	0
lpg0158	0.0146205	0.203641	0	1	0
lpg0159	0.175003	0.134068	1	4	0.25
lpg0160	0.346541	0.173395	0	3	0
lpg0161	-0.187987	0.373384	0	1	0
lpg0162	-0.350039	0.0637175	0	3	0
lpg0162_ig	-0.41981	0.148965	0	5	0
lpg0163	-0.505656	0.0648909	0	2	0
lpg0163_ig	0.498367	0.0446545	1	2	0.5
lpg0165	0.597289	0.168829	1	2	0.5
lpg0165_ig	-0.0163669	0.112438	0	2	0
lpg0166	-0.34517	0.10894	0	4	0
lpg0166_ig	1.5401	0.000182785	1	1	1
lpg0167_ig	-0.128797	0.391779	0	2	0
lpg0168	-0.175672	0.365961	0	2	0
lpg0168_ig	-0.25798	0.492743	0	1	0
lpg0169	1.62554	0.0698174	1	3	0.333333
lpg0170	0.354466	0.1587	1	5	0.2
lpg0171	1.74237	0.0414628	1	2	0.5
lpg0171_ig	-0.2943	0.138997	0	1	0
lpg0172	0.279352	0.266699	1	5	0.2
lpg0173	0.458701	0.113213	1	7	0.142857
lpg0174	-0.16151	0.132177	0	2	0
lpg0175	-0.330552	0.128119	0	2	0
lpg0176	0.0108529	0.24651	0	6	0
lpg0177	0.183732	0.17637	1	5	0.2
lpg0178	0.654125	0.163902	2	4	0.5
lpg0179	0.0881218	0.0860108	1	5	0.2
lpg0179_ig	-0.474995	0.0204586	2	3	0.666667
lpg0180	-0.0202462	0.158901	0	4	0
lpg0181	-0.171633	0.184767	0	6	0
lpg0181_ig	-0.0109996	0.161543	0	1	0
lpg0182	0.115203	0.188526	0	8	0
lpg0183	-0.0192767	0.0785595	0	5	0
lpg0183_ig	-0.282778	0.0788448	0	1	0
lpg0184	1.04833	0.0487413	2	5	0.4
lpg0184_ig	0.29423	0.0903485	0	2	0
lpg0185	-0.162632	0.0259758	1	4	0.25
lpg0186	-0.431664	0.0653261	0	4	0
lpg0187	-0.553312	0.0774875	0	4	0
lpg0188	-0.571984	0.0597994	0	5	0
lpg0189	-0.644818	0.0258421	0	1	0
lpg0189_ig	-0.290294	0.46606	0	1	0
lpg0190	-0.149365	0.165966	0	1	0
lpg0191_ig	-0.67667	0.0206458	0	1	0
lpg0192	-0.295044	0.104674	0	2	0
lpg0193	-0.668712	0.0411098	0	1	0
lpg0194	0.24597	0.141629	0	9	0
lpg0194_ig	-0.337965	0.100421	0	1	0
lpg0195	-0.39464	0.244216	0	1	0
lpg0195_ig	0.130705	0.119821	1	3	0.333333
lpg0196	0.455503	0.119568	1	6	0.166667
lpg0196_ig	1.83869	3.76319e-06	1	1	1
lpg0197	0.0641436	0.444876	0	1	0
lpg0197_ig	0.211363	0.114155	0	2	0
lpg0198	-0.0477935	0.227216	0	5	0
lpg0199	0.113939	0.200887	0	5	0
lpg0199_ig	-0.0603159	0.233929	0	1	0
lpg0200	-0.187749	0.0977974	1	4	0.25
lpg0201	0.128328	0.0668814	0	2	0
lpg0202	0.651833	0.0160056	1	2	0.5
lpg0203	-0.0154282	0.172323	1	6	0.166667
lpg0204	1.17869	0.00378565	1	1	1
lpg0204_ig	0.102838	0.255898	0	1	0
lpg0205	0.410959	0.0511494	4	10	0.4
lpg0206	0.323502	0.1714	1	4	0.25
lpg0207	-0.219041	0.165624	0	4	0
lpg0207_ig	-0.219041	0.165624	0	4	0
lpg0208	0.383589	0.140715	4	13	0.307692
lpg0209	-0.193224	0.133917	0	5	0
lpg0210	-0.240178	0.172518	0	3	0
lpg0211	1.70244	0.000100295	1	1	1
lpg0212	-0.517138	0.14624	0	5	0
lpg0213	0.459915	0.141018	0	1	0
lpg0213_ig	0.0436956	0.160901	0	2	0
lpg0215	-0.174317	0.0608171	0	2	0
lpg0216	0.770957	0.0445074	0	1	0
lpg0216_ig	-0.169391	0.284387	0	3	0
lpg0217	0.250536	0.0144394	1	2	0.5
lpg0217_ig	-0.565851	0.0359201	0	1	0
lpg0218	1.82615	7.58906e-06	1	1	1
lpg0219	2.2227	0.10573	2	3	0.666667
lpg0220	-0.20555	0.171894	0	1	0
lpg0221	0.485857	0.177056	3	8	0.375
lpg0222	-0.43991	0.079845	0	7	0
lpg0223	1.54124	0.0314819	3	4	0.75
lpg0224	-0.120514	0.107467	0	5	0
lpg0224_ig	0.432763	0.127396	0	1	0
lpg0225	-0.552948	0.0383727	0	1	0
lpg0226	-0.268992	0.0832996	1	8	0.125
lpg0227	0.189603	0.0782039	0	2	0
lpg0227_ig	0.275876	0.00714626	2	3	0.666667
lpg0228	-0.616667	0.0638996	0	4	0
lpg0229	-0.66202	0.0259835	0	2	0
lpg0230	-0.190467	0.164222	0	7	0
lpg0230_ig	-0.461531	0.0809702	0	1	0
lpg0231	-0.0735781	0.0943725	0	7	0
lpg0233	-0.125615	0.176704	0	8	0
lpg0233_ig	-0.62037	0.0223	0	1	0
lpg0234	-0.134578	0.19502	0	9	0
lpg0234_ig	-0.345741	0.110801	0	4	0
lpg0235	-0.0768653	0.20034	0	3	0
lpg0236	-0.221656	0.220475	0	8	0
lpg0236_ig	0.214231	0.318364	0	1	0
lpg0237	-0.367418	0.0993835	0	4	0
lpg0238	0.236002	0.0872804	6	13	0.461538
lpg0239	-0.366676	0.12963	0	5	0
lpg0240	0.254727	0.216959	1	3	0.333333
lpg0240_ig	0.450329	0.170843	0	1	0
lpg0241	-0.249487	0.219234	0	6	0
lpg0241_ig	1.3624	0.00127767	1	1	1
lpg0242	-0.325039	0.169431	0	3	0
lpg0242_ig	-0.460891	0.0815849	0	1	0
lpg0243	0.44718	0.0829673	0	2	0
lpg0243_ig	-0.539357	0.0491246	0	2	0
lpg0244	1.10449	0.0340526	3	6	0.5
lpg0244_ig	-0.219663	0.332533	0	3	0
lpg0245	0.685185	0.176668	4	11	0.363636
lpg0246	-0.363789	0.167099	0	3	0
lpg0246_ig	1.54101	0.000337978	1	1	1
lpg0247	-0.251826	0.164209	0	3	0
lpg0247_ig	1.43372	0.000791687	1	1	1
lpg0248	1.43403	0.000763976	1	1	1
lpg0248_ig	0.691089	0.216545	1	2	0.5
lpg0249	0.342802	0.215227	2	6	0.333333
lpg0249_ig	0.624014	0.119321	0	1	0
lpg0250	0.46667	0.159609	1	8	0.125
lpg0251	1.23822	0.0441718	1	2	0.5
lpg0251_ig	0.374458	0.10252	0	1	0
lpg0252	0.100619	0.17577	1	7	0.142857
lpg0252_ig	0.334039	0.0203742	1	2	0.5
lpg0253	-0.15664	0.263128	0	4	0
lpg0254	-0.396404	0.0687017	0	2	0
lpg0254_ig	0.777869	0.0440888	0	1	0
lpg0255	-0.250891	0.217525	0	3	0
lpg0255_ig	-0.396595	0.0714023	0	1	0
lpg0256	0.118684	0.214855	0	10	0
lpg0257	0.321236	0.110795	1	3	0.333333
lpg0258	-0.0844539	0.120531	1	8	0.125
lpg0259	0.994394	0.0191661	2	3	0.666667
lpg0260	-0.123495	0.220245	0	4	0
lpg0260_ig	1.13794	0.0022924	1	1	1
lpg0261_ig	-0.254247	0.315951	0	1	0
lpg0263	0.119946	0.116943	0	2	0
lpg0263_ig	0.438632	0.0621194	1	2	0.5
lpg0264	0.207166	0.0727864	1	3	0.333333
lpg0265	0.0332374	0.322857	0	7	0
lpg0265_ig	-0.104202	0.155231	0	1	0
lpg0266_ig	0.177219	0.362638	0	2	0
lpg0267	-0.026856	0.12235	0	5	0
lpg0268	2.10588	0.00016192	1	1	1
lpg0268_ig	0.348575	0.241618	0	2	0
lpg0269	0.305682	0.147792	2	12	0.166667
lpg0270	-0.0189621	0.046627	0	5	0
lpg0270_ig	-0.701197	0.0327613	0	1	0
lpg0271	1.5758	0.000200853	1	1	1
lpg0272	-0.133385	0.277614	0	1	0
lpg0273	0.256216	0.112396	1	6	0.166667
lpg0274	0.481349	0.0465883	1	4	0.25
lpg0275	0.153328	0.125055	1	12	0.0833333
lpg0275_ig	-0.276735	0.139046	0	2	0
lpg0276	-0.0653032	0.114696	1	10	0.1
lpg0277	-0.0414126	0.151534	0	7	0
lpg0278	-0.308445	0.23903	0	7	0
lpg0279	0.0546015	0.142991	1	6	0.166667
lpg0280	0.00161176	0.180052	1	6	0.166667
lpg0280_ig	-0.239223	0.0849787	0	5	0
lpg0281	0.219158	0.115381	3	11	0.272727
lpg0281_ig	0.163943	0.192347	1	3	0.333333
lpg0282	-0.616269	0.0632471	1	3	0.333333
lpg0282_ig	-0.28329	0.077529	0	1	0
lpg0283	-0.507968	0.0530281	0	2	0
lpg0283_ig	-0.447159	0.0662741	0	2	0
lpg0284	0.670258	0.146756	1	4	0.25
lpg0285	-0.167135	0.186451	0	4	0
lpg0285_ig	-0.223463	0.231032	0	3	0
lpg0286	-0.328444	0.296555	0	1	0
lpg0287_ig	-0.241674	0.110893	0	2	0
lpg0288	-1.75027	0.0556872	2	3	0.666667
lpg0289	0.253716	0.0834205	2	8	0.25
lpg0290	-0.027688	0.178248	1	10	0.1
lpg0291	1.00728	0.0964913	1	2	0.5
lpg0292	0.567407	0.130514	1	4	0.25
lpg0293	0.609442	0.0763875	1	7	0.142857
lpg0293_ig	0.174853	0.206884	0	3	0
lpg0294	-0.0441868	0.0752202	0	2	0
lpg0294_ig	-1.37139	0.000220276	1	1	1
lpg0295	0.692305	0.0451045	0	2	0
lpg0296	0.815369	0.131647	1	4	0.25
lpg0301	-0.391619	0.0739106	0	2	0
lpg0353	2.36875	9.23295e-08	1	1	1
lpg0356_ig	1.13345	0.0107139	1	2	0.5
lpg0357	1.30068	0.0020299	1	1	1
lpg0358_ig	-1.9288	7.66339e-08	1	1	1
lpg0361	-0.615276	0.0190843	0	1	0
lpg0364_ig	-0.775008	0.0254556	0	1	0
lpg0365	0.639866	0.0670771	3	10	0.3
lpg0365_ig	-0.395828	0.251211	0	2	0
lpg0366_ig	-0.260363	0.0918935	0	3	0
lpg0367	-0.226676	0.110235	0	2	0
lpg0367_ig	-1.35469	0.016401	1	2	0.5
lpg0369	0.104912	0.0252003	0	2	0
lpg0369_ig	-0.362088	0.206745	0	3	0
lpg0371	0.127918	0.159363	0	4	0
lpg0373	-0.0992331	0.123263	1	4	0.25
lpg0373_ig	-0.297796	0.124809	0	4	0
lpg0374	0.377021	0.0462622	0	2	0
lpg0374_ig	-0.314497	0.117465	0	1	0
lpg0376	-0.0102155	0.151855	1	13	0.0769231
lpg0377	2.2555	2.02586e-05	2	2	1
lpg0377_ig	-0.16383	0.298786	0	2	0
lpg0378	1.44563	0.0617276	2	3	0.666667
lpg0379	-0.106526	0.13677	0	6	0
lpg0380	-0.0515822	0.124081	1	5	0.2
lpg0381	-0.146011	0.265533	0	3	0
lpg0381_ig	-0.279812	0.0883089	0	1	0
lpg0382	0.132716	0.286923	0	2	0
lpg0383	-0.195765	0.276994	0	4	0
lpg0384	-0.216385	0.123445	1	10	0.1
lpg0385	0.78213	0.0426925	2	3	0.666667
lpg0385_ig	-0.476585	0.194805	0	1	0
lpg0386	-0.428739	0.0950414	0	3	0
lpg0387	0.505719	0.124188	0	1	0
lpg0388	-0.743354	0.110156	1	3	0.333333
lpg0390	0.269914	0.0558803	1	3	0.333333
lpg0390_ig	-0.628233	0.0236467	0	1	0
lpg0391	-1.39571	8.42931e-05	1	1	1
lpg0392_ig	1.43532	0.00122484	1	1	1
lpg0393	-0.419728	0.190496	0	4	0
lpg0393_ig	-0.48787	0.123207	0	3	0
lpg0394	0.668246	0.0381722	0	2	0
lpg0400	0.956806	0.102803	1	3	0.333333
lpg0401	0.553955	0.117116	0	1	0
lpg0401_ig	-0.194506	0.110496	0	1	0
lpg0402	0.442154	0.188713	2	6	0.333333
lpg0402_ig	0.17238	0.35786	0	1	0
lpg0403	-0.378605	0.145778	1	7	0.142857
lpg0403_ig	-0.243316	0.502729	0	1	0
lpg0404	-0.0165207	0.148633	0	6	0
lpg0404_ig	-0.127636	0.166372	0	3	0
lpg0405	-0.308757	0.188976	0	1	0
lpg0406	-1.05732	0.0205189	1	2	0.5
lpg0406_ig	-0.510609	0.0450141	0	1	0
lpg0407	-0.252219	0.110694	0	1	0
lpg0408	-0.0495527	0.191172	0	5	0
lpg0409_ig	-0.304908	0.172535	0	5	0
lpg0410	-0.854555	0.00916362	0	1	0
lpg0411	-1.25135	0.00217277	1	1	1
lpg0412	-0.83216	0.0643909	1	2	0.5
lpg0414	-0.23501	0.295403	0	5	0
lpg0414_ig	0.259009	0.335808	0	1	0
lpg0416	-0.132535	0.236398	0	8	0
lpg0416_ig	-0.168082	0.23454	0	4	0
lpg0417	-1.05838	0.0170292	2	3	0.666667
lpg0418	-0.0590798	0.125889	0	5	0
lpg0419	0.21126	0.141854	1	3	0.333333
lpg0420	0.233459	0.166047	0	2	0
lpg0421	0.14765	0.137138	1	5	0.2
lpg0422_ig	-0.698714	0.0524755	0	1	0
lpg0423	0.704711	0.0556445	0	1	0
lpg0424	0.674758	0.124199	1	2	0.5
lpg0424_ig	-1.03464	0.0059523	1	1	1
lpg0426_ig	0.265178	0.372121	0	1	0
lpg0427	-0.310266	0.0926171	0	4	0
lpg0428	-0.390525	0.061944	0	2	0
lpg0428_ig	-0.280554	0.132272	0	4	0
lpg0429	0.0106037	0.29309	0	2	0
lpg0429_ig	-0.122547	0.12617	0	1	0
lpg0430	0.219753	0.180374	1	4	0.25
lpg0430_ig	-0.212016	0.151381	0	2	0
lpg0431	-0.163858	0.111716	0	5	0
lpg0432	0.579194	0.190266	0	2	0
lpg0433	-0.143734	0.253031	0	2	0
lpg0433_ig	-0.174844	0.108421	0	1	0
lpg0434	-0.135721	0.173171	0	5	0
lpg0435_ig	0.947811	0.0108301	0	2	0
lpg0436	0.576567	0.184839	1	5	0.2
lpg0437	0.517942	0.194249	2	8	0.25
lpg0437_ig	-0.477046	0.0621554	0	2	0
lpg0438	-0.140169	0.0883205	0	1	0
lpg0438_ig	-0.224919	0.348782	0	2	0
lpg0439	-0.0856223	0.234212	0	9	0
lpg0439_ig	0.302351	0.0723873	1	3	0.333333
lpg0440	0.0406873	0.287809	0	1	0
lpg0441	1.53525	0.00482174	2	3	0.666667
lpg0441_ig	3.19743	2.68133e-13	1	1	1
lpg0442	0.662644	0.0667525	1	4	0.25
lpg0443	2.06399	0.00120046	2	2	1
lpg0444	1.20743	0.0207571	2	3	0.666667
lpg0444_ig	1.61511	0.000301734	1	1	1
lpg0445_ig	-0.1261	0.211592	0	1	0
lpg0446	-1.96725	8.6468e-07	1	1	1
lpg0447	1.19033	0.0428631	2	3	0.666667
lpg0447_ig	-0.181594	0.160372	0	5	0
lpg0448	0.934723	0.032238	1	2	0.5
lpg0449	0.99774	0.0605644	2	7	0.285714
lpg0449_ig	0.52742	0.0637099	0	1	0
lpg0450	0.215792	0.11133	2	7	0.285714
lpg0451	1.89966	0.032853	6	10	0.6
lpg0452	1.8447	0.000333258	4	4	1
lpg0453	1.10899	0.0460234	4	8	0.5
lpg0454	2.17243	5.76124e-07	1	1	1
lpg0454_ig	1.14023	0.0002156	3	3	1
lpg0455	1.1966	0.0441676	3	4	0.75
lpg0456	0.414563	0.0950911	2	13	0.153846
lpg0457	0.527091	0.0709388	6	11	0.545455
lpg0457_ig	-0.888712	0.00412187	0	1	0
lpg0458	0.453511	0.135017	2	10	0.2
lpg0459	0.999224	0.0622219	3	8	0.375
lpg0460	-0.0380903	0.146473	3	10	0.3
lpg0460_ig	-0.225611	0.127607	0	3	0
lpg0461	-0.414617	0.0641692	0	2	0
lpg0461_ig	-0.248283	0.178981	0	2	0
lpg0465	-0.123753	0.159586	0	1	0
lpg0466	0.198191	0.171921	2	8	0.25
lpg0467	0.718965	0.0590988	5	7	0.714286
lpg0467_ig	-0.0760793	0.163791	0	7	0
lpg0468	-1.03424	0.0167629	1	2	0.5
lpg0469	-1.43922	0.000152464	2	2	1
lpg0469_ig	-0.44639	0.036066	0	1	0
lpg0472	0.740197	0.0712169	1	4	0.25
lpg0472_ig	0.568009	0.0955846	0	1	0
lpg0473	0.0966097	0.205744	0	3	0
lpg0475	1.4193	0.000371033	1	1	1
lpg0476	-0.0862777	0.433533	0	1	0
lpg0477	1.17318	0.0652594	2	5	0.4
lpg0478	0.585073	0.0777037	0	1	0
lpg0478_ig	-0.37373	0.0547516	0	1	0
lpg0481	-0.0358114	0.0573199	0	2	0
lpg0482	0.529589	0.18616	3	14	0.214286
lpg0483	0.187649	0.244937	1	4	0.25
lpg0483_ig	0.816809	0.0703166	1	2	0.5
lpg0484_ig	-0.373735	0.0746653	0	1	0
lpg0487_ig	0.347192	0.109499	0	1	0
lpg0488	-0.431568	0.105625	0	1	0
lpg0490_ig	-0.447146	0.104774	0	1	0
lpg0491	0.573848	0.00949634	1	2	0.5
lpg0492	0.424876	0.0306456	1	2	0.5
lpg0493	0.466284	0.159906	1	2	0.5
lpg0494	0.138903	0.109265	3	10	0.3
lpg0495	-0.569137	0.0998043	0	4	0
lpg0496	0.0778984	0.153029	1	7	0.142857
lpg0497	-0.600317	0.0295698	3	6	0.5
lpg0498	-0.217554	0.211681	0	6	0
lpg0499	1.11631	0.0860503	3	5	0.6
lpg0500	0.099828	0.270669	0	5	0
lpg0500_ig	-0.357745	0.0774318	0	1	0
lpg0501	-1.77102	1.50487e-05	1	1	1
lpg0502	-0.131872	0.179671	0	5	0
lpg0502_ig	-0.35711	0.22421	0	3	0
lpg0503_ig	0.316943	0.153825	0	2	0
lpg0505	-0.29605	0.119403	0	6	0
lpg0506	1.80332	9.63122e-05	1	1	1
lpg0508	0.00964924	0.18927	0	4	0
lpg0509	0.738425	0.0285054	0	1	0
lpg0512	-0.183227	0.0790126	0	1	0
lpg0515	-0.130492	0.0545584	1	4	0.25
lpg0515_ig	-0.336833	0.252984	0	2	0
lpg0516	1.32544	0.00228481	3	3	1
lpg0517	-0.404083	0.116829	0	4	0
lpg0518	-0.0564764	0.247743	0	8	0
lpg0518_ig	-0.0611663	0.328569	0	2	0
lpg0519	-0.00944843	0.25789	0	9	0
lpg0519_ig	-0.260232	0.188454	0	3	0
lpg0520	0.654812	0.0692183	2	4	0.5
lpg0520_ig	1.04461	0.106103	1	2	0.5
lpg0521	-0.194528	0.237687	0	4	0
lpg0522	-0.226522	0.308606	0	3	0
lpg0523	0.182591	0.145009	1	3	0.333333
lpg0523_ig	0.278972	0.321159	0	1	0
lpg0525	1.66197	0.0053278	4	5	0.8
lpg0525_ig	0.639647	0.26137	1	5	0.2
lpg0526	1.00896	0.0132083	1	1	1
lpg0527	0.0405265	0.297088	1	7	0.142857
lpg0534	-1.95168	0.0125753	1	2	0.5
lpg0536_ig	4.45819	2.3179e-25	1	1	1
lpg0537	2.55536	9.15619e-11	2	2	1
lpg0537_ig	1.08581	0.10881	1	3	0.333333
lpg0538	2.50672	3.49581e-10	2	2	1
lpg0540	0.601978	0.0906761	3	12	0.25
lpg0540_ig	0.0173392	0.265576	0	3	0
lpg0541	0.0259815	0.0316941	2	4	0.5
lpg0542_ig	0.140796	0.169535	0	1	0
lpg0543_ig	-0.475873	0.0834993	0	1	0
lpg0549	-0.284235	0.0923199	1	4	0.25
lpg0550	-0.14327	0.0256	1	4	0.25
lpg0551_ig	2.09766	9.85176e-07	1	1	1
lpg0552	-0.0116701	0.153217	0	2	0
lpg0553	-0.336946	0.283803	0	1	0
lpg0553_ig	0.368709	0.294548	0	1	0
lpg0554	-0.250146	0.106565	0	2	0
lpg0556	-0.247165	0.170525	0	2	0
lpg0556_ig	0.220807	0.138416	1	4	0.25
lpg0557	-0.336828	0.275692	0	3	0
lpg0558_ig	0.458361	0.1055	0	1	0
lpg0559	-0.159498	0.0830819	0	1	0
lpg0560	0.991051	0.0562732	2	4	0.5
lpg0560_ig	-0.230955	0.156484	0	1	0
lpg0561	0.462682	0.237379	0	3	0
lpg0561_ig	-0.617778	0.0474527	0	1	0
lpg0562	-0.28795	0.129401	0	3	0
lpg0562_ig	-0.833636	0.00593215	0	1	0
lpg0563	-2.46864	1.45917e-09	1	1	1
lpg0563_ig	0.415625	0.0923175	1	2	0.5
lpg0564	1.07915	0.0497203	3	7	0.428571
lpg0565	-0.244259	0.066347	0	1	0
lpg0565_ig	0.880927	0.0343109	5	8	0.625
lpg0566	0.941696	0.165547	1	3	0.333333
lpg0577	-1.12951	0.00131176	1	1	1
lpg0578	0.189746	0.090662	2	4	0.5
lpg0580	-0.935062	0.0211162	3	5	0.6
lpg0581_ig	-1.00381	0.0029263	1	1	1
lpg0582	-0.517604	0.108998	0	1	0
lpg0585_ig	0.157216	0.210476	1	3	0.333333
lpg0586	-0.132111	0.364819	0	2	0
lpg0588	0.21399	0.0921147	1	3	0.333333
lpg0590	-0.036942	0.0433927	1	4	0.25
lpg0590_ig	-0.272637	0.159974	0	2	0
lpg0592	-0.49904	0.0766483	0	1	0
lpg0593	0.287558	0.194513	0	1	0
lpg0594_ig	-0.512595	0.279363	0	1	0
lpg0595	0.849978	0.0296652	0	2	0
lpg0596	-0.86871	0.0520445	1	2	0.5
lpg0597	-0.0213947	0.115925	1	9	0.111111
lpg0599	-1.32217	0.0530957	4	5	0.8
lpg0599_ig	0.396554	0.0137958	1	2	0.5
lpg0600_ig	-0.303328	0.186695	0	1	0
lpg0607	-1.05143	0.0121972	1	1	1
lpg0608	-0.726737	0.0290768	0	5	0
lpg0609	0.348884	0.0871557	1	6	0.166667
lpg0609_ig	-0.832681	0.0178295	0	1	0
lpg0610	-0.485836	0.0853365	0	3	0
lpg0611	0.77341	0.0682001	2	4	0.5
lpg0611_ig	-0.571218	0.034613	0	2	0
lpg0612	-0.218782	0.0855637	2	6	0.333333
lpg0613	0.168222	0.0278145	1	2	0.5
lpg0613_ig	0.659675	0.0607011	0	1	0
lpg0614	-0.568947	0.0483933	0	1	0
lpg0614_ig	0.276485	0.148096	1	15	0.0666667
lpg0615	0.0796482	0.0600497	1	4	0.25
lpg0616	0.425784	0.000836073	3	3	1
lpg0616_ig	-0.0482246	0.14615	0	2	0
lpg0617	-0.316239	0.242259	0	2	0
lpg0617_ig	0.300069	0.0727983	1	4	0.25
lpg0618	0.276213	0.0980098	0	2	0
lpg0619_ig	-0.228946	0.23201	0	4	0
lpg0620	-0.404942	0.223842	0	1	0
lpg0621	1.20568	0.00303227	2	2	1
lpg0622	-0.112425	0.154891	1	7	0.142857
lpg0622_ig	-0.863796	0.0138369	0	1	0
lpg0623	0.0734986	0.204034	1	6	0.166667
lpg0623_ig	-0.545985	0.0254413	0	2	0
lpg0624	-0.456512	0.0327184	0	1	0
lpg0625	0.772459	0.13577	2	3	0.666667
lpg0625_ig	-0.104486	0.0663681	0	3	0
lpg0626	-0.0906305	0.168411	0	8	0
lpg0627	-0.429518	0.0838481	0	4	0
lpg0628	0.132286	0.0992457	2	11	0.181818
lpg0629	-0.354947	0.103502	0	2	0
lpg0630	0.287889	0.278174	0	1	0
lpg0631	-0.456472	0.0711691	0	3	0
lpg0632	0.846028	0.103966	1	2	0.5
lpg0633	-0.319253	0.183091	0	5	0
lpg0633_ig	1.22032	0.0030333	1	1	1
lpg0634	0.339836	0.131737	1	6	0.166667
lpg0635	0.523089	0.08062	2	6	0.333333
lpg0635_ig	0.490731	0.157362	1	3	0.333333
lpg0636	-0.541624	0.0400342	0	1	0
lpg0636_ig	-0.347926	0.145316	0	1	0
lpg0637	0.83906	0.036175	0	1	0
lpg0638	1.7954	9.40985e-06	1	1	1
lpg0639	-2.16151	4.71767e-08	2	2	1
lpg0640_ig	-1.62842	0.000423263	1	1	1
lpg0642	-0.651824	0.0677476	0	8	0
lpg0642_ig	-0.78066	0.0150208	0	1	0
lpg0643	0.300787	0.024115	2	4	0.5
lpg0643_ig	0.422006	0.00936533	1	2	0.5
lpg0644	-0.215218	0.156693	0	6	0
lpg0644_ig	0.166367	0.148777	1	4	0.25
lpg0645	-0.436258	0.128366	0	6	0
lpg0645_ig	0.0314176	0.10479	1	8	0.125
lpg0646	-1.96018	8.43452e-07	1	1	1
lpg0646_ig	-2.84806	1.26724e-13	1	1	1
lpg0648	0.155867	0.0172256	2	4	0.5
lpg0648_ig	-0.358427	0.133243	0	7	0
lpg0649	-0.30039	0.184119	0	4	0
lpg0651	-0.941158	0.0242075	2	4	0.5
lpg0655	-0.750103	0.0623889	2	5	0.4
lpg0656	0.180622	0.180618	1	5	0.2
lpg0656_ig	-0.0981715	0.185267	0	3	0
lpg0658	-0.353969	0.173083	0	1	0
lpg0658_ig	-0.42718	0.10808	0	1	0
lpg0659	0.0713926	0.131553	1	6	0.166667
lpg0660	-0.590169	0.115992	0	6	0
lpg0661	-0.69902	0.0512609	1	6	0.166667
lpg0662	1.22879	0.0166578	2	3	0.666667
lpg0663	-0.162595	0.107718	1	9	0.111111
lpg0663_ig	-0.818984	0.0176883	0	1	0
lpg0665	0.146498	0.293011	0	1	0
lpg0665_ig	-0.543091	0.0376507	0	1	0
lpg0666	0.0266095	0.0882437	1	8	0.125
lpg0667	0.0269942	0.189123	0	4	0
lpg0670	0.0842344	0.200516	1	4	0.25
lpg0670_ig	0.414909	0.103288	1	3	0.333333
lpg0671	-0.105774	0.219923	1	6	0.166667
lpg0672	0.202742	0.149141	0	4	0
lpg0673	-0.615102	0.0515581	0	3	0
lpg0673_ig	-0.505301	0.0313459	0	1	0
lpg0674	-0.104718	0.154318	1	7	0.142857
lpg0675	0.487696	0.0709768	1	2	0.5
lpg0676	-0.13586	0.332074	0	4	0
lpg0677_ig	0.156146	0.245587	0	2	0
lpg0678	0.610238	0.0852827	1	2	0.5
lpg0678_ig	0.81869	0.0445346	0	1	0
lpg0679	0.0178755	0.0999992	1	7	0.142857
lpg0679_ig	-0.434012	0.212374	0	1	0
lpg0680	-0.166445	0.085569	0	5	0
lpg0682	-1.13131	0.00174384	4	5	0.8
lpg0683	0.822913	0.0313532	0	1	0
lpg0684_ig	-0.732466	0.0746175	1	2	0.5
lpg0685_ig	0.214602	0.23502	0	1	0
lpg0686	0.234307	0.52789	0	1	0
lpg0686_ig	0.448398	0.167087	0	1	0
lpg0689	0.0805165	0.266456	0	2	0
lpg0689_ig	-0.474845	0.102191	1	3	0.333333
lpg0690	0.464211	0.0567386	2	4	0.5
lpg0691_ig	-0.919916	0.0214934	0	2	0
lpg0692	-0.704693	0.0248326	0	2	0
lpg0692_ig	-0.440285	0.147351	0	1	0
lpg0693	0.0820343	0.089969	2	12	0.166667
lpg0694_ig	0.956975	0.0128926	0	1	0
lpg0695	-0.341696	0.11703	0	10	0
lpg0695_ig	-0.621075	0.0530357	0	2	0
lpg0696	-0.555801	0.115778	0	5	0
lpg0697	0.791406	0.0246866	2	3	0.666667
lpg0698	-0.364465	0.171998	0	3	0
lpg0699	-0.267228	0.0184149	1	2	0.5
lpg0701	-0.167558	0.152193	0	11	0
lpg0702	0.282232	0.0822441	1	7	0.142857
lpg0702_ig	-0.421653	0.0788091	0	1	0
lpg0703	-1.27729	0.00206253	4	4	1
lpg0706	-1.08501	0.0111991	2	3	0.666667
lpg0707	0.159837	0.0654734	2	3	0.666667
lpg0708	1.10235	0.0407783	3	4	0.75
lpg0709	0.136577	0.253076	0	1	0
lpg0710	0.0440128	0.0972557	0	2	0
lpg0710_ig	0.165943	0.357513	0	1	0
lpg0712	0.79185	0.168822	1	3	0.333333
lpg0712_ig	-0.105348	0.145649	0	1	0
lpg0713	0.291461	0.0555884	4	11	0.363636
lpg0714	-0.226315	0.0267358	0	5	0
lpg0714_ig	-0.788656	0.0122538	0	1	0
lpg0715	-0.966281	0.00629335	1	2	0.5
lpg0716	-0.88042	0.0463484	2	6	0.333333
lpg0716_ig	-0.671129	0.0661163	0	1	0
lpg0717	-1.11693	0.0394429	1	2	0.5
lpg0718	-0.00763033	0.211331	0	1	0
lpg0720	-0.49967	0.0225308	4	5	0.8
lpg0721	-0.661736	0.0403125	2	4	0.5
lpg0721_ig	0.0902248	0.00230338	2	2	1
lpg0722	0.610372	0.0638554	1	2	0.5
lpg0722_ig	-0.152125	0.114488	0	1	0
lpg0723	0.718473	0.103391	1	2	0.5
lpg0728	-0.92181	0.0126408	1	2	0.5
lpg0730	-0.639495	0.217071	1	2	0.5
lpg0731	-0.153195	0.159287	1	3	0.333333
lpg0732	0.339718	0.0986385	0	1	0
lpg0733	0.00132246	0.230142	0	4	0
lpg0733_ig	-0.883794	0.0166982	0	1	0
lpg0735	-0.342348	0.0859717	2	6	0.333333
lpg0735_ig	-0.482203	0.0359571	0	1	0
lpg0737	-0.737517	0.025327	0	1	0
lpg0737_ig	-0.67621	0.116474	0	2	0
lpg0739	-0.436379	0.0963665	1	3	0.333333
lpg0741	-0.175607	0.0451597	2	5	0.4
lpg0741_ig	0.0291733	0.17215	1	3	0.333333
lpg0742	0.104832	0.175003	1	5	0.2
lpg0743	-0.727753	0.117554	0	1	0
lpg0743_ig	1.54743	0.000376124	1	1	1
lpg0744	-0.389817	0.176549	0	6	0
lpg0746	-0.232838	0.104304	0	3	0
lpg0746_ig	-0.0406311	0.0218457	0	2	0
lpg0759	-0.280609	0.189574	0	6	0
lpg0763	1.06397	0.00722512	1	1	1
lpg0763_ig	-0.125344	0.168268	0	1	0
lpg0765	0.146319	0.0445872	4	6	0.666667
lpg0765_ig	0.131152	0.000356864	2	2	1
lpg0766	-0.583002	0.0267464	1	4	0.25
lpg0767	-0.688912	0.0702761	2	4	0.5
lpg0768	-0.433234	0.0255775	1	5	0.2
lpg0769	-0.248052	0.100708	1	5	0.2
lpg0770	-0.0755123	0.156013	1	6	0.166667
lpg0770_ig	0.197081	0.182188	1	4	0.25
lpg0775	-0.0385205	0.345767	0	1	0
lpg0776_ig	-0.605455	0.0197095	0	1	0
lpg0777_ig	-0.678289	0.0739079	1	3	0.333333
lpg0778	-0.409593	0.0881509	0	1	0
lpg0778_ig	-0.200862	0.122169	0	2	0
lpg0780	-1.38438	0.000181985	1	1	1
lpg0782	-0.690342	0.0404495	0	6	0
lpg0782_ig	-0.0393735	0.138389	0	2	0
lpg0787_ig	-0.20005	0.111289	0	4	0
lpg0788	0.102745	0.0576172	2	7	0.285714
lpg0789	-0.447619	0.0875237	2	5	0.4
lpg0790	-1.07212	0.00411511	1	2	0.5
lpg0791	2.59109	0.0255831	5	6	0.833333
lpg0791_ig	1.84883	3.94855e-05	1	1	1
lpg0792	0.027094	0.157248	0	7	0
lpg0793	-0.770484	0.00825081	0	1	0
lpg0796	1.33523	0.00115689	1	1	1
lpg0796_ig	0.0721302	0.0598268	1	4	0.25
lpg0798_ig	0.375316	0.0128601	1	2	0.5
lpg0799	-0.648324	0.198138	1	3	0.333333
lpg0799_ig	-0.694071	0.0362176	0	1	0
lpg0800	0.266968	0.102342	1	5	0.2
lpg0802	-0.425653	0.134683	0	8	0
lpg0803	1.02822	0.0132465	4	5	0.8
lpg0803_ig	0.303965	0.0188597	1	2	0.5
lpg0804	-0.0303717	0.102477	1	5	0.2
lpg0804_ig	-0.547639	0.0755623	0	2	0
lpg0805	-0.198671	0.180478	0	10	0
lpg0807	-0.207715	0.144287	0	2	0
lpg0809	-0.61421	0.0773655	0	5	0
lpg0810	-0.765833	0.0177531	0	2	0
lpg0814	2.01193	7.54649e-08	1	1	1
lpg0815	0.417206	0.17423	1	3	0.333333
lpg0816_ig	1.24282	0.00110082	1	1	1
lpg0817_ig	-1.3369	0.000531175	2	2	1
lpg0818	0.671804	0.0663073	3	8	0.375
lpg0819	0.0347391	0.100519	2	5	0.4
lpg0819_ig	0.963944	0.0138819	1	2	0.5
lpg0821_ig	-0.669868	0.0374783	0	1	0
lpg0823	0.474613	0.10163	0	1	0
lpg0824	-0.564001	0.0804121	0	1	0
lpg0826	-0.640205	0.053526	1	2	0.5
lpg0827	-0.204996	0.0536291	0	5	0
lpg0828	-0.636477	0.14076	1	3	0.333333
lpg0829	-0.639367	0.0437476	1	4	0.25
lpg0830	-2.21762	2.47365e-09	1	1	1
lpg0831	-1.19304	0.00837015	1	2	0.5
lpg0832	-0.407494	0.299575	0	2	0
lpg0833	-0.439022	0.133952	0	3	0
lpg0834	1.14188	0.0664493	3	5	0.6
lpg0841	0.720519	0.125573	2	6	0.333333
lpg0841_ig	0.247399	0.21945	0	5	0
lpg0842	0.540195	0.0596528	1	5	0.2
lpg0843	0.697284	0.00124101	3	3	1
lpg0848	-0.804391	0.127248	1	2	0.5
lpg0849_ig	-0.837825	0.0173282	0	1	0
lpg0850	0.615765	0.0387639	5	9	0.555556
lpg0851	0.471045	0.0127071	1	2	0.5
lpg0852	-0.376423	0.0489636	1	3	0.333333
lpg0852_ig	-0.57163	0.079105	0	3	0
lpg0853	-0.559476	0.134497	1	6	0.166667
lpg0853_ig	2.03506	2.00451e-06	1	1	1
lpg0854	0.683335	0.0599531	0	1	0
lpg0855	-0.427308	0.260595	0	3	0
lpg0857	-0.0536684	8.88839e-06	2	2	1
lpg0861	-1.06562	0.00409168	1	1	1
lpg0864	-0.409778	0.0791173	0	3	0
lpg0865	-0.500146	0.0922021	0	1	0
lpg0866	-1.29733	0.00105467	1	1	1
lpg0866_ig	-0.836807	0.0173357	0	2	0
lpg0867	-0.812389	0.0332034	0	4	0
lpg0868	0.267384	0.0563237	2	7	0.285714
lpg0868_ig	0.0041416	0.527285	0	1	0
lpg0870	2.78332	1.73876e-12	1	1	1
lpg0871	-0.695215	0.0209209	0	1	0
lpg0872_ig	-1.91563	1.94818e-06	1	1	1
lpg0873	0.858486	0.0237026	0	1	0
lpg0874	-0.855285	0.0297447	1	4	0.25
lpg0875	-0.0840165	0.601524	0	1	0
lpg0876	0.526233	0.00387423	3	4	0.75
lpg0877_ig	1.94551	2.00773e-07	1	1	1
lpg0878_ig	-0.617498	0.0180897	0	1	0
lpg0879	-0.175291	0.073306	0	5	0
lpg0879_ig	-0.660708	0.029412	0	1	0
lpg0880_ig	-0.934762	0.00925275	0	1	0
lpg0882_ig	0.558286	0.000321677	3	3	1
lpg0883	0.0238456	0.0833181	0	4	0
lpg0883_ig	0.338884	0.251521	0	1	0
lpg0884	1.31845	0.0180591	1	2	0.5
lpg0885	1.60344	0.0421174	3	4	0.75
lpg0886_ig	-0.187307	0.116363	0	2	0
lpg0887_ig	-1.15706	0.00232258	1	1	1
lpg0890	0.701194	0.0271346	0	1	0
lpg0891	-0.287306	0.116554	0	11	0
lpg0891_ig	-0.804261	0.0151691	0	1	0
lpg0892	-0.0273647	0.131476	0	4	0
lpg0892_ig	-0.457918	0.113335	0	2	0
lpg0893	-0.37412	0.250176	0	1	0
lpg0894	0.0737095	0.0511614	3	6	0.5
lpg0895	-0.721316	0.023563	0	3	0
lpg0895_ig	-0.277537	0.25117	0	1	0
lpg0896	0.29315	0.0330892	1	2	0.5
lpg0897	-0.598545	0.0634994	0	3	0
lpg0898_ig	-0.282752	0.180664	0	2	0
lpg0899	-0.266881	0.0214579	1	5	0.2
lpg0900	-0.474137	0.104642	0	5	0
lpg0901_ig	-1.186	0.156244	1	2	0.5
lpg0902	0.438506	0.0837673	1	3	0.333333
lpg0903	-0.472854	0.110636	0	1	0
lpg0903_ig	-0.0396938	0.114425	0	4	0
lpg0904	-0.685866	0.0267524	0	1	0
lpg0904_ig	-0.824449	0.012768	0	2	0
lpg0906	1.55363	0.000466598	2	2	1
lpg0906_ig	-0.61277	0.0652017	0	2	0
lpg0907	-0.674401	0.0565143	2	5	0.4
lpg0908	-1.05972	0.0565746	1	2	0.5
lpg0909	-0.522958	0.0301699	0	1	0
lpg0910	0.608683	0.0423747	1	2	0.5
lpg0911_ig	0.434199	0.053549	1	2	0.5
lpg0912_ig	-0.22374	0.148643	0	1	0
lpg0913_ig	-0.543531	0.0809215	0	1	0
lpg0917_ig	-0.669923	0.014091	0	1	0
lpg0920	-0.00924401	0.519432	0	1	0
lpg0920_ig	-0.668897	0.0150338	0	1	0
lpg0921	0.101551	0.0237372	1	4	0.25
lpg0921_ig	-0.420725	0.156158	0	1	0
lpg0922_ig	0.407231	0.0298522	1	2	0.5
lpg0924	1.41908	0.00479821	1	2	0.5
lpg0925	1.69873	0.000139823	1	1	1
lpg0925_ig	-1.16735	0.00935699	1	1	1
lpg0926	-0.220959	0.167226	0	3	0
lpg0927	-0.0975667	0.168689	1	7	0.142857
lpg0927_ig	-0.058252	0.0741942	0	4	0
lpg0928	-0.347477	0.259425	0	2	0
lpg0929	0.178999	0.0827902	0	3	0
lpg0931	-0.339919	0.13056	2	10	0.2
lpg0932_ig	0.404902	0.148172	0	2	0
lpg0933	-0.272467	0.0808274	0	5	0
lpg0934	0.232128	0.0783659	2	9	0.222222
lpg0935	1.03201	0.0224155	2	3	0.666667
lpg0936_ig	0.242177	0.197471	0	1	0
lpg0939	-0.275058	0.221308	1	3	0.333333
lpg0939_ig	-1.09796	0.0142309	1	2	0.5
lpg0940	1.06289	0.0460328	2	3	0.666667
lpg0940_ig	-0.562463	0.0248416	0	1	0
lpg0941	-0.101129	0.14118	0	9	0
lpg0941_ig	-0.504854	0.213098	0	2	0
lpg0942_ig	-0.468767	0.0696467	0	1	0
lpg0943	-0.715952	0.0216276	0	2	0
lpg0944	-0.721741	0.0674762	1	3	0.333333
lpg0945	0.0558251	0.0700353	2	6	0.333333
lpg0946_ig	0.0273539	0.0255188	1	3	0.333333
lpg0947	-0.727219	0.148056	1	4	0.25
lpg0948	-0.625811	0.0478017	0	1	0
lpg0949	0.271145	0.169314	0	3	0
lpg0950	0.473758	0.00671772	2	3	0.666667
lpg0950_ig	-0.574721	0.0670112	0	2	0
lpg0951	-1.27594	0.0169196	3	4	0.75
lpg0952	-0.699835	0.0404891	0	4	0
lpg0953	-0.5725	0.0377614	1	4	0.25
lpg0954	-0.869586	0.0446445	3	5	0.6
lpg0955	-0.851834	0.0546914	2	6	0.333333
lpg0956	-0.875742	0.0231363	2	3	0.666667
lpg0958	-2.11835	8.34385e-08	1	1	1
lpg0958_ig	6.28824e-05	0.314969	0	1	0
lpg0959	0.106811	0.0356269	2	5	0.4
lpg0960	-0.636701	0.129824	0	5	0
lpg0961	-0.739819	0.0653204	0	5	0
lpg0963	-0.835954	0.0615309	2	4	0.5
lpg0964	-0.538138	0.122822	1	3	0.333333
lpg0967	-0.671592	0.0842134	1	4	0.25
lpg0968	-0.365656	0.0180934	1	4	0.25
lpg0968_ig	0.147583	0.251884	0	1	0
lpg0969	0.248296	0.271937	0	2	0
lpg0969_ig	0.543373	0.142338	0	1	0
lpg0970	-0.464296	0.0435176	1	4	0.25
lpg0971	-0.418105	0.216167	0	1	0
lpg0971_ig	-0.791105	0.0272322	0	3	0
lpg0973	0.321319	0.109325	0	1	0
lpg0973_ig	0.770229	0.0404731	3	5	0.6
lpg0974	-0.00379957	0.106849	0	5	0
lpg0974_ig	0.311085	0.131723	0	2	0
lpg0975	-0.815928	0.0138862	0	2	0
lpg0976	-0.526154	0.0672886	0	1	0
lpg0976_ig	-0.937144	0.00298853	0	1	0
lpg0977	-1.03792	0.00504787	1	1	1
lpg0978	-1.455	0.000108629	1	1	1
lpg0979	0.394122	0.0472011	3	11	0.272727
lpg0979_ig	-0.96137	0.019015	1	3	0.333333
lpg0980	-0.0403606	0.0724102	0	2	0
lpg0981	0.902313	0.0523839	1	3	0.333333
lpg0982	-0.563637	0.0994609	0	4	0
lpg0982_ig	1.51871	0.00125937	2	2	1
lpg0983	-0.277063	0.0180061	2	5	0.4
lpg0986	-0.879561	0.0107232	0	1	0
lpg0986_ig	-0.997179	0.00757895	0	1	0
lpg0987	-0.932133	0.0220689	1	4	0.25
lpg0988	-0.354218	0.020325	1	4	0.25
lpg0989	0.0247213	0.0333629	5	6	0.833333
lpg0991	1.57961	0.00443025	2	2	1
lpg0992	-1.22395	0.00573192	3	3	1
lpg0993	-1.00335	0.011801	1	2	0.5
lpg0995	-0.260099	0.314967	0	1	0
lpg0998	-0.189804	0.00362628	2	2	1
lpg1000	-0.518987	0.0689998	0	1	0
lpg1002	0.447925	0.0366651	3	7	0.428571
lpg1004	-1.48235	8.5856e-05	1	1	1
lpg1005	-0.554209	0.0905691	0	2	0
lpg1006	-1.03251	0.00354585	1	1	1
lpg1006_ig	0.131596	0.0339105	1	2	0.5
lpg1007	0.21957	0.0162433	1	2	0.5
lpg1008	-0.0784571	0.0627015	3	6	0.5
lpg1009	-0.795565	0.0591993	2	6	0.333333
lpg1010	2.27759	0.116547	1	3	0.333333
lpg1010_ig	0.518352	0.0276716	1	2	0.5
lpg1012	-0.766568	0.0461614	0	2	0
lpg1013	-1.05222	0.0132897	1	2	0.5
lpg1015	-0.868846	0.0185703	0	1	0
lpg1016_ig	1.83363	6.84697e-06	1	1	1
lpg1017	0.10117	0.033146	2	3	0.666667
lpg1017_ig	0.477806	0.0759657	1	2	0.5
lpg1018	-0.0921138	0.0538283	2	4	0.5
lpg1019	1.05731	0.00517898	1	2	0.5
lpg1020	-0.634033	0.0580372	0	3	0
lpg1021	-0.717909	0.0191286	0	2	0
lpg1022	0.400727	0.179897	0	1	0
lpg1023	-1.01825	0.0558737	1	3	0.333333
lpg1024	-0.254538	0.0614842	0	4	0
lpg1025	-0.369157	0.102705	0	1	0
lpg1026	-0.225335	0.253253	0	2	0
lpg1026_ig	-0.962627	0.00261262	0	1	0
lpg1028	-0.558555	0.204054	0	1	0
lpg1029	-0.0330718	0.076862	1	3	0.333333
lpg1030	-0.624449	0.192537	0	2	0
lpg1031	-0.872429	0.00759844	0	1	0
lpg1032	0.408378	0.0157834	7	10	0.7
lpg1032_ig	-0.378916	0.238891	0	2	0
lpg1033	-0.529268	0.0805694	0	2	0
lpg1034_ig	0.469393	0.20007	0	1	0
lpg1035	-0.6992	0.0687013	0	4	0
lpg1036	-1.12654	0.0048139	1	1	1
lpg1036_ig	0.740722	0.101039	0	1	0
lpg1037	-0.913406	0.0227406	0	1	0
lpg1038	-1.08734	0.00428049	1	2	0.5
lpg1039	1.3814	0.00102062	1	1	1
lpg1040	0.109796	0.0339048	0	2	0
lpg1041	0.316198	0.0155987	2	3	0.666667
lpg1042	-1.04221	0.00452021	2	2	1
lpg1043	-0.3567	0.0512734	0	4	0
lpg1044	-0.908308	0.0305751	1	2	0.5
lpg1046	-0.806572	0.0131296	0	1	0
lpg1047	0.612287	0.0724668	0	1	0
lpg1049	-1.17378	0.00157499	1	1	1
lpg1050	-0.740047	0.00981149	0	1	0
lpg1051	1.49203	0.000512588	1	1	1
lpg1051_ig	-0.820714	0.0382417	0	1	0
lpg1053	-0.951927	0.0108815	0	1	0
lpg1054	-1.01351	0.00602071	2	3	0.666667
lpg1055_ig	1.01846	0.00833901	1	1	1
lpg1056	0.499997	0.104505	0	1	0
lpg1056_ig	-0.737012	0.0422443	1	5	0.2
lpg1057	-1.07242	0.00638563	1	1	1
lpg1058	-0.940592	0.00566154	1	2	0.5
lpg1058_ig	-0.789718	0.0532746	0	2	0
lpg1059	0.0682504	0.0107597	1	2	0.5
lpg1059_ig	-0.480627	0.178515	0	1	0
lpg1060	-0.942094	0.0156373	1	2	0.5
lpg1062	-0.475805	0.101039	0	1	0
lpg1062_ig	-0.929356	0.00638469	0	1	0
lpg1065	-0.826855	0.0100781	1	2	0.5
lpg1067	-0.925225	0.00587669	0	1	0
lpg1067_ig	-0.826894	0.0333536	0	2	0
lpg1068	0.00942537	0.0445347	2	3	0.666667
lpg1069	1.26935	0.0904383	3	5	0.6
lpg1070	0.315124	0.0541133	0	3	0
lpg1071_ig	5.17592	8.71081e-32	1	1	1
lpg1073	-0.838627	0.030272	1	2	0.5
lpg1074	-0.94396	0.00728115	1	2	0.5
lpg1075	-0.977498	0.00330538	0	1	0
lpg1075_ig	-0.784679	0.0509732	0	1	0
lpg1077	-0.454481	0.0101017	3	4	0.75
lpg1078	-1.21339	0.000932704	1	1	1
lpg1080	-0.153785	0.0380112	2	6	0.333333
lpg1081	-0.191333	0.0162908	2	4	0.5
lpg1083	0.436419	0.0108657	1	2	0.5
lpg1084	0.0766427	0.00731177	2	2	1
lpg1085	-1.08587	0.00244431	1	1	1
lpg1087	0.31722	0.0125158	2	4	0.5
lpg1087_ig	-0.404985	0.0966565	0	1	0
lpg1088	1.30574	0.0228	1	3	0.333333
lpg1088_ig	-0.899938	0.0202097	0	2	0
lpg1089	-1.28865	0.00162864	1	1	1
lpg1090	0.141136	0.385408	0	1	0
lpg1091	-0.944978	0.0191583	1	3	0.333333
lpg1092	-0.929602	0.019062	1	2	0.5
lpg1093	-0.118738	0.0950309	0	7	0
lpg1093_ig	-0.64353	0.10094	0	1	0
lpg1094	-1.32628	0.00115689	1	1	1
lpg1095	-0.0844716	0.0306367	1	3	0.333333
lpg1096	-0.82832	0.0408744	3	5	0.6
lpg1096_ig	-0.850812	0.0369332	0	1	0
lpg1097	-0.722452	0.000347447	3	3	1
lpg1097_ig	-0.937411	0.0101436	0	1	0
lpg1099	-0.646863	0.0420168	0	2	0
lpg1100	-0.244473	0.00899157	1	2	0.5
lpg1101	-0.674747	0.0745526	0	4	0
lpg1102	0.477006	0.0110466	1	2	0.5
lpg1102_ig	-0.715888	0.067032	0	1	0
lpg1103	3.31226	7.02496e-11	1	1	1
lpg1104	-1.00613	0.00913004	2	3	0.666667
lpg1105	-1.04758	0.00973338	1	1	1
lpg1105_ig	-0.963196	0.019456	0	1	0
lpg1106	0.360541	0.161741	1	5	0.2
lpg1107	-1.02827	0.00852997	1	2	0.5
lpg1107_ig	-0.583711	0.0826031	0	1	0
lpg1108	0.0134781	0.0856718	1	3	0.333333
lpg1109	-0.858628	0.066022	1	3	0.333333
lpg1109_ig	-0.667071	0.0630909	2	3	0.666667
lpg1110_ig	1.14192	0.00214311	1	1	1
lpg1111	0.337741	0.21429	1	3	0.333333
lpg1112	-0.967956	0.00114851	2	2	1
lpg1113	-0.750013	0.0326606	0	2	0
lpg1113_ig	-0.0066851	0.205609	0	1	0
lpg1114	-0.606132	0.0517768	0	5	0
lpg1115	-0.446409	0.114981	0	6	0
lpg1115_ig	-0.600581	0.0236818	0	2	0
lpg1116	0.138835	0.110572	0	5	0
lpg1116_ig	-0.567294	0.0706531	0	2	0
lpg1117	-0.907342	0.0151981	0	2	0
lpg1118	-0.495937	0.0250659	3	6	0.5
lpg1119	-0.522427	0.0165106	3	6	0.5
lpg1119_ig	-1.1376	0.00101326	1	1	1
lpg1120	-0.0832904	0.0364549	2	4	0.5
lpg1120_ig	-0.964814	0.00470495	0	1	0
lpg1121_ig	-0.997414	0.0030809	0	1	0
lpg1122	1.35562	0.035462	2	3	0.666667
lpg1122_ig	0.422211	0.192648	0	1	0
lpg1123_ig	-0.761417	0.0588166	0	1	0
lpg1124	-0.336056	0.114574	0	1	0
lpg1125	-0.728374	0.0522208	1	4	0.25
lpg1126	-0.110153	0.0267285	2	6	0.333333
lpg1127	-0.0497279	0.196431	1	5	0.2
lpg1127_ig	1.35911	0.00143637	1	1	1
lpg1128	0.357799	0.193181	0	1	0
lpg1129	0.988641	0.0191948	0	1	0
lpg1130	1.02372	0.006772	3	4	0.75
lpg1131	0.0205863	0.0737964	1	3	0.333333
lpg1132	-1.06231	0.00654983	1	1	1
lpg1134	0.0160851	0.0557216	1	4	0.25
lpg1135	1.51231	0.000809396	2	2	1
lpg1136	-0.504169	0.0771938	1	4	0.25
lpg1136_ig	-0.612846	0.0706542	0	1	0
lpg1137	-0.742942	0.036399	0	2	0
lpg1137_ig	1.29269	0.00185944	1	1	1
lpg1138	0.877663	0.0368839	0	1	0
lpg1139	-0.570706	0.077615	1	3	0.333333
lpg1140	-0.227104	0.277887	0	1	0
lpg1141	-2.18273	4.19558e-08	1	1	1
lpg1143	-0.0162703	0.0441145	5	10	0.5
lpg1144	-0.182653	0.0620978	1	4	0.25
lpg1145	-0.357922	0.0369726	2	4	0.5
lpg1146	-0.627833	0.0734464	1	5	0.2
lpg1146_ig	-0.492791	0.146001	0	2	0
lpg1147	-1.35025	0.000423589	1	1	1
lpg1148	-0.00650828	0.0114436	1	3	0.333333
lpg1149	-1.40299	0.000450652	1	1	1
lpg1149_ig	-0.895621	0.0162575	1	3	0.333333
lpg1150	0.589482	0.0506756	1	5	0.2
lpg1151	0.624298	0.0218001	1	3	0.333333
lpg1152	-0.903846	0.0115915	0	1	0
lpg1152_ig	1.8285	3.67709e-05	1	1	1
lpg1154	-0.431313	0.0754908	0	2	0
lpg1154_ig	-0.660709	0.133782	0	2	0
lpg1155	0.0902492	0.00421349	3	4	0.75
lpg1155_ig	1.3364	0.00144806	1	1	1
lpg1156	-0.235709	0.0329077	1	3	0.333333
lpg1157	-0.993076	0.0933461	1	2	0.5
lpg1159	-0.687656	0.0753063	0	3	0
lpg1159_ig	-0.87918	0.00923203	0	1	0
lpg1160	0.153248	0.368582	0	1	0
lpg1161	-0.838622	0.0253369	0	2	0
lpg1161_ig	-0.837519	0.0695091	0	1	0
lpg1162	1.69134	0.000109803	2	2	1
lpg1163	0.213787	0.0387358	2	5	0.4
lpg1163_ig	-0.0357288	0.0194046	0	2	0
lpg1164	-0.656552	0.0852167	0	3	0
lpg1165	0.454215	0.0830396	0	1	0
lpg1166	1.18048	0.0337322	3	5	0.6
lpg1166_ig	1.22856	0.00303748	1	1	1
lpg1167_ig	-0.744018	0.0340325	0	1	0
lpg1168	-0.181419	0.0762687	1	6	0.166667
lpg1169	0.134382	0.0625016	1	6	0.166667
lpg1169_ig	-0.957233	0.00497289	0	1	0
lpg1170	-0.734923	0.0394877	0	1	0
lpg1170_ig	-0.879586	0.00554885	0	1	0
lpg1171	-0.645127	0.0601123	0	1	0
lpg1172	0.192623	0.0359237	1	4	0.25
lpg1173	0.116412	0.0856512	1	5	0.2
lpg1174	1.50196	0.000299071	1	1	1
lpg1175_ig	1.46679	0.000607108	2	2	1
lpg1176	-2.04767	5.9413e-09	1	1	1
lpg1176_ig	-0.702348	0.043048	0	2	0
lpg1181	4.70241	6.63926e-22	1	1	1
lpg1182	4.76007	1.19821e-19	1	1	1
lpg1183	0.558668	0.0060416	2	4	0.5
lpg1183_ig	0.347767	0.155688	0	1	0
lpg1184	-0.54118	0.0174951	2	4	0.5
lpg1186_ig	-1.04078	0.00979134	1	1	1
lpg1187	-0.228683	0.0156049	1	2	0.5
lpg1188	0.192884	0.201647	0	4	0
lpg1189	-0.585384	0.109713	1	2	0.5
lpg1190	-0.260567	0.172578	0	3	0
lpg1190_ig	-0.635007	0.0393397	0	1	0
lpg1191	0.158425	0.100414	1	3	0.333333
lpg1192	-0.375615	0.186949	0	1	0
lpg1193	0.120131	0.0136592	2	2	1
lpg1194	0.593912	0.162817	1	2	0.5
lpg1195	0.699386	0.0423861	1	2	0.5
lpg1196	-0.171886	0.035113	0	3	0
lpg1197	-0.695709	0.0763638	0	2	0
lpg1198	-0.706134	0.0321287	0	2	0
lpg1199	-0.62834	0.0576879	0	4	0
lpg1202	0.259201	0.0913664	3	7	0.428571
lpg1202_ig	-1.19187	0.00259145	1	1	1
lpg1203	-0.963774	0.103579	2	5	0.4
lpg1204	-1.02031	0.00281549	1	1	1
lpg1205	-1.86972	9.25872e-06	1	1	1
lpg1206	-0.848169	0.0235333	0	1	0
lpg1206_ig	-0.259789	0.312558	0	2	0
lpg1207	-0.964891	0.0295123	1	3	0.333333
lpg1208	0.253945	0.149031	2	5	0.4
lpg1209	-0.747069	0.0250349	0	2	0
lpg1209_ig	1.8557	1.46287e-05	1	1	1
lpg1210	0.632786	0.0416049	4	9	0.444444
lpg1212	0.605736	0.0822634	0	2	0
lpg1212_ig	0.20672	0.425752	0	1	0
lpg1213	1.27731	0.00205443	1	1	1
lpg1214	-0.925218	0.0770069	2	4	0.5
lpg1214_ig	-0.664552	0.0329607	0	1	0
lpg1216	-0.938026	0.0357801	1	2	0.5
lpg1216_ig	-0.637728	0.0710255	0	2	0
lpg1217	-0.0526455	0.00232313	2	2	1
lpg1219	-0.46315	0.0509735	1	4	0.25
lpg1219_ig	-0.67478	0.0306489	0	1	0
lpg1220	-0.666528	0.0225208	0	1	0
lpg1221	1.11822	0.00871688	1	2	0.5
lpg1221_ig	-0.829736	0.0374994	0	1	0
lpg1222	-0.258061	0.314967	0	1	0
lpg1223	-0.287924	0.0897704	1	3	0.333333
lpg1224	-1.09219	0.00203663	1	2	0.5
lpg1225	-0.75295	0.067636	1	7	0.142857
lpg1226	0.0130083	0.10406	1	5	0.2
lpg1227	-0.496315	0.109716	1	5	0.2
lpg1227_ig	-0.759648	0.0588166	0	1	0
lpg1228_ig	1.19792	0.00328212	1	1	1
lpg1273	-0.233557	0.0114646	4	6	0.666667
lpg1274	0.705205	0.0831208	0	1	0
lpg1276	1.35868	0.00183833	1	1	1
lpg1277	0.0736457	0.0514473	4	9	0.444444
lpg1278	-0.411288	0.372804	0	1	0
lpg1278_ig	-0.517365	0.0876871	0	2	0
lpg1279	0.0839078	0.234813	0	2	0
lpg1280	-4.10691	4.45771e-27	1	1	1
lpg1283	-2.41268	1.10607e-10	1	1	1
lpg1284	0.479013	0.11758	0	3	0
lpg1284_ig	1.57488	9.23083e-05	1	1	1
lpg1285	0.234885	0.00673443	1	2	0.5
lpg1290	0.959407	0.0200628	8	10	0.8
lpg1291_ig	-0.532705	0.0653173	0	1	0
lpg1292	-1.86494	0.000119061	2	2	1
lpg1293_ig	-0.643404	0.0434519	0	2	0
lpg1294	-0.755539	0.0616783	2	4	0.5
lpg1295	-0.597364	0.0960962	0	3	0
lpg1295_ig	-0.961577	0.0240047	0	1	0
lpg1296	-0.743761	0.0188511	0	3	0
lpg1297_ig	0.399305	0.144254	1	2	0.5
lpg1298	-0.293242	0.236361	0	1	0
lpg1298_ig	-0.102594	0.169535	0	1	0
lpg1299	-0.536871	0.155668	0	4	0
lpg1299_ig	0.45524	0.0613404	1	2	0.5
lpg1300	-1.10868	0.00167042	1	1	1
lpg1301	-0.137571	0.131832	2	7	0.285714
lpg1302	-0.0305887	0.0382157	0	3	0
lpg1302_ig	-0.493066	0.180479	0	1	0
lpg1304	-2.68275	1.98798e-13	1	1	1
lpg1308	0.162098	0.180473	0	4	0
lpg1308_ig	-0.241834	0.355675	0	1	0
lpg1309	1.12964	0.00231635	1	1	1
lpg1309_ig	-1.013	0.00880981	1	1	1
lpg1312	-0.216352	0.0329499	1	13	0.0769231
lpg1314_ig	-1.06006	0.00851947	3	4	0.75
lpg1316	-0.84981	0.0913191	3	5	0.6
lpg1316_ig	0.213516	0.0148733	1	2	0.5
lpg1317	-0.00713143	0.10172	2	3	0.666667
lpg1318	-0.135069	0.0620612	4	7	0.571429
lpg1318_ig	1.01482	0.0210476	2	3	0.666667
lpg1319	-0.239106	0.00976148	3	6	0.5
lpg1320	-0.556115	0.0744891	0	3	0
lpg1321	-0.193052	0.0666491	1	8	0.125
lpg1322	0.0397818	0.0618597	2	7	0.285714
lpg1323	0.145708	0.0661645	0	4	0
lpg1323_ig	0.145708	0.0661645	0	4	0
lpg1324	0.0838598	0.0693705	1	3	0.333333
lpg1325	0.421009	0.0269021	3	4	0.75
lpg1326	-1.30511	0.000931726	2	2	1
lpg1327_ig	-0.24395	0.00394145	2	3	0.666667
lpg1328	0.263652	0.0320294	2	4	0.5
lpg1329	0.320895	0.0747899	1	3	0.333333
lpg1329_ig	-0.936913	0.00601076	0	1	0
lpg1331	-1.61035	0.00295289	3	4	0.75
lpg1332	0.490819	0.036321	2	4	0.5
lpg1333	3.33264	0.0195212	10	12	0.833333
lpg1334	3.33315	0.0395792	9	10	0.9
lpg1335	0.365667	0.117732	1	7	0.142857
lpg1335_ig	2.19267	4.11049e-07	1	1	1
lpg1336	0.322668	0.0518707	1	4	0.25
lpg1336_ig	-0.378719	0.0709214	0	2	0
lpg1337	-0.164229	0.0376166	1	4	0.25
lpg1338	0.583503	0.0381031	2	7	0.285714
lpg1339	-0.630114	0.0469675	0	1	0
lpg1340	0.0767277	0.0448707	1	4	0.25
lpg1341_ig	0.746177	0.00737257	2	3	0.666667
lpg1343	0.648016	0.122236	1	3	0.333333
lpg1346	1.1508	0.00237471	1	1	1
lpg1349	-1.16111	0.0420973	1	3	0.333333
lpg1350	0.215629	0.191678	0	3	0
lpg1350_ig	-1.58655	5.00934e-05	1	1	1
lpg1351	0.666712	0.0802917	0	1	0
lpg1353	-0.781513	0.00539823	2	3	0.666667
lpg1354	-1.03747	0.00851285	2	4	0.5
lpg1354_ig	-0.550102	0.0262616	0	1	0
lpg1355	0.831696	0.00149029	2	2	1
lpg1356	0.933146	0.00463819	1	2	0.5
lpg1356_ig	0.14231	0.112189	1	3	0.333333
lpg1357	-1.05676	0.00797612	3	5	0.6
lpg1358	-0.673426	0.0526867	0	5	0
lpg1359	-1.13386	0.0054945	1	1	1
lpg1361	0.958351	0.0134887	0	1	0
lpg1362	0.676322	0.292587	0	2	0
lpg1363	-0.817472	0.0849817	1	4	0.25
lpg1363_ig	-0.240669	0.157469	0	1	0
lpg1364_ig	-0.69326	0.0167071	0	1	0
lpg1365	-1.27395	0.00446418	1	1	1
lpg1366	0.19619	0.0506065	1	3	0.333333
lpg1366_ig	0.240273	0.219139	0	1	0
lpg1367	0.704766	0.0268955	0	1	0
lpg1368	0.8176	0.00634301	4	6	0.666667
lpg1368_ig	1.13198	0.0678128	1	2	0.5
lpg1369	-1.5906	0.0815847	1	2	0.5
lpg1369_ig	-1.51403	0.000100766	2	2	1
lpg1370	-0.67617	0.145397	0	1	0
lpg1373_ig	1.19019	0.00410265	1	1	1
lpg1374_ig	-0.451874	0.0765184	0	1	0
lpg1376	-0.404755	0.13869	0	3	0
lpg1377_ig	0.819161	0.0714486	1	2	0.5
lpg1378	-0.583958	0.114196	0	5	0
lpg1379	-0.821627	0.12681	1	4	0.25
lpg1379_ig	-0.618733	0.0672746	0	2	0
lpg1380	-0.0655729	0.0612019	1	3	0.333333
lpg1381	-0.107134	0.0729334	1	4	0.25
lpg1382	0.143847	0.0186453	1	2	0.5
lpg1385	-1.12889	0.00149757	1	1	1
lpg1385_ig	-0.34206	0.40928	0	1	0
lpg1386	0.431866	0.012311	2	3	0.666667
lpg1386_ig	-0.670297	0.0371463	2	4	0.5
lpg1387	-0.0437386	0.0164273	4	8	0.5
lpg1390_ig	-0.918212	0.00311566	0	1	0
lpg1399	-1.19945	0.00155741	1	1	1
lpg1402	-1.55204	0.00120356	3	3	1
lpg1403	1.85544	0.0119609	4	4	1
lpg1403_ig	-0.230815	0.492743	0	1	0
lpg1404	0.0124789	0.11	0	5	0
lpg1405	-1.57626	4.25409e-05	4	4	1
lpg1407	-2.09487	0.0166702	6	7	0.857143
lpg1407_ig	1.36923	0.00115122	1	1	1
lpg1408	-0.917958	0.0688703	2	3	0.666667
lpg1408_ig	0.834155	0.0256564	0	1	0
lpg1409	0.808168	0.0701078	1	2	0.5
lpg1410	-2.18331	1.28627e-05	2	2	1
lpg1410_ig	-1.19581	0.000964749	1	1	1
lpg1411_ig	-0.0821558	0.169667	0	1	0
lpg1412	-0.0895655	0.0147093	0	2	0
lpg1413	-1.5714	0.00402983	2	3	0.666667
lpg1414	1.00906	0.0954325	2	6	0.333333
lpg1415	-2.24133	6.6509e-10	1	1	1
lpg1415_ig	-0.943135	0.00933408	0	1	0
lpg1416	-0.0927519	0.0442658	0	3	0
lpg1416_ig	-0.579716	0.0891085	1	2	0.5
lpg1419	-2.48012	1.3137e-12	1	1	1
lpg1419_ig	-0.485226	0.0320679	0	1	0
lpg1423	-1.4576	0.00214007	3	3	1
lpg1424	-0.819494	0.00638469	0	1	0
lpg1425	-0.1406	0.204754	0	2	0
lpg1426	0.670198	0.13748	3	6	0.5
lpg1426_ig	1.31488	0.00202385	1	1	1
lpg1427	0.243116	0.0151496	1	2	0.5
lpg1428	-1.2553	0.00207074	1	1	1
lpg1431	-0.464505	0.0781282	1	2	0.5
lpg1432	-1.52851	0.000108843	2	2	1
lpg1433	0.112073	0.0173805	1	3	0.333333
lpg1436	-0.205268	0.0159944	1	3	0.333333
lpg1437	0.900103	0.0344474	2	3	0.666667
lpg1438	2.27306	0.000379752	9	9	1
lpg1439	1.53066	0.0685608	4	7	0.571429
lpg1441	-0.963593	0.155307	1	2	0.5
lpg1442	-0.83959	0.0382417	0	1	0
lpg1442_ig	-1.56571	0.000296711	1	1	1
lpg1444_ig	-0.607565	0.0265728	0	1	0
lpg1445	0.447241	0.0468161	1	3	0.333333
lpg1446	0.267769	0.0446537	1	2	0.5
lpg1447	-0.849826	0.0169843	0	3	0
lpg1448	-0.916711	0.00325493	0	1	0
lpg1449	-0.226454	0.0193493	2	5	0.4
lpg1449_ig	-0.763538	0.0481914	1	4	0.25
lpg1450	1.42405	0.000769029	1	1	1
lpg1452	-0.382628	0.118706	0	2	0
lpg1452_ig	-0.556972	0.0586769	1	2	0.5
lpg1453	0.653865	0.0820587	0	3	0
lpg1454	-0.674366	0.0722994	1	3	0.333333
lpg1454_ig	-1.09732	0.00349794	1	1	1
lpg1455	-0.0820621	0.0419736	3	6	0.5
lpg1456	-0.078126	0.0483272	1	4	0.25
lpg1456_ig	-0.346666	0.0622877	1	2	0.5
lpg1457	0.968744	0.0754654	3	7	0.428571
lpg1459	-0.512071	0.195788	1	3	0.333333
lpg1460	-0.298125	0.144623	0	1	0
lpg1461	0.0814793	0.00487596	2	2	1
lpg1462	-0.129559	0.0546584	1	4	0.25
lpg1462_ig	-0.00674806	0.211359	0	1	0
lpg1464_ig	1.79683	1.06542e-05	1	1	1
lpg1465	0.462779	0.0322304	1	2	0.5
lpg1466	0.21658	0.17855	0	4	0
lpg1467_ig	-0.285382	0.09698	0	1	0
lpg1468	0.799947	0.0837924	0	1	0
lpg1469	-0.574098	0.0468741	2	9	0.222222
lpg1470	-0.504524	0.0976375	1	5	0.2
lpg1471	-0.400343	0.0527403	1	7	0.142857
lpg1471_ig	-0.137139	0.0791325	0	2	0
lpg1472	0.216286	0.0691597	1	4	0.25
lpg1473	-0.351983	0.121712	0	7	0
lpg1475	0.119609	0.0355125	0	2	0
lpg1479	-1.72249	0.0437094	4	5	0.8
lpg1480	-1.7432	0.000140394	2	2	1
lpg1481	-0.211439	0.0164198	1	2	0.5
lpg1482	-0.181599	0.183223	1	3	0.333333
lpg1482_ig	0.55893	0.0678149	1	2	0.5
lpg1483	-0.459188	0.0460662	1	5	0.2
lpg1483_ig	-0.659438	0.056831	0	1	0
lpg1484	1.84334	4.67775e-06	1	1	1
lpg1485_ig	-1.8146	3.68514e-06	1	1	1
lpg1486	1.37248	0.00173603	2	2	1
lpg1487	0.527038	0.00321504	5	6	0.833333
lpg1488	0.149232	0.0463203	2	8	0.25
lpg1488_ig	0.530954	0.0484578	1	2	0.5
lpg1490	0.191536	0.00378066	4	4	1
lpg1490_ig	-0.0816988	0.00635164	1	2	0.5
lpg1491	0.633412	0.0148226	3	5	0.6
lpg1491_ig	-0.260477	0.108322	0	1	0
lpg1492	1.43264	0.000337379	1	1	1
lpg1493	1.52208	0.0340002	1	1	1
lpg1493_ig	1.43788	0.000675036	1	1	1
lpg1494	-1.05094	0.00273375	1	2	0.5
lpg1496	-0.5107	0.0183364	3	6	0.5
lpg1496_ig	-1.30948	0.000520656	1	1	1
lpg1497	0.136065	0.123789	2	5	0.4
lpg1497_ig	-0.845817	0.0348307	0	1	0
lpg1498	0.865151	0.00644683	2	3	0.666667
lpg1498_ig	1.4614	0.000674837	1	1	1
lpg1499	-1.06603	0.00654983	1	1	1
lpg1499_ig	-0.832091	0.0166306	0	1	0
lpg1500	-0.451218	0.000690229	3	3	1
lpg1501	-1.59276	0.00372884	2	3	0.666667
lpg1502_ig	1.1349	0.0473511	1	3	0.333333
lpg1506	-0.203141	0.100974	0	5	0
lpg1507	1.66269	0.0224017	8	11	0.727273
lpg1508	-2.14529	1.02593e-08	1	1	1
lpg1508_ig	0.901885	0.0124001	0	1	0
lpg1509	-1.84881	1.81817e-06	1	1	1
lpg1512	-1.63224	0.0297916	3	6	0.5
lpg1513	-0.314802	0.0782056	0	2	0
lpg1515	-0.40166	0.11304	0	4	0
lpg1516	-1.43602	0.000424921	3	3	1
lpg1517	0.855744	0.0363303	0	1	0
lpg1518	-0.276818	0.12037	1	5	0.2
lpg1522	-1.33452	0.0113044	1	3	0.333333
lpg1522_ig	-0.518339	0.0707037	0	2	0
lpg1523	-1.05211	0.00753901	2	3	0.666667
lpg1524	-1.10849	0.0126564	1	3	0.333333
lpg1525	1.04548	0.0288775	1	2	0.5
lpg1526	0.75863	0.166865	1	2	0.5
lpg1527	1.00631	0.139271	2	3	0.666667
lpg1528	-0.15955	0.00126137	4	4	1
lpg1528_ig	0.372583	0.0206993	1	3	0.333333
lpg1530	-0.495726	0.0850115	1	4	0.25
lpg1531_ig	1.00522	0.0199991	1	1	1
lpg1532	-0.639889	0.0497856	0	8	0
lpg1533	-0.195815	0.193247	0	3	0
lpg1534_ig	-0.31486	0.103526	1	5	0.2
lpg1535_ig	-0.915437	0.0132654	0	1	0
lpg1539	1.44242	0.0243307	1	2	0.5
lpg1540	-0.944677	0.0243902	1	2	0.5
lpg1540_ig	-1.49078	3.33845e-05	1	1	1
lpg1543	-0.916284	0.00735218	0	1	0
lpg1546	-1.47913	0.000220484	1	1	1
lpg1547	0.341248	0.132391	1	5	0.2
lpg1547_ig	-0.979014	0.00441536	0	2	0
lpg1549	-1.60397	3.1693e-05	1	1	1
lpg1550	1.36539	0.00160655	1	1	1
lpg1551	0.605009	0.0489688	0	2	0
lpg1554	0.290516	0.0434743	1	5	0.2
lpg1555	-0.737374	0.0325028	0	2	0
lpg1556	-0.319441	0.0740143	0	2	0
lpg1556_ig	-0.741751	0.00918047	0	1	0
lpg1557	0.0169703	0.133649	1	4	0.25
lpg1558_ig	-0.543444	0.0863373	0	1	0
lpg1561	-0.76325	0.0107363	5	6	0.833333
lpg1561_ig	1.13879	0.00547581	1	1	1
lpg1562	0.114208	0.0463481	4	8	0.5
lpg1562_ig	-1.2514	0.00128852	1	1	1
lpg1563	-0.79535	0.0711401	1	2	0.5
lpg1564	0.235823	0.00252068	2	2	1
lpg1564_ig	1.57417	0.00040063	1	1	1
lpg1565	0.0175045	0.00279006	2	2	1
lpg1565_ig	-1.00889	0.00623073	1	1	1
lpg1566	-0.382824	0.0548073	1	2	0.5
lpg1567	-1.29766	0.000499768	1	1	1
lpg1568	-0.273374	0.103112	1	4	0.25
lpg1569	-0.194334	0.0495483	5	7	0.714286
lpg1570	0.100687	0.0694207	2	3	0.666667
lpg1577	-0.621227	0.054784	0	2	0
lpg1577_ig	-0.728113	0.029747	0	1	0
lpg1579	-1.38757	0.00026551	1	1	1
lpg1579_ig	-0.785797	0.0321044	0	2	0
lpg1580	-0.568423	0.0594931	0	1	0
lpg1581	-2.57698	1.43603e-05	4	4	1
lpg1583	-0.533147	0.103666	0	1	0
lpg1584_ig	0.428443	0.0968246	0	1	0
lpg1585_ig	0.12777	0.170649	0	1	0
lpg1586	-0.487019	0.136451	2	5	0.4
lpg1586_ig	-0.495903	0.074063	0	1	0
lpg1587	-0.882443	0.00903308	0	1	0
lpg1588	0.0958514	0.0405079	3	5	0.6
lpg1588_ig	-1.33727	0.000354405	2	2	1
lpg1589	0.00872315	0.0935648	0	2	0
lpg1590	-0.861172	0.0404857	1	2	0.5
lpg1591	1.79418	3.86776e-05	1	1	1
lpg1593	-0.329923	0.164889	0	1	0
lpg1593_ig	0.925152	0.0438098	1	2	0.5
lpg1594	0.244899	0.181985	0	4	0
lpg1595	-0.855697	0.00644188	0	2	0
lpg1596	-0.949158	0.00596689	2	3	0.666667
lpg1597	-0.369427	0.110691	0	2	0
lpg1598	-0.597523	0.0684149	0	4	0
lpg1599_ig	-0.335442	0.211347	0	1	0
lpg1602	-0.457602	0.157546	0	4	0
lpg1602_ig	-0.290923	0.0575616	0	1	0
lpg1603	-0.743372	0.0483529	1	6	0.166667
lpg1603_ig	-0.256417	0.135476	0	2	0
lpg1604	1.10218	0.00819655	1	2	0.5
lpg1605	1.59494	0.00362132	2	2	1
lpg1607	0.229982	0.0247065	9	10	0.9
lpg1607_ig	-1.02302	0.0108822	1	1	1
lpg1608	0.326685	0.196962	0	1	0
lpg1608_ig	1.16753	0.0136253	1	2	0.5
lpg1609	-0.0218861	0.0886005	2	6	0.333333
lpg1609_ig	0.384461	0.181957	0	1	0
lpg1610	-0.706703	0.0474158	0	4	0
lpg1611	0.373222	0.0754102	2	4	0.5
lpg1611_ig	1.04882	0.0307655	2	3	0.666667
lpg1612	1.82376	0.00169895	3	3	1
lpg1613	-0.553254	0.0627759	0	1	0
lpg1613_ig	0.30587	0.0193426	1	2	0.5
lpg1614	0.169271	0.0443049	1	4	0.25
lpg1615	0.156835	0.0748591	2	3	0.666667
lpg1616	-0.711379	0.0686738	1	5	0.2
lpg1617	-0.886938	0.0277775	2	5	0.4
lpg1619	2.23012	0.0113964	1	2	0.5
lpg1620	4.5315	1.21679e-31	1	1	1
lpg1621	0.023943	0.0117086	0	2	0
lpg1621_ig	0.109759	0.00194742	2	2	1
lpg1622	0.142733	0.12327	1	5	0.2
lpg1623	0.481977	0.0305015	6	11	0.545455
lpg1623_ig	-0.914544	0.0111292	0	1	0
lpg1624	-0.830458	0.0274887	1	3	0.333333
lpg1625	-0.898683	0.0259803	0	2	0
lpg1626	-0.813428	0.0806698	3	7	0.428571
lpg1627	-0.204673	0.12775	1	4	0.25
lpg1628	1.74936	0.0189176	2	4	0.5
lpg1628_ig	-1.26617	0.000268086	1	1	1
lpg1629	-0.314196	0.00783196	1	3	0.333333
lpg1630	-0.101979	0.0887662	0	2	0
lpg1631	-0.880764	0.0737588	1	4	0.25
lpg1632	-0.846801	0.0401875	0	2	0
lpg1632_ig	-0.75802	0.0157788	0	1	0
lpg1633	0.285536	0.171867	0	2	0
lpg1634	0.142434	0.0192835	2	6	0.333333
lpg1635	1.19798	0.010715	1	2	0.5
lpg1635_ig	-0.904719	0.0275506	0	2	0
lpg1636	-0.835552	0.00570925	0	1	0
lpg1637	-1.09182	0.00261546	1	1	1
lpg1638	-1.08977	0.0108754	2	4	0.5
lpg1639	-0.17755	0.102062	2	6	0.333333
lpg1641	-0.749573	0.0099674	3	5	0.6
lpg1642	0.143737	0.02724	3	7	0.428571
lpg1643	-0.321215	0.0430671	1	3	0.333333
lpg1643_ig	0.131117	0.000992455	3	4	0.75
lpg1644	-0.952258	0.0311575	1	4	0.25
lpg1645	-0.890799	0.00606711	0	2	0
lpg1647	-0.067748	0.00401548	2	3	0.666667
lpg1648	-0.587247	0.0807975	0	1	0
lpg1649	1.01751	0.00454967	1	1	1
lpg1649_ig	-1.13905	0.00147837	1	1	1
lpg1650	0.314968	0.218549	1	3	0.333333
lpg1651	0.178059	0.171523	0	3	0
lpg1652	-0.384045	0.027428	3	4	0.75
lpg1653	-0.370222	0.106906	2	8	0.25
lpg1654	0.537579	0.0458869	2	4	0.5
lpg1654_ig	-0.304304	0.0513456	1	3	0.333333
lpg1655	-0.967035	0.0487097	2	3	0.666667
lpg1655_ig	0.256695	0.0268235	1	2	0.5
lpg1656	-0.588925	0.0466376	0	2	0
lpg1657	0.590286	0.0441115	1	2	0.5
lpg1657_ig	0.728527	0.11354	1	2	0.5
lpg1658	0.594723	0.0323668	1	2	0.5
lpg1659_ig	1.18756	0.00392585	1	1	1
lpg1660	-0.927181	0.0561023	4	7	0.571429
lpg1660_ig	-0.708466	0.0564873	0	1	0
lpg1661	-1.02865	0.00931522	1	1	1
lpg1661_ig	-0.509065	0.0258536	0	1	0
lpg1662	0.689839	0.117529	0	2	0
lpg1662_ig	-0.0637148	0.479404	0	1	0
lpg1663	-0.0584445	0.0604228	0	3	0
lpg1664	-0.524153	0.107612	0	6	0
lpg1665	-0.0577373	0.0224871	4	8	0.5
lpg1665_ig	1.24845	0.00236661	1	1	1
lpg1666	0.910734	0.0110722	0	1	0
lpg1666_ig	-0.1887	0.0496089	0	3	0
lpg1667	-0.178557	0.0275654	2	3	0.666667
lpg1669	-0.669443	0.0232982	3	6	0.5
lpg1669_ig	-0.527074	0.0916448	1	6	0.166667
lpg1670	-0.104939	0.0270925	0	2	0
lpg1670_ig	0.792232	0.155731	1	2	0.5
lpg1671	0.560375	0.0745287	4	5	0.8
lpg1672	-1.11308	0.00729991	1	2	0.5
lpg1673	-0.177288	0.0100746	2	3	0.666667
lpg1674	-0.212233	0.0411185	1	4	0.25
lpg1675	0.239351	0.0985718	1	3	0.333333
lpg1676	-0.758118	0.093236	1	3	0.333333
lpg1677	0.22579	0.0915975	0	4	0
lpg1678	0.604209	0.0840074	4	8	0.5
lpg1679	-0.995916	0.00157242	0	1	0
lpg1680	-1.28846	0.00213756	2	3	0.666667
lpg1680_ig	0.319146	0.0270592	1	2	0.5
lpg1682	-0.434737	0.207195	0	1	0
lpg1683	-0.122688	0.111588	1	6	0.166667
lpg1684	-0.318613	0.0750003	0	6	0
lpg1684_ig	0.381615	0.295688	0	2	0
lpg1685	-0.608621	0.0663448	1	3	0.333333
lpg1686	-0.760019	0.0143612	0	2	0
lpg1686_ig	-0.434712	0.0828882	0	3	0
lpg1687	0.276701	0.0683885	1	4	0.25
lpg1687_ig	-0.525388	0.0301594	0	1	0
lpg1688	0.0440825	0.14969	1	6	0.166667
lpg1689	1.55327	0.000308706	1	1	1
lpg1689_ig	-0.453036	0.19898	0	3	0
lpg1691	0.322093	0.0775294	2	5	0.4
lpg1691_ig	-0.681783	0.139884	0	2	0
lpg1692	0.402184	0.1362	0	2	0
lpg1692_ig	-1.19607	0.00137675	1	1	1
lpg1695	-0.956565	0.0102977	0	1	0
lpg1696	-0.0527783	0.196031	1	8	0.125
lpg1697	-1.15103	0.00476332	1	1	1
lpg1697_ig	0.443341	0.00157976	1	2	0.5
lpg1698	0.623182	0.168598	1	2	0.5
lpg1698_ig	0.0997546	0.203987	0	1	0
lpg1699	1.63447	0.0041891	3	3	1
lpg1701	-0.52122	0.143052	0	4	0
lpg1701_ig	1.18568	0.00417898	1	1	1
lpg1702	-0.237039	0.0747825	1	4	0.25
lpg1703	-1.01408	0.00580566	1	1	1
lpg1704	0.854138	0.0230417	0	1	0
lpg1705	0.581071	0.0470579	4	7	0.571429
lpg1706	-0.978863	0.00739945	0	1	0
lpg1707	-0.906619	0.0255906	1	3	0.333333
lpg1708	-1.36431	0.0184057	2	3	0.666667
lpg1709	0.731185	0.0639207	1	2	0.5
lpg1710	-1.83127	3.08938e-06	1	1	1
lpg1711_ig	1.05978	0.0189266	1	3	0.333333
lpg1715	-0.266984	0.114833	0	1	0
lpg1715_ig	0.0916732	0.0930927	0	2	0
lpg1716	1.31039	0.000648972	1	1	1
lpg1716_ig	-0.499144	0.0810208	0	2	0
lpg1717	-0.211347	0.056761	0	5	0
lpg1717_ig	-0.42882	0.224633	0	1	0
lpg1718	-0.222773	0.0369921	1	4	0.25
lpg1721	-1.88329	3.48347e-06	2	2	1
lpg1726	-0.516618	0.106458	1	4	0.25
lpg1727	0.32525	0.0173286	1	2	0.5
lpg1728	-0.434448	0.0720185	1	7	0.142857
lpg1729	-1.20747	0.00132477	3	3	1
lpg1730	-1.60841	0.000256007	3	3	1
lpg1731	0.0731746	0.0139562	0	2	0
lpg1731_ig	-0.955292	0.0101436	0	1	0
lpg1732	-0.419402	0.0903614	0	1	0
lpg1732_ig	-0.356829	0.0497883	0	4	0
lpg1733	-0.134903	0.278007	0	1	0
lpg1734	0.619523	0.0642383	3	9	0.333333
lpg1738	0.634713	0.0586112	2	4	0.5
lpg1738_ig	-0.888938	0.00506394	0	1	0
lpg1739	0.624951	0.0914798	2	4	0.5
lpg1739_ig	-0.370764	0.133543	0	1	0
lpg1740	-0.457216	0.0341129	0	1	0
lpg1740_ig	-1.54564	0.000152371	1	1	1
lpg1742	-1.12203	0.00263093	1	1	1
lpg1743_ig	2.38157	1.09582e-06	2	2	1
lpg1744_ig	-0.0255742	0.00275237	2	3	0.666667
lpg1748	-0.646051	0.0153873	0	1	0
lpg1749	-0.196398	0.0598651	1	3	0.333333
lpg1750	-0.611234	0.084913	3	8	0.375
lpg1751	0.302313	0.155666	1	3	0.333333
lpg1751_ig	0.20614	0.235054	0	1	0
lpg1752	0.557683	0.03721	1	3	0.333333
lpg1753	1.41488	0.0584567	1	2	0.5
lpg1753_ig	0.437634	0.059467	2	5	0.4
lpg1754	-0.662901	0.0516336	0	4	0
lpg1756	0.212848	0.142051	0	1	0
lpg1757	-0.343044	0.206317	0	1	0
lpg1758	1.14352	0.0270154	1	3	0.333333
lpg1759	-0.11178	0.0659726	0	1	0
lpg1760	-0.0770766	0.0561497	1	4	0.25
lpg1761	-0.199227	0.217446	0	1	0
lpg1761_ig	-0.897998	0.00869916	0	1	0
lpg1762	0.728891	0.155662	2	5	0.4
lpg1763	0.898628	0.141804	2	5	0.4
lpg1764	-0.293984	0.097877	0	5	0
lpg1764_ig	0.00642443	0.209713	0	1	0
lpg1768	-0.758534	0.0445984	1	2	0.5
lpg1769	1.65308	2.1828e-05	2	2	1
lpg1770	1.84702	0.0487369	2	4	0.5
lpg1771	-1.30493	0.0237297	3	4	0.75
lpg1772	1.10167	0.00764434	1	1	1
lpg1773	-0.72803	0.0580692	0	3	0
lpg1776	0.965526	0.065272	2	5	0.4
lpg1777	0.307501	0.0214165	4	7	0.571429
lpg1779	0.509477	0.0868803	1	2	0.5
lpg1780	-0.221491	0.0421304	0	3	0
lpg1781	-0.932223	0.0097002	0	1	0
lpg1782	0.273614	0.203086	1	3	0.333333
lpg1783	-1.04991	0.019183	1	3	0.333333
lpg1784	-0.940088	0.0171476	2	4	0.5
lpg1785	0.198785	0.0488785	2	7	0.285714
lpg1785_ig	-0.759432	0.0225682	0	1	0
lpg1786	0.0772016	0.0156868	0	2	0
lpg1787	-0.539629	0.0738356	1	5	0.2
lpg1788	-0.234636	0.085882	0	2	0
lpg1789	0.0370418	0.0211817	0	2	0
lpg1790	0.194204	0.0209303	1	2	0.5
lpg1792	0.515211	0.0168423	2	4	0.5
lpg1793	-1.21726	0.00310028	1	1	1
lpg1793_ig	-0.925683	0.00971696	0	1	0
lpg1794	-1.34805	0.000383366	3	3	1
lpg1794_ig	-0.513466	0.0541983	0	1	0
lpg1796	-0.692254	0.0598198	1	3	0.333333
lpg1796_ig	-0.574993	0.054095	0	1	0
lpg1797	-0.344521	0.0786045	1	2	0.5
lpg1797_ig	-0.53559	0.0563622	1	3	0.333333
lpg1798	-1.2037	0.00355559	1	2	0.5
lpg1799_ig	0.0757748	0.0641338	2	5	0.4
lpg1803	-0.605273	0.0746409	0	1	0
lpg1804	-0.266412	0.139029	0	2	0
lpg1804_ig	1.04392	0.00884832	2	2	1
lpg1805	0.0762875	0.0438252	2	5	0.4
lpg1805_ig	1.21547	0.0287841	1	2	0.5
lpg1806	-0.124044	0.0359306	3	5	0.6
lpg1807	-1.18547	0.00703431	5	7	0.714286
lpg1809_ig	3.4681	8.55315e-18	1	1	1
lpg1810	1.60609	0.0167844	7	8	0.875
lpg1810_ig	-1.98171	1.22463e-07	1	1	1
lpg1811	-1.86279	4.69858e-06	2	2	1
lpg1811_ig	0.604254	0.0740634	0	1	0
lpg1812	-2.00777	0.0243962	3	4	0.75
lpg1813_ig	1.01557	0.00910407	1	1	1
lpg1814	0.32602	0.0540589	2	5	0.4
lpg1814_ig	-0.960683	0.0043889	1	2	0.5
lpg1815	-5.93956	9.30436e-60	1	1	1
lpg1816	0.174221	0.0215278	2	3	0.666667
lpg1816_ig	-1.41656	0.000197005	1	1	1
lpg1817	1.03719	0.0735281	3	8	0.375
lpg1820	-0.445614	0.0696672	0	5	0
lpg1821	0.124174	0.122429	1	5	0.2
lpg1822	-0.180476	0.119464	1	4	0.25
lpg1823	-0.803659	0.0279929	0	1	0
lpg1824	6.01355	1.14266e-33	1	1	1
lpg1824_ig	-0.493753	0.0625654	0	1	0
lpg1830_ig	-0.638203	0.0438895	0	1	0
lpg1831	-0.366391	0.0825035	3	8	0.375
lpg1832	0.0134806	0.560347	0	1	0
lpg1833_ig	0.431544	0.00160169	3	3	1
lpg1836	-0.733557	0.00490446	5	6	0.833333
lpg1836_ig	-0.0594694	0.00809697	2	2	1
lpg1837	-0.0273084	0.15979	0	1	0
lpg1838	-1.93972	2.21847e-07	1	1	1
lpg1839	1.14868	0.00623073	1	1	1
lpg1842	-0.140823	0.053629	1	6	0.166667
lpg1842_ig	1.20496	0.00139533	1	1	1
lpg1843	0.576831	0.11833	4	7	0.571429
lpg1844	0.202187	0.234981	0	1	0
lpg1845	-0.862643	0.0280603	1	2	0.5
lpg1846_ig	-1.23109	0.00071194	1	1	1
lpg1848	-0.649282	0.113019	0	3	0
lpg1848_ig	-0.947766	0.039971	0	1	0
lpg1849	0.0055578	0.0737874	2	3	0.666667
lpg1850	0.325245	0.0249031	1	3	0.333333
lpg1851	1.39288	0.000692792	1	1	1
lpg1852	0.153128	0.0367743	3	7	0.428571
lpg1853	1.41112	0.0224312	2	3	0.666667
lpg1855	-2.7709	4.84929e-11	4	4	1
lpg1855_ig	0.981257	0.104862	1	2	0.5
lpg1859	-0.35229	0.155485	1	7	0.142857
lpg1860_ig	-0.918983	0.0128812	1	2	0.5
lpg1867_ig	0.495976	0.0740898	5	11	0.454545
lpg1868	0.455825	0.11356	0	2	0
lpg1869	-0.691378	0.0365118	0	1	0
lpg1869_ig	-1.04937	0.00147686	1	1	1
lpg1870	0.987736	0.0130932	0	1	0
lpg1872_ig	-0.266698	0.0488752	0	1	0
lpg1873	-0.493776	0.121373	1	5	0.2
lpg1873_ig	-0.428577	0.113016	0	1	0
lpg1874	0.557076	0.092025	1	3	0.333333
lpg1874_ig	-0.845792	0.0353052	0	1	0
lpg1875	0.0688	0.0526926	1	4	0.25
lpg1876	0.410164	0.0446623	1	2	0.5
lpg1876_ig	0.924009	0.0131465	0	1	0
lpg1877	0.230833	0.0170923	3	6	0.5
lpg1877_ig	0.0245063	0.257344	0	1	0
lpg1881	-0.787696	0.0175688	0	3	0
lpg1881_ig	1.42741	0.00114419	2	2	1
lpg1882	-0.801866	0.0322829	0	1	0
lpg1882_ig	-0.437376	0.0428224	0	1	0
lpg1883	-0.0480983	0.0425116	1	4	0.25
lpg1883_ig	-0.72139	0.0251573	0	2	0
lpg1884	1.02834	0.00814112	1	1	1
lpg1885	1.70842	0.110868	3	4	0.75
lpg1886	0.0907568	0.513777	0	1	0
lpg1886_ig	-0.294866	0.127108	0	1	0
lpg1888	-0.569407	0.0605168	0	2	0
lpg1888_ig	-0.926093	0.0030333	0	1	0
lpg1889	0.687376	0.00342413	1	2	0.5
lpg1889_ig	-0.432816	0.0960781	0	1	0
lpg1890	-0.0575543	0.0946487	0	2	0
lpg1890_ig	-0.724236	0.0301232	0	1	0
lpg1891_ig	-0.70599	0.0344049	0	1	0
lpg1892_ig	-0.651732	0.0699054	0	1	0
lpg1893	-1.42178	0.000617685	2	2	1
lpg1894	1.93128	0.0574573	2	3	0.666667
lpg1894_ig	-0.585935	0.0494686	0	3	0
lpg1895	-0.602136	0.0781571	0	1	0
lpg1896_ig	-0.812031	0.0203469	0	1	0
lpg1897	-0.510769	0.0910367	0	3	0
lpg1898	-1.14375	0.00101326	1	1	1
lpg1898_ig	1.91565	3.12507e-07	1	1	1
lpg1899	-0.418057	0.0926835	2	4	0.5
lpg1900	-0.227669	0.0540016	2	8	0.25
lpg1901	-0.453798	0.041123	0	1	0
lpg1901_ig	-0.648898	0.0667931	0	1	0
lpg1902	0.591226	0.00207849	1	2	0.5
lpg1902_ig	0.408553	0.135388	0	1	0
lpg1903	-0.652071	0.0622581	1	3	0.333333
lpg1903_ig	-0.155151	0.181072	0	1	0
lpg1904	0.419731	0.0443177	1	4	0.25
lpg1905	-0.162719	0.049962	0	2	0
lpg1906	-0.738362	0.104937	0	1	0
lpg1907	-0.59982	0.0725283	1	6	0.166667
lpg1908	-0.812514	0.0196893	1	3	0.333333
lpg1908_ig	0.00221527	0.198053	0	2	0
lpg1909	-0.565515	0.230046	0	1	0
lpg1910	-0.533207	0.0525671	1	5	0.2
lpg1912	2.34208	0.00799651	8	9	0.888889
lpg1914	-0.385635	0.257329	0	3	0
lpg1915	0.732455	0.0554911	0	1	0
lpg1915_ig	-0.833466	0.010398	0	1	0
lpg1917	0.482573	0.12116	2	6	0.333333
lpg1918	-0.501604	0.103708	1	4	0.25
lpg1922	-1.10775	0.0133486	1	1	1
lpg1924	0.601298	0.0890078	2	5	0.4
lpg1924_ig	-0.396656	0.170402	0	1	0
lpg1925	-0.506729	0.0853152	0	10	0
lpg1926	-0.315103	0.0352646	1	5	0.2
lpg1926_ig	-0.885489	0.00540759	0	1	0
lpg1927	-0.641903	0.052264	1	2	0.5
lpg1928_ig	-0.893334	0.00515283	0	1	0
lpg1930	-0.747169	0.0505399	0	3	0
lpg1930_ig	-0.915212	0.0481068	0	1	0
lpg1931	-0.482295	0.0401907	1	5	0.2
lpg1931_ig	-0.236235	0.0587481	0	4	0
lpg1932	-0.849799	0.0733198	1	2	0.5
lpg1932_ig	0.077657	0.161195	0	2	0
lpg1933	-0.139914	0.163187	0	2	0
lpg1933_ig	1.89275	3.34251e-06	1	1	1
lpg1934	-0.246354	0.123194	0	4	0
lpg1934_ig	0.808854	0.0332176	0	1	0
lpg1935	-1.76832	9.56559e-06	1	1	1
lpg1936	0.229894	0.103236	1	7	0.142857
lpg1937	-0.00541165	0.0722871	1	4	0.25
lpg1938	-0.898648	0.0115407	0	1	0
lpg1938_ig	0.341706	0.0331207	2	5	0.4
lpg1939	-0.800829	0.0114168	0	1	0
lpg1939_ig	1.58512	9.17768e-05	1	1	1
lpg1940	-0.0695776	0.0980471	1	4	0.25
lpg1941	-0.367293	0.0589479	1	5	0.2
lpg1942	0.0629408	0.200281	0	1	0
lpg1943	-0.651559	0.201814	0	2	0
lpg1944	-0.119669	0.12149	0	4	0
lpg1945	-0.182476	0.0783758	0	2	0
lpg1946	-0.239355	0.132581	0	4	0
lpg1946_ig	-0.204817	0.237907	0	1	0
lpg1947	-0.63062	0.144435	0	2	0
lpg1947_ig	-0.319663	0.127443	0	1	0
lpg1948	0.0102171	0.0273491	1	3	0.333333
lpg1949	-0.354552	0.093716	0	4	0
lpg1950	-0.270577	0.0395992	1	5	0.2
lpg1951	0.488192	0.148746	1	2	0.5
lpg1951_ig	0.05324	0.106955	1	4	0.25
lpg1952	0.330699	0.0749418	1	3	0.333333
lpg1953	0.707117	0.0102481	2	3	0.666667
lpg1954	-0.771747	0.0262625	1	5	0.2
lpg1954_ig	-0.516093	0.100035	0	1	0
lpg1955	-0.700926	0.133379	1	5	0.2
lpg1955_ig	-0.678587	0.0723735	0	3	0
lpg1956	-0.97877	0.00330538	0	1	0
lpg1957	0.604166	0.156631	0	2	0
lpg1957_ig	-0.233764	0.301912	0	3	0
lpg1958	-0.649574	0.0762334	0	4	0
lpg1958_ig	-0.349175	0.230388	0	2	0
lpg1959	-0.719384	0.0468287	0	5	0
lpg1959_ig	-0.382349	0.209106	0	2	0
lpg1960	0.080177	0.106644	0	3	0
lpg1960_ig	-0.935333	0.00431553	0	1	0
lpg1961	-1.26694	0.0274315	1	3	0.333333
lpg1962	-0.5144	0.162632	0	1	0
lpg1962_ig	0.153495	0.246424	0	1	0
lpg1963	-0.0772897	0.110131	0	3	0
lpg1964	0.508506	0.0503059	1	3	0.333333
lpg1964_ig	-0.227485	0.371625	0	1	0
lpg1965	-0.317524	0.0645704	0	8	0
lpg1966	0.25134	0.0306944	1	4	0.25
lpg1967	-0.0170646	0.0377341	0	2	0
lpg1967_ig	-0.111861	0.122772	0	7	0
lpg1968	-0.452234	0.0547267	0	5	0
lpg1969	-0.702249	0.024612	0	4	0
lpg1969_ig	0.220488	0.0843934	1	5	0.2
lpg1970	0.374654	0.0274257	1	2	0.5
lpg1971	-0.458061	0.128816	0	2	0
lpg1971_ig	0.829918	0.000571852	1	2	0.5
lpg1972	0.049239	0.233009	0	3	0
lpg1973_ig	-0.500657	0.0376538	0	2	0
lpg1974	1.3281	0.00153189	1	1	1
lpg1974_ig	1.04565	0.0039987	1	1	1
lpg1975	0.720233	0.00980965	1	2	0.5
lpg1975_ig	0.849464	0.0273251	0	1	0
lpg1976	-0.291612	0.14082	0	1	0
lpg1977	-1.0435	0.00345272	1	2	0.5
lpg1977_ig	0.870661	0.0231422	0	1	0
lpg1978	-0.315205	0.0380361	1	9	0.111111
lpg1979	-0.509538	0.0330842	0	6	0
lpg1979_ig	-0.796522	0.0232332	0	2	0
lpg1980	-0.919943	0.0110814	0	1	0
lpg1981	0.279723	0.00461369	1	2	0.5
lpg1981_ig	1.82176	2.1414e-06	1	1	1
lpg1982	-0.772223	0.0184862	0	1	0
lpg1983	0.00957103	0.0430334	1	5	0.2
lpg1983_ig	-0.967771	0.00470495	0	1	0
lpg1984	-0.793829	0.0119404	0	2	0
lpg1985	-0.969023	0.00635127	1	2	0.5
lpg1986	0.698667	0.0103132	3	5	0.6
lpg1986_ig	-1.03464	0.00231635	1	1	1
lpg1987	-0.68191	0.0329894	0	1	0
lpg1987_ig	1.10987	0.011118	2	3	0.666667
lpg1988	-0.466173	0.154463	0	2	0
lpg1989	-0.68857	0.0915119	0	3	0
lpg1989_ig	-1.11699	0.0064126	1	1	1
lpg1990	-0.00292372	0.150834	1	4	0.25
lpg1990_ig	-0.457696	0.073108	0	2	0
lpg1991	-0.970219	0.01457	1	3	0.333333
lpg1992	-0.924728	0.0132654	0	1	0
lpg1993	-0.219893	0.372819	0	1	0
lpg1993_ig	-0.206873	0.12658	1	6	0.166667
lpg1994	0.629559	0.0261401	2	3	0.666667
lpg1995	0.560872	0.13565	0	1	0
lpg1996	-0.391973	0.218023	0	5	0
lpg1997	0.53587	0.0617934	0	1	0
lpg1998	-0.668726	0.0653774	1	5	0.2
lpg1998_ig	0.405744	0.0162508	1	3	0.333333
lpg2000_ig	-0.520084	0.188761	0	2	0
lpg2004	-1.63508	0.000403502	3	3	1
lpg2005	-0.734577	0.0336358	1	2	0.5
lpg2006	-0.506074	0.103319	0	3	0
lpg2007	1.57117	0.00040063	1	1	1
lpg2007_ig	-0.479506	0.0783131	0	1	0
lpg2012_ig	-0.658039	0.0425289	0	1	0
lpg2013	-0.315027	0.0190754	2	4	0.5
lpg2014	-0.63438	0.15757	1	2	0.5
lpg2014_ig	-0.726079	0.0309293	0	1	0
lpg2015	1.26411	0.00297304	1	1	1
lpg2016	-0.841378	0.0353052	0	1	0
lpg2016_ig	-0.649957	0.0424963	0	1	0
lpg2017	-0.976655	0.00935189	1	2	0.5
lpg2018	1.64949	5.7495e-05	1	1	1
lpg2019	-0.392705	0.0799755	1	7	0.142857
lpg2020	1.355	0.00425422	3	3	1
lpg2021	-0.399065	0.0616148	1	2	0.5
lpg2021_ig	-0.449433	0.0654677	0	1	0
lpg2023	-0.298919	0.100685	0	2	0
[truncated: 1,097 more rows]

## Sheet: BMDM
Gene ID	Average Z-score	Average q-value	Mutants passing thresholds	Total mutants	Frequency of mutants passing thresholds
lpg0001_ig	0.388369	0.126389	1	6	0.166667
lpg0003	0.107342	0.217889	0	1	0
lpg0005_ig	-0.671413	0.133782	1	4	0.25
lpg0006	-0.26812	0.169904	0	9	0
lpg0007	0.169357	0.34742	0	2	0
lpg0008	-0.133687	0.190416	0	6	0
lpg0009	0.232025	0.122894	0	1	0
lpg0009_ig	0.505451	0.128577	0	4	0
lpg0010	-0.265029	0.191398	1	9	0.111111
lpg0011	-0.696651	0.0422643	0	1	0
lpg0011_ig	0.469726	0.0691223	0	1	0
lpg0012	-0.0382271	0.204029	1	7	0.142857
lpg0012_ig	-0.0673704	0.241656	0	1	0
lpg0013	0.152125	0.270417	0	4	0
lpg0013_ig	-0.121312	0.210874	0	2	0
lpg0014	0.231688	0.133192	0	4	0
lpg0014_ig	0.292619	0.219855	0	7	0
lpg0015	0.338043	0.17321	0	7	0
lpg0015_ig	0.719246	0.0158626	0	1	0
lpg0016	-0.276424	0.132958	1	10	0.1
lpg0017	0.111289	0.10698	0	5	0
lpg0018	0.320455	0.138579	0	6	0
lpg0019	0.370858	0.256641	0	7	0
lpg0019_ig	0.0142794	0.362289	0	1	0
lpg0020	-1.00866	0.106361	2	3	0.666667
lpg0020_ig	0.158343	0.26486	0	3	0
lpg0021	-0.476785	0.0172335	1	2	0.5
lpg0021_ig	0.772058	0.213363	0	1	0
lpg0022	0.37574	0.137878	0	9	0
lpg0023	0.0130392	0.0876155	0	1	0
lpg0024	0.568678	0.148873	0	3	0
lpg0024_ig	0.358713	0.115545	0	2	0
lpg0025	-0.0198592	0.0264856	1	4	0.25
lpg0026	0.29208	0.138116	0	11	0
lpg0026_ig	-1.29249	0.00503967	1	1	1
lpg0027	0.567661	0.155134	0	5	0
lpg0028_ig	0.591788	0.0407763	0	1	0
lpg0029	-0.0154579	0.175028	1	11	0.0909091
lpg0029_ig	0.469381	0.211212	0	2	0
lpg0030	0.395333	0.232269	1	7	0.142857
lpg0030_ig	0.426835	0.298728	0	1	0
lpg0031	-0.355513	0.209234	0	2	0
lpg0032	0.150374	0.217528	0	7	0
lpg0032_ig	0.609418	0.258557	1	5	0.2
lpg0033	0.186038	0.19253	0	7	0
lpg0034	0.370785	0.145563	0	4	0
lpg0034_ig	0.284688	0.188088	0	3	0
lpg0035	0.303732	0.188365	0	5	0
lpg0036	0.53082	0.182993	0	6	0
lpg0036_ig	0.508272	0.129224	0	1	0
lpg0037	0.227808	0.213096	0	3	0
lpg0037_ig	0.343989	0.0961502	0	2	0
lpg0038	0.0349243	0.238281	0	6	0
lpg0038_ig	0.268454	0.110574	0	4	0
lpg0039	0.326643	0.172453	0	6	0
lpg0039_ig	0.481636	0.15118	0	2	0
lpg0040	0.259172	0.245938	0	5	0
lpg0041	0.24236	0.168605	0	9	0
lpg0041_ig	0.242073	0.227495	0	3	0
lpg0042	-0.0156238	0.0648388	0	3	0
lpg0043	0.348825	0.0847433	0	1	0
lpg0044	0.540281	0.153772	0	5	0
lpg0044_ig	0.0857431	0.145664	1	8	0.125
lpg0045	-0.0809156	0.266473	0	1	0
lpg0045_ig	0.447239	0.0521775	0	1	0
lpg0046_ig	0.28496	0.264648	0	3	0
lpg0047	0.374554	0.2165	0	8	0
lpg0048	0.542245	0.0787265	0	5	0
lpg0049	-0.0429925	0.0803852	2	6	0.333333
lpg0050	0.392274	0.26997	0	5	0
lpg0051	0.182638	0.434376	0	2	0
lpg0051_ig	0.281198	0.13148	0	1	0
lpg0052_ig	0.342979	0.234948	0	2	0
lpg0053	0.713637	0.048634	1	3	0.333333
lpg0054	0.032157	0.288485	0	3	0
lpg0055	0.282048	0.155221	0	10	0
lpg0056	-0.112466	0.110313	1	6	0.166667
lpg0057	0.25852	0.217671	0	1	0
lpg0057_ig	0.573534	0.0816275	0	3	0
lpg0058	0.245394	0.149087	0	3	0
lpg0059	0.928005	0.260732	0	5	0
lpg0059_ig	0.328318	0.0860113	0	1	0
lpg0060	0.496875	0.119565	0	6	0
lpg0060_ig	0.593882	0.110105	1	7	0.142857
lpg0061	0.682446	0.151501	1	8	0.125
lpg0062	0.0984962	0.131263	1	10	0.1
lpg0063	-1.12936	0.00136391	2	3	0.666667
lpg0064	-0.644994	0.0491273	1	2	0.5
lpg0064_ig	0.489109	0.0973865	0	1	0
lpg0065	-0.567021	0.0420539	1	3	0.333333
lpg0066	-1.12094	0.00280394	1	1	1
lpg0067	0.760356	0.303463	0	3	0
lpg0068	0.915282	0.160366	0	9	0
lpg0070	0.105363	0.258278	0	3	0
lpg0071	-0.188025	0.449354	0	1	0
lpg0071_ig	0.47427	0.186743	0	4	0
lpg0072	0.106512	0.208151	0	7	0
lpg0073	0.163192	0.223174	0	8	0
lpg0073_ig	-0.36297	0.0766855	1	4	0.25
lpg0074	0.391158	0.132411	0	10	0
lpg0074_ig	0.81346	0.0648355	0	1	0
lpg0075_ig	0.0763442	0.141604	0	1	0
lpg0076	-0.504606	0.158425	0	4	0
lpg0076_ig	0.183693	0.130351	0	2	0
lpg0077	-0.276143	0.172516	0	6	0
lpg0080	-0.0374671	0.10021	1	4	0.25
lpg0081	0.151079	0.113361	1	6	0.166667
lpg0082	0.783031	0.0258583	0	2	0
lpg0086	-0.973523	0.10418	2	7	0.285714
lpg0088	0.380869	0.170584	0	2	0
lpg0088_ig	0.302021	0.224642	0	2	0
lpg0089	0.415271	0.160444	0	2	0
lpg0090	0.910754	0.0196272	7	14	0.5
lpg0090_ig	1.02408	0.00282103	1	2	0.5
lpg0091	-0.310863	0.227876	0	3	0
lpg0091_ig	-0.00937793	0.0834899	1	3	0.333333
lpg0092	-0.63131	0.0783628	0	2	0
lpg0092_ig	0.632968	0.09342	0	3	0
lpg0093	-0.244331	0.171959	1	3	0.333333
lpg0095	0.368298	0.271274	0	7	0
lpg0096	-0.250696	0.136651	0	3	0
lpg0096_ig	-0.247572	0.0536628	1	3	0.333333
lpg0098	-1.39853	0.07422	1	2	0.5
lpg0099	-1.38152	0.0425872	4	7	0.571429
lpg0101	0.278948	0.212426	0	5	0
lpg0101_ig	0.962344	0.00530123	0	1	0
lpg0103	-0.061056	0.0384632	1	4	0.25
lpg0103_ig	0.331514	0.185	0	3	0
lpg0104	-0.314318	0.375935	0	1	0
lpg0104_ig	0.195185	0.240142	0	2	0
lpg0105	0.988938	0.258373	0	3	0
lpg0105_ig	0.495759	0.23889	0	2	0
lpg0106	-0.23658	0.200064	1	7	0.142857
lpg0106_ig	-0.261546	0.1391	0	2	0
lpg0107	0.0475065	0.250177	0	3	0
lpg0109_ig	-0.014095	0.218135	0	4	0
lpg0110	0.117661	0.143217	0	10	0
lpg0110_ig	0.279214	0.139871	0	12	0
lpg0111	-0.0414425	0.225204	1	6	0.166667
lpg0112	0.384162	0.196971	0	9	0
lpg0113	0.196155	0.104611	0	4	0
lpg0114	0.920784	0.107741	0	3	0
lpg0114_ig	0.69611	0.0146886	0	1	0
lpg0116	0.681057	0.0562348	1	5	0.2
lpg0117	0.395776	0.129214	0	3	0
lpg0118	0.596035	0.116393	1	3	0.333333
lpg0118_ig	-1.05215	0.226334	0	1	0
lpg0119	0.0752484	0.260182	0	4	0
lpg0119_ig	-1.28541	0.21134	1	2	0.5
lpg0120	-0.0596689	0.322562	0	5	0
lpg0121_ig	-0.112027	0.131666	0	2	0
lpg0123	0.297431	0.183987	0	4	0
lpg0124	-1.72654	0.00017662	1	1	1
lpg0126	0.266598	0.178723	0	13	0
lpg0127	0.360688	0.164269	0	8	0
lpg0127_ig	0.0171535	0.182736	0	2	0
lpg0128	0.154738	0.426968	0	2	0
lpg0129	-0.106105	0.154754	1	7	0.142857
lpg0130	-0.35242	0.095897	2	10	0.2
lpg0130_ig	-0.875077	0.0347617	1	3	0.333333
lpg0132_ig	-0.0976898	0.328803	0	2	0
lpg0133	-0.854601	0.0272834	0	1	0
lpg0133_ig	-0.637897	0.366776	1	3	0.333333
lpg0134	0.976139	0.368431	0	2	0
lpg0135	0.344454	0.2493	0	11	0
lpg0136	0.3926	0.140416	0	4	0
lpg0140	-0.038015	0.105741	1	7	0.142857
lpg0140_ig	0.462305	0.127272	0	1	0
lpg0141	0.619534	0.171273	1	6	0.166667
lpg0141_ig	0.123148	0.251276	0	1	0
lpg0145	0.548799	0.0625721	0	1	0
lpg0146_ig	-0.0222109	0.435976	0	1	0
lpg0147_ig	-0.0520297	0.154409	0	2	0
lpg0148	0.0923461	0.253939	0	9	0
lpg0148_ig	0.245358	0.0581882	0	2	0
lpg0149	0.266429	0.124481	1	8	0.125
lpg0149_ig	0.115643	0.195842	0	1	0
lpg0150	0.426329	0.196853	0	11	0
lpg0151	0.165232	0.181607	0	7	0
lpg0151_ig	0.408715	0.107888	0	2	0
lpg0152	0.846857	0.181725	3	7	0.428571
lpg0152_ig	0.0370873	0.225036	0	3	0
lpg0153	0.319749	0.107789	0	2	0
lpg0153_ig	-0.144179	0.0761979	1	4	0.25
lpg0154	0.783762	0.00658269	0	1	0
lpg0154_ig	1.12511	0.103655	1	6	0.166667
lpg0155	0.171497	0.199638	0	2	0
lpg0155_ig	0.145926	0.211951	0	2	0
lpg0156	-0.168801	0.104899	1	4	0.25
lpg0156_ig	0.45944	0.0790031	0	1	0
lpg0157	0.326715	0.196513	0	3	0
lpg0158	-0.0793901	0.670789	0	1	0
lpg0159	0.302201	0.200146	1	4	0.25
lpg0160	0.133022	0.0772933	1	4	0.25
lpg0161	0.118862	0.249523	0	1	0
lpg0162	0.389197	0.130823	0	3	0
lpg0162_ig	0.467509	0.235688	0	5	0
lpg0163	0.474796	0.15316	0	2	0
lpg0163_ig	0.0440587	0.36856	0	2	0
lpg0165	0.53565	0.0571714	0	2	0
lpg0165_ig	0.288351	0.391675	0	2	0
lpg0166	-0.405453	0.235991	1	5	0.2
lpg0166_ig	-1.12998	0.054417	0	1	0
lpg0167	-2.04549	0.00239574	1	1	1
lpg0167_ig	-0.363124	0.0814119	1	2	0.5
lpg0168	1.18311	0.140481	0	2	0
lpg0168_ig	0.548453	0.0493245	0	1	0
lpg0169	0.731584	0.106181	1	3	0.333333
lpg0170	0.26642	0.152951	0	5	0
lpg0171	-0.203077	0.0319652	1	2	0.5
lpg0171_ig	-0.486438	0.416142	0	1	0
lpg0172	-0.00854949	0.182746	1	6	0.166667
lpg0173	0.00837777	0.131599	1	8	0.125
lpg0174	0.723199	0.12139	0	1	0
lpg0175	0.166177	0.259532	0	2	0
lpg0176	0.0492364	0.113516	1	6	0.166667
lpg0177	1.10531	0.21224	2	6	0.333333
lpg0178	0.212571	0.0948763	0	4	0
lpg0179	0.470977	0.114513	0	5	0
lpg0179_ig	0.704633	0.329093	0	4	0
lpg0180	0.428178	0.0691134	0	3	0
lpg0181	0.0408747	0.20571	0	8	0
lpg0181_ig	-0.00319672	0.0602337	0	1	0
lpg0182	0.127701	0.175094	0	9	0
lpg0183	0.61872	0.207059	0	6	0
lpg0183_ig	0.178484	0.139939	0	1	0
lpg0184	0.116668	0.101304	5	8	0.625
lpg0184_ig	0.319621	0.149626	0	3	0
lpg0185	0.411248	0.138752	0	4	0
lpg0186	0.479068	0.172959	0	5	0
lpg0187	0.752715	0.192313	0	5	0
lpg0188	0.26319	0.172056	0	5	0
lpg0189	0.076132	0.240863	0	2	0
lpg0189_ig	-0.611354	0.151446	0	1	0
lpg0190	0.457224	0.0600595	0	1	0
lpg0190_ig	-1.11757	0.197971	0	1	0
lpg0191_ig	0.50721	0.313701	0	1	0
lpg0192	-0.462228	0.136085	0	2	0
lpg0193	0.375692	0.076304	0	1	0
lpg0193_ig	0.776383	0.208378	0	1	0
lpg0194	0.126579	0.252591	0	9	0
lpg0194_ig	2.06509	7.40916e-08	1	1	1
lpg0195	-0.0790691	0.0837758	0	3	0
lpg0195_ig	0.269066	0.138996	0	3	0
lpg0196	0.0678279	0.19552	1	7	0.142857
lpg0196_ig	0.565441	0.123379	0	1	0
lpg0197	0.436201	0.0237463	0	1	0
lpg0197_ig	0.488049	0.109738	0	2	0
lpg0198	0.0586884	0.168219	0	6	0
lpg0199	0.233979	0.133504	0	5	0
lpg0199_ig	-0.611832	0.19095	0	2	0
lpg0200	0.292748	0.232682	0	4	0
lpg0201	-0.190928	0.00122317	1	2	0.5
lpg0202	0.104666	0.207027	0	2	0
lpg0203	0.405335	0.308093	0	7	0
lpg0204	1.43277	0.231765	0	2	0
lpg0204_ig	-0.0530668	0.196806	0	1	0
lpg0205	0.172137	0.110684	1	9	0.111111
lpg0206	0.337631	0.18938	0	4	0
lpg0207	0.408278	0.156876	1	4	0.25
lpg0207_ig	0.408278	0.156876	1	4	0.25
lpg0208	0.193014	0.204486	1	13	0.0769231
lpg0209	0.191428	0.335089	0	5	0
lpg0210	-0.121917	0.0504649	0	3	0
lpg0211	0.707069	0.298672	0	2	0
lpg0212	0.488985	0.133303	0	6	0
lpg0213	0.449621	0.237382	0	2	0
lpg0213_ig	0.483863	0.0745109	0	1	0
lpg0215	-0.955817	0.153306	1	3	0.333333
lpg0216	0.142551	0.180465	0	1	0
lpg0216_ig	0.0894296	0.171702	0	4	0
lpg0217	1.07413	0.254018	0	3	0
lpg0217_ig	0.0223713	0.0663404	0	1	0
lpg0218	-1.13785	0.0277246	0	2	0
lpg0219	0.39011	0.109019	0	2	0
lpg0220	0.377299	0.137339	0	1	0
lpg0221	0.182229	0.219392	0	8	0
lpg0222	0.378187	0.183285	0	8	0
lpg0223	-0.172079	0.137567	0	4	0
lpg0224	0.345857	0.112343	0	5	0
lpg0224_ig	-0.19767	0.175325	0	1	0
lpg0225	0.0479572	0.330619	0	1	0
lpg0226	0.482592	0.135063	0	8	0
lpg0227	0.587936	0.183405	0	3	0
lpg0227_ig	0.216158	0.423559	0	2	0
lpg0228	0.730181	0.146031	1	5	0.2
lpg0229	0.265177	0.124423	0	2	0
lpg0230	0.212624	0.165165	0	7	0
lpg0230_ig	0.667649	0.0593868	0	1	0
lpg0231	-0.100893	0.230934	0	8	0
lpg0232	-1.18287	0.176086	0	1	0
lpg0233	0.143068	0.19251	0	7	0
lpg0234	0.617382	0.168486	2	9	0.222222
lpg0234_ig	0.238396	0.191523	0	5	0
lpg0235	0.457112	0.079352	0	3	0
lpg0236	0.526772	0.10849	0	8	0
lpg0236_ig	0.145719	0.266193	0	1	0
lpg0237	0.259498	0.278981	0	3	0
lpg0237_ig	-0.367388	0.196544	0	1	0
lpg0238	0.36427	0.14545	1	7	0.142857
lpg0239	0.393145	0.153297	0	5	0
lpg0240	0.470021	0.154119	0	5	0
lpg0240_ig	-0.40117	0.416142	0	1	0
lpg0241	0.346549	0.131259	0	6	0
lpg0241_ig	0.32209	0.137339	0	1	0
lpg0242	0.287042	0.105312	0	3	0
lpg0242_ig	1.37994	7.10594e-05	1	1	1
lpg0243	-0.0816227	0.0918515	0	2	0
lpg0243_ig	0.175964	0.20197	0	1	0
lpg0244	0.256528	0.151251	0	6	0
lpg0244_ig	-0.397169	0.0975863	0	4	0
lpg0245	0.302008	0.077709	2	13	0.153846
lpg0246	-0.0952751	0.229595	0	4	0
lpg0246_ig	0.31205	0.321466	0	1	0
lpg0247	0.382712	0.35725	0	4	0
lpg0247_ig	-0.157712	0.210571	0	1	0
lpg0248	0.32283	0.290392	0	1	0
lpg0248_ig	0.653438	0.0207626	1	2	0.5
lpg0249	0.520154	0.158405	0	5	0
lpg0249_ig	-0.567495	0.435976	0	1	0
lpg0250	0.205045	0.0857213	2	12	0.166667
lpg0250_ig	-1.22284	0.165734	0	1	0
lpg0251	-0.119202	0.255384	0	1	0
lpg0251_ig	0.306554	0.513474	0	1	0
lpg0252	-0.314087	0.224064	2	8	0.25
lpg0252_ig	0.3892	0.0832032	0	2	0
lpg0253	-0.0775744	0.180194	1	5	0.2
lpg0254	-0.326064	0.100312	1	3	0.333333
lpg0254_ig	-0.303541	0.287136	0	1	0
lpg0255	0.862828	0.13543	0	4	0
lpg0255_ig	0.615872	0.0877864	0	1	0
lpg0256	0.459392	0.155611	0	10	0
lpg0257	0.555329	0.351903	0	4	0
lpg0258	0.39075	0.132407	0	8	0
lpg0259	0.207439	0.188279	0	4	0
lpg0260	-0.0958539	0.160325	0	5	0
lpg0260_ig	0.328428	0.154559	0	1	0
lpg0261_ig	0.323387	0.132913	0	1	0
lpg0263	0.75475	0.302499	0	3	0
lpg0263_ig	0.271763	0.138213	0	2	0
lpg0264	0.347199	0.0702545	0	3	0
lpg0265	0.190888	0.17568	0	7	0
lpg0265_ig	0.410217	0.580706	0	1	0
lpg0266	-0.345012	0.29685	0	1	0
lpg0266_ig	-0.441639	0.251485	0	2	0
lpg0267	0.497687	0.203538	1	6	0.166667
lpg0268_ig	0.139518	0.223834	0	2	0
lpg0269	0.864578	0.136296	1	13	0.0769231
lpg0270	0.268322	0.23762	0	6	0
lpg0270_ig	-0.21349	0.319305	0	1	0
lpg0271	-0.443808	0.247075	0	1	0
lpg0272	0.563571	0.0536934	0	1	0
lpg0273	0.426737	0.135743	0	6	0
lpg0274	0.917169	0.200152	1	4	0.25
lpg0275	0.121302	0.167122	1	13	0.0769231
lpg0275_ig	0.351078	0.199519	0	2	0
lpg0276	0.0376293	0.173485	1	10	0.1
lpg0277	0.266911	0.194957	0	7	0
lpg0278	0.239036	0.194369	0	7	0
lpg0279	0.406691	0.145518	0	7	0
lpg0280	0.116624	0.21323	0	5	0
lpg0280_ig	0.0759087	0.108453	0	5	0
lpg0281	0.476478	0.171813	0	4	0
lpg0281_ig	0.799579	0.262485	1	4	0.25
lpg0282	-0.310816	0.300701	1	4	0.25
lpg0282_ig	0.329091	0.0912538	0	1	0
lpg0283	0.366166	0.120678	0	3	0
lpg0283_ig	-0.043083	0.329162	0	3	0
lpg0284	-0.00244022	0.174689	1	5	0.2
lpg0284_ig	-1.66652	0.0316764	1	1	1
lpg0285	-0.158595	0.193291	1	6	0.166667
lpg0285_ig	0.209152	0.298349	0	3	0
lpg0286	-0.417423	0.166699	0	2	0
lpg0287_ig	0.282765	0.139507	0	2	0
lpg0288	-0.745891	0.0361335	2	4	0.5
lpg0289	0.224917	0.248577	0	9	0
lpg0290	0.272371	0.185941	0	10	0
lpg0291	0.276917	0.20317	0	2	0
lpg0292	0.0561341	0.191025	0	4	0
lpg0293	0.216746	0.287712	0	7	0
lpg0293_ig	0.355535	0.152324	0	3	0
lpg0294	-1.40409	0.00203257	2	3	0.666667
lpg0294_ig	-1.00479	0.0208496	1	1	1
lpg0295	-1.22977	0.203285	1	2	0.5
lpg0296	0.561719	0.0624743	1	6	0.166667
lpg0300	0.9063	0.337783	0	1	0
lpg0301	0.542934	0.115415	0	3	0
lpg0353	-0.990636	0.146795	1	2	0.5
lpg0356_ig	0.613968	0.0318203	0	1	0
lpg0357	0.0603149	0.0858146	0	1	0
lpg0364_ig	0.522342	0.339925	0	1	0
lpg0365	0.201626	0.173445	1	10	0.1
lpg0365_ig	0.475582	0.127944	0	2	0
lpg0366_ig	0.469613	0.173909	0	3	0
lpg0367	0.309233	0.352375	0	2	0
lpg0367_ig	-0.34565	0.0848172	0	2	0
lpg0369	0.504216	0.0580696	0	2	0
lpg0369_ig	0.407083	0.184663	0	3	0
lpg0371	0.452218	0.142899	0	4	0
lpg0373	0.580434	0.218801	0	5	0
lpg0373_ig	-0.370222	0.134552	1	2	0.5
lpg0374	0.0151297	0.282136	0	2	0
lpg0374_ig	0.190421	0.211341	0	1	0
lpg0376	-4.43207	3.18861e-11	13	13	1
lpg0377	-0.0565261	0.0942154	0	3	0
lpg0377_ig	-1.53717	0.1016	1	2	0.5
lpg0378	-0.480907	0.000387475	0	2	0
lpg0379	0.521939	0.194872	0	6	0
lpg0380	0.331227	0.0890116	0	5	0
lpg0381	0.356901	0.157586	0	3	0
lpg0381_ig	0.457372	0.0695447	0	1	0
lpg0382	0.0713069	0.214745	0	2	0
lpg0383	0.284089	0.23494	0	4	0
lpg0384	0.55841	0.188154	1	10	0.1
lpg0385	-0.150751	0.0678632	1	3	0.333333
lpg0385_ig	0.440242	0.164147	0	1	0
lpg0386	-0.201185	0.234401	0	3	0
lpg0387	-0.356564	0.115125	0	1	0
lpg0388	-1.47847	0.029038	1	1	1
lpg0390	0.121257	0.193238	0	2	0
lpg0390_ig	0.889045	0.358115	0	1	0
lpg0393	0.212531	0.29663	0	4	0
lpg0393_ig	1.06486	0.24711	0	4	0
lpg0394	0.682562	0.203866	1	2	0.5
lpg0401	-0.290277	0.0415759	1	2	0.5
lpg0401_ig	0.546138	0.0648773	0	1	0
lpg0402	-0.140274	0.159402	1	8	0.125
lpg0402_ig	0.486904	0.14292	0	1	0
lpg0403	0.0370473	0.222963	1	7	0.142857
lpg0403_ig	0.0862645	0.26697	0	1	0
lpg0404	-1.2139	0.0218264	3	6	0.5
lpg0404_ig	0.569443	0.0437666	1	3	0.333333
lpg0405	-0.330252	0.167005	0	2	0
lpg0406	0.855375	0.00412889	0	1	0
lpg0406_ig	0.536719	0.12139	0	1	0
lpg0407	-0.0180983	0.358115	0	1	0
lpg0408	0.274157	0.161418	0	5	0
lpg0409_ig	-0.075361	0.103073	0	5	0
lpg0410	-2.24048	1.9899e-05	1	1	1
lpg0411	-0.772677	0.00490904	0	1	0
lpg0412	-0.55716	0.0791035	0	1	0
lpg0414	0.0475083	0.187172	0	4	0
lpg0414_ig	0.170987	0.0479838	0	1	0
lpg0416	0.278201	0.167312	0	8	0
lpg0416_ig	0.151756	0.188088	0	4	0
lpg0417	-1.63773	0.00132333	2	2	1
lpg0418	-0.564035	0.17095	1	5	0.2
lpg0419	-0.121971	0.234782	0	3	0
lpg0421	0.0758064	0.162307	0	5	0
lpg0422_ig	0.652502	0.11553	0	1	0
lpg0423	-0.57895	0.219958	0	1	0
lpg0424	-0.495479	0.234232	0	2	0
lpg0424_ig	-0.446418	0.0707118	0	1	0
lpg0426_ig	0.134363	0.201416	0	1	0
lpg0427	0.415507	0.198134	0	4	0
lpg0428	-0.119057	0.174312	0	3	0
lpg0428_ig	0.528501	0.133485	0	4	0
lpg0429	0.222025	0.0955855	0	2	0
lpg0429_ig	-0.0173008	0.185631	0	1	0
lpg0430	-0.317643	0.179575	0	4	0
lpg0430_ig	0.130171	0.249897	0	2	0
lpg0431	0.154243	0.211921	0	5	0
lpg0432	0.0165382	0.223294	0	2	0
lpg0433	0.247975	0.0775935	0	2	0
lpg0433_ig	0.56037	0.0708625	0	1	0
lpg0434	0.302823	0.184196	0	5	0
lpg0435_ig	0.0217985	0.0506257	0	2	0
lpg0436	0.38117	0.156861	0	5	0
lpg0437	-0.0381962	0.21356	1	8	0.125
lpg0437_ig	0.478843	0.177645	0	2	0
lpg0438_ig	-0.0182473	0.099136	0	2	0
lpg0439	0.296406	0.222528	2	9	0.222222
lpg0439_ig	0.261099	0.146315	0	3	0
lpg0440	0.38579	0.178318	0	1	0
lpg0441	-5.45213	2.82532e-15	3	3	1
lpg0441_ig	-2.43544	7.31889e-05	1	1	1
lpg0442	-5.14412	6.17567e-21	4	4	1
lpg0443	-3.767	0.00419011	3	3	1
lpg0443_ig	-1.5138	0.00123313	1	1	1
lpg0444	-4.90296	3.15068e-26	3	3	1
lpg0445_ig	-0.801496	0.0686698	1	2	0.5
lpg0446	-0.342987	0.243697	0	1	0
lpg0447	-2.70492	0.0292095	2	3	0.666667
lpg0447_ig	-0.394552	0.142267	1	5	0.2
lpg0448	-5.45402	2.69949e-31	2	2	1
lpg0449	-5.23608	2.23999e-23	7	7	1
lpg0449_ig	-4.9949	1.18859e-34	1	1	1
lpg0450	-5.1509	1.47837e-12	7	7	1
lpg0451	-3.92131	0.0123499	10	12	0.833333
lpg0452	-1.65449	0.000218963	4	5	0.8
lpg0453	-5.57014	8.65307e-24	6	6	1
lpg0454	-7.11323	1.00307e-57	1	1	1
lpg0454_ig	-3.28528	0.0672371	2	3	0.666667
lpg0455	-5.54922	8.42047e-10	5	5	1
lpg0456	-5.20016	3.26162e-14	12	12	1
lpg0457	-0.20853	0.192879	1	6	0.166667
lpg0457_ig	0.416845	0.0642204	0	1	0
lpg0458	-2.30183	0.00978098	9	10	0.9
lpg0459	-2.23171	0.000506688	8	8	1
lpg0460	-0.205424	0.30784	0	9	0
lpg0460_ig	-1.4138	0.0335962	2	3	0.666667
lpg0461	-0.263546	0.251638	0	2	0
lpg0461_ig	-0.213848	0.03861	0	2	0
lpg0465	0.480133	0.155795	0	1	0
lpg0466	0.253702	0.212986	0	9	0
lpg0467	0.290793	0.193146	0	7	0
lpg0467_ig	0.285328	0.216013	0	3	0
lpg0468	0.139025	0.142564	0	3	0
lpg0469	-0.827574	0.0728055	1	2	0.5
lpg0472	-3.96533	0.092413	3	4	0.75
lpg0472_ig	-0.897659	0.0697617	0	1	0
lpg0473	-0.837782	0.0905994	1	4	0.25
lpg0475	-3.1374	1.49994e-14	1	1	1
lpg0476	0.403565	0.170082	0	1	0
lpg0476_ig	-2.53777	3.30933e-09	1	1	1
lpg0477	-1.72413	0.000872136	4	4	1
lpg0478	0.17089	0.155193	0	1	0
lpg0478_ig	-0.670713	0.0671386	1	2	0.5
lpg0481	-0.138675	0.102732	0	2	0
lpg0482	0.175678	0.15859	0	8	0
lpg0483	0.0570263	0.12509	1	5	0.2
lpg0483_ig	1.00814	0.029931	1	2	0.5
lpg0484_ig	0.187173	0.289558	0	1	0
lpg0487_ig	0.151157	0.0880755	1	2	0.5
lpg0488	-0.194194	0.284537	0	1	0
lpg0490_ig	0.190906	0.103882	0	1	0
lpg0491	-0.00378812	0.134933	0	2	0
lpg0492	0.030122	0.264491	0	2	0
lpg0493	0.820462	0.147909	1	2	0.5
lpg0494	0.325335	0.20972	0	11	0
lpg0495	0.290458	0.168505	0	4	0
lpg0496	0.0568881	0.179403	1	7	0.142857
lpg0497	0.0350306	0.238528	0	8	0
lpg0498	0.117416	0.185842	0	6	0
lpg0499	-0.625875	0.0951138	1	5	0.2
lpg0500	-1.11202	0.0405437	2	5	0.4
lpg0500_ig	0.695811	0.0325985	0	1	0
lpg0502	0.1429	0.232411	0	5	0
lpg0502_ig	-0.451994	0.181664	1	3	0.333333
lpg0503_ig	0.294827	0.564579	0	1	0
lpg0505	-3.71267	1.73141e-09	6	6	1
lpg0508	0.0396866	0.290816	0	4	0
lpg0509	-0.0626554	0.255049	0	1	0
lpg0515	0.0113177	0.159079	0	5	0
lpg0515_ig	-0.015201	0.314537	0	2	0
lpg0516	0.384702	0.118532	0	3	0
lpg0517	0.200561	0.176789	0	4	0
lpg0518	0.218504	0.219718	0	8	0
lpg0518_ig	0.65543	0.0664572	0	2	0
lpg0519	0.498116	0.096483	0	8	0
lpg0519_ig	0.330165	0.22471	0	3	0
lpg0520	0.587192	0.0942023	0	4	0
lpg0520_ig	-0.0302141	0.263654	0	2	0
lpg0521	0.546423	0.11674	0	4	0
lpg0522	0.16975	0.224033	0	3	0
lpg0523	0.549851	0.0700691	0	3	0
lpg0523_ig	0.539148	0.0158521	0	1	0
lpg0525	-2.14585	0.00596224	4	5	0.8
lpg0525_ig	-1.14096	0.1981	1	5	0.2
lpg0526	-0.429582	0.275953	0	1	0
lpg0527	0.61579	0.107182	1	7	0.142857
lpg0533	0.404559	0.0598485	0	1	0
lpg0534	-1.94933	8.10975e-05	1	1	1
lpg0537	-0.613476	0.0440867	0	4	0
lpg0537_ig	-0.438195	0.161858	0	2	0
lpg0538	-0.72936	0.0446178	1	3	0.333333
lpg0540	-3.4378	1.03076e-07	5	5	1
lpg0540_ig	0.0930251	0.134675	0	3	0
lpg0541	-0.919182	0.0407162	2	4	0.5
lpg0542_ig	0.534021	0.0305599	0	1	0
lpg0543_ig	1.07927	0.00103735	1	1	1
lpg0549	0.0437954	0.22648	0	4	0
lpg0550	0.201035	0.260568	0	4	0
lpg0551_ig	-0.00179524	0.290392	0	1	0
lpg0552	-0.0655548	0.301823	0	3	0
lpg0553	0.277199	0.142744	0	1	0
lpg0553_ig	0.36766	0.142744	0	1	0
lpg0554	1.15771	0.282265	0	2	0
lpg0556	0.214363	0.186081	0	2	0
lpg0556_ig	0.0368541	0.119892	0	3	0
lpg0557	0.00688365	0.280251	0	3	0
lpg0558_ig	0.0964933	0.116552	0	1	0
lpg0559	0.32659	0.52423	0	1	0
lpg0560	-0.0687553	0.150059	1	6	0.166667
lpg0560_ig	1.35971	0.255731	0	2	0
lpg0561	0.749525	0.0695444	1	3	0.333333
lpg0561_ig	0.153807	0.119282	0	1	0
lpg0562	-0.0289499	0.213097	0	4	0
lpg0562_ig	-0.156956	0.183243	0	1	0
lpg0563	-0.673377	0.0559247	0	2	0
lpg0563_ig	1.39563	0.000824241	2	2	1
lpg0564	0.221234	0.062579	2	7	0.285714
lpg0565	-0.59532	0.218342	0	1	0
lpg0565_ig	0.781101	0.111249	0	3	0
lpg0566	0.464413	0.206534	0	3	0
lpg0577	0.506358	0.229048	0	1	0
lpg0578	0.09374	0.112281	0	4	0
lpg0580	0.412172	0.1066	0	5	0
lpg0581_ig	-0.175758	0.167483	0	1	0
lpg0582	0.372638	0.0236999	0	1	0
lpg0585_ig	0.912725	0.00970113	1	2	0.5
lpg0586	0.584796	0.0638274	0	1	0
lpg0588	0.388775	0.139175	0	3	0
lpg0590	0.135575	0.242906	0	4	0
lpg0590_ig	0.243803	0.162348	0	2	0
lpg0592	-1.5251	0.00713798	2	2	1
lpg0593	0.35544	0.129963	0	1	0
lpg0594_ig	0.646322	0.0256475	0	1	0
lpg0595	0.244462	0.103122	0	2	0
lpg0596	-0.752801	0.00799094	0	2	0
lpg0597	0.313513	0.181562	0	9	0
lpg0599	-0.237236	0.0350399	1	5	0.2
lpg0599_ig	-0.0536822	0.199478	0	2	0
lpg0600_ig	0.488887	0.0897057	0	1	0
lpg0608	0.16574	0.211669	0	5	0
lpg0609	0.134342	0.237336	0	6	0
lpg0609_ig	0.750781	0.370002	0	1	0
lpg0610	0.514399	0.0708151	0	3	0
lpg0611	0.117342	0.0849775	0	4	0
lpg0611_ig	0.514919	0.0956268	0	2	0
lpg0612	0.0230881	0.172461	0	6	0
lpg0613	0.212144	0.513474	0	1	0
lpg0613_ig	-0.347837	0.31503	0	1	0
lpg0614	0.391883	0.396781	0	1	0
lpg0614_ig	0.151526	0.174144	0	15	0
lpg0615	0.2481	0.153017	0	4	0
lpg0616	0.310945	0.29686	0	3	0
lpg0616_ig	0.712175	0.086454	1	2	0.5
lpg0617	0.430093	0.122439	0	2	0
lpg0617_ig	0.465075	0.234975	0	3	0
lpg0618	0.773693	0.0262276	1	2	0.5
lpg0619_ig	0.381737	0.203853	0	3	0
lpg0620	0.162115	0.251919	0	1	0
lpg0621	0.34026	0.135807	0	2	0
lpg0622	0.310522	0.172015	0	7	0
lpg0622_ig	0.656575	0.23041	0	1	0
lpg0623	0.0830536	0.137627	0	5	0
lpg0623_ig	0.184186	0.14537	0	2	0
lpg0624	0.30829	0.228316	0	1	0
lpg0625	0.0255037	0.339779	0	3	0
lpg0625_ig	0.187132	0.203653	0	3	0
lpg0626	0.379141	0.194714	0	8	0
lpg0627	0.189894	0.159935	0	4	0
lpg0628	0.333571	0.147465	0	11	0
lpg0629	-0.0107074	0.225448	0	2	0
lpg0630	0.070327	0.231079	0	1	0
lpg0631	0.38747	0.158668	0	2	0
lpg0632	0.407715	0.0995967	0	1	0
lpg0633	0.0538337	0.164333	0	5	0
lpg0633_ig	0.258441	0.0857296	0	1	0
lpg0634	0.11592	0.168141	0	6	0
lpg0635	-0.0341579	0.153015	1	6	0.166667
lpg0635_ig	0.252027	0.227919	0	3	0
lpg0636	0.891069	0.0210732	0	1	0
lpg0636_ig	0.370087	0.233135	0	1	0
lpg0640_ig	-2.18977	0.000772286	1	1	1
lpg0642	0.438006	0.128375	0	7	0
lpg0642_ig	0.541454	0.133699	0	1	0
lpg0643	-0.0387724	0.166697	0	4	0
lpg0643_ig	0.303551	0.0995046	0	2	0
lpg0644	0.27773	0.224517	0	6	0
lpg0644_ig	0.228748	0.20989	0	4	0
lpg0645	0.169497	0.153512	1	8	0.125
lpg0645_ig	0.0564649	0.17667	0	7	0
lpg0646	-1.58738	0.00019207	1	1	1
lpg0646_ig	0.341765	0.33816	0	1	0
lpg0648	-0.320969	0.244835	0	4	0
lpg0648_ig	0.359534	0.167629	0	7	0
lpg0649	-0.122314	0.221033	0	4	0
lpg0651	-1.49438	0.040178	2	3	0.666667
lpg0655	-0.525652	0.100354	1	4	0.25
lpg0656	0.190624	0.234786	0	5	0
lpg0656_ig	0.207662	0.192459	0	3	0
lpg0658	-0.153763	0.170336	0	1	0
lpg0658_ig	0.372163	0.416142	0	1	0
lpg0659	0.0291171	0.213944	0	6	0
lpg0660	0.21364	0.166933	0	6	0
lpg0661	0.276806	0.125856	0	6	0
lpg0662	0.227806	0.112806	0	3	0
lpg0663	0.217987	0.224528	0	9	0
lpg0663_ig	-0.270036	0.00878266	0	1	0
lpg0665	0.62932	0.0583987	0	1	0
lpg0665_ig	0.298845	0.115506	0	1	0
lpg0666	0.143858	0.16132	1	8	0.125
lpg0667	0.292838	0.123075	0	4	0
lpg0670	0.498223	0.119589	1	4	0.25
lpg0670_ig	0.259442	0.185988	0	3	0
lpg0671	-0.143513	0.197147	0	7	0
lpg0672	-0.144274	0.181497	1	3	0.333333
lpg0673	0.55153	0.174957	0	3	0
lpg0673_ig	0.317704	0.0411124	0	1	0
lpg0674	0.069446	0.313899	0	7	0
lpg0675	-0.525534	0.0953278	1	4	0.25
lpg0676	1.18507	0.0341273	1	3	0.333333
lpg0677_ig	0.487874	0.348127	0	2	0
lpg0678	0.117437	0.206678	0	2	0
lpg0678_ig	1.73976	8.98207e-06	1	1	1
lpg0679	-0.329736	0.190104	0	7	0
lpg0679_ig	-0.28132	0.232437	0	1	0
lpg0680	0.195219	0.284769	0	5	0
lpg0682	-1.9367	0.219968	1	2	0.5
lpg0683	-0.282364	0.339319	0	1	0
lpg0684_ig	0.722209	0.067298	1	2	0.5
lpg0685_ig	0.124861	0.389249	0	1	0
lpg0686_ig	0.155923	0.129907	0	1	0
lpg0689	0.208974	0.112894	0	2	0
lpg0689_ig	0.219793	0.33793	0	3	0
lpg0690	0.26363	0.117827	0	4	0
lpg0691_ig	0.255485	0.103259	0	2	0
lpg0692	0.683914	0.0323219	0	2	0
lpg0692_ig	0.0545663	0.0887176	0	1	0
lpg0693	0.403527	0.16559	0	8	0
lpg0694_ig	-0.513494	0.160495	0	1	0
lpg0695	0.359957	0.127096	0	10	0
lpg0695_ig	0.403922	0.161025	0	2	0
lpg0696	-0.129805	0.143521	1	6	0.166667
lpg0697	-0.644953	0.120274	1	3	0.333333
lpg0698	0.799674	0.0199671	1	3	0.333333
lpg0699	-0.933147	9.55938e-05	1	2	0.5
lpg0701	-0.357763	0.204214	0	11	0
lpg0702	-0.905491	0.164669	1	4	0.25
lpg0702_ig	-0.132369	0.664253	0	1	0
lpg0703	-1.43031	0.00103816	4	4	1
lpg0706	0.568408	0.195669	0	3	0
lpg0707	0.498125	0.219554	0	3	0
lpg0708	0.296859	0.15691	0	4	0
lpg0709	0.421123	0.0899518	0	1	0
lpg0710	-0.935902	1.57771e-05	0	1	0
lpg0710_ig	0.479818	0.106715	0	1	0
lpg0712	0.0776697	0.281534	0	4	0
lpg0712_ig	0.528017	0.390515	0	1	0
lpg0713	-0.402704	0.128241	2	8	0.25
lpg0714	0.366692	0.125268	0	5	0
lpg0714_ig	-0.00591397	0.188015	0	1	0
lpg0715	0.499006	0.105044	0	2	0
lpg0716	0.199555	0.159456	0	7	0
lpg0716_ig	-0.109067	0.378529	0	1	0
lpg0717	-2.71271	5.27954e-09	2	2	1
lpg0718	0.275938	0.195477	0	1	0
lpg0720	-0.942865	0.0860469	2	5	0.4
lpg0721	-0.843563	0.00537156	1	4	0.25
lpg0721_ig	-0.610406	0.01071	0	2	0
lpg0722	-0.479895	0.115284	1	2	0.5
lpg0722_ig	0.155208	0.112863	0	1	0
lpg0723	0.0270968	0.358652	0	2	0
lpg0724	-0.968358	0.179678	0	1	0
lpg0728	0.482667	0.305858	0	2	0
lpg0731	-0.00979597	0.0758779	0	3	0
lpg0732	-0.0675888	0.469822	0	1	0
lpg0733	-0.699896	0.120962	1	4	0.25
lpg0733_ig	0.890893	0.00675	0	1	0
lpg0734	-0.242303	0.282983	0	1	0
lpg0735	0.551052	0.0466702	0	6	0
lpg0735_ig	0.616443	0.176687	0	1	0
lpg0737	0.395243	0.537493	0	1	0
lpg0737_ig	0.510772	0.214817	0	2	0
lpg0739	-2.39528	0.0303628	1	2	0.5
lpg0741	0.298733	0.240381	0	4	0
lpg0741_ig	0.40367	0.109386	0	3	0
lpg0742	-1.84728	0.00898081	5	5	1
lpg0743	0.904609	0.027292	0	1	0
lpg0743_ig	0.448447	0.0703696	0	1	0
lpg0744	-0.512029	0.12147	1	4	0.25
lpg0746	-0.0183863	0.13584	0	2	0
lpg0746_ig	0.183483	0.201522	0	2	0
lpg0759	0.386773	0.132024	0	6	0
lpg0763	0.55865	0.145595	0	1	0
lpg0763_ig	0.662454	0.137331	0	1	0
lpg0765	0.368314	0.15456	1	9	0.111111
lpg0765_ig	0.326693	0.0844398	0	2	0
lpg0766	0.369373	0.124685	0	3	0
lpg0767	0.796159	0.0663217	0	3	0
lpg0768	0.340115	0.233974	0	5	0
lpg0769	0.356962	0.114473	1	4	0.25
lpg0770	0.568456	0.117874	1	6	0.166667
lpg0770_ig	0.103304	0.220006	0	4	0
lpg0776_ig	0.701166	0.049276	0	1	0
lpg0777_ig	0.0477613	0.415786	0	2	0
lpg0778	1.06946	0.00116693	1	1	1
lpg0778_ig	0.333009	0.154647	0	2	0
lpg0780	0.444588	0.215518	0	1	0
lpg0782	0.0785557	0.169729	0	6	0
lpg0782_ig	-0.123538	0.20885	0	2	0
lpg0787_ig	0.162126	0.310574	0	4	0
lpg0788	0.289731	0.213216	0	7	0
lpg0789	0.315927	0.202805	1	5	0.2
lpg0790	-0.353845	0.107888	0	1	0
lpg0791	-0.107855	0.157452	1	14	0.0714286
lpg0791_ig	-1.14155	0.000548636	1	1	1
lpg0792	0.642932	0.0939884	1	6	0.166667
lpg0793	0.561298	0.0458593	0	1	0
lpg0796	-1.06019	0.0250818	1	2	0.5
lpg0796_ig	0.235034	0.221351	0	2	0
lpg0798_ig	-0.616734	0.0424441	1	2	0.5
lpg0799	0.0599857	0.287269	0	3	0
lpg0799_ig	0.244671	0.113647	0	1	0
lpg0800	0.0115176	0.209108	0	5	0
lpg0802	0.139585	0.201898	0	8	0
lpg0803	0.121471	0.135473	0	5	0
lpg0803_ig	0.256552	0.36011	0	3	0
lpg0804	-1.22952	0.0917163	1	4	0.25
lpg0804_ig	0.22562	0.370634	0	2	0
lpg0805	-3.21835	0.000545726	10	10	1
lpg0807	-0.435935	0.238126	0	2	0
lpg0809	0.299347	0.265854	0	4	0
lpg0810	0.58103	0.0856546	0	2	0
lpg0814	1.58247	1.62874e-06	1	1	1
lpg0815	0.420799	0.111955	0	3	0
lpg0816_ig	0.4179	0.145703	0	1	0
lpg0817_ig	0.51025	0.279173	0	2	0
lpg0818	-1.89831	6.97102e-05	1	1	1
lpg0819	0.249999	0.332921	0	3	0
lpg0819_ig	0.651884	0.0386414	0	2	0
lpg0821_ig	0.266814	0.121569	0	1	0
lpg0823	-0.0509276	0.179406	0	1	0
lpg0824	-0.208288	0.264081	0	1	0
lpg0826	-1.38756	0.0910411	2	3	0.666667
lpg0827	0.396357	0.19623	0	5	0
lpg0828	-0.56271	0.171983	1	3	0.333333
lpg0829	0.336466	0.176988	0	4	0
lpg0830	0.499406	0.106054	0	1	0
lpg0831	0.360516	0.228666	0	2	0
lpg0832	0.0387029	0.270475	0	2	0
lpg0833	0.213962	0.172944	0	3	0
lpg0834	0.775627	0.0589767	1	5	0.2
lpg0841	0.312897	0.142364	0	6	0
lpg0841_ig	0.0571875	0.0981526	0	5	0
lpg0842	0.619605	0.0738082	1	5	0.2
lpg0843	0.46793	0.0823762	0	2	0
lpg0848	0.507433	0.138833	0	2	0
lpg0849_ig	0.373545	0.0462852	0	1	0
lpg0850	0.465692	0.187792	0	5	0
lpg0851	0.422665	0.198023	0	2	0
lpg0852	-0.428613	0.117584	0	3	0
lpg0852_ig	0.0860312	0.0246137	0	3	0
lpg0853	-0.620119	0.0591816	1	6	0.166667
lpg0853_ig	-0.598326	0.110183	0	1	0
lpg0854	0.552299	0.0534435	0	1	0
lpg0855	-0.0608556	0.329094	0	3	0
lpg0861	-2.23959	2.84822e-06	1	1	1
lpg0864	-0.00381492	0.37265	0	1	0
lpg0865	-0.0173326	0.385377	0	1	0
lpg0866	-0.274579	0.0776905	0	2	0
lpg0866_ig	0.449658	0.425337	0	2	0
lpg0867	0.325681	0.134642	0	4	0
lpg0868	0.152253	0.143239	0	7	0
lpg0868_ig	0.414752	0.111978	0	1	0
lpg0870	-4.20999	8.61673e-24	1	1	1
lpg0871	-0.103496	0.133699	0	1	0
lpg0872_ig	-0.0954887	0.0769628	0	1	0
lpg0873	0.902809	0.127065	0	1	0
lpg0874	0.33062	0.0987759	0	4	0
lpg0875	-0.58318	0.00724902	1	2	0.5
lpg0876	0.0303825	0.237268	0	4	0
lpg0877_ig	-0.142611	0.270178	0	1	0
lpg0878_ig	0.649943	0.118496	0	1	0
lpg0879	0.147194	0.173769	0	5	0
lpg0879_ig	-0.305462	0.0387368	0	1	0
lpg0880_ig	0.601015	0.0475195	0	1	0
lpg0882_ig	-0.372968	0.035853	1	2	0.5
lpg0883	-0.0382144	0.182765	0	4	0
lpg0884	0.800084	0.024495	0	2	0
lpg0885	0.521124	0.0253644	0	4	0
lpg0886_ig	0.114856	0.190723	0	2	0
lpg0887_ig	0.376141	0.0879656	0	1	0
lpg0890	0.132083	0.186811	0	1	0
lpg0891	0.623686	0.120455	0	11	0
lpg0891_ig	0.291592	0.15234	0	1	0
lpg0892	0.68766	0.0940188	0	4	0
lpg0892_ig	0.539251	0.0553653	0	2	0
lpg0893	0.237465	0.234864	0	1	0
lpg0894	0.600293	0.120374	1	6	0.166667
lpg0895	-1.53744	0.00878613	1	3	0.333333
lpg0895_ig	0.349393	0.0737598	0	1	0
lpg0896	0.136759	0.10209	0	1	0
lpg0897	0.175027	0.258175	0	3	0
lpg0898_ig	-0.0745328	0.26951	0	2	0
lpg0899	0.249528	0.208516	0	4	0
lpg0900	0.278806	0.145764	0	5	0
lpg0901_ig	0.509356	0.0481364	0	2	0
lpg0902	0.281794	0.136683	0	3	0
lpg0903	0.228908	0.114781	0	1	0
lpg0903_ig	0.286776	0.26301	0	4	0
lpg0904	0.193446	0.637253	0	1	0
lpg0904_ig	0.36185	0.328599	0	2	0
lpg0906	-0.973323	0.0332289	0	2	0
lpg0906_ig	-0.0973212	0.196982	0	2	0
lpg0907	-2.28731	0.000107485	5	5	1
lpg0908	-0.882798	0.0251096	0	1	0
lpg0909	-0.256265	0.100564	0	1	0
lpg0910	0.230689	0.138357	0	2	0
lpg0911_ig	0.921211	0.177032	1	2	0.5
lpg0912_ig	1.41252	1.3186e-05	1	1	1
lpg0913_ig	0.191447	0.147098	0	1	0
lpg0916	-1.24382	0.017638	1	1	1
lpg0917_ig	-0.058536	0.562801	0	1	0
lpg0920	0.079207	0.257593	0	1	0
lpg0920_ig	-0.384395	0.0289607	0	1	0
lpg0921	-0.215031	0.159996	0	5	0
lpg0921_ig	0.254273	0.034331	0	1	0
lpg0922_ig	0.50314	0.200781	0	2	0
lpg0924	0.853805	0.0339396	1	2	0.5
lpg0925	-2.61342	1.5312e-12	1	1	1
lpg0925_ig	-0.391763	0.0128977	0	1	0
lpg0926	0.00879663	0.146873	0	4	0
lpg0927	0.368227	0.183243	1	7	0.142857
lpg0927_ig	0.490779	0.120945	0	4	0
lpg0928	0.0320748	0.0797674	0	2	0
lpg0929	0.31331	0.097804	0	3	0
lpg0931	0.292347	0.161706	1	8	0.125
lpg0932_ig	-0.0297429	0.236561	0	2	0
lpg0933	-1.62891	0.00059119	4	5	0.8
lpg0934	-0.387807	0.0779009	1	9	0.111111
lpg0935	-0.149603	0.161801	0	3	0
lpg0936_ig	0.0186639	0.0492914	0	1	0
lpg0937	-0.659988	0.231253	0	1	0
lpg0939	0.344333	0.214975	0	3	0
lpg0939_ig	0.418088	0.286121	0	2	0
lpg0940	-0.277903	0.189373	1	4	0.25
lpg0940_ig	0.314705	0.0881326	0	1	0
lpg0941	0.291735	0.160969	0	9	0
lpg0941_ig	0.217604	0.188125	0	2	0
lpg0942_ig	0.292304	0.206025	0	1	0
lpg0943	-0.464643	0.126329	1	2	0.5
lpg0944	0.494707	0.0784723	0	2	0
lpg0945	0.0912881	0.122307	1	7	0.142857
lpg0946_ig	0.334004	0.198865	0	3	0
lpg0947	0.372299	0.215206	0	4	0
lpg0948	0.360366	0.0831165	0	1	0
lpg0949	-1.78675	0.000104103	3	3	1
lpg0950	0.201131	0.234106	0	3	0
lpg0950_ig	0.304693	0.133063	0	2	0
lpg0951	-0.628189	0.0725064	0	4	0
lpg0952	0.370535	0.124675	0	4	0
lpg0953	0.504054	0.0852857	0	4	0
lpg0954	0.383563	0.20049	1	5	0.2
lpg0955	-0.101135	0.172448	0	6	0
lpg0956	0.334353	0.214435	0	2	0
lpg0957	-1.0895	0.21097	0	1	0
lpg0958_ig	0.0627803	0.181068	0	1	0
lpg0959	0.139487	0.0905362	0	6	0
lpg0960	0.318356	0.131293	0	5	0
lpg0961	0.268933	0.115908	0	5	0
lpg0963	0.0138978	0.110549	1	4	0.25
lpg0964	-0.209827	0.128004	0	3	0
lpg0967	0.557528	0.0905724	1	4	0.25
lpg0968	0.220451	0.114323	1	5	0.2
lpg0968_ig	-0.41276	0.391967	0	1	0
lpg0969	0.214238	0.167506	0	1	0
lpg0969_ig	0.0906239	0.162087	0	1	0
lpg0970	-0.254099	0.113616	0	4	0
lpg0971	0.162581	0.204762	0	2	0
lpg0971_ig	0.0112758	0.200557	0	3	0
lpg0973	-1.20575	0.0983776	1	2	0.5
lpg0973_ig	-0.276046	0.123689	1	5	0.2
lpg0974	0.379853	0.16174	0	5	0
lpg0974_ig	0.878372	0.165542	0	2	0
lpg0975	0.342607	0.153364	0	2	0
lpg0976	0.853944	0.00811572	0	1	0
lpg0976_ig	0.570155	0.0474779	0	1	0
lpg0977	0.18255	0.268133	0	1	0
lpg0978	0.629792	0.133236	0	1	0
lpg0979	0.359335	0.206553	0	2	0
lpg0979_ig	0.622818	0.335173	0	3	0
lpg0980	0.313841	0.31982	0	2	0
lpg0981	0.115902	0.1515	0	3	0
lpg0982	0.211326	0.234599	1	4	0.25
lpg0982_ig	0.637494	0.0446424	0	1	0
lpg0983	0.430792	0.167986	0	4	0
lpg0986	1.55548	0.180123	0	2	0
lpg0986_ig	0.342358	0.0115715	0	1	0
lpg0987	0.385741	0.0888152	0	3	0
lpg0988	0.411849	0.207375	0	4	0
lpg0989	-0.179667	0.221499	1	6	0.166667
lpg0991	-0.00749929	0.183061	0	2	0
lpg0992	0.684212	0.0624529	0	3	0
lpg0993	0.0106932	0.0956061	0	2	0
lpg0995	-0.0104378	0.266193	0	1	0
lpg0998	-0.53742	0.156597	1	2	0.5
lpg1000	0.280137	0.14308	0	1	0
lpg1004	0.239871	0.16893	0	1	0
lpg1005	0.736014	0.0335921	0	2	0
lpg1006	0.317731	0.104479	0	1	0
lpg1006_ig	0.0666211	0.22768	0	2	0
lpg1007	0.508244	0.137759	0	2	0
lpg1008	0.185082	0.177715	0	6	0
lpg1009	0.27522	0.211862	0	6	0
lpg1010	0.376742	0.162069	0	1	0
lpg1010_ig	0.23708	0.156447	0	2	0
lpg1012	0.356116	0.130217	0	2	0
lpg1013	0.567793	0.0413681	0	2	0
lpg1015	0.29134	0.0337679	0	1	0
lpg1016_ig	0.307737	0.154153	0	1	0
lpg1017	-0.780236	0.183321	1	3	0.333333
lpg1017_ig	0.56104	0.1143	0	2	0
lpg1018	-0.0670835	0.241965	0	4	0
lpg1019	0.20443	0.200417	0	2	0
lpg1020	-0.48585	0.00753748	1	2	0.5
lpg1021	-0.387709	0.273305	1	2	0.5
lpg1022	0.139096	0.13572	0	1	0
lpg1023	0.526263	0.134277	1	3	0.333333
lpg1024	0.106439	0.194861	0	4	0
lpg1025	-0.558096	0.0416611	0	1	0
lpg1026	-0.00866817	0.326395	0	1	0
lpg1026_ig	0.313427	0.128475	0	1	0
lpg1028	0.407364	0.220463	0	1	0
lpg1029	0.433179	0.282374	0	4	0
lpg1030	0.633431	0.213778	0	2	0
lpg1031	0.1977	0.230001	0	1	0
lpg1032	0.259546	0.446523	0	1	0
lpg1032_ig	0.406703	0.105746	0	2	0
lpg1033	0.496387	0.243232	0	2	0
lpg1034_ig	0.0148967	0.345623	0	1	0
lpg1035	0.151695	0.20317	0	4	0
lpg1036	0.334483	0.576511	0	1	0
lpg1036_ig	-0.0478861	0.22253	0	1	0
lpg1037	0.443383	0.119703	0	1	0
lpg1038	0.292077	0.175536	0	2	0
lpg1040	0.279423	0.187677	0	2	0
lpg1041	0.751072	0.244043	0	4	0
lpg1042	-0.161522	0.0256015	0	2	0
lpg1043	0.164369	0.171335	0	4	0
lpg1044	0.085646	0.296173	0	2	0
lpg1046	0.240227	0.267938	0	1	0
lpg1047	0.0840711	0.109388	0	1	0
lpg1048	-0.711145	0.218674	0	2	0
lpg1049	0.235193	0.270161	0	1	0
lpg1050	0.470755	0.0599906	0	1	0
lpg1051	0.316008	0.142106	0	1	0
lpg1051_ig	0.372716	0.15471	0	1	0
lpg1053	-0.170843	0.365218	0	1	0
lpg1054	0.358401	0.145407	0	3	0
lpg1055_ig	0.501202	0.0515682	0	1	0
lpg1056	0.301363	0.0525024	0	1	0
lpg1056_ig	0.697883	0.0647115	1	5	0.2
lpg1057	-0.0179668	0.331494	0	1	0
lpg1058	0.494894	0.190013	0	2	0
lpg1058_ig	0.541902	0.0654858	0	2	0
lpg1059	0.409749	0.107246	0	1	0
lpg1059_ig	0.515143	0.100872	0	1	0
lpg1060	0.461263	0.0903527	0	2	0
lpg1062	-0.0868903	0.283755	0	1	0
lpg1062_ig	0.513434	0.080551	0	1	0
lpg1065	0.287376	0.155056	0	1	0
lpg1067	0.334937	0.25839	0	1	0
lpg1067_ig	0.295825	0.16882	0	2	0
lpg1068	0.6956	0.153791	0	2	0
lpg1069	0.291509	0.0940089	1	8	0.125
lpg1070	0.132615	0.164993	0	3	0
lpg1071_ig	0.438634	0.373455	0	1	0
lpg1073	0.264958	0.123824	0	2	0
lpg1074	0.298713	0.289493	0	2	0
lpg1075	0.42411	0.13507	0	1	0
lpg1075_ig	0.746673	0.0344816	0	1	0
lpg1077	0.0565366	0.176057	0	2	0
lpg1078	-0.0724823	0.27378	0	1	0
lpg1080	0.690985	0.104068	1	6	0.166667
lpg1081	0.393971	0.199507	0	4	0
lpg1083	-0.191918	0.114578	1	3	0.333333
lpg1084	-0.3084	0.347463	0	2	0
lpg1085	0.447762	0.0633287	0	1	0
lpg1087	0.309702	0.239401	0	4	0
lpg1087_ig	0.317739	0.247673	0	1	0
lpg1088	0.408201	0.12042	0	3	0
lpg1088_ig	0.281604	0.121397	0	2	0
lpg1089	0.616912	0.0934547	0	1	0
lpg1090	0.355686	0.126765	0	1	0
lpg1091	0.552176	0.157296	0	3	0
lpg1092	0.138481	0.25601	0	2	0
lpg1093	0.232429	0.125674	1	7	0.142857
lpg1093_ig	0.419186	0.15471	0	1	0
lpg1094	0.219675	0.129963	0	1	0
lpg1095	0.333473	0.149492	0	3	0
lpg1096	0.346882	0.107518	0	5	0
lpg1096_ig	0.093044	0.279268	0	1	0
lpg1097	-0.0443148	0.148563	0	3	0
lpg1097_ig	0.51647	0.227076	0	1	0
lpg1099	0.342405	0.327779	0	2	0
lpg1100	-0.170699	0.50654	0	2	0
lpg1101	0.0377378	0.178421	1	5	0.2
lpg1101_ig	-0.742182	0.0350647	0	1	0
lpg1102	0.245571	0.230204	0	2	0
lpg1102_ig	0.217077	0.194088	0	1	0
lpg1104	0.320408	0.15081	0	3	0
lpg1105	0.664284	0.0926875	0	1	0
lpg1105_ig	0.103415	0.208008	0	1	0
lpg1106	0.0530657	0.155547	1	6	0.166667
lpg1107	0.244834	0.342953	0	2	0
lpg1107_ig	0.652539	0.105697	0	1	0
lpg1108	-0.13308	0.12099	1	4	0.25
lpg1109	-0.337909	0.20163	1	5	0.2
lpg1109_ig	0.385112	0.116085	0	3	0
lpg1110_ig	0.29753	0.260698	0	1	0
lpg1111	0.0568369	0.111807	0	3	0
lpg1112	0.324595	0.0765887	0	1	0
lpg1112_ig	-0.646579	0.0556792	0	1	0
lpg1113	0.312424	0.23697	0	2	0
lpg1113_ig	0.908798	0.0239476	0	1	0
lpg1114	0.24069	0.109395	1	5	0.2
lpg1115	0.281359	0.189499	0	6	0
lpg1115_ig	0.321818	0.269036	0	2	0
lpg1116	0.462801	0.0977577	1	6	0.166667
lpg1116_ig	0.546721	0.309505	0	2	0
lpg1117	0.683859	0.159055	0	2	0
lpg1118	0.266975	0.221754	0	6	0
lpg1119	0.129327	0.188779	0	6	0
lpg1119_ig	0.236123	0.315122	0	1	0
lpg1120	0.144256	0.0610555	1	5	0.2
lpg1120_ig	0.00314623	0.286429	0	1	0
lpg1121_ig	0.131363	0.205554	0	2	0
lpg1122	0.0331686	0.0339336	1	4	0.25
lpg1122_ig	0.325066	0.136443	0	1	0
lpg1123_ig	0.116665	0.283243	0	1	0
lpg1125	0.221265	0.29874	0	3	0
lpg1126	0.331751	0.146972	0	6	0
lpg1127	-0.158415	0.128991	0	6	0
lpg1127_ig	0.148293	0.256424	0	1	0
lpg1128	0.403918	0.317972	0	1	0
lpg1129	0.0114026	0.121933	0	1	0
lpg1130	0.0351309	0.318328	0	3	0
lpg1131	0.146648	0.233809	0	3	0
lpg1132	0.500557	0.386629	0	1	0
lpg1134	0.319339	0.238249	0	4	0
lpg1135	0.182767	0.137862	0	2	0
lpg1136	0.318845	0.175457	0	4	0
lpg1136_ig	0.764682	0.0381296	0	1	0
lpg1137	-0.174719	0.0949234	0	3	0
lpg1137_ig	1.42719	0.00781295	1	1	1
lpg1138	-0.0989161	0.140821	0	1	0
lpg1139	-0.661677	0.111488	1	4	0.25
lpg1140	-1.39468	2.26943e-09	1	1	1
lpg1141	-0.161543	0.24791	0	1	0
lpg1143	0.440735	0.079498	0	2	0
lpg1144	0.127982	0.239009	0	4	0
lpg1145	-0.12729	0.258621	1	5	0.2
lpg1145_ig	0.959861	0.101285	0	1	0
lpg1146	0.188713	0.112197	0	5	0
lpg1146_ig	0.25877	0.137564	0	2	0
lpg1147	0.223627	0.290065	0	2	0
lpg1148	0.0427614	0.139779	0	4	0
lpg1149	0.372941	0.085422	0	1	0
lpg1149_ig	0.403795	0.133454	0	3	0
lpg1150	0.447238	0.0229755	0	1	0
lpg1151	0.426561	0.152907	0	3	0
lpg1152	0.481946	0.118919	0	1	0
lpg1152_ig	0.285554	0.261778	0	1	0
lpg1154	-0.460396	0.189271	0	2	0
lpg1154_ig	0.337914	0.324503	0	2	0
lpg1155	0.169096	0.225238	0	4	0
lpg1155_ig	-0.421119	0.251689	0	1	0
lpg1156	0.273309	0.118599	0	2	0
lpg1157	-0.376417	0.118656	0	2	0
lpg1159	-0.304014	0.0638119	1	3	0.333333
lpg1159_ig	0.0731431	0.236599	0	1	0
lpg1160	0.409919	0.106715	0	1	0
lpg1161	0.486139	0.135071	0	2	0
lpg1161_ig	0.126228	0.284549	0	1	0
lpg1162	-0.428318	0.00784505	1	2	0.5
lpg1163	-0.515345	0.0796291	2	5	0.4
lpg1163_ig	0.430909	0.129625	0	2	0
lpg1164	0.385814	0.102486	0	3	0
lpg1165	0.804322	0.0139542	0	1	0
lpg1166	-0.499809	0.0859069	2	5	0.4
lpg1166_ig	0.391141	0.071293	0	1	0
lpg1167_ig	0.450236	0.078848	0	1	0
lpg1168	0.359145	0.291733	0	6	0
lpg1169	0.743048	0.0992531	2	6	0.333333
lpg1169_ig	0.400503	0.102384	0	1	0
lpg1170	0.597626	0.0230591	0	1	0
lpg1170_ig	0.826632	0.0839906	0	1	0
lpg1171	-0.574278	0.0192793	1	2	0.5
lpg1172	0.210498	0.248811	0	4	0
lpg1173	0.100925	0.212468	0	5	0
lpg1174	0.216169	0.194068	0	1	0
lpg1175_ig	0.509675	0.0772207	0	2	0
lpg1176_ig	0.644179	0.499219	0	2	0
lpg1183	-0.0209843	0.0951177	1	4	0.25
lpg1183_ig	0.687349	0.0272834	0	1	0
lpg1184	0.0997794	0.224787	0	4	0
lpg1186_ig	0.493074	0.122354	0	1	0
lpg1187	0.320389	0.146803	0	2	0
lpg1188	-1.27264	0.022905	2	3	0.666667
lpg1189	-0.918391	0.0542229	0	2	0
lpg1190	0.393586	0.0852615	0	2	0
lpg1190_ig	-1.16452	0.000238687	1	1	1
lpg1191	0.451995	0.107221	0	3	0
lpg1192	0.625597	0.0109369	0	1	0
lpg1193	0.111962	0.180819	0	2	0
lpg1194	0.321002	0.149499	0	2	0
lpg1196	0.535701	0.153535	0	3	0
lpg1197	0.43118	0.225206	0	2	0
lpg1198	0.45748	0.234755	0	2	0
lpg1199	0.406627	0.222512	0	4	0
lpg1202	-1.01822	0.0241833	1	2	0.5
lpg1203	-1.43736	0.00517821	1	2	0.5
lpg1204	0.490537	0.224397	0	1	0
lpg1205	-1.04266	0.000792814	1	1	1
lpg1206	0.347077	0.095512	0	1	0
lpg1206_ig	0.452439	0.106715	0	1	0
lpg1207	-0.0992837	0.155353	0	3	0
lpg1208	0.592631	0.0727159	0	5	0
lpg1209	0.76827	0.167133	0	2	0
lpg1212	-0.11002	0.157166	0	2	0
lpg1212_ig	-0.419988	0.129776	0	1	0
lpg1213	0.0788389	0.123537	0	1	0
lpg1214	-0.323844	0.201665	1	5	0.2
lpg1214_ig	-0.00749984	0.676232	0	1	0
lpg1216	-1.36463	0.000612488	2	2	1
lpg1216_ig	-0.200671	0.0819646	0	2	0
lpg1217	-0.462462	0.0920635	1	2	0.5
lpg1219	-0.503763	0.159712	0	4	0
lpg1219_ig	-1.90475	5.73524e-06	1	1	1
lpg1220	-0.306695	0.0395574	0	1	0
lpg1221	-0.442426	0.13081	0	1	0
lpg1221_ig	-0.560171	0.032319	0	1	0
lpg1222	-1.26863	0.00450833	1	1	1
lpg1223	-1.10599	0.0655933	1	3	0.333333
lpg1224	-0.775873	0.120392	1	3	0.333333
lpg1225	-0.659658	0.0580228	4	7	0.571429
lpg1226	-1.02151	0.0321742	1	5	0.2
lpg1227	-0.255593	0.234212	1	6	0.166667
lpg1227_ig	0.247886	0.15471	0	1	0
lpg1228_ig	0.0376618	0.218247	0	1	0
lpg1248	-0.200882	0.378529	0	1	0
lpg1273	0.327821	0.091615	0	7	0
lpg1274	-0.553823	0.000802507	0	1	0
lpg1276	-0.431262	0.251929	0	1	0
lpg1277	0.310105	0.167397	1	8	0.125
lpg1278	0.166291	0.246578	0	2	0
lpg1278_ig	0.339625	0.195054	0	2	0
lpg1279	0.311046	0.106373	0	2	0
lpg1280	-1.60391	0.000387838	1	1	1
lpg1284	-0.640433	0.055028	1	3	0.333333
lpg1285	0.313774	0.12309	0	2	0
lpg1290	1.00209	0.00191499	1	1	1
lpg1291	-0.450494	0.0932295	0	1	0
lpg1291_ig	1.10022	0.00109093	1	1	1
lpg1292	-1.68914	0.0174972	2	3	0.666667
lpg1293_ig	-2.92753	1.80337e-11	1	1	1
lpg1294	0.301693	0.108393	0	4	0
lpg1295	0.332648	0.194298	0	3	0
lpg1295_ig	-0.331784	0.176436	0	1	0
lpg1296	-0.299795	0.125162	1	4	0.25
lpg1297_ig	0.258074	0.255018	0	2	0
lpg1298	0.200676	0.0418407	0	1	0
lpg1298_ig	0.220763	0.247803	0	1	0
lpg1299	0.501424	0.161661	0	4	0
lpg1299_ig	0.46661	0.0989797	0	2	0
lpg1300	0.693059	0.0839906	0	1	0
lpg1301	0.209533	0.205138	0	7	0
lpg1302	-0.184702	0.172207	0	3	0
lpg1302_ig	0.118896	0.224754	0	1	0
lpg1308	-0.178374	0.069613	1	4	0.25
lpg1308_ig	0.480319	0.154153	0	1	0
lpg1309	0.444769	0.133522	0	1	0
lpg1309_ig	0.345357	0.171238	0	1	0
lpg1312	0.297447	0.150364	0	13	0
lpg1314_ig	0.116749	0.196693	0	4	0
lpg1316	0.313045	0.110364	1	6	0.166667
lpg1316_ig	0.498662	0.0964278	0	2	0
lpg1317	-0.396399	0.133986	0	4	0
lpg1318	0.288758	0.191558	0	7	0
lpg1318_ig	0.144397	0.174863	0	4	0
lpg1319	-1.92223	9.61229e-07	4	4	1
lpg1320	-2.27776	1.97913e-09	2	2	1
lpg1321	0.447107	0.236033	0	8	0
lpg1322	0.51453	0.21164	1	6	0.166667
lpg1323	0.0977422	0.33391	0	4	0
lpg1323_ig	0.0977422	0.33391	0	4	0
lpg1324	0.589479	0.129894	0	3	0
lpg1325	0.119064	0.154287	0	4	0
lpg1326	0.355473	0.145703	0	1	0
lpg1327_ig	0.320846	0.0891842	0	3	0
lpg1328	0.0151992	0.13784	1	5	0.2
lpg1329	-0.229305	0.0544595	0	2	0
lpg1329_ig	0.179398	0.213223	0	1	0
lpg1331	-2.24759	0.000102507	5	5	1
lpg1332	-0.0866191	0.147543	0	4	0
lpg1333	0.477415	0.0886875	1	11	0.0909091
lpg1334	0.34764	0.106008	0	14	0
lpg1335	0.112363	0.246031	0	7	0
lpg1335_ig	1.02956	0.0213259	1	1	1
lpg1336	0.0444029	0.237777	0	4	0
lpg1336_ig	-0.218639	0.0830374	0	2	0
lpg1337	-0.77553	0.126607	1	4	0.25
lpg1337_ig	-3.17983	1.49994e-14	1	1	1
lpg1338	-0.67256	0.104742	0	6	0
lpg1339	-0.198421	0.0143918	0	1	0
lpg1340	-0.182193	0.169798	1	5	0.2
lpg1341_ig	0.00830857	0.204604	0	3	0
lpg1343	-0.0499525	0.265782	0	3	0
lpg1349	-0.529392	0.0442705	0	3	0
lpg1350	-0.0773142	0.0755841	0	3	0
lpg1350_ig	-0.174628	0.210252	0	1	0
lpg1353	0.296551	0.116416	0	3	0
lpg1354	-0.0182285	0.201692	1	5	0.2
lpg1354_ig	0.392393	0.0755567	0	1	0
lpg1355	-0.212867	0.0445742	1	3	0.333333
lpg1356	0.783374	0.18307	1	2	0.5
lpg1356_ig	0.54406	0.0469881	0	3	0
lpg1357	0.402716	0.253373	0	5	0
lpg1358	-1.90411	0.0145982	3	5	0.6
lpg1359	-2.17074	1.87432e-08	1	1	1
lpg1361	-0.307837	0.273193	0	1	0
lpg1362	-0.828878	0.00693882	0	1	0
lpg1363	-1.2942	0.001203	2	3	0.666667
lpg1363_ig	-0.126784	0.189733	0	1	0
lpg1364_ig	-1.94315	5.748e-05	1	1	1
lpg1365	-0.240507	0.335349	0	1	0
lpg1366	0.000643266	0.217896	0	3	0
lpg1366_ig	0.0191047	0.221795	0	1	0
lpg1367	0.322011	0.170697	0	1	0
lpg1368	0.325067	0.196677	0	5	0
lpg1368_ig	0.268286	0.478818	0	2	0
lpg1369	0.318633	0.12383	0	1	0
lpg1369_ig	0.274554	0.219654	0	1	0
lpg1370	-0.777192	0.0377535	0	1	0
lpg1373_ig	0.360655	0.25591	0	1	0
lpg1376	0.100774	0.0233052	1	4	0.25
lpg1377_ig	0.673457	0.0461589	0	2	0
lpg1378	-1.43421	0.000339892	5	5	1
lpg1379	0.120656	0.155695	0	4	0
lpg1379_ig	-0.037251	0.155137	0	2	0
lpg1380	-0.33095	0.203401	0	4	0
lpg1381	0.332743	0.0754618	0	4	0
lpg1382	-0.81859	0.0829135	1	2	0.5
lpg1383	-2.55191	5.92179e-06	1	1	1
lpg1385	0.249728	0.196913	0	1	0
lpg1385_ig	-0.32492	0.21381	0	1	0
lpg1386	-0.00194869	0.245034	1	4	0.25
lpg1386_ig	0.62343	0.0830166	0	4	0
lpg1387	0.254874	0.148595	0	6	0
lpg1390_ig	0.598503	0.0512334	0	1	0
lpg1402	-0.230711	0.184766	0	3	0
lpg1403	0.776849	0.102822	1	9	0.111111
lpg1403_ig	0.187284	0.184361	0	1	0
lpg1404	0.0182459	0.409542	0	3	0
lpg1405	0.333209	0.202143	0	4	0
lpg1407	-0.094132	0.199996	0	5	0
lpg1407_ig	0.223262	0.138737	0	1	0
lpg1408	0.461649	0.0986031	0	2	0
lpg1408_ig	0.330687	0.0775536	0	1	0
lpg1409	0.230703	0.210605	0	2	0
lpg1410	0.341118	0.153244	0	2	0
lpg1410_ig	0.948874	0.1291	0	1	0
lpg1411_ig	0.207553	0.599683	0	1	0
lpg1412	0.650196	0.126699	0	2	0
lpg1413	0.286488	0.0587088	0	2	0
lpg1414	0.352083	0.140713	1	6	0.166667
lpg1415_ig	0.209405	0.186019	0	1	0
lpg1416	-0.0510225	0.139461	0	3	0
lpg1416_ig	-0.377773	0.182365	0	2	0
lpg1419_ig	-1.23547	0.00606491	1	1	1
lpg1423	-0.00541926	0.222662	0	4	0
lpg1425	0.272925	0.144149	0	2	0
lpg1426	0.418702	0.155935	0	6	0
lpg1426_ig	-0.228326	0.255967	0	1	0
lpg1427	0.237776	0.128133	0	2	0
lpg1428	-0.0366422	0.109932	0	1	0
lpg1431	-0.0271951	0.560563	0	1	0
lpg1432	0.61566	0.329621	0	2	0
lpg1433	-0.820297	0.182911	1	3	0.333333
lpg1436	0.0819572	0.072543	0	3	0
lpg1437	0.635608	0.0755797	1	3	0.333333
lpg1438	0.074828	0.155713	2	12	0.166667
lpg1439	0.036978	0.123696	1	12	0.0833333
lpg1441	-0.0322325	0.0352345	0	2	0
lpg1442	-0.82146	0.00109714	0	1	0
lpg1442_ig	-0.984359	0.0330053	0	1	0
lpg1445	0.261184	0.151051	0	3	0
lpg1446	-0.0732235	0.408674	0	2	0
lpg1447	0.912258	0.0413723	1	3	0.333333
lpg1448	0.459614	0.104598	0	1	0
lpg1449	0.0711501	0.0870549	0	6	0
lpg1449_ig	0.68631	0.0543525	1	4	0.25
lpg1452	0.619997	0.102846	0	2	0
lpg1452_ig	0.51364	0.279967	0	2	0
lpg1453	0.662509	0.0471806	0	3	0
lpg1454	0.144892	0.252056	0	3	0
lpg1454_ig	0.484717	0.214377	0	1	0
lpg1455	0.185573	0.0927542	0	5	0
lpg1456	0.269572	0.250598	0	5	0
lpg1456_ig	0.284479	0.108193	0	2	0
lpg1457	-0.426761	0.141366	1	5	0.2
lpg1459	0.162127	0.30068	0	3	0
lpg1460	0.423506	0.350688	0	1	0
lpg1461	-0.561078	0.202963	1	2	0.5
lpg1462	0.370511	0.157354	0	4	0
lpg1462_ig	-0.623577	0.416142	0	1	0
lpg1463_ig	0.0892753	0.115849	1	2	0.5
lpg1464_ig	-0.175708	0.292012	0	1	0
lpg1465	1.20357	0.174056	0	2	0
lpg1466	0.152282	0.23885	0	2	0
lpg1467_ig	0.311779	0.159829	0	1	0
lpg1468	-0.466742	0.416142	0	1	0
lpg1469	-0.0154816	0.255031	0	9	0
lpg1470	0.327891	0.120654	0	4	0
lpg1471	0.188528	0.103916	1	7	0.142857
lpg1471_ig	0.170647	0.156138	0	2	0
lpg1472	0.0691447	0.152285	0	4	0
lpg1473	0.53199	0.206692	1	7	0.142857
lpg1475	0.603904	0.241045	0	2	0
lpg1478	-1.17566	0.177955	0	1	0
lpg1479	-0.384517	0.211485	1	6	0.166667
lpg1480	0.460278	0.432271	0	1	0
lpg1481	0.349802	0.235282	0	2	0
lpg1481_ig	0.213114	0.350741	0	1	0
lpg1482	0.530375	0.0518104	1	3	0.333333
lpg1482_ig	0.246197	0.209647	0	2	0
lpg1483	0.045065	0.140762	0	5	0
lpg1483_ig	0.0514667	0.0723921	0	1	0
lpg1484	0.207285	0.0418407	0	1	0
lpg1485_ig	-1.57116	0.000294443	1	1	1
lpg1486	0.595884	0.150617	0	2	0
lpg1487	-1.09634	0.160764	1	4	0.25
lpg1487_ig	-2.10042	1.47536e-05	1	1	1
lpg1488	0.0509585	0.144209	1	9	0.111111
lpg1488_ig	-0.44773	0.0907727	1	3	0.333333
lpg1490	0.318869	0.151322	0	3	0
lpg1490_ig	0.429412	0.106136	0	2	0
lpg1491	0.21964	0.25195	0	5	0
lpg1491_ig	0.249858	0.231804	0	1	0
lpg1492	0.0763422	0.219742	0	1	0
lpg1493_ig	-0.784308	0.0207477	1	2	0.5
lpg1494	0.757293	0.0186895	0	2	0
lpg1496	0.300139	0.0926628	0	7	0
lpg1497	0.233385	0.0874596	0	5	0
lpg1497_ig	0.487136	0.125319	0	1	0
lpg1498	-0.187389	0.0305343	1	3	0.333333
lpg1498_ig	0.427606	0.0658899	0	1	0
lpg1499	0.454408	0.485145	0	1	0
lpg1499_ig	0.459496	0.107707	0	1	0
lpg1500	0.209386	0.136686	0	3	0
lpg1501	-0.341314	0.202708	0	3	0
lpg1502_ig	-0.428471	0.058361	1	3	0.333333
lpg1506	-0.404654	0.0825785	1	5	0.2
lpg1507	-2.58193	0.00235462	9	10	0.9
lpg1508	0.640902	0.0284644	0	1	0
lpg1508_ig	-1.15996	0.000307449	1	1	1
lpg1509	-0.68378	0.0587798	0	1	0
lpg1512	-1.6601	0.0156051	4	5	0.8
lpg1513	-0.463884	0.0844842	1	2	0.5
lpg1515	0.270937	0.200822	0	4	0
lpg1516	0.172894	0.205871	0	3	0
lpg1517	0.916125	0.012403	0	1	0
lpg1518	-0.334823	0.129517	2	5	0.4
lpg1522	0.0265241	0.133333	1	3	0.333333
lpg1522_ig	-0.573166	0.0122535	1	2	0.5
lpg1523	0.639292	0.172711	1	3	0.333333
lpg1524	-1.90793	9.36787e-05	3	3	1
lpg1525	0.420049	0.0769411	0	2	0
lpg1526	0.0361593	0.293762	0	3	0
lpg1527	0.369147	0.10261	0	3	0
lpg1528	-0.926791	0.00881788	1	3	0.333333
lpg1528_ig	0.0625825	0.153499	0	3	0
lpg1530	0.216188	0.204336	0	4	0
lpg1531	0.435181	0.545841	0	1	0
lpg1531_ig	-0.0331238	0.118922	0	1	0
lpg1532	0.0489659	0.162453	1	9	0.111111
lpg1533	-0.353611	0.128536	0	3	0
lpg1534_ig	-0.123757	0.19746	0	5	0
lpg1535_ig	-0.0405202	0.580893	0	1	0
lpg1540	0.0820424	0.281571	0	2	0
lpg1540_ig	0.145621	0.0807806	0	1	0
lpg1543	-2.21551	0.000118855	1	1	1
lpg1546	-0.220049	0.0465786	0	1	0
lpg1547	0.306596	0.19928	0	5	0
lpg1547_ig	0.504688	0.0777438	0	2	0
lpg1549	-0.355113	0.0915923	0	2	0
lpg1551	-0.759551	0.0369695	2	3	0.666667
lpg1554	-1.18856	0.0403226	3	6	0.5
lpg1555	0.418989	0.0936883	0	2	0
lpg1556	0.153612	0.163587	0	2	0
lpg1556_ig	0.727284	0.0280257	0	1	0
lpg1557	-0.637539	0.188309	1	4	0.25
lpg1558_ig	0.965461	0.168141	0	1	0
lpg1561	-0.178006	0.197402	0	5	0
lpg1561_ig	0.0373231	0.315618	0	1	0
lpg1562	0.133472	0.233161	0	8	0
lpg1562_ig	0.208367	0.187901	0	1	0
lpg1563	0.348685	0.173142	0	2	0
lpg1564	-0.0614653	0.218954	0	2	0
lpg1564_ig	-0.248306	0.445964	0	1	0
lpg1565	0.344563	0.0885531	0	2	0
lpg1565_ig	0.570654	0.101448	0	1	0
lpg1566	0.363231	0.0649049	0	2	0
lpg1567	0.432095	0.0236999	0	1	0
lpg1568	0.586184	0.0829969	0	3	0
lpg1569	-0.110852	0.17772	0	7	0
lpg1570	0.110943	0.252817	0	3	0
lpg1572	-0.0635835	0.302836	0	1	0
lpg1577	1.03135	0.0428614	1	2	0.5
lpg1577_ig	-0.50186	2.19476e-07	0	1	0
lpg1579	0.296466	0.157773	0	1	0
lpg1579_ig	-0.40703	0.110583	0	2	0
lpg1580	0.424386	0.257537	0	1	0
lpg1581	-0.262717	0.228657	0	2	0
lpg1583	0.221695	0.0379636	0	1	0
lpg1584_ig	-2.43459	7.88048e-07	1	1	1
lpg1585_ig	0.431884	0.27372	0	1	0
lpg1586	-0.00942352	0.20416	0	5	0
lpg1586_ig	0.526528	0.0318929	0	1	0
lpg1587	0.19595	0.268213	0	1	0
lpg1588	-0.221392	0.16327	0	5	0
lpg1588_ig	0.459293	0.599683	0	1	0
lpg1589	-0.852505	0.00721564	0	1	0
lpg1590	-0.868443	0.0655701	0	2	0
lpg1592	1.15207	0.00714123	1	1	1
lpg1593	-0.362293	0.0508503	1	2	0.5
lpg1593_ig	0.073605	0.326142	0	2	0
lpg1594	0.255405	0.143814	0	4	0
lpg1594_ig	-1.66095	5.15373e-07	1	1	1
lpg1595	-0.148243	0.0921671	0	2	0
lpg1596	-0.0316875	0.274407	0	3	0
lpg1597	-0.231862	0.376286	0	2	0
lpg1598	0.199698	0.147805	0	4	0
lpg1599_ig	0.66406	0.0407965	0	1	0
lpg1602	-0.00294121	0.222274	0	3	0
lpg1602_ig	0.0412745	0.512865	0	1	0
lpg1603	0.163132	0.161543	0	6	0
lpg1603_ig	0.348207	0.129124	0	1	0
lpg1604	0.408818	0.180475	0	2	0
lpg1605	0.657197	0.092527	0	1	0
lpg1607	0.0196607	0.391485	0	2	0
lpg1607_ig	0.229137	0.16405	0	1	0
lpg1608	0.340729	0.0964166	0	1	0
lpg1608_ig	0.500653	0.103179	0	2	0
lpg1609	-0.361119	0.195636	1	7	0.142857
lpg1609_ig	-0.277947	0.284979	0	1	0
lpg1610	0.664861	0.0552337	1	5	0.2
lpg1611	0.153127	0.196711	0	4	0
lpg1611_ig	0.307421	0.115268	0	2	0
lpg1612	0.122429	0.113896	0	3	0
lpg1613	-0.58621	0.0370139	0	1	0
lpg1613_ig	-0.103979	0.17252	0	3	0
lpg1614	0.370377	0.185816	0	4	0
lpg1615	0.0948184	0.186177	0	3	0
lpg1616	0.52262	0.168192	0	5	0
lpg1617	0.462444	0.120399	0	5	0
lpg1618	0.391991	0.165192	0	2	0
lpg1619	0.564402	0.0997986	0	2	0
lpg1620	0.681894	0.0541634	0	1	0
lpg1621	0.133339	0.156224	0	3	0
lpg1621_ig	0.0422614	0.559207	0	1	0
lpg1622	0.620034	0.16385	1	5	0.2
lpg1623	0.393144	0.0598427	0	3	0
lpg1623_ig	0.481617	0.230888	0	1	0
lpg1624	0.117591	0.22369	0	3	0
lpg1625	0.125711	0.116468	0	3	0
lpg1626	0.191333	0.171175	0	7	0
lpg1627	0.26652	0.15697	0	4	0
lpg1628	0.120215	0.107575	0	3	0
lpg1629	-0.167003	0.200571	0	2	0
lpg1630	0.194252	0.285169	0	2	0
lpg1631	-0.0330542	0.166436	1	4	0.25
lpg1632	0.389324	0.1263	0	2	0
lpg1632_ig	0.462051	0.309932	0	1	0
lpg1633	-0.398529	0.207159	0	2	0
lpg1634	0.240292	0.19979	0	6	0
lpg1635	0.846839	0.0381237	1	2	0.5
lpg1635_ig	0.88107	0.0357172	1	2	0.5
lpg1636	0.434043	0.0602337	0	1	0
lpg1637	0.349465	0.0920677	0	1	0
lpg1638	0.311837	0.155629	0	4	0
lpg1639	0.149966	0.139376	1	6	0.166667
lpg1641	0.164284	0.235096	0	5	0
lpg1642	0.338203	0.105004	0	7	0
lpg1643	-0.0234235	0.222991	0	3	0
lpg1643_ig	-0.124238	0.194855	0	3	0
lpg1644	0.63884	0.153716	1	4	0.25
lpg1645	0.0638644	0.198654	0	2	0
lpg1647	0.0868081	0.0990467	0	3	0
lpg1648	0.232319	0.0332269	0	1	0
lpg1649	-0.87445	0.0926382	0	1	0
lpg1649_ig	0.153081	0.492314	0	1	0
lpg1650	0.624324	0.0561194	1	3	0.333333
lpg1651	-0.0713844	0.220895	0	3	0
lpg1652	0.31508	0.262611	0	4	0
lpg1653	0.491893	0.122531	1	7	0.142857
lpg1654	0.621472	0.0691043	0	3	0
lpg1654_ig	0.400114	0.240136	0	3	0
lpg1655	0.436198	0.257583	0	4	0
lpg1655_ig	0.800361	0.00496937	0	1	0
lpg1656	-0.364037	0.142604	0	2	0
lpg1657	0.408536	0.107063	0	2	0
lpg1657_ig	-0.0464652	0.181805	0	3	0
lpg1658	0.35824	0.100811	0	1	0
lpg1659_ig	-0.649176	0.236553	0	1	0
lpg1660	0.209343	0.0992726	1	7	0.142857
lpg1660_ig	0.164095	0.170138	0	1	0
lpg1661	-0.187926	0.0852217	0	1	0
lpg1661_ig	0.648483	0.156394	0	1	0
lpg1662	0.472596	0.169956	0	2	0
lpg1662_ig	0.551069	0.136238	0	1	0
lpg1663	0.0602845	0.16336	0	3	0
lpg1664	0.348202	0.277292	0	6	0
lpg1665	0.138401	0.179279	0	8	0
lpg1665_ig	-0.142807	0.215236	0	1	0
lpg1666	0.590701	0.0219013	0	1	0
lpg1666_ig	-0.0307644	0.127944	0	3	0
lpg1667	0.0662697	0.0832132	0	4	0
lpg1669	0.372382	0.153845	0	6	0
lpg1669_ig	0.379142	0.120675	0	6	0
lpg1670	0.813637	0.146512	0	2	0
lpg1670_ig	0.0112558	0.260056	0	2	0
lpg1671	0.281237	0.17267	0	5	0
lpg1672	-0.145731	0.172861	0	2	0
lpg1673	-0.517507	0.143664	0	3	0
lpg1674	-0.054523	0.195485	2	4	0.5
lpg1675	-0.600046	0.12379	1	3	0.333333
lpg1676	-0.050135	0.287909	0	3	0
lpg1677	-0.0820512	0.231166	0	4	0
lpg1678	-0.192621	0.226296	0	6	0
lpg1680	-1.08314	0.011372	2	3	0.666667
lpg1680_ig	0.438542	0.0940816	0	2	0
lpg1682	0.276005	0.203279	0	1	0
lpg1683	-0.165329	0.0955438	0	6	0
lpg1684	0.386726	0.251033	1	6	0.166667
lpg1684_ig	0.0265912	0.307032	0	2	0
lpg1685	-0.382255	0.229934	1	3	0.333333
lpg1686	0.128381	0.0811374	0	2	0
lpg1686_ig	0.531815	0.0512103	0	3	0
lpg1687	0.0335655	0.241062	0	4	0
lpg1687_ig	0.428132	0.0912538	0	1	0
lpg1688	-0.834795	0.0360832	1	5	0.2
lpg1689	-0.283689	0.101606	0	2	0
lpg1689_ig	-0.253107	0.0713801	1	3	0.333333
lpg1691	-0.24402	0.182845	1	5	0.2
lpg1691_ig	-0.115332	0.316024	0	2	0
lpg1692	-0.287166	0.187801	0	3	0
lpg1692_ig	0.302659	0.0381296	0	1	0
lpg1695	0.433938	0.0225068	0	1	0
lpg1696	-0.101186	0.236871	0	9	0
lpg1697	-1.70223	0.000210109	1	1	1
lpg1697_ig	0.0456904	0.32171	0	2	0
lpg1698	-0.0613626	0.212323	0	3	0
lpg1698_ig	-0.656513	0.033462	0	1	0
lpg1701	0.790117	0.0621834	1	5	0.2
lpg1701_ig	0.285962	0.21252	0	1	0
lpg1702	-0.110353	0.172283	0	5	0
lpg1703	0.653238	0.105192	0	1	0
lpg1704	0.243916	0.137995	0	1	0
lpg1705	-0.776395	0.0377894	2	4	0.5
lpg1706	-0.0526635	0.302597	0	1	0
lpg1707	0.299867	0.120661	0	2	0
lpg1708	0.0834176	0.112294	0	3	0
lpg1709	0.431366	0.145939	0	2	0
lpg1710	0.506277	0.089946	0	1	0
lpg1711_ig	0.487972	0.0802641	0	3	0
lpg1715_ig	0.363538	0.114959	0	2	0
lpg1716	-0.476149	0.279452	0	1	0
lpg1716_ig	0.412745	0.114121	0	2	0
lpg1717	0.102151	0.196962	1	6	0.166667
lpg1717_ig	0.553596	0.107021	0	1	0
lpg1718	0.0690399	0.242891	1	5	0.2
lpg1720	-2.63866	3.08891e-08	1	1	1
lpg1721	-3.78853	1.28506e-15	2	2	1
lpg1726	-0.868297	0.15909	1	2	0.5
lpg1727	0.400124	0.0758873	0	1	0
lpg1728	-4.32069	1.77598e-18	7	7	1
lpg1729	-1.19012	0.0786194	1	3	0.333333
lpg1730	-0.139164	0.144794	0	3	0
lpg1731	-0.259839	0.217887	0	2	0
lpg1731_ig	0.208266	0.569529	0	1	0
lpg1732	0.649675	0.0140464	0	1	0
lpg1732_ig	0.127391	0.109731	0	4	0
lpg1733	0.561894	0.0488774	0	1	0
lpg1734	0.238074	0.135713	1	8	0.125
lpg1738	-0.587835	0.0880531	2	4	0.5
lpg1738_ig	0.561155	0.145595	0	1	0
lpg1739	0.602053	0.215194	1	3	0.333333
lpg1739_ig	0.052056	0.238499	0	1	0
lpg1740	0.584095	0.151319	0	1	0
lpg1740_ig	0.618666	0.281839	0	1	0
lpg1742	0.0641015	0.0566213	0	1	0
lpg1743_ig	0.0927387	0.236225	0	2	0
lpg1744	-1.15909	0.069497	0	1	0
lpg1744_ig	0.581842	0.187287	0	3	0
lpg1748	-1.30641	0.00467769	1	1	1
lpg1749	-0.146577	0.0636908	1	3	0.333333
lpg1750	-0.0422031	0.210402	1	7	0.142857
lpg1751	-0.113262	0.126784	0	4	0
lpg1751_ig	-0.0178019	0.190425	0	1	0
lpg1752	0.275485	0.0374359	0	3	0
lpg1753	0.489622	0.380605	0	2	0
lpg1753_ig	-0.242063	0.185245	1	6	0.166667
lpg1754	-0.324226	0.165559	1	4	0.25
lpg1756	-0.902093	0.0265138	0	2	0
lpg1757	-1.1814	4.46195e-08	1	1	1
lpg1758	-0.385578	0.167656	0	4	0
lpg1760	-0.961476	0.0474405	3	5	0.6
lpg1761	-0.233589	0.240475	0	1	0
lpg1761_ig	-0.71507	0.000497158	0	1	0
lpg1762	-1.86465	0.0294	3	5	0.6
lpg1763	-0.734941	0.13431	2	4	0.5
lpg1764	0.598658	0.124807	0	4	0
lpg1764_ig	0.00710959	0.247673	0	1	0
lpg1768	0.266538	0.242261	0	3	0
lpg1769	0.639208	0.0841885	0	1	0
lpg1770	0.881551	0.0445084	0	1	0
lpg1771	-0.322932	0.0971752	0	3	0
lpg1771_ig	0.273638	0.311941	0	1	0
lpg1772	0.815652	0.103936	0	1	0
lpg1773	0.291105	0.149292	0	3	0
lpg1776	0.16551	0.180953	1	6	0.166667
lpg1779	-2.59458	0.000445559	1	2	0.5
lpg1780	-0.66848	0.0294253	1	3	0.333333
lpg1782	-0.88183	0.0715451	1	3	0.333333
lpg1783	0.438553	0.229143	0	2	0
lpg1784	-0.0661902	0.060609	0	4	0
lpg1785	-0.866754	0.12633	1	6	0.166667
lpg1785_ig	-0.95338	0.00325094	0	1	0
lpg1786	-1.77476	0.0497538	1	2	0.5
lpg1787	-0.971171	0.0514965	2	5	0.4
lpg1788	-0.51442	0.0338572	1	2	0.5
lpg1789	-0.760406	0.00548228	1	2	0.5
lpg1790	-1.853	0.0264979	1	2	0.5
lpg1791	-1.39328	0.00183669	1	1	1
lpg1792	-0.722696	0.0632539	1	4	0.25
lpg1793	-0.0419996	0.639615	0	1	0
lpg1793_ig	0.96392	0.129376	0	2	0
lpg1794	-0.707487	0.0673703	1	3	0.333333
lpg1794_ig	0.324425	0.530642	0	1	0
lpg1796	0.0942676	0.176729	0	3	0
lpg1796_ig	0.0459254	0.219795	0	1	0
lpg1797	-0.102083	0.0475454	1	3	0.333333
lpg1797_ig	-0.0249879	0.249348	0	2	0
lpg1798	0.328504	0.138906	0	2	0
lpg1799_ig	0.134833	0.153764	0	5	0
lpg1803	-0.296144	0.0122714	1	2	0.5
lpg1804	0.12045	0.24638	0	2	0
lpg1804_ig	0.427523	0.170845	0	2	0
lpg1805	-2.23054	0.0702908	4	5	0.8
lpg1805_ig	-0.0583677	0.108752	0	2	0
lpg1806	-1.88891	0.0159212	3	4	0.75
lpg1807	-1.93937	0.017297	4	4	1
lpg1809_ig	-4.30176	4.58047e-26	1	1	1
lpg1810	-0.785906	0.111816	1	8	0.125
lpg1810_ig	0.225571	0.141604	0	1	0
lpg1811	-0.427168	0.211501	0	1	0
lpg1811_ig	-0.0611323	0.225061	0	1	0
lpg1812	-2.32374	4.78305e-10	1	1	1
lpg1813_ig	0.260399	0.236598	0	1	0
lpg1814	0.401848	0.25151	0	5	0
lpg1814_ig	0.70815	0.193919	0	2	0
lpg1815	-3.31621	1.34119e-14	1	1	1
lpg1816	0.281879	0.103286	0	3	0
lpg1816_ig	0.39351	0.199487	0	1	0
lpg1817	-1.22918	0.0437659	7	9	0.777778
lpg1820	-0.11779	0.197506	1	5	0.2
lpg1821	-0.466531	0.0735046	1	4	0.25
lpg1822	0.135862	0.142	0	5	0
lpg1823	-0.0837923	0.0906033	0	1	0
lpg1824_ig	0.257915	0.589668	0	1	0
lpg1831	0.356776	0.153935	0	8	0
lpg1832	1.04763	0.0123703	1	1	1
lpg1833_ig	0.0357874	0.131869	0	3	0
lpg1836	-0.417662	0.185894	0	7	0
lpg1836_ig	0.303233	0.170106	0	2	0
lpg1837	-0.173366	0.206837	0	1	0
lpg1838	-1.087	0.000192146	1	1	1
lpg1842	-0.0751828	0.212873	0	6	0
lpg1842_ig	0.128252	0.228436	0	1	0
lpg1843	1.02681	0.0329333	3	7	0.428571
lpg1844	0.492761	0.165128	0	1	0
lpg1845	-0.050047	0.597441	0	1	0
lpg1846	-0.0991149	0.514996	0	1	0
lpg1846_ig	0.51442	0.192874	0	1	0
lpg1848	0.236734	0.136689	0	3	0
lpg1848_ig	-0.505016	0.106151	0	1	0
lpg1849	1.28385	0.0248459	2	3	0.666667
lpg1850	0.35158	0.242531	0	3	0
lpg1851	-0.5952	0.0296253	1	2	0.5
lpg1852	0.393119	0.229826	0	7	0
lpg1853	-0.865674	0.0917542	1	2	0.5
lpg1855	-2.10987	0.00025681	4	4	1
lpg1855_ig	0.389777	0.0674517	0	3	0
lpg1859	-2.1081	0.0181722	5	6	0.833333
lpg1860_ig	1.54244	0.0105905	1	1	1
lpg1867_ig	0.560352	0.0686047	0	3	0
lpg1868	0.390338	0.117973	1	3	0.333333
lpg1869	0.273952	0.154386	0	1	0
lpg1869_ig	0.055493	0.37205	0	1	0
lpg1870	0.153341	0.560434	0	1	0
lpg1873	0.627052	0.172032	1	5	0.2
lpg1873_ig	0.663215	0.0639984	0	1	0
lpg1874	-2.00036	7.58126e-07	2	2	1
lpg1874_ig	-0.30993	0.192542	0	1	0
lpg1875	-0.82352	0.0394868	2	3	0.666667
lpg1876	0.200026	0.215135	0	2	0
lpg1876_ig	0.457169	0.113309	0	1	0
lpg1877	0.284975	0.214849	0	6	0
lpg1877_ig	-0.827659	0.050506	0	1	0
lpg1881	0.347772	0.331925	0	3	0
lpg1881_ig	0.466253	0.179633	0	2	0
lpg1882	0.102551	0.223025	0	1	0
lpg1882_ig	0.814461	0.0182099	0	1	0
lpg1883	0.330213	0.141619	0	4	0
lpg1883_ig	0.481831	0.438642	0	2	0
lpg1884	-0.489443	0.040563	1	2	0.5
lpg1885	-0.426093	0.100323	1	5	0.2
lpg1886	-0.191094	0.26697	0	1	0
lpg1886_ig	-0.705728	0.00711432	0	1	0
lpg1887_ig	-2.2165	3.76982e-06	1	1	1
lpg1888	0.508456	0.298926	0	2	0
lpg1888_ig	0.635195	0.104194	0	1	0
lpg1889	-0.746763	0.0308873	1	2	0.5
lpg1889_ig	1.32693	0.0179431	1	1	1
lpg1890	-0.197726	0.138493	0	3	0
lpg1890_ig	0.312012	0.28007	0	1	0
lpg1891_ig	0.34991	0.0873788	0	1	0
lpg1892_ig	-0.106015	0.348223	0	1	0
lpg1893	-3.48301	3.55277e-16	2	2	1
lpg1894	-0.616767	0.103998	1	4	0.25
lpg1894_ig	-0.740897	0.165835	1	3	0.333333
lpg1895	0.327421	0.136045	0	1	0
lpg1896_ig	1.26563	0.000517822	1	1	1
lpg1897	-0.000776746	0.29009	0	2	0
lpg1897_ig	-1.33072	0.124636	0	1	0
lpg1898	-0.0775633	0.0686231	0	1	0
lpg1898_ig	-0.160369	0.206924	0	1	0
lpg1899	0.24881	0.235885	0	4	0
lpg1900	0.111307	0.223236	0	8	0
lpg1901	0.0563509	0.14631	0	1	0
lpg1901_ig	0.279829	0.360457	0	1	0
lpg1902	0.4882	0.137232	0	1	0
lpg1902_ig	-0.0140988	0.210763	0	1	0
lpg1903	0.551068	0.291625	0	3	0
lpg1903_ig	0.050825	0.172438	0	1	0
lpg1904	0.163595	0.110213	0	4	0
lpg1905	-0.149394	0.0964835	0	2	0
lpg1906	1.19071	0.0018454	1	1	1
lpg1907	0.270383	0.162008	0	7	0
lpg1908	0.741549	0.0428343	0	3	0
lpg1908_ig	-1.12057	0.151372	1	2	0.5
lpg1909	-1.45068	0.100176	1	2	0.5
lpg1910	0.266597	0.31043	0	5	0
lpg1912	-1.26092	0.0358659	5	10	0.5
lpg1914	0.386923	0.178152	0	3	0
lpg1915	0.595424	0.0934547	0	1	0
lpg1915_ig	0.526127	0.210279	0	1	0
lpg1917	-0.164953	0.324164	1	5	0.2
lpg1918	0.396124	0.0892769	0	5	0
lpg1922	0.00325253	0.293214	0	1	0
lpg1924	0.0317131	0.0855296	0	6	0
lpg1924_ig	0.538149	0.0237674	0	1	0
lpg1925	0.33358	0.209442	0	9	0
lpg1926	0.742383	0.0722194	1	5	0.2
lpg1926_ig	0.994721	0.0417924	0	1	0
lpg1927	-0.639292	0.0501554	0	1	0
lpg1928	-1.05837	0.223308	0	1	0
lpg1928_ig	0.0825117	0.32985	0	1	0
lpg1930	0.00745012	0.0974676	0	3	0
lpg1930_ig	0.827815	0.00725957	0	1	0
lpg1931	0.32815	0.222342	0	5	0
lpg1931_ig	0.270642	0.141681	0	4	0
lpg1932	0.6364	0.116491	0	2	0
lpg1932_ig	0.157693	0.122888	0	2	0
lpg1933	0.273644	0.0923592	0	2	0
lpg1933_ig	-3.88612	4.31298e-21	1	1	1
lpg1934	0.419084	0.240545	0	4	0
lpg1934_ig	0.638619	0.0452257	0	1	0
lpg1936	0.707506	0.148727	1	5	0.2
lpg1937	1.02877	0.0481557	2	4	0.5
lpg1938	-1.08449	0.0436908	1	2	0.5
lpg1938_ig	0.366908	0.135751	0	5	0
lpg1939	-0.611927	0.173831	0	2	0
lpg1939_ig	0.321641	0.104375	0	1	0
lpg1940	0.21586	0.178334	0	4	0
lpg1941	0.467291	0.215836	1	5	0.2
lpg1942	0.46816	0.665536	0	1	0
lpg1943	0.275119	0.132307	0	2	0
lpg1944	0.261197	0.102476	0	4	0
lpg1945	0.176051	0.0883943	0	3	0
lpg1946	-0.204581	0.0370409	1	3	0.333333
lpg1946_ig	-0.477835	0.209987	0	1	0
lpg1947	-0.422288	0.151351	0	3	0
lpg1947_ig	0.309916	0.170575	0	1	0
lpg1948	-0.0749241	0.108532	1	4	0.25
lpg1949	-0.129964	0.230821	1	5	0.2
lpg1950	0.0209644	0.129108	0	7	0
lpg1951	0.414246	0.152837	0	2	0
lpg1951_ig	0.154532	0.150638	0	4	0
lpg1952	0.500527	0.08707	0	3	0
lpg1953	0.364221	0.082205	1	4	0.25
lpg1954	0.740244	0.134595	1	5	0.2
lpg1954_ig	0.259504	0.124982	0	1	0
lpg1955	0.452808	0.0482852	1	5	0.2
lpg1955_ig	0.532175	0.117897	0	3	0
lpg1956	-0.145441	0.343574	0	1	0
lpg1957	-0.0323571	0.503869	0	2	0
lpg1957_ig	0.0509059	0.233278	0	3	0
lpg1958	-0.0144801	0.224649	1	5	0.2
lpg1958_ig	0.391692	0.193057	0	2	0
lpg1959	0.285029	0.243363	0	5	0
lpg1959_ig	0.490768	0.223872	0	2	0
lpg1960	0.399967	0.205249	0	3	0
lpg1960_ig	0.311988	0.156641	0	1	0
lpg1961	0.488481	0.0939598	0	2	0
lpg1962	-0.481663	0.0548265	1	2	0.5
lpg1962_ig	0.208392	0.304951	0	1	0
lpg1963	-0.558656	0.0666339	1	5	0.2
lpg1964	-0.137203	0.243792	0	3	0
lpg1964_ig	0.368577	0.129776	0	1	0
lpg1965	0.305671	0.124193	0	9	0
lpg1966	0.43606	0.104974	1	4	0.25
lpg1966_ig	0.189871	0.177904	0	1	0
lpg1967	0.300584	0.214786	0	2	0
lpg1967_ig	0.383898	0.175715	0	6	0
lpg1968	0.309912	0.141134	0	5	0
lpg1969	0.0984066	0.15492	0	5	0
lpg1969_ig	0.379287	0.159997	0	6	0
lpg1970	0.388412	0.136571	0	2	0
lpg1971	0.553568	0.0423691	0	2	0
lpg1971_ig	-0.345067	0.304421	0	1	0
lpg1972	0.0544031	0.0929733	1	4	0.25
lpg1973_ig	0.304094	0.35436	0	2	0
lpg1974	0.317504	0.0972952	0	1	0
lpg1974_ig	0.636629	0.332524	0	1	0
lpg1975	-0.65306	0.129953	1	2	0.5
lpg1975_ig	-1.01621	9.90012e-06	1	1	1
lpg1976	-0.187541	0.0405001	0	2	0
lpg1977	0.465218	0.352442	0	2	0
lpg1977_ig	0.124145	0.184445	0	1	0
lpg1978	0.172916	0.10607	1	10	0.1
lpg1979	0.261148	0.236323	0	6	0
lpg1979_ig	0.760723	0.0527885	1	2	0.5
lpg1980	-0.552904	0.157904	0	1	0
lpg1981	0.250519	0.099514	0	2	0
lpg1981_ig	-1.07507	3.14985e-05	1	1	1
lpg1982	-0.775371	0.00051491	0	1	0
lpg1983	0.411167	0.118416	0	5	0
lpg1983_ig	0.315412	0.11953	0	1	0
lpg1984	0.688504	0.166349	0	2	0
lpg1985	0.22108	0.264806	0	2	0
lpg1986	0.152431	0.166584	0	5	0
lpg1986_ig	0.557695	0.122703	0	1	0
lpg1987	-0.800787	3.41287e-05	0	1	0
lpg1987_ig	0.683184	0.0887312	0	2	0
lpg1988	-0.0141999	0.0950516	0	2	0
lpg1989	0.300923	0.145569	0	3	0
lpg1989_ig	-0.271609	0.321473	0	1	0
lpg1990	0.756472	0.0663736	1	4	0.25
lpg1990_ig	0.29585	0.155056	0	1	0
lpg1991	0.234361	0.0896183	0	2	0
lpg1992	0.337419	0.664253	0	1	0
lpg1993	0.29084	0.177904	0	1	0
lpg1993_ig	0.262671	0.26371	0	6	0
lpg1994	-0.977536	0.0933755	2	4	0.5
lpg1995	0.328509	0.0938948	0	1	0
lpg1996	0.379497	0.105985	0	5	0
lpg1997	-0.298532	0.02343	0	1	0
lpg1998	0.207069	0.26256	0	5	0
lpg1998_ig	-0.0855874	0.168603	0	2	0
lpg2000_ig	0.360261	0.132396	0	2	0
lpg2004	-0.153021	0.214955	0	2	0
lpg2005	-0.171932	0.314386	0	2	0
lpg2006	-0.405292	0.163022	1	3	0.333333
lpg2007	-0.298065	0.502105	0	1	0
lpg2007_ig	0.983073	0.00658269	0	1	0
lpg2012_ig	0.0375711	0.168629	0	1	0
lpg2013	-0.243675	0.0843745	1	4	0.25
lpg2014	0.348169	0.390842	0	2	0
lpg2014_ig	0.191346	0.139077	0	1	0
lpg2015	-0.0871132	0.567411	0	1	0
lpg2016	0.214312	0.279435	0	1	0
lpg2016_ig	0.529896	0.0802402	0	1	0
lpg2017	0.611895	0.144124	0	2	0
lpg2018	1.24677	0.000102358	1	1	1
lpg2019	0.309572	0.261211	0	6	0
lpg2020	0.174856	0.183806	0	2	0
lpg2021	-1.94091	0.113177	2	3	0.666667
lpg2021_ig	0.147709	0.665536	0	1	0
lpg2023	0.125997	0.195309	0	1	0
lpg2027	-0.277629	0.195382	1	4	0.25
lpg2027_ig	-0.453809	0.133236	0	1	0
lpg2028_ig	-0.342135	0.267899	0	1	0
lpg2032	-0.0866673	0.271823	2	7	0.285714
lpg2032_ig	0.580956	0.533229	0	1	0
lpg2033	0.266198	0.176961	0	2	0
lpg2034	0.0484114	0.17417	0	3	0
lpg2034_ig	0.33353	0.203312	0	2	0
lpg2035_ig	-0.76663	0.300174	1	2	0.5
lpg2036	0.302651	0.0542392	0	1	0
lpg2041	-1.20017	0.00149593	1	1	1
lpg2042	-1.03053	0.0150643	1	2	0.5
lpg2044	0.181732	0.257537	0	1	0
lpg2045	-0.336133	0.204866	0	3	0
lpg2046	-0.408486	0.082114	0	1	0
lpg2047	-0.0156062	0.271943	0	2	0
lpg2048	0.156669	0.346359	0	2	0
lpg2048_ig	-0.16801	0.109284	0	3	0
lpg2049	0.372719	0.0936819	0	2	0
lpg2050	-0.0314585	0.199486	0	4	0
lpg2050_ig	0.080025	0.446028	0	2	0
lpg2051_ig	0.343664	0.139478	0	1	0
lpg2057	0.144809	0.10294	0	6	0
lpg2059_ig	0.233539	0.266112	0	3	0
lpg2060	0.572223	0.17504	1	3	0.333333
[truncated: 1,072 more rows]

## Sheet: Mouse
Gene ID	Average Z-score	Average q-value	Mutants passing thresholds	Total mutants	Frequency of mutants passing thresholds
lpg0001_ig	0.474567	0.215794	0	6	0
lpg0004_ig	-1.48287	0.0660885	0	1	0
lpg0005_ig	0.0613612	0.213833	0	3	0
lpg0006	0.124816	0.240169	0	9	0
lpg0007	-0.217403	0.224632	0	2	0
lpg0008	0.311396	0.200498	0	6	0
lpg0009	0.551668	0.197126	0	1	0
lpg0009_ig	0.564677	0.114372	1	4	0.25
lpg0010	-0.263241	0.185217	1	9	0.111111
lpg0011_ig	0.530273	0.189192	0	1	0
lpg0012	-0.0287282	0.255	1	6	0.166667
lpg0012_ig	0.552745	0.0709914	0	1	0
lpg0013	0.702236	0.239286	1	4	0.25
lpg0013_ig	-0.00672926	0.173426	0	2	0
lpg0014	0.439491	0.145736	0	4	0
lpg0014_ig	0.126542	0.250586	0	7	0
lpg0015	0.462583	0.161038	0	7	0
lpg0015_ig	0.981484	0.051221	0	1	0
lpg0016	-0.148348	0.17286	1	10	0.1
lpg0017	-0.069755	0.12547	0	5	0
lpg0018	0.425043	0.188568	0	6	0
lpg0019	0.281884	0.176559	0	6	0
lpg0019_ig	0.661204	0.0362761	0	1	0
lpg0020	0.24216	0.307801	0	2	0
lpg0020_ig	-0.14305	0.318056	0	3	0
lpg0021	0.258976	0.109644	0	1	0
lpg0021_ig	0.544497	0.21402	0	1	0
lpg0022	0.217211	0.158827	0	9	0
lpg0023	0.653069	0.0872897	0	1	0
lpg0024	-0.326483	0.139905	0	3	0
lpg0024_ig	0.766933	0.0363308	0	2	0
lpg0025	0.0741086	0.21962	0	3	0
lpg0026	0.236462	0.171354	0	11	0
lpg0026_ig	0.476372	0.163148	0	1	0
lpg0027	0.484464	0.146611	0	5	0
lpg0028_ig	0.831752	0.0557316	0	1	0
lpg0029	0.11729	0.196599	1	11	0.0909091
lpg0029_ig	0.961074	0.0935094	0	2	0
lpg0030	0.263859	0.176397	1	7	0.142857
lpg0030_ig	0.435015	0.321364	0	1	0
lpg0031	-0.438713	0.181342	1	2	0.5
lpg0032	0.364935	0.104772	0	7	0
lpg0032_ig	0.558112	0.165648	0	5	0
lpg0033	0.423667	0.190553	0	6	0
lpg0034	0.59964	0.222991	0	4	0
lpg0034_ig	0.49941	0.147652	0	3	0
lpg0035	0.366543	0.206464	0	5	0
lpg0036	0.27916	0.242361	0	6	0
lpg0036_ig	0.545187	0.440643	0	1	0
lpg0037	0.357802	0.159002	0	3	0
lpg0037_ig	0.307479	0.210044	0	2	0
lpg0038	0.25419	0.203247	0	5	0
lpg0038_ig	0.409016	0.149019	0	4	0
lpg0039	0.458245	0.213642	0	6	0
lpg0039_ig	0.679016	0.128159	1	2	0.5
lpg0040	0.0573801	0.20896	1	5	0.2
lpg0041	0.313292	0.222577	0	9	0
lpg0041_ig	0.594281	0.131575	1	3	0.333333
lpg0042	-0.671759	0.237403	1	3	0.333333
lpg0043	0.112898	0.403072	0	1	0
lpg0044	0.246837	0.325303	0	5	0
lpg0044_ig	0.187687	0.156118	0	7	0
lpg0045	0.890566	0.409296	0	1	0
lpg0045_ig	0.311708	0.161425	0	1	0
lpg0046_ig	-0.0154537	0.150047	0	3	0
lpg0047	0.0404967	0.217396	0	8	0
lpg0048	0.256736	0.212141	0	5	0
lpg0049	0.615929	0.144993	0	7	0
lpg0050	0.418124	0.22725	1	5	0.2
lpg0051	0.122394	0.420855	0	2	0
lpg0051_ig	0.708991	0.0549092	0	1	0
lpg0052_ig	0.662084	0.044586	0	2	0
lpg0053	0.0055092	0.291875	0	3	0
lpg0054	0.240372	0.127311	0	3	0
lpg0055	0.246094	0.18947	0	10	0
lpg0056	0.353727	0.138428	1	5	0.2
lpg0057	0.35701	0.447892	0	1	0
lpg0057_ig	0.374986	0.178891	0	3	0
lpg0058	-0.302656	0.0773293	0	3	0
lpg0059	-0.282828	0.323309	0	4	0
lpg0059_ig	0.0923347	0.545813	0	1	0
lpg0060	0.0471114	0.239369	0	7	0
lpg0060_ig	0.259535	0.198791	0	7	0
lpg0061	0.311603	0.142046	0	8	0
lpg0062	-0.154071	0.128503	1	11	0.0909091
lpg0063	-0.29926	0.0857456	1	5	0.2
lpg0064	-0.030919	0.0428678	1	6	0.166667
lpg0064_ig	0.159036	0.257074	0	1	0
lpg0065	0.0748552	0.0962111	1	5	0.2
lpg0067	0.950685	0.234789	1	3	0.333333
lpg0068	-0.0189994	0.185175	1	8	0.125
lpg0070	0.085065	0.413863	0	3	0
lpg0071	0.304421	0.588189	0	1	0
lpg0071_ig	0.0632896	0.347494	0	3	0
lpg0072	0.0507798	0.258755	0	7	0
lpg0073	0.559169	0.284454	0	7	0
lpg0073_ig	0.307752	0.156635	0	3	0
lpg0074	0.288173	0.162514	0	10	0
lpg0074_ig	0.450375	0.106248	0	1	0
lpg0075_ig	0.131307	0.280663	0	1	0
lpg0076	0.31349	0.268314	0	4	0
lpg0076_ig	0.251223	0.211661	0	2	0
lpg0077	0.581188	0.178463	0	5	0
lpg0080	-0.121328	0.230273	0	3	0
lpg0081	0.501356	0.158183	0	5	0
lpg0082	0.167622	0.318744	0	2	0
lpg0086	0.546062	0.113461	0	6	0
lpg0088	0.270453	0.149687	0	2	0
lpg0088_ig	0.422974	0.226703	0	2	0
lpg0089	-0.0388503	0.216289	0	2	0
lpg0090	0.383541	0.12596	0	13	0
lpg0090_ig	0.619154	0.0447669	0	2	0
lpg0091	-0.219483	0.136867	0	3	0
lpg0091_ig	-0.309869	0.0910887	1	3	0.333333
lpg0092	-1.77325	0.00237847	2	2	1
lpg0092_ig	0.334475	0.199768	1	3	0.333333
lpg0093	0.749317	0.0641062	0	2	0
lpg0095	0.465931	0.227458	0	6	0
lpg0096	0.204648	0.33516	0	2	0
lpg0096_ig	-0.760868	0.113894	1	3	0.333333
lpg0098	-0.62561	0.204578	0	2	0
lpg0099	-2.03467	0.00913877	5	6	0.833333
lpg0101	0.130801	0.227535	0	5	0
lpg0101_ig	0.36597	0.226545	0	1	0
lpg0103	0.623694	0.0927252	0	3	0
lpg0103_ig	0.376523	0.0982314	0	3	0
lpg0104	0.449597	0.342088	0	1	0
lpg0104_ig	0.197075	0.135844	0	2	0
lpg0105	0.0832458	0.123715	0	2	0
lpg0105_ig	0.176	0.325093	0	2	0
lpg0106	0.270584	0.194532	0	6	0
lpg0106_ig	-1.04238	0.0484517	1	2	0.5
lpg0107	-0.134393	0.202894	0	4	0
lpg0108	-0.329486	0.102235	0	1	0
lpg0109_ig	-0.0424966	0.242988	0	3	0
lpg0110	0.260744	0.127936	1	11	0.0909091
lpg0110_ig	0.498555	0.138138	1	12	0.0833333
lpg0111	0.538351	0.234809	0	5	0
lpg0112	0.250723	0.207755	0	8	0
lpg0113	0.1932	0.124067	0	4	0
lpg0114	0.319341	0.154138	0	3	0
lpg0114_ig	-0.0290182	0.40882	0	1	0
lpg0116	0.324488	0.166534	0	5	0
lpg0117	0.443873	0.237706	0	3	0
lpg0118	0.0626593	0.203725	0	3	0
lpg0119	0.32129	0.256859	0	4	0
lpg0119_ig	-0.939567	0.0852301	1	2	0.5
lpg0120	-0.0404891	0.27177	0	5	0
lpg0121_ig	0.403126	0.254828	0	2	0
lpg0123	0.341999	0.270441	0	4	0
lpg0124	0.266732	0.456477	0	1	0
lpg0126	0.433237	0.146667	0	13	0
lpg0127	0.484628	0.17012	0	8	0
lpg0127_ig	-0.214183	0.185749	0	2	0
lpg0128	0.273792	0.226614	0	2	0
lpg0129	-0.0498836	0.0771322	1	7	0.142857
lpg0130	0.0361443	0.199179	1	9	0.111111
lpg0130_ig	-1.54951	0.110085	1	3	0.333333
lpg0132_ig	-0.65611	0.134809	0	2	0
lpg0133	0.199725	0.0011089	0	1	0
lpg0133_ig	-1.17072	0.19085	1	4	0.25
lpg0134	-0.0711135	0.10953	0	2	0
lpg0135	0.379424	0.182813	0	10	0
lpg0136	0.431798	0.134693	0	3	0
lpg0140	0.350419	0.20483	0	6	0
lpg0140_ig	0.04348	0.291325	0	1	0
lpg0141	0.111122	0.245344	0	7	0
lpg0141_ig	0.379781	0.0839931	0	1	0
lpg0145	0.268171	0.273865	0	1	0
lpg0146_ig	0.518443	0.31321	0	1	0
lpg0147_ig	0.0389534	0.31278	0	2	0
lpg0148	0.565175	0.130791	0	8	0
lpg0148_ig	0.200314	0.0625022	0	2	0
lpg0149	0.297082	0.143786	0	7	0
lpg0149_ig	0.445336	0.111649	0	1	0
lpg0150	0.308498	0.291706	0	11	0
lpg0151	0.270063	0.199647	0	7	0
lpg0151_ig	0.083237	0.211669	0	2	0
lpg0152	0.401825	0.160187	0	6	0
lpg0152_ig	-1.25868	0.126149	2	4	0.5
lpg0153	0.709553	0.137518	0	2	0
lpg0153_ig	0.52043	0.205071	0	3	0
lpg0154	1.77633	0.0793703	0	1	0
lpg0154_ig	-0.0624323	0.250779	1	6	0.166667
lpg0155	0.377885	0.16501	0	2	0
lpg0155_ig	0.275502	0.176262	0	2	0
lpg0156	0.351097	0.106012	0	3	0
lpg0156_ig	0.174559	0.323365	0	1	0
lpg0157	0.128911	0.257397	0	3	0
lpg0158	0.302969	0.271879	0	1	0
lpg0159	0.187349	0.21505	0	4	0
lpg0160	0.550274	0.268922	0	4	0
lpg0161	0.426136	0.09842	0	1	0
lpg0162	0.168215	0.211209	0	3	0
lpg0162_ig	0.0732765	0.169338	0	5	0
lpg0163	0.15366	0.100991	0	2	0
lpg0163_ig	-0.682876	0.185638	1	3	0.333333
lpg0165	0.0757278	0.0881767	0	3	0
lpg0165_ig	-0.178655	0.429601	0	2	0
lpg0166	0.231127	0.266116	0	4	0
lpg0166_ig	-2.50669	0.000256632	1	1	1
lpg0167	0.479266	0.0473586	0	1	0
lpg0167_ig	0.642681	0.267086	0	2	0
lpg0168	0.617134	0.160188	0	2	0
lpg0168_ig	0.51966	0.0506071	0	1	0
lpg0169	0.289842	0.197028	0	3	0
lpg0170	0.297791	0.196951	0	4	0
lpg0171	0.37825	0.236889	0	1	0
lpg0171_ig	0.244889	0.194335	0	1	0
lpg0172	0.527589	0.105604	0	5	0
lpg0173	-0.387178	0.193897	1	7	0.142857
lpg0174	0.25565	0.119878	0	2	0
lpg0175	0.656774	0.126873	0	2	0
lpg0176	0.159801	0.12996	1	6	0.166667
lpg0177	0.169759	0.338184	0	5	0
lpg0178	0.497009	0.228748	0	4	0
lpg0179	0.247353	0.24469	0	5	0
lpg0179_ig	0.131339	0.293627	0	3	0
lpg0180	0.28582	0.297257	0	3	0
lpg0181	0.266513	0.253441	0	6	0
lpg0181_ig	0.276174	0.227378	0	1	0
lpg0182	0.0212684	0.186428	2	9	0.222222
lpg0183	0.298069	0.241098	0	6	0
lpg0183_ig	0.843496	0.0703154	0	1	0
lpg0184	0.148528	0.150973	2	7	0.285714
lpg0184_ig	-0.537108	0.0362477	1	2	0.5
lpg0185	0.198046	0.30326	0	5	0
lpg0186	0.504696	0.16159	0	4	0
lpg0187	0.293585	0.176032	0	4	0
lpg0188	0.503311	0.14242	0	5	0
lpg0189	0.306081	0.0579137	0	1	0
lpg0189_ig	0.887944	0.010174	0	1	0
lpg0190	0.253703	0.444387	0	1	0
lpg0191	-1.928	0.00811109	1	1	1
lpg0191_ig	0.121802	0.321501	0	1	0
lpg0192	0.816836	0.347435	0	1	0
lpg0193	0.223869	0.275497	0	1	0
lpg0194	0.173584	0.246853	0	9	0
lpg0194_ig	0.28773	0.291145	0	1	0
lpg0195	0.519371	0.111942	0	1	0
lpg0195_ig	-0.0940207	0.181485	0	3	0
lpg0196	0.707761	0.240747	0	6	0
lpg0196_ig	-0.483739	0.260695	0	1	0
lpg0197	0.310166	0.144228	0	1	0
lpg0197_ig	0.532029	0.259133	0	2	0
lpg0198	-0.168635	0.137908	0	6	0
lpg0199	0.328419	0.174899	0	5	0
lpg0199_ig	0.273916	0.0841599	0	1	0
lpg0200	0.237387	0.255351	0	4	0
lpg0201	0.890798	0.0508797	0	1	0
lpg0202	0.0297865	0.182582	0	2	0
lpg0203	0.204432	0.213028	0	6	0
lpg0204	0.661592	0.0861467	0	1	0
lpg0204_ig	-0.724694	0.423506	0	1	0
lpg0205	0.280745	0.107805	0	8	0
lpg0206	0.377215	0.140812	0	3	0
lpg0207	0.381891	0.251233	0	4	0
lpg0207_ig	0.381891	0.251233	0	4	0
lpg0208	0.698419	0.13728	2	12	0.166667
lpg0209	0.0806498	0.242689	0	5	0
lpg0210	-0.919614	0.065872	1	3	0.333333
lpg0211	0.455881	0.0634404	0	1	0
lpg0212	-0.0198629	0.163231	0	6	0
lpg0213	-0.467246	0.148959	0	1	0
lpg0213_ig	0.550847	0.175552	0	1	0
lpg0215	-0.722897	0.160132	0	2	0
lpg0216	0.276244	0.16458	0	1	0
lpg0216_ig	0.541658	0.183422	0	3	0
lpg0217	-0.354459	0.192607	1	3	0.333333
lpg0217_ig	0.248571	0.0613784	0	1	0
lpg0218	-0.101408	0.111942	0	1	0
lpg0219	-0.794251	0.0701002	1	3	0.333333
lpg0220	0.537677	0.055945	0	1	0
lpg0221	0.144908	0.182302	0	8	0
lpg0222	0.170641	0.165518	0	7	0
lpg0223	0.145744	0.214957	0	4	0
lpg0224	0.316235	0.267819	0	5	0
lpg0224_ig	-0.0678864	0.455881	0	1	0
lpg0225	0.542477	0.232154	0	1	0
lpg0226	0.341352	0.144775	0	8	0
lpg0227	0.778498	0.0901934	1	2	0.5
lpg0227_ig	0.378944	0.189219	0	2	0
lpg0228	0.0479705	0.183846	0	5	0
lpg0229	-0.492847	0.113988	1	3	0.333333
lpg0230	0.377833	0.126108	0	7	0
lpg0230_ig	0.240103	0.277024	0	2	0
lpg0231	-1.52053	0.024855	6	8	0.75
lpg0233	0.46598	0.151812	0	7	0
lpg0234	0.303984	0.214088	0	9	0
lpg0234_ig	0.395478	0.128382	0	4	0
lpg0235	0.659363	0.0940179	0	3	0
lpg0236	0.593824	0.15922	1	8	0.125
lpg0236_ig	-0.812735	0.180813	1	2	0.5
lpg0237	0.56018	0.284889	0	4	0
lpg0238	0.572999	0.161745	1	6	0.166667
lpg0239	0.364712	0.157101	0	5	0
lpg0240	0.44338	0.117528	0	3	0
lpg0240_ig	0.450404	0.0981712	0	1	0
lpg0241	0.176014	0.17667	0	6	0
lpg0241_ig	0.471385	0.0712759	0	1	0
lpg0242	0.588421	0.071113	0	3	0
lpg0242_ig	0.291022	0.279686	0	1	0
lpg0243	0.104462	0.183038	0	3	0
lpg0243_ig	0.70435	0.120077	0	2	0
lpg0244	0.365262	0.179916	0	6	0
lpg0244_ig	0.584876	0.0451364	0	3	0
lpg0245	0.292881	0.141018	0	10	0
lpg0246	0.377354	0.251255	0	3	0
lpg0246_ig	-0.170982	0.202767	0	1	0
lpg0247	0.262027	0.25283	0	3	0
lpg0247_ig	-0.282548	0.391068	0	1	0
lpg0248	-0.852015	0.0788354	1	2	0.5
lpg0248_ig	-0.022788	0.208024	0	2	0
lpg0249	0.180206	0.160582	0	6	0
lpg0249_ig	-0.195565	0.377705	0	1	0
lpg0250	0.340415	0.141223	0	7	0
lpg0251	0.429507	0.132092	0	1	0
lpg0251_ig	0.62785	0.21402	0	1	0
lpg0252	-0.482631	0.147735	1	7	0.142857
lpg0252_ig	0.321333	0.20301	0	2	0
lpg0253	0.368337	0.104934	0	4	0
lpg0254	0.287254	0.243459	0	2	0
lpg0254_ig	0.591135	0.0502085	0	1	0
lpg0255	0.833048	0.214567	0	4	0
lpg0255_ig	0.132495	0.208854	0	1	0
lpg0256	0.287703	0.205066	0	9	0
lpg0257	-0.0751954	0.055192	0	2	0
lpg0258	0.124046	0.2223	0	8	0
lpg0259	0.301672	0.224995	0	3	0
lpg0260	0.283433	0.111085	0	4	0
lpg0260_ig	0.196333	0.406187	0	1	0
lpg0261_ig	0.150744	0.195422	0	1	0
lpg0263	-0.143333	0.314177	0	3	0
lpg0263_ig	0.108185	0.443551	0	2	0
lpg0264	0.710019	0.243996	0	4	0
lpg0265	0.181109	0.219869	0	7	0
lpg0265_ig	-1.28391	0.134803	1	2	0.5
lpg0266_ig	-0.0662384	0.233434	0	2	0
lpg0267	0.24885	0.163407	0	5	0
lpg0268_ig	0.464997	0.20055	0	2	0
lpg0269	0.0958217	0.231466	0	13	0
lpg0270	0.105486	0.19412	0	6	0
lpg0270_ig	-0.10088	0.0818491	1	2	0.5
lpg0271	0.238062	0.294204	0	1	0
lpg0272	0.589241	0.10296	0	1	0
lpg0273	0.337502	0.125933	0	5	0
lpg0274	-0.265805	0.0851757	0	4	0
lpg0275	-0.893411	0.122437	4	12	0.333333
lpg0275_ig	1.27034	0.319037	0	2	0
lpg0276	0.531551	0.198588	0	10	0
lpg0277	0.29675	0.250678	0	7	0
lpg0278	0.358805	0.166359	0	7	0
lpg0279	0.457395	0.193431	0	6	0
lpg0280	0.370917	0.1354	0	6	0
lpg0280_ig	-0.450395	0.124379	1	6	0.166667
lpg0281	0.272457	0.152742	0	3	0
lpg0281_ig	0.421551	0.163364	0	3	0
lpg0282	0.377315	0.254228	0	3	0
lpg0282_ig	0.88112	0.0600382	0	1	0
lpg0283	0.209581	0.121772	0	2	0
lpg0283_ig	0.264652	0.34189	0	2	0
lpg0284	0.617315	0.160186	0	3	0
lpg0285	0.219949	0.251489	0	4	0
lpg0285_ig	0.608376	0.157223	0	3	0
lpg0286	-0.514421	0.189383	0	2	0
lpg0287_ig	0.818958	0.049537	0	2	0
lpg0288	-1.34109	0.219446	1	4	0.25
lpg0289	0.134582	0.196069	1	9	0.111111
lpg0290	0.532512	0.139433	0	10	0
lpg0291	0.91199	0.0823374	1	2	0.5
lpg0292	0.85505	0.10912	1	4	0.25
lpg0293	0.0973329	0.254036	0	7	0
lpg0293_ig	0.300116	0.206082	0	3	0
lpg0294	-0.0539007	0.330492	0	2	0
lpg0294_ig	-0.441217	0.157896	0	1	0
lpg0295	0.63935	1.13931e-08	2	2	1
lpg0296	0.395678	0.164387	0	4	0
lpg0300	-1.19047	0.145487	0	1	0
lpg0301	0.168714	0.145709	0	2	0
lpg0353	-0.521649	0.119547	0	1	0
lpg0356_ig	0.191911	0.233587	0	1	0
lpg0357	0.205382	0.125483	0	1	0
lpg0361	-0.46031	0.58281	0	1	0
lpg0364_ig	0.561218	0.300028	0	1	0
lpg0365	0.548546	0.209424	0	10	0
lpg0365_ig	0.502829	0.139733	0	2	0
lpg0366_ig	0.578611	0.267353	0	3	0
lpg0367	0.424212	0.152127	0	2	0
lpg0367_ig	0.365855	0.176048	0	2	0
lpg0369	0.202628	0.286917	0	2	0
lpg0369_ig	0.381252	0.235582	0	3	0
lpg0371	0.131312	0.172058	0	4	0
lpg0372	-2.54282	5.74167e-05	1	1	1
lpg0373	-0.0503594	0.16541	0	4	0
lpg0373_ig	0.181004	0.496286	0	2	0
lpg0374	0.422143	0.159811	0	2	0
lpg0374_ig	0.187189	0.113258	0	1	0
lpg0376	-4.16143	3.36758e-06	12	13	0.923077
lpg0377	-0.262851	0.215009	0	2	0
lpg0377_ig	-1.06413	0.000715205	2	2	1
lpg0378	-2.18852	0.027232	1	2	0.5
lpg0379	0.504521	0.214511	0	6	0
lpg0380	-0.48522	0.272319	1	6	0.166667
lpg0381	0.296059	0.219054	0	3	0
lpg0381_ig	0.324223	0.0632823	0	1	0
lpg0382	0.40975	0.0992687	0	2	0
lpg0383	0.437265	0.28268	0	4	0
lpg0384	-0.00284644	0.164073	1	10	0.1
lpg0385	0.42229	0.161998	0	3	0
lpg0385_ig	0.426113	0.12659	0	1	0
lpg0386	0.485137	0.184961	0	3	0
lpg0387	-1.42958	7.71527e-05	1	1	1
lpg0388	-0.91731	0.183102	0	1	0
lpg0390	-0.678436	0.0356384	1	2	0.5
lpg0390_ig	0.232747	0.363176	0	1	0
lpg0393	0.394721	0.130852	0	4	0
lpg0393_ig	0.0546343	0.136801	0	3	0
lpg0394	-0.368158	0.191808	0	3	0
lpg0401	0.033383	0.212593	0	1	0
lpg0401_ig	0.73096	0.0753946	0	1	0
lpg0402	0.462918	0.171416	0	6	0
lpg0402_ig	0.432368	0.0872924	0	1	0
lpg0403	0.40418	0.207743	0	6	0
lpg0403_ig	0.0285329	0.166232	0	1	0
lpg0404	-0.357955	0.162973	1	6	0.166667
lpg0404_ig	0.547829	0.172444	0	3	0
lpg0405	0.524695	0.114433	0	1	0
lpg0406	0.630688	0.0590989	0	1	0
lpg0406_ig	-0.00750283	0.262159	0	1	0
lpg0407	0.234808	0.202103	0	1	0
lpg0408	0.216326	0.165406	0	5	0
lpg0409_ig	0.0956323	0.251296	0	5	0
lpg0410	-1.50751	0.0119396	1	1	1
lpg0411	-2.34844	2.51848e-06	1	1	1
lpg0414	-0.437571	0.238779	1	4	0.25
lpg0414_ig	0.744778	0.0803105	0	1	0
lpg0416	0.482718	0.125163	1	7	0.142857
lpg0416_ig	-0.342642	0.267854	1	4	0.25
lpg0417	-1.36147	0.0975618	0	1	0
lpg0418	-1.58768	0.02941	4	5	0.8
lpg0419	0.0718484	0.224403	0	3	0
lpg0421	-0.0432537	0.102544	0	5	0
lpg0422_ig	-0.185733	0.232795	0	1	0
lpg0423	-0.819869	0.192005	0	2	0
lpg0424	-0.917206	0.0338892	1	2	0.5
lpg0424_ig	-0.627147	0.10037	0	1	0
lpg0426_ig	0.416925	0.160832	0	1	0
lpg0427	0.183002	0.21626	0	4	0
lpg0428	0.00528406	0.402333	0	2	0
lpg0428_ig	-0.0378238	0.346012	0	4	0
lpg0429	0.12295	0.305809	0	2	0
lpg0429_ig	-0.276672	0.356088	0	1	0
lpg0430	0.199912	0.1224	0	4	0
lpg0430_ig	0.106941	0.190529	0	2	0
lpg0431	0.167438	0.300763	0	5	0
lpg0432	-0.514983	0.172589	0	3	0
lpg0433	0.402766	0.238513	0	2	0
lpg0433_ig	0.754434	0.144723	0	1	0
lpg0434	0.341604	0.216067	0	5	0
lpg0435_ig	-0.56653	0.196367	0	2	0
lpg0436	0.559371	0.193718	1	5	0.2
lpg0437	0.372645	0.219003	0	7	0
lpg0437_ig	1.08785	0.0694655	1	2	0.5
lpg0438	-2.0768	0.00306117	1	1	1
lpg0438_ig	0.463512	0.091007	0	2	0
lpg0439	0.153593	0.292233	0	8	0
lpg0439_ig	0.391374	0.309546	0	3	0
lpg0440	0.94723	0.0163579	0	1	0
lpg0441	-5.55926	1.14306e-26	3	3	1
lpg0442	-4.4034	1.13769e-19	4	4	1
lpg0443	-4.18782	2.47438e-21	2	2	1
lpg0444	-4.03986	3.22327e-14	3	3	1
lpg0444_ig	-2.29648	4.51805e-06	1	1	1
lpg0445_ig	0.385776	0.0712759	0	1	0
lpg0446	-2.12267	5.53174e-05	1	1	1
lpg0447	-1.24082	0.0331372	2	3	0.666667
lpg0447_ig	0.840518	0.0808772	1	5	0.2
lpg0448	-5.20239	1.33487e-35	2	2	1
lpg0449	-4.81636	2.38685e-12	7	7	1
lpg0449_ig	-5.42245	1.07067e-24	1	1	1
lpg0450	-3.78619	0.0432161	7	8	0.875
lpg0451	-4.69906	3.21692e-11	9	9	1
lpg0452	-0.501768	0.138069	0	4	0
lpg0453	-5.23233	3.07268e-22	6	6	1
lpg0454	-4.33433	0.000122559	2	2	1
lpg0454_ig	-5.53389	4.19176e-33	1	1	1
lpg0455	-4.86937	4.95518e-15	4	4	1
lpg0456	-4.98888	2.68068e-10	12	12	1
lpg0457	-0.205415	0.0805856	1	6	0.166667
lpg0457_ig	0.662743	0.14824	0	1	0
lpg0458	-1.59291	0.0381455	8	10	0.8
lpg0459	-1.06039	0.110919	4	8	0.5
lpg0460	-0.354238	0.263853	1	9	0.111111
lpg0460_ig	-1.03348	0.0511213	2	3	0.666667
lpg0461	0.929399	0.286868	0	3	0
lpg0461_ig	-0.654818	0.28896	1	2	0.5
lpg0465	0.433623	0.184083	0	1	0
lpg0466	0.151884	0.147913	0	8	0
lpg0467	-0.195592	0.165081	1	6	0.166667
lpg0467_ig	0.275858	0.242525	0	3	0
lpg0468	0.328821	0.131196	0	2	0
lpg0469	0.146617	0.237263	0	2	0
lpg0472	-4.0434	0.0195921	3	4	0.75
lpg0472_ig	-0.434059	0.309696	0	1	0
lpg0473	-0.793304	0.169299	0	4	0
lpg0475	-3.12309	3.71559e-11	1	1	1
lpg0476	0.429169	0.331575	0	1	0
lpg0477	-1.06778	0.136749	1	5	0.2
lpg0478	-0.636369	0.195797	0	2	0
lpg0478_ig	-0.0279293	0.355972	0	1	0
lpg0481	-0.729569	0.0649419	1	2	0.5
lpg0482	0.084776	0.301983	0	8	0
lpg0483	-0.754178	0.215972	1	5	0.2
lpg0483_ig	0.0793403	0.378454	0	2	0
lpg0484_ig	-0.227541	0.419127	0	1	0
lpg0487_ig	0.0692284	0.332941	0	1	0
lpg0488	0.304259	0.404191	0	1	0
lpg0490_ig	-0.068249	0.480827	0	1	0
lpg0491	0.133852	0.356443	0	2	0
lpg0492	0.53819	0.079558	0	2	0
lpg0493	-0.386433	0.119984	0	2	0
lpg0494	0.27029	0.194195	1	10	0.1
lpg0495	0.355552	0.117223	0	4	0
lpg0496	0.429873	0.139899	0	7	0
lpg0497	0.511578	0.0476698	2	7	0.285714
lpg0498	0.303457	0.162115	0	6	0
lpg0499	-1.12991	0.118269	3	6	0.5
lpg0500	-2.26727	3.10656e-05	5	5	1
lpg0501	0.524972	0.10952	0	1	0
lpg0502	0.258121	0.146412	1	5	0.2
lpg0502_ig	-0.87522	0.0649102	1	3	0.333333
lpg0503_ig	-0.295469	0.424226	0	1	0
lpg0505	-4.58596	3.85215e-10	5	5	1
lpg0508	-0.355121	0.202796	1	4	0.25
lpg0509	-1.55136	1.68389e-09	1	1	1
lpg0514	1.35725	0.350487	0	1	0
lpg0515	0.273867	0.195055	0	4	0
lpg0515_ig	0.2428	0.180233	0	2	0
lpg0516	0.421185	0.177699	0	3	0
lpg0517	0.448009	0.199456	0	4	0
lpg0518	0.491258	0.161965	0	8	0
lpg0518_ig	0.235129	0.206691	0	2	0
lpg0519	0.315669	0.154083	0	8	0
lpg0519_ig	0.980448	0.261519	0	2	0
lpg0520	0.323002	0.210529	0	4	0
lpg0520_ig	0.473397	0.213589	0	2	0
lpg0521	0.337982	0.164245	0	4	0
lpg0522	0.342538	0.249699	0	3	0
lpg0523	0.0151462	0.0791705	0	3	0
lpg0523_ig	0.210488	0.0918874	0	1	0
lpg0525	-2.25228	0.00054815	4	5	0.8
lpg0525_ig	-0.412556	0.0814211	1	5	0.2
lpg0526	0.666742	0.0348906	0	1	0
lpg0527	0.334029	0.191947	0	7	0
lpg0533	-0.16003	0.28415	0	1	0
lpg0537	-1.18043	0.112403	1	3	0.333333
lpg0537_ig	-1.01599	0.0878677	0	2	0
lpg0538	-1.19689	0.0981816	1	3	0.333333
lpg0540	-2.72694	0.000358348	5	5	1
lpg0540_ig	0.43308	0.187455	0	3	0
lpg0541	-2.20215	4.65636e-05	3	3	1
lpg0542_ig	0.813165	0.195539	0	1	0
lpg0543_ig	0.509362	0.131516	0	1	0
lpg0549	0.417892	0.228216	0	3	0
lpg0550	0.444255	0.157277	0	4	0
lpg0551_ig	-0.167026	0.182232	0	1	0
lpg0552	0.422093	0.246056	0	2	0
lpg0553	0.363305	0.109115	0	1	0
lpg0553_ig	0.581063	0.199855	0	2	0
lpg0554	-0.00642981	0.154263	1	3	0.333333
lpg0556	0.173828	0.219583	0	2	0
lpg0556_ig	0.545441	0.173031	0	3	0
lpg0557	0.068325	0.0746211	2	3	0.666667
lpg0558_ig	-0.267309	0.364564	0	1	0
lpg0559	0.208283	0.216494	0	1	0
lpg0560	-0.773611	0.187468	1	5	0.2
lpg0560_ig	0.538024	0.0502085	0	1	0
lpg0561	0.482389	0.19525	0	3	0
lpg0561_ig	0.256356	0.123417	1	2	0.5
lpg0562	-0.139772	0.204767	0	3	0
lpg0562_ig	-0.327432	0.260494	0	1	0
lpg0563	-0.4044	0.0235209	0	1	0
lpg0563_ig	-0.591271	0.0337551	1	2	0.5
lpg0564	0.256374	0.222343	0	6	0
lpg0565	-0.69041	0.143722	0	1	0
lpg0565_ig	-0.0123582	0.177392	0	3	0
lpg0566	0.195516	0.115988	0	3	0
lpg0567	-0.969243	0.109559	0	1	0
lpg0577	0.185734	0.131275	0	1	0
lpg0578	-0.137169	0.183831	0	3	0
lpg0580	0.0861726	0.138978	0	4	0
lpg0581_ig	0.355382	0.342132	0	1	0
lpg0582	0.1327	0.115717	0	1	0
lpg0585_ig	0.0404612	0.298394	0	2	0
lpg0586	0.894788	0.00807696	0	1	0
lpg0588	0.0322505	0.163957	0	3	0
lpg0590	-0.0442776	0.204744	1	4	0.25
lpg0590_ig	0.480217	0.127046	0	2	0
lpg0593	0.666354	0.13056	0	1	0
lpg0594_ig	0.477169	0.05081	0	1	0
lpg0595	0.23019	0.191154	0	2	0
lpg0596	-0.554621	0.0253712	0	2	0
lpg0597	0.448674	0.155606	0	8	0
lpg0599	-0.691091	0.0190798	2	5	0.4
lpg0599_ig	0.0703207	0.328727	0	2	0
lpg0600_ig	0.12231	0.305578	0	1	0
lpg0605	-0.319424	0.32197	0	1	0
lpg0608	-0.0284081	0.342004	0	5	0
lpg0609	0.314992	0.258069	0	6	0
lpg0609_ig	0.307017	0.419068	0	1	0
lpg0610	0.392049	0.179226	0	3	0
lpg0611	0.580939	0.177803	0	4	0
lpg0611_ig	0.536685	0.159278	1	2	0.5
lpg0612	0.112547	0.224066	0	6	0
lpg0613	0.740279	0.088412	0	1	0
lpg0613_ig	-1.19356	0.0605585	0	1	0
lpg0614	0.11552	0.339274	0	1	0
lpg0614_ig	0.240025	0.167169	0	15	0
lpg0615	0.141396	0.200574	0	4	0
lpg0616	-0.054473	0.210718	1	4	0.25
lpg0616_ig	0.7661	0.208321	0	2	0
lpg0617	-0.19802	0.176958	0	2	0
lpg0617_ig	0.20226	0.234233	0	3	0
lpg0618	0.714827	0.11543	0	2	0
lpg0619_ig	0.641291	0.104449	0	3	0
lpg0620	0.220734	0.31974	0	1	0
lpg0621	-0.0850124	0.222826	0	2	0
lpg0622	0.451958	0.194284	0	7	0
lpg0622_ig	0.430954	0.342088	0	1	0
lpg0623	0.137643	0.107156	0	6	0
lpg0623_ig	0.0347651	0.142741	0	2	0
lpg0624	0.31457	0.158623	0	1	0
lpg0625	-0.234677	0.232671	0	3	0
lpg0625_ig	0.155144	0.28487	0	3	0
lpg0626	0.423253	0.194235	0	8	0
lpg0627	0.149198	0.220306	0	4	0
lpg0628	0.423355	0.178414	0	11	0
lpg0629	0.112153	0.367854	0	2	0
lpg0630	0.109525	0.226179	0	1	0
lpg0631	0.24711	0.214889	0	2	0
lpg0632	0.607605	0.0938055	0	1	0
lpg0633	-0.106792	0.259345	0	5	0
lpg0633_ig	0.779409	0.265532	0	1	0
lpg0634	0.168282	0.185978	0	6	0
lpg0635	-0.164563	0.292481	0	6	0
lpg0635_ig	0.592715	0.157146	0	3	0
lpg0636	1.53616	0.0150512	1	1	1
lpg0636_ig	0.136842	0.209357	0	1	0
lpg0642	0.362283	0.158862	0	7	0
lpg0642_ig	0.466863	0.0712759	0	1	0
lpg0643	0.297084	0.253757	0	4	0
lpg0643_ig	-0.0524463	0.450951	0	2	0
lpg0644	0.340016	0.213747	0	6	0
lpg0644_ig	0.556703	0.088303	0	3	0
lpg0645	0.212787	0.207378	0	6	0
lpg0645_ig	0.219079	0.22365	0	7	0
lpg0646	-3.73392	4.64983e-18	1	1	1
lpg0646_ig	-1.05762	1.89439e-05	1	1	1
lpg0648	-0.849258	0.175586	2	4	0.5
lpg0648_ig	0.15348	0.191024	0	7	0
lpg0649	-0.398421	0.108905	0	4	0
lpg0651	-0.294675	0.0459164	1	2	0.5
lpg0655	0.314164	0.368694	0	4	0
lpg0656	-0.00913371	0.213947	0	5	0
lpg0656_ig	0.519876	0.230188	0	3	0
lpg0658	-0.407127	0.137373	0	1	0
lpg0658_ig	1.00195	0.414552	0	1	0
lpg0659	-0.60423	0.173169	1	6	0.166667
lpg0660	0.338764	0.186318	0	6	0
lpg0661	0.187524	0.289537	0	6	0
lpg0662	0.246939	0.272445	0	3	0
lpg0663	0.0850425	0.239376	0	9	0
lpg0663_ig	0.591266	0.317437	0	1	0
lpg0665	0.179102	0.425969	0	1	0
lpg0665_ig	0.49875	0.0713231	0	1	0
lpg0666	-0.190515	0.262917	0	8	0
lpg0667	0.354676	0.196811	0	4	0
lpg0670	0.580153	0.115224	0	4	0
lpg0670_ig	0.323259	0.174917	0	3	0
lpg0671	0.402336	0.247769	0	6	0
lpg0672	-0.132717	0.350016	0	3	0
lpg0673	0.557015	0.231961	0	3	0
lpg0673_ig	0.815939	0.163673	0	1	0
lpg0674	0.225137	0.234042	0	7	0
lpg0675	-0.88401	0.125708	1	4	0.25
lpg0676	0.292371	0.282542	0	4	0
lpg0677_ig	0.593185	0.223783	0	2	0
lpg0678	0.160756	0.11313	0	2	0
lpg0678_ig	0.718371	0.0322833	0	1	0
lpg0679	0.322026	0.157394	1	7	0.142857
lpg0679_ig	0.831158	0.0301985	0	1	0
lpg0680	0.106473	0.219218	1	5	0.2
lpg0682	-1.97608	0.222247	1	2	0.5
lpg0683	0.345344	0.176597	0	1	0
lpg0684_ig	0.485745	0.104918	0	2	0
lpg0685_ig	0.46751	0.268607	0	1	0
lpg0686_ig	0.810746	0.0224775	0	1	0
lpg0689	-0.133494	0.409697	0	2	0
lpg0689_ig	0.254534	0.242394	0	3	0
lpg0690	0.291899	0.168877	0	4	0
lpg0691_ig	0.446644	0.167383	0	2	0
lpg0692	0.109017	0.249989	0	2	0
lpg0692_ig	0.13851	0.267918	0	1	0
lpg0693	0.293582	0.0874063	0	8	0
lpg0694_ig	-0.767029	0.133643	0	1	0
lpg0695	0.21322	0.180372	0	10	0
lpg0695_ig	0.211921	0.183562	0	2	0
lpg0696	-0.0572918	0.180593	1	5	0.2
lpg0697	-0.48439	0.154	0	3	0
lpg0698	0.0776575	0.153175	0	3	0
lpg0699	-1.92238	2.22209e-14	1	1	1
lpg0701	0.364548	0.16575	0	11	0
lpg0702	0.341365	0.117848	1	4	0.25
lpg0702_ig	0.76675	0.15027	0	1	0
lpg0703	-0.228329	0.20637	0	4	0
lpg0706	0.641445	0.137711	0	3	0
lpg0707	0.365851	0.159547	0	2	0
lpg0707_ig	-0.282686	0.332807	0	1	0
lpg0708	-0.281306	0.261181	0	3	0
lpg0709	0.198639	0.175186	0	1	0
lpg0710	-1.61951	0.00136688	1	1	1
lpg0710_ig	0.97567	0.0352097	0	1	0
lpg0712	-1.69322	0.0144557	3	3	1
lpg0712_ig	-1.08408	0.10547	0	1	0
lpg0713	-1.4916	0.0755744	3	8	0.375
lpg0714	-0.0791606	0.138227	0	5	0
lpg0714_ig	-0.200874	0.139321	0	1	0
lpg0715	0.389755	0.150269	0	2	0
lpg0716	0.37652	0.213359	0	6	0
lpg0716_ig	0.964737	0.0332233	0	1	0
lpg0717	-0.229067	0.0373063	0	1	0
lpg0718	0.135794	0.0240883	0	1	0
lpg0720	-2.95628	0.000208391	6	6	1
lpg0721	-3.32153	9.53193e-07	4	4	1
lpg0721_ig	-3.42985	1.509e-11	2	2	1
lpg0722	-0.392414	0.0844289	0	2	0
lpg0722_ig	-1.04624	0.0370547	1	1	1
lpg0723	-0.423495	0.182846	0	2	0
lpg0724	0.26071	0.333355	0	1	0
lpg0728	0.51501	0.254176	0	2	0
lpg0731	-0.658575	0.131149	1	3	0.333333
lpg0732	-0.442191	0.457336	0	1	0
lpg0733	-0.729719	0.125803	1	4	0.25
lpg0733_ig	0.220362	0.114564	0	1	0
lpg0735	0.255242	0.196298	0	6	0
lpg0735_ig	0.274341	0.196415	0	1	0
lpg0737	-0.477291	0.415262	0	1	0
lpg0737_ig	0.651832	0.200373	0	2	0
lpg0739	-2.82145	2.4769e-26	2	2	1
lpg0741	-0.131272	0.203885	1	5	0.2
lpg0741_ig	0.214017	0.227397	0	3	0
lpg0742	-2.87176	0.0232213	4	5	0.8
lpg0743	0.509542	0.0764348	0	1	0
lpg0743_ig	0.339256	0.0632823	0	1	0
lpg0744	0.229376	0.155755	0	6	0
lpg0746	-0.201727	0.181614	0	2	0
lpg0746_ig	-0.045323	0.0670679	0	2	0
lpg0759	0.652452	0.0987983	0	6	0
lpg0763	0.378079	0.163148	0	1	0
lpg0763_ig	0.214877	0.368127	0	1	0
lpg0765	0.0451967	0.207251	0	6	0
lpg0765_ig	0.416374	0.0696044	0	2	0
lpg0766	0.0356586	0.199392	0	3	0
lpg0767	-0.459101	0.109658	0	4	0
lpg0768	-0.12082	0.213494	0	5	0
lpg0769	-0.263186	0.202318	0	4	0
lpg0770	-0.115125	0.187423	0	7	0
lpg0770_ig	0.404146	0.154481	0	3	0
lpg0772	-0.76495	0.304489	0	1	0
lpg0776_ig	1.97709	0.320523	0	1	0
lpg0777_ig	0.344849	0.140237	1	2	0.5
lpg0778	-0.246814	0.27874	0	1	0
lpg0778_ig	0.195878	0.323842	0	2	0
lpg0780	0.0478091	0.181008	0	1	0
lpg0782	0.517503	0.155583	0	6	0
lpg0782_ig	0.466439	0.208196	0	2	0
lpg0787_ig	0.208347	0.298388	0	4	0
lpg0788	0.317224	0.163714	0	7	0
lpg0789	-0.0169322	0.220472	0	5	0
lpg0790	0.92472	0.206939	0	1	0
lpg0791	-0.723925	0.17819	0	5	0
lpg0791_ig	-0.731648	0.167753	0	1	0
lpg0792	0.611871	0.0893051	0	6	0
lpg0793	0.565131	0.203276	0	1	0
lpg0796	0.35927	0.119078	0	1	0
lpg0796_ig	0.13076	0.254442	0	2	0
lpg0798_ig	0.311303	0.251533	0	2	0
lpg0799	0.206081	0.386567	0	3	0
lpg0799_ig	0.029105	0.519281	0	1	0
lpg0800	0.272381	0.282466	0	5	0
lpg0802	-0.0194352	0.131026	0	9	0
lpg0803	0.323451	0.193549	0	5	0
lpg0803_ig	0.230414	0.393685	0	2	0
lpg0804	-1.02572	0.0887961	2	5	0.4
lpg0804_ig	-0.649921	0.204826	1	3	0.333333
lpg0805	-3.05207	0.0267203	9	10	0.9
lpg0807	-0.90789	0.103031	0	2	0
lpg0809	0.660623	0.231807	0	4	0
lpg0810	0.406851	0.263537	0	2	0
lpg0814	-0.407258	0.297911	0	1	0
lpg0815	0.523488	0.198953	0	3	0
lpg0816_ig	0.000874941	0.334586	0	1	0
lpg0817_ig	0.442948	0.228596	0	2	0
lpg0818	-0.581009	0.00156964	2	2	1
lpg0819	0.362243	0.269489	0	3	0
lpg0819_ig	-0.14449	0.155729	0	2	0
lpg0821_ig	0.178895	0.304243	0	1	0
lpg0823	0.670018	0.14103	0	1	0
lpg0824	0.416571	0.140952	0	1	0
lpg0826	-1.20445	0.196356	1	3	0.333333
lpg0827	0.143645	0.248456	0	5	0
lpg0828	-1.00637	0.0710151	2	4	0.5
lpg0829	0.226642	0.20439	0	4	0
lpg0830	0.935858	0.103798	0	1	0
lpg0831	0.55217	0.150108	0	2	0
lpg0832	0.036175	0.326657	0	2	0
lpg0833	-0.369929	0.294021	0	3	0
lpg0834	-0.62565	0.207195	0	5	0
lpg0841	-0.50188	0.170074	1	6	0.166667
lpg0841_ig	-0.581997	0.109602	1	5	0.2
lpg0842	-0.645158	0.111204	0	5	0
lpg0843	-0.449085	0.294826	0	2	0
lpg0848	0.426045	0.168616	0	2	0
lpg0849_ig	0.665415	0.0782107	0	1	0
lpg0850	0.197436	0.306799	0	5	0
lpg0851	0.554276	0.158714	0	2	0
lpg0852	-0.0956754	0.271619	0	4	0
lpg0852_ig	0.325353	0.128528	0	3	0
lpg0853	0.562605	0.077834	1	6	0.166667
lpg0853_ig	0.323246	0.0732581	0	1	0
lpg0854	0.346579	0.187767	0	1	0
lpg0855	-0.32467	0.220359	1	3	0.333333
lpg0864	-0.202324	0.423662	0	1	0
lpg0865	0.906869	0.0518629	0	1	0
lpg0866	0.0518454	0.242907	0	1	0
lpg0866_ig	0.588597	0.233326	0	2	0
lpg0867	-0.0603951	0.244029	0	4	0
lpg0868	0.390106	0.103746	2	7	0.285714
lpg0868_ig	0.293577	0.115903	0	1	0
lpg0870	-4.24756	7.44325e-16	1	1	1
lpg0871	0.480231	0.100683	0	1	0
lpg0873	-0.991054	0.0134084	0	1	0
lpg0874	0.526259	0.118542	0	4	0
lpg0875	0.651444	0.0916488	0	1	0
lpg0876	0.00836071	0.0913254	1	4	0.25
lpg0877_ig	1.49561	0.00199566	1	1	1
lpg0878_ig	0.153403	0.31658	0	1	0
lpg0879	0.371417	0.15948	0	5	0
lpg0879_ig	-0.286625	0.431165	0	1	0
lpg0880_ig	0.673094	0.173396	0	1	0
lpg0882_ig	0.208521	0.142643	0	2	0
lpg0883	0.619358	0.141998	0	4	0
lpg0884	1.1641	0.03879	1	2	0.5
lpg0885	0.74218	0.0359073	0	4	0
lpg0886_ig	0.772761	0.179969	0	2	0
lpg0887_ig	0.308525	0.203465	0	1	0
lpg0890	-0.107656	0.00468674	0	1	0
lpg0891	0.551936	0.130612	0	11	0
lpg0891_ig	-0.0605531	0.195407	0	1	0
lpg0892	0.941917	0.0864906	0	4	0
lpg0892_ig	0.769826	0.0506172	0	2	0
lpg0893	0.442388	0.26637	0	1	0
lpg0894	0.297139	0.109351	1	6	0.166667
lpg0895	-1.62469	0.0129283	3	3	1
lpg0895_ig	0.632588	0.172157	0	1	0
lpg0896	-0.484507	0.55962	0	1	0
lpg0897	0.0520633	0.169264	0	3	0
lpg0898_ig	-0.159751	0.108324	0	2	0
lpg0899	0.556556	0.221089	0	4	0
lpg0900	0.338832	0.13	0	4	0
lpg0901_ig	0.399981	0.124037	0	2	0
lpg0902	0.509022	0.130954	0	3	0
lpg0903	-0.702482	0.11601	0	2	0
lpg0903_ig	0.13556	0.289288	0	4	0
lpg0904_ig	-0.221097	0.162632	0	2	0
lpg0906	0.248933	0.208419	0	2	0
lpg0906_ig	-0.196837	0.298656	0	2	0
lpg0907	-1.82966	0.0305651	4	5	0.8
lpg0908	-0.115689	0.160093	0	1	0
lpg0910	-0.0141126	0.161916	0	2	0
lpg0911_ig	0.65882	0.110617	0	2	0
lpg0912_ig	0.428234	0.249755	0	1	0
lpg0913_ig	-0.135638	0.360461	0	1	0
lpg0916	-0.922032	0.151633	0	1	0
lpg0917_ig	0.258254	0.208623	0	1	0
lpg0920	0.585501	0.087743	0	1	0
lpg0920_ig	-0.0407176	0.167949	0	1	0
lpg0921	-0.157754	0.19716	0	4	0
lpg0921_ig	-0.0482946	0.149364	0	1	0
lpg0922_ig	0.479843	0.212327	0	2	0
lpg0924	0.426365	0.161834	0	2	0
lpg0925	-3.56834	4.58252e-12	1	1	1
lpg0925_ig	1.74357	0.0435941	1	1	1
lpg0926	0.276659	0.196833	0	3	0
lpg0927	0.997808	0.103961	1	8	0.125
lpg0927_ig	0.0930148	0.239385	0	4	0
lpg0928	-0.186595	0.119547	0	2	0
lpg0929	0.372805	0.236734	0	3	0
lpg0931	0.0515311	0.135897	1	9	0.111111
lpg0932_ig	-0.196467	0.253679	0	2	0
lpg0933	-3.46676	1.14853e-05	5	5	1
lpg0934	-0.481301	0.234615	1	9	0.111111
lpg0935	0.210829	0.221139	0	3	0
lpg0936_ig	-0.46563	0.0826814	0	1	0
lpg0937	-1.16492	0.129971	0	1	0
lpg0939	0.66427	0.174553	0	3	0
lpg0939_ig	0.405726	0.0939917	0	2	0
lpg0940	-0.570247	0.171357	1	3	0.333333
lpg0940_ig	0.561303	0.122295	0	1	0
lpg0941	0.441435	0.139262	0	9	0
lpg0941_ig	0.317363	0.157213	0	2	0
lpg0942_ig	0.493103	0.0777049	0	1	0
lpg0943	-2.45306	0.00065359	2	2	1
lpg0944	-0.245866	0.220985	1	3	0.333333
lpg0945	0.395431	0.270692	0	6	0
lpg0946_ig	-0.0167795	0.111346	0	3	0
lpg0947	0.0688109	0.132056	0	4	0
lpg0948	0.627953	0.149204	0	1	0
lpg0949	-2.00706	0.00094737	3	3	1
lpg0950	0.292544	0.317651	0	3	0
lpg0950_ig	0.404261	0.221475	0	2	0
lpg0951	0.330587	0.189296	0	4	0
lpg0952	0.487915	0.218688	0	4	0
lpg0953	0.223876	0.261661	0	4	0
lpg0954	0.0784356	0.272186	0	5	0
lpg0955	0.0892433	0.26015	0	6	0
lpg0956	0.350508	0.263884	0	2	0
lpg0958_ig	-0.0686391	0.434306	0	1	0
lpg0959	0.174212	0.215614	2	6	0.333333
lpg0960	0.392005	0.103535	0	5	0
lpg0961	0.448723	0.160507	0	5	0
lpg0963	0.128274	0.368427	0	3	0
lpg0964	-0.379457	0.161428	0	3	0
lpg0967	0.505897	0.108513	0	4	0
lpg0968	0.42303	0.311199	0	4	0
lpg0968_ig	1.62656	0.0865556	0	1	0
lpg0969	0.663221	0.178774	0	1	0
lpg0969_ig	0.561292	0.137605	0	1	0
lpg0970	0.200155	0.181652	0	4	0
lpg0971	0.553269	0.0832373	0	1	0
lpg0971_ig	0.987687	0.231753	1	2	0.5
lpg0973	-1.17263	0.05065	1	3	0.333333
lpg0973_ig	-0.285894	0.106213	1	5	0.2
lpg0974	0.268884	0.192124	0	5	0
lpg0974_ig	0.197642	0.218958	0	2	0
lpg0975	0.417798	0.384356	0	2	0
lpg0976	-0.0969252	0.378962	0	1	0
lpg0976_ig	0.469099	0.233593	0	1	0
lpg0977	-0.027886	0.580794	0	1	0
lpg0978	0.244354	0.206535	0	1	0
lpg0979	-0.333009	0.120599	0	2	0
lpg0979_ig	0.307997	0.22404	0	3	0
lpg0980	0.430581	0.265523	0	2	0
lpg0981	-0.122227	0.388614	0	3	0
lpg0982	0.576784	0.0890382	0	4	0
lpg0982_ig	0.447064	0.298532	0	1	0
lpg0983	0.433625	0.213045	0	4	0
lpg0986	0.808387	0.378962	0	1	0
lpg0987	0.096073	0.154408	0	3	0
lpg0988	0.596844	0.141887	0	4	0
lpg0989	-0.0509076	0.181071	0	6	0
lpg0991	0.391063	0.146192	0	2	0
lpg0992	0.593551	0.0514634	0	3	0
lpg0993	0.0018689	0.229829	0	2	0
lpg0995	0.266088	0.132008	0	1	0
lpg0998	0.300813	0.190472	0	2	0
lpg1000	0.462231	0.224794	0	1	0
lpg1004	0.362228	0.180274	0	1	0
lpg1005	0.583594	0.264105	0	2	0
lpg1006	0.221022	0.0614015	0	1	0
lpg1006_ig	0.996174	0.168966	0	2	0
lpg1007	0.38529	0.224734	0	2	0
lpg1008	0.146166	0.20246	0	6	0
lpg1009	0.385941	0.153996	1	6	0.166667
lpg1010	0.801925	0.0490515	0	1	0
lpg1010_ig	0.240052	0.109318	0	2	0
lpg1012	0.33724	0.109193	0	2	0
lpg1013	0.43144	0.0656695	0	2	0
lpg1015	0.1722	0.137365	0	1	0
lpg1016_ig	-0.0221905	0.286264	0	1	0
lpg1017	-0.100774	0.137686	0	3	0
lpg1017_ig	0.233498	0.327051	0	2	0
lpg1018	0.388317	0.240701	0	4	0
lpg1019	0.108597	0.150468	0	2	0
lpg1020	-0.444438	0.101711	0	3	0
lpg1021	-1.71654	0.049968	1	2	0.5
lpg1022	0.893805	0.0215264	0	1	0
lpg1023	0.449392	0.207867	0	3	0
lpg1024	-0.0295955	0.106073	0	4	0
lpg1025	-0.570142	0.305214	0	1	0
lpg1026	0.29214	0.129204	0	1	0
lpg1026_ig	0.145466	0.280663	0	1	0
lpg1028	-2.08295	4.08444e-14	1	1	1
lpg1029	0.398115	0.124489	0	3	0
lpg1030	0.406996	0.171051	0	2	0
lpg1031	0.401091	0.134428	0	1	0
lpg1032	1.10725	0.0910391	0	1	0
lpg1032_ig	0.13968	0.209232	0	2	0
lpg1033	0.242178	0.34758	0	2	0
lpg1034_ig	0.173791	0.23822	0	1	0
lpg1035	0.254969	0.177315	0	4	0
lpg1036	0.836622	0.320015	0	1	0
lpg1036_ig	0.821076	0.143353	0	1	0
lpg1037	0.0387459	0.271264	0	1	0
lpg1038	-0.000821023	0.171981	0	2	0
lpg1040	0.390763	0.133428	0	2	0
lpg1041	0.0711801	0.0939026	0	3	0
lpg1042	0.372446	0.121117	0	2	0
lpg1043	0.218258	0.215786	0	4	0
lpg1044	0.630857	0.164895	0	2	0
lpg1046	0.00911595	0.175629	0	1	0
lpg1047	-0.672327	0.39131	0	1	0
lpg1049	0.356562	0.360833	0	1	0
lpg1050	0.480133	0.131404	0	1	0
lpg1051	-0.0896755	0.151484	0	1	0
lpg1051_ig	0.954486	0.088209	0	1	0
lpg1053	-0.208551	0.293165	0	1	0
lpg1054	0.430777	0.14462	0	3	0
lpg1055_ig	0.229628	0.0709914	0	1	0
lpg1056	0.183803	0.5074	0	1	0
lpg1056_ig	0.276967	0.172848	0	6	0
lpg1057	-0.938264	0.140088	1	2	0.5
lpg1058	0.0656045	0.124949	0	3	0
lpg1058_ig	0.499847	0.100172	0	2	0
lpg1059	1.25054	0.0357745	1	1	1
lpg1059_ig	0.632492	0.0800778	0	1	0
lpg1060	0.369063	0.161302	0	2	0
lpg1062	0.460155	0.17046	0	1	0
lpg1062_ig	-0.999754	0.030691	1	2	0.5
lpg1065	0.241032	0.0843783	0	1	0
lpg1067	0.39589	0.0607754	0	1	0
lpg1067_ig	0.314171	0.233011	0	2	0
lpg1068	-0.552955	0.14291	1	3	0.333333
lpg1069	-0.278146	0.104038	0	4	0
lpg1070	-0.414107	0.155791	1	4	0.25
lpg1071_ig	0.102135	0.331292	0	1	0
lpg1073	0.238353	0.146862	0	3	0
lpg1074	0.553087	0.0867322	0	2	0
lpg1075	0.107137	0.30834	0	1	0
lpg1075_ig	0.77466	0.0601655	0	1	0
lpg1077	0.418561	0.06236	0	2	0
lpg1078	0.509236	0.0712759	0	1	0
lpg1080	0.49327	0.117761	0	6	0
lpg1081	0.270457	0.158408	0	3	0
lpg1083	1.10759	0.0891782	0	2	0
lpg1084	0.21571	0.284151	0	2	0
lpg1085	0.0053745	0.0884025	0	1	0
lpg1087	0.361424	0.177497	0	4	0
lpg1087_ig	-0.0054575	0.361827	0	1	0
lpg1088	0.0979194	0.0774247	0	3	0
lpg1088_ig	0.393243	0.111212	0	2	0
lpg1089	0.832461	0.0762571	0	1	0
lpg1090	0.184783	0.363861	0	1	0
lpg1091	0.110567	0.125026	0	3	0
lpg1092	0.485841	0.050512	1	2	0.5
lpg1093	0.318027	0.145118	0	6	0
lpg1093_ig	0.172318	0.176819	0	1	0
lpg1094	0.188717	0.11963	0	1	0
lpg1095	0.481195	0.108949	0	3	0
lpg1096	0.310024	0.174373	0	5	0
lpg1096_ig	0.304983	0.123445	0	1	0
lpg1097	0.123534	0.17583	0	2	0
lpg1097_ig	0.751203	0.0882628	0	1	0
lpg1099	0.0984975	0.21507	0	2	0
lpg1100	-0.103149	0.25221	0	2	0
lpg1101	0.459969	0.188997	0	4	0
lpg1102	0.273402	0.30908	0	2	0
lpg1102_ig	0.53905	0.102043	0	1	0
lpg1104	0.235092	0.135597	0	3	0
lpg1105	-0.542971	0.0389562	0	1	0
lpg1105_ig	-0.0223523	0.237494	0	1	0
lpg1106	0.276966	0.231979	0	5	0
lpg1107	0.724941	0.0853036	0	1	0
lpg1107_ig	-0.151474	0.324141	0	1	0
lpg1108	0.399749	0.113925	0	3	0
lpg1109	0.246191	0.27102	0	4	0
lpg1109_ig	0.590469	0.146448	0	3	0
lpg1110_ig	0.776756	0.0642016	0	1	0
lpg1111	-0.314536	0.211578	0	3	0
lpg1112	0.3033	0.0607982	0	1	0
lpg1113	0.243802	0.175895	0	2	0
lpg1114	0.426703	0.160966	0	5	0
lpg1115	0.264142	0.228647	0	6	0
lpg1115_ig	0.320639	0.242207	0	2	0
lpg1116	0.420586	0.239428	0	5	0
lpg1116_ig	0.698971	0.185665	0	2	0
lpg1117	-0.0670911	0.172506	0	2	0
lpg1118	0.201071	0.200265	0	6	0
lpg1119	0.121261	0.17213	0	6	0
lpg1119_ig	0.707068	0.106941	0	1	0
lpg1120	0.280573	0.213725	0	4	0
lpg1120_ig	0.332713	0.0884025	0	1	0
lpg1121	-1.28982	0.118662	0	1	0
lpg1121_ig	0.211168	0.21678	0	1	0
lpg1122	-0.0661896	0.165072	0	3	0
lpg1122_ig	0.631573	0.0680393	0	1	0
lpg1123_ig	0.393271	0.113561	0	1	0
lpg1124	-1.21557	0.0476977	1	1	1
lpg1125	0.373081	0.18464	0	3	0
lpg1126	0.160918	0.249854	0	6	0
lpg1127	0.513155	0.145084	0	5	0
lpg1127_ig	0.293243	0.14882	0	1	0
lpg1128	1.56723	0.295848	0	1	0
lpg1129	-1.05641	0.0694358	0	1	0
lpg1130	-0.138334	0.257394	0	3	0
lpg1131	0.105094	0.224301	0	3	0
lpg1132	1.10307	0.116106	0	1	0
lpg1134	-0.1553	0.267958	0	4	0
lpg1135	0.242619	0.193752	0	2	0
lpg1136	-0.00322125	0.184848	0	4	0
lpg1136_ig	0.362401	0.0874563	0	1	0
lpg1137	-1.3416	0.133086	1	2	0.5
lpg1137_ig	-0.176374	0.470048	0	1	0
lpg1138	-0.983815	0.0869765	0	1	0
lpg1139	-0.471161	0.204784	1	3	0.333333
lpg1140	-0.883861	0.0666865	0	1	0
lpg1141	-0.613296	0.0301985	0	1	0
lpg1143	0.528805	0.134215	0	2	0
lpg1144	0.0946376	0.219431	0	4	0
lpg1145	0.459354	0.144458	0	4	0
lpg1146	0.0357296	0.153849	0	5	0
lpg1146_ig	0.311942	0.113126	0	2	0
lpg1147	0.233669	0.261744	0	2	0
lpg1148	0.553456	0.0775466	0	3	0
lpg1149	0.048253	0.194005	0	1	0
lpg1149_ig	0.0630958	0.184666	0	3	0
lpg1150	0.0614218	0.137989	0	1	0
lpg1151	0.275883	0.261149	0	3	0
lpg1152	0.426578	0.385995	0	1	0
lpg1152_ig	-0.169266	0.125412	0	1	0
lpg1154	0.0461968	0.230872	0	2	0
lpg1154_ig	0.069064	0.208301	0	2	0
lpg1155	-0.170086	0.203432	0	6	0
lpg1155_ig	-0.168626	0.471719	0	1	0
lpg1156	0.285458	0.170448	0	2	0
lpg1157	0.00741368	0.139658	0	2	0
lpg1159	-0.42682	0.0427235	1	3	0.333333
lpg1159_ig	0.584616	0.0686875	0	1	0
lpg1160	0.222915	0.156051	0	1	0
lpg1161	0.398935	0.10494	0	2	0
lpg1161_ig	0.820687	0.0164119	0	1	0
lpg1162	0.397859	0.094772	0	2	0
lpg1163	-0.130812	0.128587	0	3	0
lpg1163_ig	0.373066	0.193334	0	2	0
lpg1164	0.0898349	0.171829	0	3	0
lpg1165	-0.0550803	0.410239	0	1	0
lpg1166	0.282434	0.255227	0	3	0
lpg1166_ig	0.31191	0.0565144	0	1	0
lpg1167_ig	0.0769215	0.158059	0	1	0
lpg1168	0.316626	0.325721	0	6	0
lpg1169	0.1566	0.147792	1	6	0.166667
lpg1169_ig	0.437594	0.0614832	0	1	0
lpg1170	0.447402	0.0803105	0	1	0
lpg1170_ig	0.23168	0.361665	0	1	0
lpg1171	0.462935	0.0803105	0	1	0
lpg1172	0.299256	0.262984	0	4	0
lpg1173	0.0146479	0.172212	1	6	0.166667
lpg1174	0.449324	0.108611	0	1	0
lpg1175_ig	0.504478	0.119295	0	2	0
lpg1176_ig	0.550803	0.282287	0	1	0
lpg1183	0.275044	0.162545	0	4	0
lpg1183_ig	-0.0934286	0.580794	0	1	0
lpg1184	0.263866	0.184149	0	4	0
lpg1186_ig	0.575261	0.109115	0	1	0
lpg1187	-0.647409	0.180024	1	2	0.5
lpg1188	-1.37117	0.0523894	1	3	0.333333
lpg1189	-1.26263	0.010393	1	1	1
lpg1190	0.278904	0.171121	0	2	0
lpg1190_ig	0.0594263	0.429123	0	1	0
lpg1191	0.398451	0.170228	0	3	0
lpg1192	0.744576	0.115717	0	1	0
lpg1193	0.386431	0.124952	0	2	0
lpg1194	0.18756	0.13105	0	2	0
lpg1196	0.100519	0.324622	0	3	0
lpg1197	0.17687	0.082015	0	2	0
lpg1198	-0.51133	0.254584	0	3	0
lpg1199	0.414775	0.201222	0	4	0
lpg1202	-0.977593	0.00779235	1	2	0.5
lpg1203	-0.730122	0.0118658	0	1	0
lpg1204	0.0874712	0.309106	0	1	0
lpg1205	-3.15461	6.9515e-11	1	1	1
lpg1206	0.643038	0.0862453	0	1	0
lpg1206_ig	0.145552	0.228226	0	1	0
lpg1207	0.323634	0.272903	0	2	0
lpg1208	-0.0674861	0.240272	0	5	0
lpg1209	-0.155405	0.409221	0	2	0
lpg1212	-0.280596	0.242053	0	2	0
lpg1212_ig	0.250984	0.15175	0	1	0
lpg1213	0.141425	0.350612	0	1	0
lpg1214	0.283663	0.277191	0	4	0
lpg1214_ig	0.307978	0.263188	0	1	0
lpg1216	1.20012	0.0040741	1	2	0.5
lpg1216_ig	0.40679	0.138119	0	2	0
lpg1217	-0.27618	0.138646	0	2	0
lpg1219	0.638156	0.275276	0	4	0
lpg1219_ig	0.343598	0.442159	0	1	0
lpg1220	0.791868	0.15305	0	1	0
lpg1221	0.159471	0.0838867	0	1	0
lpg1221_ig	0.15245	0.272021	0	1	0
lpg1222	0.0353718	0.212593	0	1	0
lpg1223	0.585054	0.260524	0	2	0
lpg1224	-0.45982	0.122263	1	3	0.333333
lpg1225	0.457908	0.119861	0	7	0
lpg1226	0.107209	0.267056	0	4	0
lpg1227	-0.0999428	0.270299	0	5	0
lpg1227_ig	0.909737	0.0850267	0	1	0
lpg1228_ig	0.656054	0.178731	0	1	0
lpg1234_ig	0.252824	0.254535	0	1	0
lpg1266	-3.0457	3.71821e-09	1	1	1
lpg1273	0.170454	0.098278	0	7	0
lpg1274	-0.505867	0.00105561	0	1	0
lpg1277	0.226833	0.18352	0	8	0
lpg1278	0.186635	0.0975423	0	1	0
lpg1278_ig	0.751378	0.0854602	0	2	0
lpg1279	0.343144	0.094569	0	2	0
lpg1284	-1.33113	0.0889468	2	3	0.666667
lpg1285	0.933576	0.0731202	0	2	0
lpg1290	0.899719	0.0488487	0	1	0
lpg1291_ig	-0.0791656	0.437849	0	1	0
lpg1293_ig	-2.23489	0.000495444	1	1	1
lpg1294	0.0177124	0.18718	0	3	0
lpg1295	-1.1441	0.0350821	2	3	0.666667
lpg1295_ig	-0.000785197	0.42165	0	1	0
lpg1296	0.100184	0.232125	0	3	0
lpg1297_ig	0.251022	0.185993	0	2	0
lpg1298	-0.460447	0.265763	0	1	0
lpg1298_ig	-0.542237	0.139623	0	1	0
lpg1299	0.38248	0.182713	0	4	0
lpg1299_ig	0.486446	0.17967	0	2	0
lpg1300	0.454029	0.123655	0	1	0
lpg1301	0.197645	0.237588	0	7	0
lpg1302	-1.20825	0.0654301	1	2	0.5
lpg1302_ig	0.59702	0.0909204	0	1	0
lpg1308	0.0581382	0.0712407	0	4	0
lpg1308_ig	0.292622	0.262834	0	1	0
lpg1309	-0.277126	0.420761	0	1	0
lpg1309_ig	-0.0333963	0.246106	0	1	0
lpg1312	0.126794	0.189022	0	14	0
lpg1314_ig	0.544433	0.194792	0	4	0
lpg1316	0.263986	0.139997	0	5	0
lpg1316_ig	0.32639	0.220048	0	2	0
lpg1317	-0.392963	0.222586	1	3	0.333333
lpg1318	0.355807	0.169627	0	8	0
lpg1318_ig	0.0433353	0.351778	0	2	0
lpg1319	-0.848495	0.0379969	1	5	0.2
lpg1320	-0.499715	0.0411609	1	2	0.5
lpg1321	0.0124392	0.232786	0	8	0
lpg1322	0.279314	0.242421	0	6	0
lpg1323	-0.405438	0.180457	1	4	0.25
lpg1323_ig	-0.405438	0.180457	1	4	0.25
lpg1324	0.290304	0.282112	0	3	0
lpg1325	-0.411069	0.0824891	1	4	0.25
lpg1326	0.263095	0.139669	0	1	0
lpg1327_ig	0.460625	0.140577	0	3	0
lpg1328	0.216045	0.276886	0	4	0
lpg1329	0.649682	0.160093	0	1	0
lpg1329_ig	0.997841	0.0712759	0	1	0
lpg1331	-2.36035	3.27276e-05	1	1	1
lpg1332	-0.411286	0.21265	1	4	0.25
lpg1333	-0.913631	0.160796	4	12	0.333333
lpg1334	-0.835736	0.190215	3	15	0.2
lpg1335	0.36405	0.199361	0	8	0
lpg1335_ig	-0.0834288	0.178746	0	1	0
lpg1336	0.376788	0.274946	0	4	0
lpg1336_ig	0.419249	0.193808	0	2	0
lpg1337	0.321939	0.123781	0	4	0
lpg1338	0.0827965	0.181461	1	7	0.142857
lpg1339	-0.0960761	0.554499	0	1	0
lpg1340	1.41353	0.000868882	4	4	1
lpg1341_ig	-0.498584	0.149875	1	3	0.333333
lpg1343	-1.13142	0.0140335	3	3	1
lpg1349	0.15979	0.250947	0	3	0
lpg1350	0.00912342	0.225989	0	3	0
lpg1350_ig	-0.265153	0.193635	0	1	0
lpg1353	-0.532533	0.109171	1	3	0.333333
lpg1354	-0.125617	0.292231	0	4	0
lpg1354_ig	0.188931	0.373498	0	1	0
lpg1355	0.0534401	0.139728	0	2	0
lpg1356	0.16957	0.19381	0	2	0
lpg1356_ig	0.431546	0.146817	0	3	0
lpg1357	0.0313145	0.236237	0	5	0
lpg1358	-0.282301	0.0109705	1	4	0.25
lpg1359	-0.366198	0.000552121	0	1	0
lpg1361	1.47871	0.0885581	0	1	0
lpg1362	-2.89907	3.86091e-15	1	1	1
lpg1363	-0.522711	0.0850103	1	3	0.333333
lpg1363_ig	-0.570895	0.0675729	0	1	0
lpg1364_ig	0.23217	0.000701756	0	1	0
lpg1365	0.398922	0.110961	0	1	0
lpg1366	0.0167189	0.244633	0	3	0
lpg1366_ig	0.474792	0.0999226	0	1	0
lpg1367	0.0860835	0.288888	0	1	0
lpg1368	0.709912	0.0961295	0	5	0
lpg1368_ig	-0.218475	0.233519	0	2	0
lpg1369	1.86182	0.0974389	0	1	0
lpg1369_ig	1.17026	0.010174	1	1	1
lpg1370	0.779535	0.249511	0	1	0
lpg1373_ig	0.485517	0.15308	0	1	0
lpg1376	0.240114	0.155298	0	3	0
lpg1377_ig	0.648993	0.0479071	0	2	0
lpg1378	0.137288	0.1235	0	4	0
lpg1379	-0.0380757	0.102998	1	4	0.25
lpg1379_ig	0.354775	0.137593	0	2	0
lpg1380	0.144765	0.221359	0	3	0
lpg1381	0.166317	0.301606	0	4	0
lpg1382	0.661382	0.356473	0	1	0
lpg1383	-2.90737	4.31412e-08	1	1	1
lpg1385	0.237836	0.0832592	0	1	0
lpg1385_ig	0.287692	0.0767169	0	1	0
lpg1386	0.315275	0.400727	0	3	0
lpg1386_ig	0.237942	0.252379	0	4	0
lpg1387	0.642208	0.0669395	0	6	0
lpg1390_ig	-0.0244214	0.354009	0	1	0
lpg1402	-0.0057524	0.401123	0	3	0
lpg1403	0.719283	0.0793674	0	3	0
lpg1403_ig	0.378169	0.0588161	0	1	0
lpg1404	-0.0762696	0.479996	0	3	0
lpg1405	0.194287	0.242566	0	4	0
lpg1407	-1.08948	0.0786918	2	4	0.5
lpg1407_ig	0.618503	0.145148	0	1	0
lpg1408	0.0947491	0.226885	0	2	0
lpg1408_ig	0.148053	0.255635	0	2	0
lpg1409	0.102192	0.172478	0	2	0
lpg1410	-0.159709	0.296814	0	2	0
lpg1410_ig	-0.00401831	0.0901252	0	1	0
lpg1411_ig	0.475359	0.372855	0	1	0
lpg1412	0.923199	0.274828	0	2	0
lpg1413	0.311131	0.082761	0	2	0
lpg1414	0.25064	0.0962203	2	6	0.333333
lpg1415_ig	0.554456	0.230361	0	1	0
lpg1416	0.266462	0.250472	0	3	0
lpg1416_ig	-0.100971	0.0547825	0	1	0
lpg1419_ig	-0.878637	0.167949	0	1	0
lpg1423	0.448077	0.296148	0	3	0
lpg1425	0.526292	0.140116	0	2	0
lpg1426	0.583592	0.0405701	5	7	0.714286
lpg1426_ig	0.824756	0.0192124	0	1	0
lpg1427	0.2006	0.244433	0	2	0
lpg1428	0.267074	0.0609151	0	1	0
lpg1431	-0.0763259	0.371533	0	1	0
lpg1432	-0.0227517	0.278491	0	2	0
lpg1433	-0.179351	0.141454	1	3	0.333333
lpg1436	-0.209431	0.250948	0	3	0
lpg1437	-0.593954	0.10889	2	5	0.4
lpg1438	-0.91691	0.0661445	3	9	0.333333
lpg1439	-0.858491	0.166693	3	9	0.333333
lpg1441	-0.187431	0.0810347	1	2	0.5
lpg1442	-0.531636	0.109115	0	1	0
lpg1442_ig	-0.57614	0.0665825	0	1	0
lpg1445	-0.216656	0.23036	0	3	0
lpg1446	0.159318	0.187585	0	2	0
lpg1447	-0.199701	0.227847	0	3	0
lpg1448	0.381022	0.254363	0	1	0
lpg1449	0.310992	0.167157	0	5	0
lpg1449_ig	0.428339	0.187025	0	4	0
lpg1452	0.796743	0.208264	1	2	0.5
lpg1452_ig	0.106689	0.214374	0	2	0
lpg1453	0.436199	0.220941	0	3	0
lpg1454	0.242835	0.376611	0	3	0
lpg1454_ig	0.117458	0.264412	0	1	0
lpg1455	-0.059558	0.160401	1	6	0.166667
lpg1456	-0.281866	0.16548	0	4	0
lpg1456_ig	0.128529	0.378475	0	2	0
lpg1457	-1.14729	0.09962	3	6	0.5
lpg1459	-0.750332	0.105913	1	3	0.333333
lpg1460	-0.0229792	0.181008	0	1	0
lpg1461	-0.495203	0.00050134	0	1	0
lpg1462	0.45192	0.125711	1	4	0.25
lpg1462_ig	0.0895333	0.178774	0	1	0
lpg1463_ig	-0.301931	0.587302	0	1	0
lpg1464_ig	0.112227	0.276395	0	1	0
lpg1465	-0.528967	0.0661649	1	2	0.5
lpg1466	-0.313373	0.421	0	2	0
lpg1467_ig	-0.525033	0.321501	0	1	0
lpg1468	-0.86174	0.069305	0	1	0
lpg1469	0.363077	0.180655	0	9	0
lpg1470	0.111256	0.212763	0	5	0
lpg1471	0.222155	0.191544	1	7	0.142857
lpg1471_ig	0.501106	0.0975576	0	2	0
lpg1472	0.4483	0.132194	2	4	0.5
lpg1473	0.161508	0.268806	0	7	0
lpg1475	0.375819	0.386357	0	2	0
lpg1479	-0.742336	0.171365	1	6	0.166667
lpg1480	0.384677	0.242523	0	1	0
lpg1481	-0.457052	0.103082	1	2	0.5
lpg1482	0.312242	0.143107	0	3	0
lpg1482_ig	0.0491148	0.0960237	0	2	0
lpg1483	0.116979	0.0707559	2	5	0.4
lpg1483_ig	0.182837	0.114323	0	1	0
lpg1484	0.0379579	0.172157	0	1	0
lpg1486	0.570107	0.14927	0	2	0
lpg1487	-0.837447	0.192083	2	4	0.5
lpg1487_ig	-2.27001	0.000590475	1	1	1
lpg1488	0.28866	0.175119	0	8	0
lpg1488_ig	0.798163	0.0474389	1	2	0.5
lpg1490	0.227214	0.0679624	0	3	0
lpg1490_ig	0.0896733	0.244819	0	2	0
lpg1491	0.0818826	0.225815	0	5	0
lpg1491_ig	-0.133912	0.402133	0	1	0
lpg1492	0.234012	0.0956768	0	1	0
lpg1493_ig	-0.797706	0.0614728	1	2	0.5
lpg1494	-1.10408	0.0985687	1	2	0.5
lpg1496	0.323282	0.115215	0	6	0
lpg1497	0.429375	0.209448	0	5	0
lpg1497_ig	0.166271	0.190481	0	1	0
lpg1498	-0.679469	0.0637937	2	3	0.666667
lpg1498_ig	0.476665	0.0560324	0	1	0
lpg1499	0.29562	0.55728	0	1	0
lpg1499_ig	1.04884	0.0131402	1	1	1
lpg1500	0.287674	0.333916	0	2	0
lpg1501	-0.292965	0.383405	0	3	0
lpg1502_ig	-0.104066	0.252015	0	3	0
lpg1506	-0.599549	0.128442	1	5	0.2
lpg1507	-3.72585	7.16585e-07	8	8	1
lpg1508	0.183586	0.266787	0	1	0
lpg1508_ig	0.136716	0.0373027	0	1	0
lpg1509	-3.11487	1.41949e-06	1	1	1
lpg1512	-0.584551	0.0567252	1	4	0.25
lpg1513	-1.19508	0.0963429	0	2	0
lpg1515	0.443784	0.155356	0	4	0
lpg1516	0.468305	0.210709	0	3	0
lpg1517	-0.0684031	0.277954	0	1	0
lpg1518	0.208551	0.124336	0	4	0
lpg1522	0.630565	0.151695	0	1	0
lpg1522_ig	0.808863	0.10018	0	1	0
lpg1523	0.223949	0.271941	0	3	0
lpg1524	-0.656988	0.0897837	0	3	0
lpg1525	0.300522	0.174301	0	2	0
lpg1526	-0.0660667	0.29011	0	3	0
lpg1527	0.285584	0.174426	0	3	0
lpg1528	-0.410851	0.116573	0	1	0
lpg1528_ig	0.749969	0.0899021	0	3	0
lpg1530	0.371935	0.306412	0	4	0
lpg1531	-1.79963	0.00328159	1	1	1
lpg1531_ig	0.863781	0.111942	0	1	0
lpg1532	0.608076	0.14172	0	7	0
lpg1533	0.776635	0.255688	0	3	0
lpg1534_ig	0.113884	0.231171	1	5	0.2
lpg1535_ig	0.576524	0.247374	0	1	0
lpg1540	0.334128	0.275621	0	2	0
lpg1540_ig	0.185736	0.265532	0	1	0
lpg1543	-3.11741	2.45718e-07	1	1	1
lpg1546	-0.616036	0.0370538	0	1	0
lpg1547	0.23016	0.26294	0	5	0
lpg1547_ig	0.408637	0.13709	0	2	0
lpg1549	-0.645395	0.0307148	0	1	0
lpg1550	-1.9069	0.00182057	1	1	1
lpg1551	-0.519052	0.0757498	0	2	0
lpg1554	-2.17614	0.00163281	5	5	1
lpg1555	0.646502	0.104127	0	2	0
lpg1556	0.414066	0.311968	0	2	0
lpg1556_ig	0.796111	0.197126	0	1	0
lpg1557	-2.02873	0.00853297	4	4	1
lpg1558_ig	-0.354233	0.105609	0	1	0
lpg1561	0.0687751	0.146949	1	6	0.166667
lpg1561_ig	0.240883	0.316451	0	1	0
lpg1562	-0.480219	0.148608	2	8	0.25
lpg1562_ig	0.00305655	0.468181	0	1	0
lpg1563	-0.209276	0.114156	0	3	0
lpg1564	-0.528066	0.0803257	0	2	0
lpg1564_ig	-0.490311	0.212231	0	1	0
lpg1565	-0.0521323	0.293634	0	2	0
lpg1565_ig	0.933452	0.0513408	0	1	0
lpg1566	0.183453	0.125911	0	2	0
lpg1567	0.306165	0.102746	0	1	0
lpg1568	0.210679	0.177837	0	3	0
lpg1569	0.337973	0.168507	0	7	0
lpg1570	0.0645888	0.214753	0	3	0
lpg1577	0.20793	0.0976454	0	2	0
lpg1577_ig	0.411852	0.516328	0	1	0
lpg1579	-0.617511	0.0800231	0	1	0
lpg1579_ig	-0.224226	0.347007	0	2	0
lpg1580	0.439496	0.132092	0	1	0
lpg1581	0.0266257	0.258779	0	2	0
lpg1583	0.200376	0.135751	0	1	0
lpg1584_ig	-0.448157	0.0225935	0	1	0
lpg1585_ig	0.138143	0.440974	0	1	0
lpg1586	-0.199829	0.216354	0	5	0
lpg1586_ig	0.026552	0.2383	0	1	0
lpg1587	0.986664	0.0859347	0	1	0
lpg1588	0.227905	0.184333	0	4	0
lpg1588_ig	-0.851222	0.165057	1	2	0.5
lpg1589	0.697484	0.305248	0	1	0
lpg1593	-0.887387	0.118742	1	2	0.5
lpg1593_ig	0.192073	0.336835	0	2	0
lpg1594	0.137061	0.344568	0	4	0
lpg1595	0.198939	0.164933	0	2	0
lpg1596	0.0128588	0.195204	0	3	0
lpg1597	0.128724	0.282365	0	2	0
lpg1598	0.234624	0.262486	0	4	0
lpg1599_ig	0.093612	0.201348	0	1	0
lpg1602	-0.238133	0.31245	0	3	0
lpg1602_ig	0.365987	0.229965	0	1	0
lpg1603	0.247233	0.213708	0	6	0
lpg1603_ig	0.319797	0.123445	0	1	0
lpg1604	0.58659	0.115089	0	2	0
lpg1605	0.540293	0.133722	0	1	0
lpg1607	0.0949602	0.263646	0	2	0
lpg1607_ig	0.115329	0.271689	0	1	0
lpg1608	0.614917	0.0865556	0	1	0
lpg1608_ig	0.304522	0.152394	0	2	0
lpg1609	-0.10558	0.200181	2	7	0.285714
lpg1609_ig	-0.429618	0.267715	0	1	0
lpg1610	0.384174	0.160077	0	4	0
lpg1611	0.480854	0.205795	0	5	0
lpg1611_ig	-0.445753	0.186187	0	2	0
lpg1612	-0.642398	0.154878	1	4	0.25
lpg1613	-0.582882	0.155624	0	1	0
lpg1613_ig	-0.0472053	0.349685	0	2	0
lpg1614	-0.0459313	0.247335	0	4	0
lpg1615	0.472301	0.132769	0	3	0
lpg1616	0.334705	0.20419	0	5	0
lpg1617	0.297371	0.190568	0	5	0
lpg1619	0.298269	0.114715	0	1	0
lpg1620	0.784342	0.18004	0	1	0
lpg1621	0.563877	0.249327	0	2	0
lpg1621_ig	0.999085	0.166011	0	1	0
lpg1622	0.209362	0.198988	0	5	0
lpg1623	0.355469	0.0979834	0	4	0
lpg1623_ig	-0.00396702	0.42133	0	1	0
lpg1624	0.475274	0.176414	1	3	0.333333
lpg1625	0.348288	0.387057	0	2	0
lpg1626	0.161691	0.177567	0	7	0
lpg1626_ig	-0.0616249	0.440284	0	1	0
lpg1627	0.17144	0.117496	0	4	0
lpg1628	-0.258241	0.163776	1	3	0.333333
lpg1629	0.0174819	0.284002	0	2	0
lpg1630	0.106554	0.139942	0	2	0
lpg1631	0.140338	0.232908	0	4	0
lpg1632	0.504868	0.0820667	0	2	0
lpg1632_ig	0.477011	0.083241	0	1	0
lpg1633	0.13942	0.265691	0	1	0
lpg1634	0.170781	0.199936	0	7	0
lpg1635	0.405132	0.0844991	0	2	0
lpg1635_ig	0.541957	0.187818	0	2	0
lpg1636	-0.168668	0.291103	0	1	0
lpg1637	0.279772	0.0738737	0	1	0
lpg1638	0.224878	0.240436	0	4	0
lpg1639	0.413799	0.171931	0	5	0
lpg1641	0.306062	0.210118	0	5	0
lpg1642	0.274272	0.1858	0	7	0
lpg1643	0.353031	0.251335	0	3	0
lpg1643_ig	0.294632	0.139349	0	3	0
lpg1644	0.251086	0.173133	0	4	0
lpg1645	-0.0850215	0.160284	0	2	0
lpg1647	-0.168672	0.0646566	1	3	0.333333
lpg1648	0.559015	0.069666	0	2	0
lpg1649	0.196723	0.274504	0	1	0
lpg1649_ig	0.518097	0.198098	0	1	0
lpg1650	-0.368545	0.211171	1	3	0.333333
lpg1651	0.510151	0.171224	0	3	0
lpg1652	0.175127	0.258971	0	4	0
lpg1653	0.283678	0.14094	0	7	0
lpg1654	0.0484685	0.228858	0	3	0
lpg1654_ig	0.0869296	0.299503	0	3	0
lpg1655	0.31378	0.274247	0	3	0
lpg1655_ig	1.21728	0.0193241	1	1	1
lpg1656	0.190092	0.314783	0	2	0
lpg1657	0.306662	0.0712417	0	2	0
lpg1657_ig	-0.361155	0.165	0	2	0
lpg1658	0.15602	0.356473	0	1	0
lpg1659_ig	-1.51695	0.0245619	1	1	1
lpg1660	0.49591	0.143167	0	7	0
lpg1660_ig	-0.403335	0.243359	0	1	0
lpg1661	0.860614	0.183622	0	1	0
lpg1661_ig	0.205247	0.30428	0	1	0
lpg1662	0.583751	0.162333	0	2	0
lpg1662_ig	0.614608	0.133337	0	1	0
lpg1663	-0.213656	0.175345	0	3	0
lpg1664	0.400359	0.256857	0	6	0
lpg1665	0.121704	0.136231	0	8	0
lpg1665_ig	0.136589	0.372066	0	1	0
lpg1666	0.661463	0.165128	0	1	0
lpg1666_ig	0.521585	0.089361	0	3	0
lpg1667	0.101885	0.166349	0	4	0
lpg1669	0.215555	0.126078	1	7	0.142857
lpg1669_ig	0.442339	0.137325	0	6	0
lpg1670	0.300988	0.27434	0	2	0
lpg1670_ig	0.205887	0.215262	0	2	0
lpg1671	0.512035	0.0989777	0	5	0
lpg1672	0.457329	0.125782	0	2	0
lpg1673	0.286971	0.120204	0	3	0
lpg1674	0.548548	0.194594	0	4	0
lpg1675	0.127521	0.333179	0	3	0
lpg1676	0.446143	0.0938159	0	3	0
lpg1677	0.346191	0.240316	0	3	0
lpg1678	0.348827	0.226565	0	6	0
lpg1680_ig	0.40198	0.176636	0	2	0
lpg1682	0.313497	0.406614	0	1	0
lpg1683	0.00488878	0.212763	0	5	0
lpg1684	0.22893	0.208271	0	6	0
lpg1684_ig	-0.0837257	0.394757	0	2	0
lpg1685	-0.407313	0.11617	1	3	0.333333
lpg1686	0.185607	0.178708	0	2	0
lpg1686_ig	0.384749	0.188136	0	3	0
lpg1687	-1.21572	0.113845	2	4	0.5
lpg1687_ig	-0.291232	0.283422	0	1	0
lpg1688	0.196101	0.194485	0	5	0
lpg1689	0.305837	0.0825405	0	1	0
lpg1689_ig	0.144332	0.21438	0	3	0
lpg1691	-0.262639	0.17795	1	5	0.2
lpg1691_ig	0.604494	0.0464174	0	2	0
lpg1692	0.644949	0.100655	0	2	0
lpg1692_ig	0.133667	0.231102	0	1	0
lpg1695	0.216294	0.137653	0	1	0
lpg1696	0.188245	0.160276	0	8	0
lpg1697_ig	0.232109	0.240406	0	2	0
lpg1698	-0.459511	0.243914	0	2	0
lpg1698_ig	0.396401	0.233587	0	1	0
lpg1701	0.201216	0.153391	0	4	0
lpg1701_ig	0.703974	0.123655	0	1	0
lpg1702	0.0334886	0.254008	0	4	0
lpg1703	0.548436	0.177633	0	1	0
lpg1704	0.140389	0.136353	0	1	0
lpg1705	-0.120196	0.204835	0	3	0
lpg1706	-1.15852	0.00687846	1	1	1
lpg1707	-0.166127	0.145421	0	3	0
lpg1708	0.404031	0.131792	0	3	0
lpg1709	-0.439568	0.228836	0	2	0
lpg1710	0.434826	0.111941	0	1	0
lpg1711_ig	0.351642	0.185626	0	3	0
lpg1715_ig	0.494045	0.177838	0	2	0
lpg1716	0.382448	0.206535	0	1	0
lpg1716_ig	-0.516558	0.179237	1	3	0.333333
lpg1717	0.288674	0.252622	0	5	0
lpg1717_ig	0.327	0.128884	0	1	0
lpg1718	0.637286	0.137617	0	4	0
lpg1721	-3.90947	2.04073e-15	2	2	1
lpg1726	-0.653806	0.0460134	1	3	0.333333
lpg1727	0.347282	0.51129	0	1	0
lpg1728	-4.3498	8.67436e-11	7	7	1
lpg1729	-0.272195	0.0916286	0	2	0
lpg1730	-0.682233	0.15745	1	3	0.333333
lpg1731	-0.635839	0.131079	1	2	0.5
lpg1731_ig	1.01349	0.542725	0	1	0
lpg1732	0.10047	0.390892	0	1	0
lpg1732_ig	0.337922	0.182034	0	3	0
lpg1733	-0.981997	0.0769212	1	2	0.5
lpg1734	-0.675317	0.189005	2	8	0.25
lpg1738	-0.13548	0.110919	1	4	0.25
lpg1738_ig	0.405467	0.199057	0	1	0
lpg1739	0.489445	0.180286	0	2	0
lpg1739_ig	0.278821	0.256925	0	1	0
lpg1740	0.487959	0.113634	0	1	0
lpg1740_ig	0.0123164	0.0342794	0	1	0
lpg1742	0.516711	0.213586	0	1	0
lpg1743_ig	0.177371	0.198208	0	2	0
lpg1744_ig	0.225076	0.208228	0	3	0
lpg1746	-1.0633	0.155448	0	1	0
lpg1748	-1.62024	0.0816508	1	2	0.5
lpg1749	-0.304988	0.170292	1	3	0.333333
lpg1750	0.0327142	0.30561	0	6	0
lpg1751	0.487898	0.133026	0	3	0
lpg1751_ig	0.281533	0.231872	0	1	0
lpg1752	0.262823	0.35246	0	3	0
lpg1753	0.222448	0.357778	0	2	0
lpg1753_ig	0.240233	0.165478	0	5	0
lpg1754	0.211184	0.136397	0	3	0
lpg1755	-1.51806	0.0225747	1	1	1
lpg1756	0.130801	0.0565144	0	1	0
lpg1757	-0.872382	0.0694358	0	1	0
lpg1758	0.00677339	0.187156	0	3	0
lpg1760	0.295158	0.159446	0	4	0
lpg1761	0.460073	0.178731	0	1	0
lpg1761_ig	0.561717	0.0777049	0	1	0
lpg1762	-1.32671	0.109415	3	5	0.6
lpg1763	-0.453141	0.258352	0	4	0
lpg1764	0.365843	0.249758	0	4	0
lpg1764_ig	1.06116	0.0207655	1	1	1
lpg1768	0.519334	0.250249	0	2	0
lpg1769	-0.633417	0.340232	0	2	0
lpg1770	-0.486638	0.397195	0	1	0
lpg1770_ig	-0.33231	0.473205	0	1	0
lpg1771	-0.724286	0.0149847	0	1	0
lpg1772	-0.49989	0.274269	0	1	0
lpg1773	0.135406	0.242692	0	3	0
lpg1776	0.2666	0.283531	0	5	0
lpg1779	-0.97397	0.15051	1	2	0.5
lpg1780	0.322626	0.190551	0	3	0
lpg1781	1.02006	0.307778	0	1	0
lpg1782	0.539503	0.0866079	0	3	0
lpg1783	1.3211	0.0158198	1	2	0.5
lpg1784	1.23101	0.0430821	2	4	0.5
lpg1785	0.0869048	0.162421	0	6	0
lpg1785_ig	1.61484	0.0111093	1	1	1
lpg1786	0.296636	0.330291	0	2	0
lpg1787	0.186299	0.261396	0	5	0
lpg1788	0.658305	0.117746	0	2	0
lpg1789	0.26349	0.170953	0	2	0
lpg1790	0.328668	0.116539	0	2	0
lpg1792	0.170453	0.2137	0	4	0
lpg1793	-0.0340758	0.55728	0	1	0
lpg1793_ig	-0.194816	0.258845	0	1	0
lpg1794	-0.393604	0.101606	0	3	0
lpg1794_ig	1.1893	0.0776772	0	1	0
lpg1795	-0.258967	0.426153	0	1	0
lpg1796	0.691826	0.186087	1	3	0.333333
lpg1796_ig	0.610747	0.0984376	0	1	0
lpg1797	0.240766	0.417472	0	2	0
lpg1797_ig	-0.296013	0.0657108	0	2	0
lpg1798	0.392396	0.319275	0	2	0
lpg1799	0.358924	0.195288	0	1	0
lpg1799_ig	0.30822	0.211574	1	5	0.2
lpg1803	0.441879	0.0694358	0	1	0
lpg1804	-0.23735	0.320757	0	2	0
lpg1804_ig	0.865147	0.254831	0	2	0
lpg1805	-1.51955	0.00242962	3	4	0.75
lpg1805_ig	0.358352	0.212844	0	2	0
lpg1806	-2.59509	0.000245266	3	3	1
lpg1807	-1.95528	0.000345251	2	2	1
lpg1809_ig	-3.12227	1.3617e-06	1	1	1
lpg1810	0.793864	0.0924141	2	8	0.25
lpg1810_ig	0.632393	0.265532	0	1	0
lpg1811	0.20343	0.256861	0	1	0
lpg1811_ig	0.794433	0.0486948	0	1	0
lpg1813_ig	0.206169	0.226304	0	1	0
lpg1814	-0.143363	0.216902	1	6	0.166667
lpg1814_ig	0.329893	0.344725	0	2	0
lpg1815	-2.6078	3.24587e-05	1	1	1
lpg1816	-0.0316172	0.167197	0	3	0
lpg1816_ig	0.556632	0.121915	0	1	0
lpg1817	-1.6194	0.00903096	7	8	0.875
lpg1819	-0.752265	0.260262	0	1	0
lpg1820	-0.0519082	0.196616	1	5	0.2
lpg1821	-0.372793	0.0897355	1	5	0.2
lpg1822	0.235596	0.151456	0	4	0
lpg1823	-0.167124	0.23828	0	1	0
lpg1824_ig	1.13892	0.0881761	0	1	0
lpg1831	0.547525	0.0652155	1	6	0.166667
lpg1832	0.568003	0.0390637	0	1	0
lpg1833_ig	0.32827	0.090985	0	3	0
lpg1836	-0.257668	0.293663	0	6	0
lpg1836_ig	-0.116137	0.130726	0	2	0
lpg1837	0.0686268	0.159621	0	1	0
lpg1838	0.208849	0.306713	0	1	0
lpg1839	-1.43837	0.0773001	0	1	0
lpg1842	-0.267729	0.245219	1	6	0.166667
lpg1842_ig	-0.427731	0.444297	0	1	0
lpg1843	0.1523	0.204997	0	6	0
lpg1844	0.717285	0.357593	0	1	0
lpg1845	-1.33258	0.0238789	1	1	1
lpg1846_ig	0.342956	0.158691	0	1	0
lpg1848	0.129988	0.253059	0	3	0
lpg1848_ig	0.665109	0.0484066	0	1	0
lpg1849	0.0454593	0.195618	0	3	0
lpg1850	-0.243623	0.248964	0	3	0
lpg1851	0.233801	0.0904305	0	1	0
lpg1852	0.0968671	0.269751	0	7	0
lpg1852_ig	0.502796	0.350936	0	1	0
lpg1853	0.210922	0.231336	0	2	0
lpg1855	-2.49886	0.00123048	4	4	1
lpg1855_ig	0.343294	0.178891	0	2	0
lpg1859	-2.43524	0.00623368	5	5	1
lpg1860_ig	-2.88402	1.22052e-07	1	1	1
lpg1867_ig	0.317019	0.214828	0	3	0
lpg1868	-0.155577	0.289888	0	2	0
lpg1869	-0.942651	0.0716737	0	1	0
lpg1869_ig	0.282217	0.42721	0	1	0
lpg1870	-0.685037	0.449266	0	1	0
lpg1873	0.591699	0.22449	0	4	0
lpg1873_ig	0.745716	0.221021	0	1	0
lpg1874	-0.567738	0.0202706	0	2	0
lpg1874_ig	0.952302	0.328558	0	1	0
lpg1875	-0.580038	0.0059403	1	3	0.333333
lpg1876	0.474726	0.177647	0	2	0
lpg1876_ig	0.219668	0.104818	0	1	0
lpg1877	-0.0717391	0.238847	0	6	0
lpg1877_ig	0.829128	0.111113	0	1	0
lpg1881	0.529165	0.141868	0	3	0
lpg1881_ig	0.516943	0.163061	0	2	0
lpg1882	0.14589	0.259381	0	1	0
lpg1882_ig	0.433756	0.280663	0	1	0
lpg1883	0.19864	0.276439	0	4	0
lpg1883_ig	0.275991	0.388157	0	2	0
lpg1884	0.0618586	0.200554	0	2	0
lpg1885	-1.91402	0.226122	2	4	0.5
lpg1886	0.887108	0.0764995	0	1	0
lpg1886_ig	-1.19397	0.19731	1	2	0.5
lpg1888	0.503344	0.25937	0	2	0
lpg1888_ig	1.02078	0.295564	0	1	0
lpg1889	-1.48467	0.227261	1	2	0.5
lpg1889_ig	1.32922	0.0326934	1	1	1
lpg1890	0.351095	0.196487	0	2	0
lpg1890_ig	1.16564	0.140158	0	1	0
lpg1891_ig	0.431487	0.178731	0	1	0
lpg1892_ig	1.06786	0.0981712	0	1	0
lpg1893	-1.06545	0.0619255	1	2	0.5
lpg1894	-1.00741	0.159005	1	4	0.25
lpg1894_ig	0.131037	0.289823	0	3	0
lpg1895	0.905607	0.20771	0	1	0
lpg1896_ig	-0.0228022	0.361379	0	1	0
lpg1897	-0.10314	0.372888	0	2	0
lpg1898	0.133059	0.182839	0	1	0
lpg1898_ig	-0.909376	0.139623	0	1	0
lpg1899	0.563047	0.190539	0	4	0
lpg1900	0.443684	0.161385	1	7	0.142857
lpg1901	0.0193382	0.280663	0	1	0
lpg1901_ig	0.495439	0.125267	0	1	0
lpg1902	-0.366313	0.0364809	1	2	0.5
lpg1902_ig	0.567943	0.276395	0	1	0
lpg1903	0.715134	0.224527	0	2	0
lpg1903_ig	0.212954	0.166946	0	1	0
lpg1904	-0.233978	0.269242	1	5	0.2
lpg1905	0.158332	0.110012	0	2	0
lpg1906	0.235354	0.112061	0	1	0
lpg1907	-0.113482	0.253373	0	6	0
lpg1908	-0.0157568	0.182372	0	4	0
lpg1908_ig	-0.771419	0.0466815	0	2	0
lpg1909	0.284752	0.071521	0	1	0
lpg1910	-0.00751576	0.215103	0	3	0
lpg1912	0.298889	0.166536	1	9	0.111111
lpg1914	0.297189	0.184504	0	2	0
lpg1915	0.655876	0.0959168	0	1	0
lpg1915_ig	0.716486	0.0712759	0	1	0
lpg1917	-0.336106	0.263448	0	5	0
lpg1918	0.235226	0.146892	0	4	0
lpg1922	0.537803	0.270197	0	1	0
lpg1924	-0.0898761	0.255297	0	5	0
lpg1924_ig	1.64158	0.200015	0	1	0
lpg1925	0.317814	0.268348	0	9	0
lpg1926	0.613053	0.168272	0	5	0
lpg1926_ig	0.324117	0.166011	0	1	0
lpg1927	0.0896193	0.18738	0	1	0
lpg1928_ig	-0.272054	0.421604	0	1	0
lpg1930	0.0426692	0.0820102	0	3	0
lpg1930_ig	0.517195	0.0382558	0	1	0
lpg1931	0.340489	0.192186	0	5	0
lpg1931_ig	0.258208	0.181829	0	4	0
lpg1932	0.363344	0.254583	0	2	0
lpg1932_ig	0.395579	0.310266	0	2	0
lpg1933	0.62475	0.0817876	0	2	0
lpg1933_ig	-5.12076	2.80835e-28	1	1	1
lpg1934	0.212788	0.246494	0	4	0
lpg1934_ig	0.459285	0.420157	0	1	0
lpg1936	0.330926	0.297025	0	5	0
lpg1937	0.241932	0.258871	0	4	0
lpg1938	0.290969	0.29357	0	1	0
lpg1938_ig	0.648006	0.183867	0	5	0
lpg1939	0.329032	0.120433	0	1	0
lpg1939_ig	0.0368549	0.270667	0	1	0
lpg1940	0.478083	0.182462	0	4	0
lpg1941	0.516498	0.153645	0	5	0
lpg1942	-0.0335416	0.515321	0	1	0
lpg1943	0.301772	0.141223	0	2	0
lpg1944	0.64268	0.145814	1	4	0.25
lpg1945	0.562407	0.204291	0	2	0
lpg1946	0.249041	0.214091	0	3	0
lpg1946_ig	-0.00986963	0.218362	0	1	0
lpg1947	-0.130704	0.107391	0	2	0
lpg1947_ig	0.550972	0.0592354	0	1	0
lpg1948	0.390288	0.128977	0	3	0
lpg1949	0.613185	0.13912	0	4	0
lpg1950	0.182678	0.180439	0	5	0
lpg1951	0.433793	0.336444	0	2	0
lpg1951_ig	0.59275	0.135804	0	4	0
lpg1952	0.344414	0.225903	0	3	0
lpg1953	0.31682	0.0752903	1	4	0.25
lpg1954	0.496595	0.233194	0	5	0
lpg1954_ig	0.2743	0.115615	0	1	0
lpg1955	0.426393	0.171762	0	5	0
lpg1955_ig	0.310233	0.108935	0	3	0
lpg1956	0.0645293	0.364321	0	1	0
lpg1957	0.356496	0.353749	0	2	0
lpg1957_ig	0.222846	0.147852	0	3	0
lpg1958	0.439863	0.291889	0	4	0
lpg1958_ig	0.547558	0.0956077	0	2	0
lpg1959	0.407369	0.29268	0	5	0
lpg1959_ig	-0.0870999	0.116284	1	2	0.5
lpg1960	0.127519	0.188334	0	3	0
lpg1960_ig	0.3667	0.110378	0	1	0
lpg1961	0.187588	0.349005	0	2	0
lpg1962	0.384671	0.113561	0	1	0
lpg1962_ig	0.216759	0.35385	0	1	0
lpg1963	0.464655	0.19662	0	3	0
lpg1964	-0.212395	0.0849969	1	3	0.333333
lpg1964_ig	0.700905	0.0560321	0	1	0
lpg1965	0.272371	0.1717	0	8	0
lpg1966	0.330105	0.081308	0	4	0
lpg1966_ig	-0.494341	0.292596	0	1	0
lpg1967	0.0957166	0.309539	0	2	0
lpg1967_ig	0.108817	0.203859	0	6	0
lpg1968	0.481958	0.257248	0	5	0
lpg1969	0.232852	0.123295	0	4	0
lpg1969_ig	0.288132	0.188368	0	5	0
lpg1970	0.00770656	0.323506	0	2	0
lpg1971	-0.0144781	0.0927748	0	2	0
lpg1971_ig	0.259771	0.118189	0	1	0
lpg1972	0.313089	0.302485	0	3	0
lpg1973_ig	0.0867369	0.265805	0	2	0
lpg1974	0.0430481	0.375188	0	1	0
lpg1974_ig	0.0132102	0.334586	0	1	0
lpg1975	-0.312489	0.118839	1	2	0.5
lpg1975_ig	-1.64618	0.00462591	1	1	1
lpg1976	0.661	0.0675729	0	1	0
lpg1977	0.147142	0.316996	0	2	0
lpg1977_ig	-0.423859	0.276395	0	1	0
lpg1978	0.317467	0.163386	0	9	0
lpg1979	0.40172	0.206338	0	6	0
lpg1979_ig	0.627696	0.221021	0	1	0
lpg1980	0.755684	0.263188	0	1	0
lpg1981	0.0153287	0.284392	0	2	0
lpg1981_ig	-0.271736	0.196483	0	1	0
lpg1982	0.575451	0.0709376	0	1	0
lpg1983	0.251274	0.261804	0	5	0
lpg1983_ig	-0.0728084	0.19336	0	1	0
lpg1984	-0.162029	0.127027	0	2	0
lpg1985	-0.0962061	0.215927	0	2	0
lpg1986	0.209721	0.229575	0	5	0
lpg1986_ig	0.853067	0.0887253	0	1	0
lpg1987	-0.638408	0.460944	0	1	0
lpg1987_ig	0.478546	0.261214	0	2	0
lpg1988	0.478423	0.156426	0	2	0
lpg1989	0.0780611	0.144111	0	3	0
lpg1989_ig	0.237185	0.152608	0	1	0
lpg1990	0.228904	0.16013	0	3	0
lpg1990_ig	0.036185	0.110959	0	1	0
lpg1991	-0.176513	0.156553	0	2	0
lpg1992	-0.419479	0.187934	0	1	0
lpg1993	-0.0764385	0.279745	0	1	0
lpg1993_ig	0.23082	0.25869	0	5	0
lpg1994	-0.749327	0.122247	1	3	0.333333
lpg1995	-0.0111517	0.364924	0	1	0
lpg1996	0.444574	0.112783	0	5	0
lpg1997	0.121627	0.0821581	0	1	0
lpg1998	0.253045	0.199971	0	5	0
lpg1998_ig	0.445639	0.164997	0	2	0
lpg2000_ig	0.409641	0.0901954	0	2	0
lpg2004	-0.126289	0.21551	0	2	0
lpg2005	-0.532154	0.293363	0	2	0
lpg2006	0.0308334	0.216895	0	3	0
lpg2007	0.601266	0.111687	0	1	0
lpg2007_ig	-0.0564942	0.106783	0	1	0
lpg2012_ig	0.07269	0.29357	0	1	0
lpg2013	-0.264303	0.180469	1	4	0.25
lpg2014	0.47774	0.195726	0	1	0
lpg2014_ig	0.455259	0.209357	0	1	0
lpg2015	0.462223	0.158623	0	1	0
lpg2016	0.13123	0.14644	0	1	0
lpg2016_ig	0.243492	0.580794	0	1	0
lpg2017	-0.253292	0.211501	0	2	0
lpg2018	-0.033471	0.433537	0	1	0
lpg2019	0.262489	0.204802	0	6	0
lpg2020	0.0635957	0.212385	0	2	0
lpg2021	-0.535564	0.0799321	1	2	0.5
lpg2021_ig	1.20393	0.503855	0	1	0
lpg2023	0.613107	0.114433	0	1	0
lpg2025	-0.966911	0.102115	0	1	0
lpg2027	-1.06939	0.0211715	2	4	0.5
lpg2027_ig	-0.412234	0.271328	0	1	0
lpg2028_ig	-0.731919	0.0959168	0	1	0
lpg2032	0.219998	0.211273	0	7	0
lpg2032_ig	-0.197429	0.531669	0	1	0
lpg2033	-1.54196	0.0308932	1	2	0.5
lpg2034	0.0134556	0.279365	0	3	0
lpg2034_ig	0.391668	0.229544	0	2	0
lpg2035_ig	1.04058	0.171153	0	1	0
lpg2036	1.47184	0.470048	0	1	0
lpg2041	-0.378368	0.193167	0	1	0
lpg2042	-0.509095	0.0928516	1	2	0.5
lpg2044	-1.29064	0.000256632	1	1	1
lpg2045	-0.493856	0.146815	1	3	0.333333
lpg2046	-2.33157	4.09225e-06	1	1	1
lpg2047	-1.19708	0.0989761	1	2	0.5
lpg2048	0.28727	0.32057	0	2	0
lpg2048_ig	-0.283133	0.080797	1	3	0.333333
lpg2049	0.379917	0.203582	0	2	0
lpg2050	0.789476	0.279312	0	3	0
lpg2050_ig	0.593975	0.210139	0	2	0
lpg2051_ig	0.196211	0.356088	0	1	0
lpg2057	0.36486	0.0873413	0	6	0
lpg2059_ig	-0.258878	0.243003	0	4	0
lpg2060	0.526764	0.200864	0	3	0
lpg2060_ig	-0.119214	0.204097	0	3	0
lpg2061	0.244421	0.0849452	0	2	0
lpg2062	-0.3918	0.236889	0	1	0
lpg2063	-0.99451	0.137984	2	4	0.5
lpg2063_ig	-0.0238414	0.244067	0	3	0
lpg2064	0.290291	0.137638	0	5	0
lpg2065	-2.10987	0.0107515	2	3	0.666667
lpg2067	-0.0225453	0.195568	0	4	0
lpg2069	-0.569147	0.116741	1	5	0.2
lpg2069_ig	-0.0906211	0.429696	0	3	0
lpg2070	0.437373	0.176113	0	3	0
lpg2071	0.263345	0.15209	0	2	0
lpg2072	-0.372266	0.0874563	0	1	0
lpg2072_ig	0.488729	0.138173	0	1	0
lpg2073	0.226814	0.149133	0	5	0
lpg2074	0.321784	0.100421	0	3	0
lpg2075	0.0793264	0.312598	0	2	0
lpg2076	0.715967	0.144993	2	5	0.4
lpg2076_ig	0.548723	0.154058	1	2	0.5
lpg2077	0.402858	0.180122	0	7	0
lpg2078	0.202237	0.161779	0	6	0
lpg2079	0.475488	0.219521	0	4	0
lpg2080	2.02537	0.115522	1	2	0.5
lpg2081	0.0565648	0.165307	0	3	0
lpg2082	-0.0122882	0.317615	0	1	0
lpg2083	0.151957	0.213258	0	3	0
lpg2084	0.244579	0.340648	0	1	0
[truncated: 1,030 more rows]
