# Supplementary material for: InSeq analysis of defined Legionella pneumophila libraries identifies a transporter-encoding gene cluster important for intracellular replication in mammalian hosts
Source: mBio. 2024 Oct 4;15(11):e01955-24. doi: 10.1128/mbio.01955-24 (PMC11559062; doi:10.1128/mbio.01955-24)
Supplement: Data Set S5 — Overlapping hits from InSeq screens. [file mbio.01955-24-s0005.xlsx]

## Sheet: All screens
Supplementary Data 5: summary of InSeq results highlighting genes with shared importance in more than one screen.
SD-5a: Genes important for L. pneumophila fitness in all screens.
Gene	Gene name	Annotation	COG code
lpg0646	wrbA	trp repressor binding protein	R
lpg1205	-	cold shock domain-contain protein CspA	K
lpg1331	htrA	protease DO	O
lpg1721	yfhC	deaminase	FJ
lpg1807	-	hypothetical periplasmic protein	U
lpg1815	oxyR	hydrogen peroxide-inducible genes activator OxyR	K
lpg1855	ppiD	peptidyl prolyl cis-trans isomerase D	S
lpg2295	rluC	ribosomal large subunit (23S rRNA) pseudouridine synthase C	J
lpg2338	dksA	DnaK suppressor protein	KT
lpg2505	-	hypothetical protein	effector
lpg2902	-	hypothetical protein	S
lpg3001	thdF	GTP binding protein in thiophene and furan oxidation (GTPase)	J

## Sheet: BMDM + Mouse
SD-5b: Genes important for L. pneumophila fitness in BMDM and mouse screens.
Gene	Gene name	Annotation	COG code
lpg0376	sdhA	SdhA, GRIP coiled-coil protein GCC185	effector
lpg0410	-	hypothetical protein	S
lpg0441	icmT	IcmT protein	dot/icm
lpg0442	icmS	IcmS protein	dot/icm
lpg0443	icmR	IcmR	dot/icm
lpg0444	icmQ	IcmQ protein	dot/icm
lpg0448	icmM	IcmM (DotJ)	dot/icm
lpg0449	icmL	IcmL protein	dot/icm
lpg0450	icmK	IcmK protein	dot/icm
lpg0451	icmE	IcmE protein	dot/icm
lpg0453	icmC	IcmC (DotE)	dot/icm
lpg0454	icmD	IcmD protein	dot/icm
lpg0455	icmJ	IcmJ protein	dot/icm
lpg0456	icmB	IcmB protein	dot/icm
lpg0458	icmF	IcmF	dot/icm
lpg0472	icmC	IcmC/DotV protein	dot/icm
lpg0475	ptsH	sugar transport PTS system phosphocarrier HPr protein	GT
lpg0505	yaeL	membrane associated zinc metalloprotease	M
lpg0525	lvgA	hypothetical virulence protein	dot/icm
lpg0540	-	major facilitator family transporter	G
lpg0742	-	hypothetical protein	O
lpg0805	-	phosphoenolpyruvate synthase	G
lpg0870	-	3-hydroxyisobutyryl Coenzyme A hydrolase	I
lpg0907	-	negative regulator of flagellin synthesis	NU
lpg0925	ponA	penicillin binding protein 1A	M
lpg0933	aroB	3-dehydroquinate synthetase	E
lpg0949	-	carrier/transport protein	P
lpg1383	rnhA	ribonuclease HI	L
lpg1507	-	sodium/hydrogen antiporter	P
lpg1543	-	transmembrane protein	T
lpg1728	-	hypothetical protein	S
lpg1762	fleR	sigma 54-dependent response regulator	T
lpg1805	mutS	DNA mismatch repair protein MutS	L
lpg1806	-	hypothetical protein	M
lpg1817	-	hypothetical protein	S
lpg1859	lon	hypothetical protein, ATP-dependent lon protease	O
lpg2197	-	ketosteroid isomerase	R
lpg2341	-	DNA binding protein DnaJ, heat shock protein	O
lpg2668	ftsX	cell division ATP transporter FtsX	D
lpg2674	dotD	lipoprotein DotD	dot/icm
lpg2675	dotC	DotC	dot/icm
lpg2676	dotB	ATPase	dot/icm
lpg2686	dotA	defect in organelle trafficking protein DotA	dot/icm
lpg2687	icmV	intracellular multiplication protein IcmV	dot/icm
lpg2688	icmW	intracellular multiplication protein IcmW	dot/icm
lpg2689	icmX	intracellular multiplication protein IcmX	dot/icm
lpg2696	miaA	tRNA delta(2)-isopentenylpyrophosphate transferase	J
lpg2792	tpiA	triosephosphate isomerase (TIM)	G
lpg2815	-	hypothetical protein	effector
lpg2863	-	pteridine reductase 1	IQ
lpg2871	ptsP	phosphoenolpyruvate protein phosphotransferase PtsP	T
lpg2872	-	(di)nucleoside polyphosphate hydrolase	KV
lpg2924	-	lipoprotein	RV
lpg2925	-	outer membrane efflux protein	RU
lpg2927	-	hypothetical protein	S

## Sheet: BMDM + Media
SD-5c: Genes important for L. pneumophila fitness in BMDM and media screens.
Gene	Gene name	Annotation	COG code
lpg0063	aroH	phospho-2-dehydro-3-deoxyheptonate aldolase	E
lpg0066	-	phosphoribosylglycinamide synthetase ATP-grasp (A) domain protein	I
lpg0124	-	cytochrome c4	C
lpg0417	pgl	6-phosphogluconolactonase	G
lpg0703	-	ABC binding protein, energy-dependent translational throttle protein EttA	R
lpg0861	ccmF	cytochrome c-type biogenesis protein CcmF	CO
lpg1280	sfcA	malate oxidoreductase	C
lpg1292	-	DNA-binding response regulator	KT
lpg1359	xcpW	general secretion pathway protein LspJ	U
lpg1680	dsbD	thiol:disulfide interchange protein DsbD	CO
lpg1697	-	hypothetical protein	S
lpg1812	-	ATP-dependent DNA helicase (UvrD/Rep helicase)	L
lpg1838	-	histidinol phosphate phosphatase	E
lpg1893	-	major facilitator family transporter	G
lpg2041	-	radical activating enzyme	HO
lpg2771	rbfA	ribosome binding factor A	J
lpg2894	-	cytochrome c oxidase, subunit III	C
lpg2895	coxG	cytochrome c oxidase, assembly transmembrane protein CoxG	CO

## Sheet: Mouse + Media
SD-5d: Genes important for L. pneumophila fitness in mouse and media screens.
Gene	Gene name	Annotation	COG code
lpg0092	vacB	(exo)ribonuclease R	K
lpg0411	-	cytochrome c oxidase assembly protein	HO
lpg0446	icmO	IcmO protein	dot/icm
lpg0720	-	multidrug resistance protein	V
lpg1509	-	D-alanyl-D-alanine carboxypeptidase	M
lpg2485	-	tetratricopeptide repeat domain protein	R
lpg2601	-	hypothetical protein	S
lpg2822	bipA	virulence regulator BipA	T
lpg2928	ksgA	dimethyladenosine transferase	JR

## Sheet: BMDM
SD-5e: Genes important for L. pneumophila fitness in BMDM screen only.
Gene	Gene name	Annotation	COG code
lpg0020	-	integral membrane protein	S
lpg0167	-	peptide chain release factor	J
lpg0294	dotY	hypothetical protein	effector
lpg0388	-	ABC transporter, ATP binding component	V
lpg0447	lphA	protein LphA	dot/icm
lpg0452	icmG	IcmG protein	dot/icm
lpg0459	icmH	IcmH (DotU)	dot/icm
lpg0477	-	RNA polymerase factor sigma-54	K
lpg0534	sucC	succinyl CoA synthetase beta chain	C
lpg0592	glnK	nitrogen regulatory P-II transcription regulator	ET
lpg0651	-	malate oxidoreductase	C
lpg0717	-	hypothetical protein	effector
lpg0818	cl	ATP binding protease component ClpA	O
lpg0826	xseA	exodeoxyribonuclease VII large subunit	L
lpg0916	pbpB	penicillin binding protein 3	DM
lpg1140	potB	spermidine/putrescine ABC transporter permease protein PotB	E
lpg1188	kup21	Kup system potassium uptake protein	P
lpg1216	flgB	flagellar basal body rod protein FlgB	N
lpg1222	flgH	flagellar L-ring protein FlgH	N
lpg1319	-	type II secretory pathway protein E	NUW
lpg1320	-	type II protein secretion LspD	U
lpg1358	xcpX	general secretion pathway protein LspK	U
lpg1363	gspF	type II protein secretion LspF	U
lpg1378	-	proton/peptide symporter, POT family protein	E
lpg1512	-	DedA/PAP2 domain protein	M
lpg1524	pilD	type 4 (IV) prepilin-like protein leader peptide processing enzyme PilD	NOU
lpg1551	-	hypothetical protein (effector)	effector
lpg1720	glnD	protein-PII uridylyltransferase	OT
lpg1748	suhB	inositol-1-monophosphatase	G
lpg1757	fliI	flagellum-specific ATP synthase FliI	NU
lpg1760	fliF	flagellar MS-ring protein	NU
lpg1791	-	flagellar motor switch protein FliN	NU
lpg1874	-	general secretion pathway protein L	U
lpg1875	-	general secretion pathway protein M-type	U
lpg2021	ahcY	S-adenosyl-L-homocysteine hydrolase	H
lpg2380	-	putative serine-threonine protein kinase	R
lpg2646	gacA	response regulator GacA	KT
lpg2704	petB	ubiquinol-cytochrome c reductase, cytochrome b	C
lpg2705	petA	ubiquinol-cytochrome c reductase, iron-sulfur subunit	C
lpg2735	-	porphobilinogen deaminase	H
lpg2755	-	hypothetical protein	K
lpg2781	nuoI	NADH dehydrogenase I, I subunit	C
lpg2896	-	cytochrome c oxidase, subunit I	C
lpg2898	-	cytochrome c	C
lpg2922	-	ABC transporter, permease	RV
lpg2930	tatC	sec-independent (periplasmic) protein translocase protein TatC	U
lpg2932	ubiB	CDP-6-deoxy-3,4-glucoseen reductase	CH
lpg2962	-	sodium-type flagellar protein	M
lpg2963	pyrC	dihydroorotase	F

## Sheet: Mouse
SD-5f: Genes important for L. pneumophila fitness in mouse screen only.
Gene	Gene name	Annotation	COG code
lpg0099	polI	DNA polymerase I	L
lpg0191	-	hypothetical protein	S
lpg0231	-	heavy metal transporting P-type ATPase, cation transporting	P
lpg0372	smpA	small protein A, tmRNA-binding	M
lpg0387	-	ABC transporter permease	GMV
lpg0418	edd	phosphogluconate dehydratase	EG
lpg0438	-	hypothetical protein	S
lpg0500	-	M24/M37 family peptidase	D
lpg0509	-	hypothetical sugar transporter family	R
lpg0541	-	hypothetical protein	S
lpg0699	tolC	outer membrane protein TolC	MU
lpg0710	yueD	sepiapterin reductase	IQ
lpg0712	-	endo-1,4-beta-xylanase-like	R
lpg0721	-	RND efflux membrane fusion protein, acriflavin resistance protein E	MV
lpg0739	-	alanine racemase	M
lpg0895	-	hypothetical protein	U
lpg0943	recO	DNA repair protein RecO	L
lpg1028	-	chemiosmotic efflux system C protein B	MV
lpg1124	-	hypothetical protein	S
lpg1189	-	hypothetical protein	S
lpg1266	-	methylase	R
lpg1284	rpoS	stationary phase specific sigma factor RpoS	K
lpg1295	gloB	hydroxyacylglutathione hydrolase GloB	R
lpg1343	-	hypothetical protein	D
lpg1362	gspG	type II secretory pathway protein LspG	NUW
lpg1531	-	phenazine biosynthesis PhzF	R
lpg1550	miaE	tRNA-(ms(2)io(6)a)-hydrolase(tRNA hydroxylase)	J
lpg1554	fadD-1	long chain fatty acid-CoA ligase	IQ
lpg1557	-	para-aminobenzoate synthase, component I	EH
lpg1706	-	arginine N-succinyltransferase subunit beta	E
lpg1755	-	transmembrane protein	S
lpg1845	vacJ	lipoprotein VacJ-like	M
lpg2044	-	hypothetical protein	R
lpg2046	-	ABC transporter ATP-binding protein	MQ
lpg2065	-	D-xylose reductase III	Q
lpg2269	-	endonuclease	L
lpg2303	-	chorismate synthase	E
lpg2589	dacB	D-alanyl-D-alanine carboxypeptidase	M
lpg2624	greA	transcription elongation factor GreA	K
lpg2652	-	50S ribosomal protein L25	J
lpg2669	ftsE	hypothetical protein cell division ATP-binding protein FtsE	D
lpg2808	aroE	shikimate 5-dehydrogenase	E
lpg2834	-	transcription accessory protein	K
lpg2864	-	hypothetical protein	R
lpg2866	priA	primosomal protein N'	L
lpg2897	-	cytochrome c oxidase, subunit II	C
lpg2903	ubiE	ubiquinone/menaquinone biosynthesis methyltransferase	H
lpg2952	-	hypothetical protein	S
lpg2961	-	major outer membrane protein	R

## Sheet: Media
SD-5g: Genes important for L. pneumophila fitness in media screen only.
Gene	Gene name	Annotation	COG code
lpg0288	-	L-lysine 2,3-aminomutase	E
lpg0391		SM20-like protein	JO
lpg0469		hypothetical protein	R
lpg0501		phosphoglyceromutase	G
lpg0563	-	hypothetical protein (effector)	effector
lpg0577		transferase	R
lpg0580		adenosine deaminase	F
lpg0599	-	poly-beta-hydroxybutyrate polymerase	I
lpg0607		lysyl tRNA synthetase	J
lpg0639	deoB	phosphopentomutase	G
lpg0682	-	ABC transporter ATP-binding protein	V
lpg0706		transporter component	R
lpg0780		metallo-beta-lactamase	R
lpg0830	-	hypothetical protein	Q
lpg0866		3-methyladenine DNA glycosylase	L
lpg0951		TldD protein	R
lpg0954		transcription repair coupling factor	KL
lpg0956		hypothetical protein	S
lpg0958	lig	DNA ligase	L
lpg0977		ssDNA-binding protein	L
lpg0978		hypothetical protein	S
lpg0992		hypothetical protein	S
lpg1004		hypothetical protein	S
lpg1006		cobalt/zinc/cadmium efflux RND transporter outer membrane protein	MU
lpg1036		outer membrane lipoprotein	R
lpg1042		hypothetical protein	S
lpg1049		H(+) transporting ATP synthase subunit B	C
lpg1054		ATP synthase F0F1 subunit beta	C
lpg1057		sensory box/GGDEF family protein	T
lpg1078		hypothetical protein	S
lpg1085		phage related integrase	L
lpg1089		methyltransferase	C
lpg1094		chemiosmotic efflux system B protein C	MU
lpg1096		chemiosmotic efflux system B protein A	P
lpg1104		hypothetical protein	R
lpg1105		methionine sulfoxide reductase B	O
lpg1132		hypothetical protein	S
lpg1141	-	putrescine/spermidine ABC transporter ATPase	E
lpg1147		hypothetical protein	effector
lpg1149		hypothetical protein	S
lpg1176	-	Zn-dependent protease	MO
lpg1204		orotate phosphoribosyltransferase	F
lpg1273	EFFECTOR	hypothetical protein	effector
lpg1283	-	lipoprotein NlpD	D
lpg1300		hypothetical protein	S
lpg1304	-	tryptophan synthase subunit beta	E
lpg1316	EFFECTOR	hypothetical protein	effector
lpg1326		hypothetical protein	S
lpg1353		acetyl-CoA acetyltransferase	I
lpg1357		hypothetical protein	T
lpg1365		hypothetical protein	S
lpg1385		hypothetical protein	S
lpg1399		thymidylate kinase	F
lpg1402		deoxyribonuclease TatD	LN
lpg1405	cmr	multidrug translocase MdfA, chloramphenicol resistance pump Cmr	G
lpg1407	-	dolichol monophosphate mannose synthase	M
lpg1408	EFFECTOR	choline kinase	effector
lpg1410	-	transcriptional regulatory protein	R
lpg1413	glpD	glycerol-3-phosphate dehydrogenase	C
lpg1415	gltA	citrate synthase	C
lpg1419	-	3-phosphoshikimate 1-carboxyvinyltransferase	E
lpg1423		tetratricopeptide repeat protein	GM
lpg1428		Tfp type 4 fimbrial pilin related signal peptide protein	NW
lpg1432		FAD linked oxidase	C
lpg1479	-	Small-conductance mechanosensitive channel MscK	M
lpg1480		DNA mismatch repair protein	L
lpg1499		hypothetical protein	S
lpg1501	-	N-acetyltransferase	J
lpg1508	-	rare lipoprotein A	M
lpg1516		ABC transporter ATP-binding/permease fusion protein	V
lpg1523		(type IV) pilus assembly protein PilC	NUW
lpg1546		fimbrial biogenesis and twitching motility protein PilF	NW
lpg1549		hypothetical protein	S
lpg1561		potassium efflux system KefA	M
lpg1567		thiazole synthase	H
lpg1579		glycine cleavage T protein	O
lpg1581	-	NAD-glutamate dehydrogenase	E
lpg1596		enoyl CoA hydratase	I
lpg1637		polysaccharide deacetylase	GM
lpg1641		acylaminoacyl peptidase	E
lpg1655		class 4 metalloprotease	EO
lpg1661		hypothetical protein	S
lpg1703		SOS mutagenesis and repair UmuC protein	L
lpg1708	astB	succinylarginine dihydrolase	E
lpg1710	-	hypothetical protein	C
lpg1729		sn-glycerol-3-phosphate transport, ATP-binding protein	G
lpg1730		sn-glycerol-3-phosphate transmembrane ABC transporter	G
lpg1742		hypothetical protein	S
lpg1771		peptide maturation protein PmbA	R
lpg1793		hypothetical protein	S
lpg1794		L-gululonolactone oxidase	C
lpg1811	lysC	aspartokinase	E
lpg1836	EFFECTOR	coiled coil domain-containing protein	effector
lpg1898		methanol dehydrogenase regulatory protein	R
lpg1922		DEAD/DEAH box helicase	KL
lpg1935		hypothetical protein	K
lpg2004		S-adenosylmethionine--tRNA ribosyltransferase-isomerase	J
lpg2027		2-keto-3-deoxy-D-arabino-heptulosonate 7- phosphate synthase	E
lpg2033		ATP-dependent DNA helicase RecG	KL
lpg2042	-	outer membrane protein	D
lpg2060		hypothetical protein	S
lpg2099		methionine sulfoxide reductase B	O
lpg2133		proline/glycine betaine transporter-like protein	EGPR
lpg2251		succinate semialdehyde dehydrogenase	CI
lpg2274	ugpQ	glycerophosphoryl diester esterase	CI
lpg2289		hypothetical protein	S
lpg2350	-	alkylhydroperoxide reductase, AhpC/TSA family	OV
lpg2478		glycosyltransferase, group 2 family protein (glycan biosynthesis)	M
lpg2481		hypothetical protein	EGR
lpg2497		hypothetical protein	H
lpg2580	gcdH	glutaryl CoA dehydrogenase	I
lpg2654		GTP-dependent nucleic acid-binding protein EngD	J
lpg2673		N-6 adenine-specific DNA methylase	JL
lpg2727	tgt	queuine/archaeosine tRNA-ribosyltransferase	J
lpg2739	-	cation efflux system protein	P
lpg2743		EngC GTPase	J
lpg2758		Arylsulfatase A or related enzyme, AlkP superfamily	P
lpg2807		patatin family protein	R
lpg2838	-	rhodanese domain-containing protein	J
lpg2933	-	3-octaprenyl-4-hydroxybenzoate carboxy-lyase	CH
lpg2996		tetrapyrrole (corrin/porphyrin) methylase	J
